# Supplementary material for: Epigenetic stratification of head and neck cancer survivors reveals differences in lycopene levels, alcohol consumption, and methylation of immune regulatory genes
Source: Clin Epigenetics. 2020 Sep 11;12:138. doi: 10.1186/s13148-020-00930-5 (PMC7488769; doi:10.1186/s13148-020-00930-5)
Supplement: Supplementary file 1 — Additional file 1. DMPs between blue and pink groups. [file 13148_2020_930_MOESM1_ESM.csv]

chr	pos	strand	Name	Probe_rs	Probe_maf	CpG_rs	CpG_maf	SBE_rs	SBE_maf	Islands_Name	Relation_to_Island	UCSC_RefGene_Name	UCSC_RefGene_Accession	UCSC_RefGene_Group	Phantom	DMR	Enhancer	HMM_Island	Regulatory_Feature_Name	Regulatory_Feature_Group	DHS	logFC	AveExpr	t	P.Value	adj.P.Val	B
chrX	105855108	-	cg11111131	NA	NA	NA	NA	NA	NA	chrX:105855028-105855297	Island	CXorf57	NM_018015	TSS200				X:105741696-105742260	X:105854773-105855719	Unclassified_Cell_type_specific		-4.26239395	-3.67168507	-48.70098942	1.36E-25	6.35E-20	47.09235813
chrX	48534872	+	cg17961384	NA	NA	NA	NA	NA	NA	chrX:48534591-48535247	Island							X:48419391-48420145	X:48534476-48535299	Promoter_Associated		-3.67618985	-3.093929318	-46.94707589	3.26E-25	7.62E-20	46.37798369
chrX	48931782	-	cg15465809	NA	NA	NA	NA	NA	NA	chrX:48931423-48931954	Island	PRAF2	NM_007213	TSS200				X:48818393-48818898	X:48930919-48932220	Promoter_Associated		-4.045035328	-3.364655856	-45.8255109	5.81E-25	8.99E-20	45.90132019
chrX	153672721	-	cg27123903	NA	NA	NA	NA	NA	NA	chrX:153672274-153673020	Island	FAM50A	NM_004699	Body	high-CpG:153325643-153325988			X:153325469-153326199	X:153671977-153672970	Promoter_Associated_Cell_type_specific		-4.38410006	-3.533012807	-45.14108753	8.31E-25	8.99E-20	45.60246172
chrX	150151769	-	cg25685741	NA	NA	NA	NA	NA	NA	chrX:150151106-150152457	Island	HMGB3;HMGB3	NM_005342;NM_005342	1stExon;5'UTR	high-CpG:149902415-149902477			X:149901834-149904072	X:150151536-150151832	Unclassified		-3.172298231	-2.549230006	-44.86381772	9.63E-25	8.99E-20	45.47961875
chrX	40016121	-	cg11049634	NA	NA	NA	NA	NA	NA	chrX:40010919-40016203	Island	BCOR;BCOR	NM_001123384;NM_001123383	5'UTR;5'UTR				X:39900375-39901136	X:40016106-40016464	Unclassified_Cell_type_specific	TRUE	3.492740939	2.711224037	43.61745229	1.88E-24	1.24E-19	44.91441565
chrX	150151609	-	cg20662859	NA	NA	NA	NA	NA	NA	chrX:150151106-150152457	Island	HMGB3	NM_005342	TSS200				X:149901834-149904072	X:150151536-150151832	Unclassified		-3.36788858	-2.624172546	-43.59251625	1.91E-24	1.24E-19	44.90288572
chrX	118603301	+	cg21606887	NA	NA	NA	NA	NA	NA	chrX:118602158-118603318	Island	SLC25A5;LOC100303728	NM_001152;NR_028443	Body;TSS1500				X:118486139-118487346	X:118601735-118603641	Promoter_Associated		-3.24959867	-2.705727364	-43.39865695	2.12E-24	1.24E-19	44.81294596
chrX	39962195	+	cg24183173	NA	NA	NA	NA	NA	NA	chrX:39953434-39969247	Island	BCOR;BCOR	NM_001123384;NM_001123383	5'UTR;5'UTR		RDMR	TRUE	X:39846551-39847459				3.515479598	2.842374292	43.1363873	2.45E-24	1.27E-19	44.6904069
chrX	153640960	+	cg16405946	NA	NA	NA	NA	NA	NA	chrX:153639734-153640675	S_Shore	DNASE1L1;DNASE1L1;TAZ;TAZ;TAZ;TAZ;TAZ;DNASE1L1	NM_001009933;NM_001009932;NM_181311;NM_181312;NM_000116;NM_181313;NR_024048;NM_001009934	TSS1500;TSS1500;Body;Body;Body;Body;Body;TSS1500					X:153640873-153641393	Promoter_Associated		-3.053342358	-2.492733352	-42.9057792	2.79E-24	1.30E-19	44.58183503
chrX	23685729	+	cg07581973	NA	NA	NA	NA	NA	NA	chrX:23685406-23686046	Island	PRDX4	NM_006406	1stExon				X:23595306-23595918	X:23685262-23686555	Promoter_Associated		-3.637110596	-2.652017991	-42.66364307	3.19E-24	1.35E-19	44.46699512
chrX	114969816	-	cg15765801	NA	NA	NA	NA	NA	NA	chrX:114959730-115005442	Island							X:114874857-114877006	X:114967930-114969919	Unclassified_Cell_type_specific		3.496296468	2.994933806	42.41014864	3.68E-24	1.43E-19	44.34583587
chrX	46433447	-	cg04872051	rs61575462	0.019586	NA	NA	NA	NA	chrX:46433054-46434902	Island	CHST7	NM_019886	1stExon				X:46317999-46319801	X:46433413-46434885	Unclassified		-4.180472995	-2.786719524	-41.67223158	5.58E-24	2.00E-19	43.98761661
chrX	129305726	-	cg01120894	NA	NA	NA	NA	NA	NA	chrX:129304946-129306427	Island	RAB33A	NM_004794	TSS200	high-CpG:129132865-129133706			X:129132688-129134098				-4.182269363	-3.289912709	-41.47412446	6.25E-24	2.08E-19	43.89002063
chrX	154842516	-	cg01747155	NA	NA	NA	NA	NA	NA	chrX:154842112-154842719	Island	TMLHE;TMLHE	NM_018196;NM_018196	5'UTR;1stExon				X:154495311-154495899	X:154842001-154842828	Promoter_Associated_Cell_type_specific	TRUE	-4.310945688	-3.591682414	-41.19898911	7.32E-24	2.28E-19	43.7534583
chrX	100663051	-	cg06162422	NA	NA	NA	NA	NA	NA	chrX:100662827-100663592	Island	HNRNPH2;HNRNPH2;GLA	NM_001032393;NM_019597;NM_000169	TSS200;TSS200;TSS200				X:100549707-100550248	X:100662790-100663736	Promoter_Associated	TRUE	-3.815152847	-3.10043253	-40.96783069	8.37E-24	2.44E-19	43.63779823
chrX	149531112	+	cg15953767	NA	NA	NA	NA	NA	NA	chrX:149529540-149534090	Island							X:149281427-149284862	X:149530262-149531798	Unclassified	TRUE	-2.957855298	-2.212303291	-40.81500057	9.15E-24	2.51E-19	43.56086104
chrX	55515483	-	cg25424556	NA	NA	NA	NA	NA	NA	chrX:55515067-55515544	Island	USP51	NM_201286	5'UTR				X:55531610-55532508	X:55514794-55516250	Promoter_Associated		-3.066022904	-2.992483131	-40.45594696	1.13E-23	2.70E-19	43.37862333
chrX	131157316	+	cg08680085	NA	NA	NA	NA	NA	NA	chrX:131156818-131157775	Island	MST4;MST4;MST4;MST4;MST4	NM_001042453;NM_001042452;NM_001042453;NM_016542;NM_016542	5'UTR;TSS1500;1stExon;1stExon;5'UTR	high-CpG:130984912-130985093			X:130984463-130985821	X:131156086-131157733	Promoter_Associated_Cell_type_specific		-3.360480872	-2.770749047	-40.43154452	1.15E-23	2.70E-19	43.36616169
chrX	128812233	-	cg14098973	NA	NA	NA	NA	NA	NA	chrX:128812232-128812519	Island						TRUE	X:128639682-128640239	X:128811841-128812973	Unclassified_Cell_type_specific		-3.416990725	-2.673468718	-40.41497002	1.16E-23	2.70E-19	43.357692
chrX	102883794	-	cg19928247	rs111529797	0.033694	NA	NA	NA	NA	chrX:102884436-102884677	N_Shore	TCEAL1;TCEAL1;TCEAL1	NM_004780;NM_001006639;NM_001006640	TSS200;TSS200;5'UTR					X:102883611-102884326	Promoter_Associated_Cell_type_specific		-4.201389889	-3.274009461	-40.17175175	1.33E-23	2.97E-19	43.23288593
chrX	153598902	+	cg01244877	NA	NA	NA	NA	NA	NA	chrX:153598874-153600604	Island	FLNA;FLNA	NM_001110556;NM_001456	Body;Body					X:153598759-153599016	Promoter_Associated		-2.865180022	-2.434902875	-40.02831196	1.45E-23	2.99E-19	43.15882163
chrX	47004254	-	cg24378152	rs183970296	0.012658	NA	NA	NA	NA	chrX:47003750-47004987	Island	NDUFB11;RBM10;NDUFB11;RBM10;NDUFB11;NDUFB11	NR_024234;NM_152856;NR_024235;NM_005676;NM_001135998;NM_019056	Body;TSS1500;Body;TSS1500;TSS200;TSS200	high-CpG:46889009-46889446			X:46888631-46889931	X:47003596-47005333	Promoter_Associated		-3.450706536	-3.061870451	-39.87238822	1.59E-23	2.99E-19	43.07792182
chrX	109560751	+	cg12576145	NA	NA	NA	NA	NA	NA	chrX:109560703-109561534	Island	AMMECR1;AMMECR1;AMMECR1	NM_001171689;NM_001025580;NM_015365	Body;Body;Body				X:109447067-109448450	X:109560609-109562069	Promoter_Associated		-4.066483217	-2.516226028	-39.86925255	1.60E-23	2.99E-19	43.07629072
chrX	46306160	+	cg26778571	NA	NA	NA	NA	NA	NA	chrX:46306249-46306838	N_Shore	ZNF673;ZNF673;ZNF673;ZNF673	NM_001129900;NM_001129898;NM_017776;NM_001129899	TSS1500;TSS1500;TSS1500;TSS1500					X:46305774-46307039	Promoter_Associated_Cell_type_specific		-3.054839972	-2.659300955	-39.79088359	1.67E-23	2.99E-19	43.03547136
chrX	100353031	-	cg18386008	NA	NA	NA	NA	NA	NA	chrX:100353009-100353276	Island							X:100239619-100240010	X:100352456-100353480	Promoter_Associated		-3.412081231	-2.819692286	-39.65769163	1.81E-23	2.99E-19	42.96585898
chrY	16941591	-	cg03278611	NA	NA	NA	NA	NA	NA	chrY:16941822-16942188	N_Shore	NLGN4Y;NLGN4Y;NLGN4Y	NR_028318;NM_014893;NR_028319	Body;Body;Body								5.259537652	0.811141226	39.64601428	1.83E-23	2.99E-19	42.95974152
chrX	153640466	-	cg18827179	NA	NA	NA	NA	NA	NA	chrX:153639734-153640675	Island	TAZ;TAZ;TAZ;TAZ;DNASE1L1;DNASE1L1;TAZ;DNASE1L1	NM_181311;NM_181312;NM_000116;NM_181313;NM_001009933;NM_001009934;NR_024048;NM_001009932	Body;Body;Body;Body;TSS200;TSS200;Body;TSS200	high-CpG:153293624-153293683			X:153292929-153293809	X:153639427-153640533	Promoter_Associated_Cell_type_specific		-2.995335841	-2.296640752	-39.63071445	1.84E-23	2.99E-19	42.95172283
chrX	119077648	+	cg01716666	NA	NA	NA	NA	NA	NA	chrX:119077089-119077664	Island	NKAP;NKAP	NM_024528;NM_024528	1stExon;5'UTR				X:118960964-118961849	X:119077110-119078019	Promoter_Associated		-3.612522875	-2.941956862	-39.61652069	1.86E-23	2.99E-19	42.94428028
chrX	119005945	-	cg17339373	NA	NA	NA	NA	NA	NA	chrX:119005251-119006217	Island	NDUFA1;RNF113A	NM_004541;NM_006978	1stExon;TSS200				X:118889144-118890238	X:119005139-119006336	Promoter_Associated_Cell_type_specific	TRUE	-3.063151361	-2.717158068	-39.43631654	2.07E-23	3.22E-19	42.84949098
chrX	129040144	+	cg06549249	NA	NA	NA	NA	NA	NA	chrX:129039750-129040152	Island	UTP14A;UTP14A;UTP14A;UTP14A	NM_001166221;NM_001166221;NM_006649;NM_006649	1stExon;5'UTR;1stExon;5'UTR	high-CpG:128867757-128867861			X:128867377-128868032	X:129039695-129040199	Promoter_Associated_Cell_type_specific	TRUE	-3.840847933	-2.889814999	-39.15336964	2.46E-23	3.70E-19	42.69953268
chrX	77041559	+	cg02148711	NA	NA	NA	NA	NA	NA	chrX:77041003-77041725	Island	ATRX;ATRX;ATRX;ATRX	NM_000489;NM_138270;NM_138270;NM_000489	1stExon;5'UTR;1stExon;5'UTR				X:76927631-76928492	X:77041384-77042298	Promoter_Associated_Cell_type_specific	TRUE	-3.424085854	-2.722413183	-38.95412907	2.77E-23	4.05E-19	42.59310427
chrX	102883827	-	cg06323885	rs111529797	0.033694	NA	NA	NA	NA	chrX:102884436-102884677	N_Shore	TCEAL1;TCEAL1;TCEAL1	NM_004780;NM_001006639;NM_001006640	TSS200;TSS200;5'UTR				X:102770483-102770808	X:102883611-102884326	Promoter_Associated_Cell_type_specific		-3.898603459	-2.920514287	-38.70725838	3.22E-23	4.56E-19	42.460267
chrX	100075233	-	cg20056133	NA	NA	NA	NA	NA	NA	chrX:100075232-100075559	Island	CSTF2	NM_001325	TSS200				X:99961835-99962353	X:100074500-100075649	Promoter_Associated		-3.632307593	-2.842827134	-38.58060089	3.49E-23	4.63E-19	42.39169577
chrY	7429349	-	cg01086462	NA	NA	NA	NA	NA	NA	chrY:7428179-7428424	S_Shore											3.375812326	0.06335709	38.53387338	3.59E-23	4.63E-19	42.36632572
chrX	47004107	-	cg05418506	NA	NA	NA	NA	NA	NA	chrX:47003750-47004987	Island	NDUFB11;RBM10;NDUFB11;RBM10;NDUFB11;NDUFB11	NR_024234;NM_152856;NR_024235;NM_005676;NM_001135998;NM_019056	Body;TSS1500;Body;TSS1500;TSS200;TSS200	high-CpG:46889009-46889446			X:46888631-46889931	X:47003596-47005333	Promoter_Associated		-3.669599777	-3.306602572	-38.52391525	3.61E-23	4.63E-19	42.36091405
chrX	134555540	-	cg09347151	rs149008343	0.013864	NA	NA	NA	NA	chrX:134555638-134556565	N_Shore	NCRNA00086	NR_024359	TSS1500				X:134383073-134384231	X:134555134-134556476	Unclassified	TRUE	-3.932391934	-2.682606663	-38.44858463	3.78E-23	4.63E-19	42.31991864
chrX	153665714	+	cg01430241	NA	NA	NA	NA	NA	NA	chrX:153664761-153666065	Island	GDI1	NM_001493	Body				X:153317938-153319259				-4.003754482	-2.771561445	-38.42283779	3.84E-23	4.63E-19	42.30588371
chrX	119385541	+	cg10981178	NA	NA	NA	NA	NA	NA	chrX:119385464-119385835	Island	ZBTB33	NM_006777	5'UTR				X:119268450-119269754	X:119384186-119385841	Promoter_Associated		-3.691023428	-2.891867604	-38.3933195	3.91E-23	4.63E-19	42.28977823
chrX	56259094	-	cg03834574	NA	NA	NA	NA	NA	NA	chrX:56258951-56259159	Island	KLF8;KLF8;KLF8;KLF8	NM_001159296;NM_001159296;NM_007250;NM_007250	5'UTR;1stExon;1stExon;5'UTR				X:56275537-56276375				-3.77637983	-2.254914142	-38.36980852	3.97E-23	4.63E-19	42.27693919
chrX	14891001	-	cg11648471	NA	NA	NA	NA	NA	NA	chrX:14890991-14891734	Island	MOSPD2;FANCB;FANCB	NM_152581;NM_001018113;NM_152633	TSS1500;5'UTR;5'UTR				X:14800913-14801685	X:14890952-14892003	Promoter_Associated		-3.578839141	-2.59913623	-38.27228062	4.22E-23	4.80E-19	42.22357396
chrX	46432929	+	cg00632374	NA	NA	NA	NA	NA	NA	chrX:46433054-46434902	N_Shore	CHST7	NM_019886	TSS1500					X:46431504-46433356	Unclassified	TRUE	-3.288413203	-2.815908668	-38.07643522	4.76E-23	5.30E-19	42.11589048
chrX	102941788	+	cg09598844	NA	NA	NA	NA	NA	NA	chrX:102942107-102942486	N_Shore	MORF4L2;MORF4L2;MORF4L2;MORF4L2;MORF4L2;MORF4L2;MORF4L2;MORF4L2;MORF4L2;MORF4L2;MORF4L2;MORF4L2;MORF4L2;MORF4L2;MORF4L2;MORF4L2	NM_001142423;NM_001142427;NM_001142429;NM_001142419;NM_001142432;NM_012286;NM_001142421;NM_001142422;NM_001142426;NM_001142430;NM_001142418;NM_001142425;NM_001142420;NM_001142428;NM_001142431;NM_001142424	TSS200;5'UTR;TSS200;5'UTR;5'UTR;TSS200;5'UTR;5'UTR;TSS200;TSS200;TSS200;TSS200;5'UTR;5'UTR;5'UTR;TSS200				X:102828424-102828642	X:102941476-102943205	Promoter_Associated	TRUE	-3.555994702	-2.660444675	-37.93737542	5.19E-23	5.64E-19	42.03900478
chrX	150565864	+	cg10403109	NA	NA	NA	NA	NA	NA	chrX:150565211-150565865	Island	VMA21	NM_001017980	Body				X:150315829-150316693	X:150564711-150566029	Promoter_Associated		-3.27676779	-2.569764173	-37.61563935	6.36E-23	6.75E-19	41.85975031
chrX	19533550	+	cg13121076	rs185963917	0.019289	NA	NA	NA	NA	chrX:19533003-19533551	Island	MAP3K15	NM_001001671	TSS200	high-CpG:19443465-19443544			X:19442925-19443682	X:19532666-19533897	Unclassified_Cell_type_specific	TRUE	-3.190465463	-2.649466811	-37.56217754	6.58E-23	6.82E-19	41.82977762
chrX	53461462	-	cg20010130	NA	NA	NA	NA	NA	NA	chrX:53461178-53461463	Island	HSD17B10;HSD17B10	NM_001037811;NM_004493	TSS200;TSS200				X:53477827-53478188	X:53461138-53461763	Promoter_Associated		-3.380912004	-2.978664744	-37.50495188	6.82E-23	6.92E-19	41.79763545
chrX	129091396	+	cg23543766	NA	NA	NA	NA	NA	NA	chrX:129091066-129091628	Island							X:128918433-128919470	X:129090914-129091785	Unclassified		-4.434850355	-2.924904033	-37.44615294	7.08E-23	7.03E-19	41.76454554
chrX	48397915	+	cg17122979	NA	NA	NA	NA	NA	NA	chrX:48397759-48398529	Island	TBC1D25	NM_002536	TSS200	high-CpG:48282764-48283111			X:48282721-48283434	X:48397581-48398829	Promoter_Associated		-3.256655764	-2.2216061	-37.2181674	8.18E-23	7.96E-19	41.6356261
chrX	53111607	-	cg24779040	NA	NA	NA	NA	NA	NA	chrX:53111281-53112016	Island	TSPYL2;TSPYL2	NM_022117;NM_022117	1stExon;5'UTR	high-CpG:53127829-53128333			X:53127895-53128983	X:53110760-53112518	Promoter_Associated		-3.322784621	-2.726374435	-37.1293839	8.66E-23	8.25E-19	41.58515431
chrX	68385435	-	cg17934320	NA	NA	NA	NA	NA	NA	chrX:68384913-68385404	S_Shore	PJA1;PJA1;PJA1	NM_022368;NM_001032396;NM_145119	TSS200;TSS200;TSS200					X:68383953-68385644	Promoter_Associated		-3.355597067	-2.655962569	-36.99210923	9.45E-23	8.76E-19	41.50681918
chrX	49056670	-	cg12865398	NA	NA	NA	NA	NA	NA	chrX:49056348-49056887	Island	SYP	NM_003179	TSS200	high-CpG:48943582-48943671			X:48943293-48943824	X:49056264-49057300	Promoter_Associated		-3.910425104	-3.058103694	-36.97180948	9.57E-23	8.76E-19	41.49520449
chrX	119077366	+	cg13069450	NA	NA	NA	NA	NA	NA	chrX:119077089-119077664	Island	NKAP	NM_024528	1stExon				X:118960964-118961849	X:119077110-119078019	Promoter_Associated		-2.789196868	-2.23871548	-36.92729971	9.85E-23	8.76E-19	41.46971
chrX	70586179	+	cg10401803	rs139510844	0.010794	NA	NA	NA	NA	chrX:70585715-70587063	Island	BCYRN1;TAF1;TAF1	NR_001568;NM_004606;NM_138923	Body;1stExon;1stExon	high-CpG:70502801-70502943			X:70502441-70503788	X:70585609-70587084	Promoter_Associated		-3.51204362	-3.202756557	-36.91317367	9.94E-23	8.76E-19	41.46161083
chrX	14891591	-	cg19235109	NA	NA	NA	NA	NA	NA	chrX:14890991-14891734	Island	FANCB;MOSPD2;FANCB;MOSPD2	NM_001018113;NM_152581;NM_152633;NM_152581	TSS1500;5'UTR;TSS1500;1stExon				X:14800913-14801685	X:14890952-14892003	Promoter_Associated		-3.864888598	-2.602125941	-36.66415798	1.17E-22	1.01E-18	41.31820189
chrX	53710671	+	cg02734755	NA	NA	NA	NA	NA	NA	chrX:53710495-53711457	Island	HUWE1	NM_031407	5'UTR				X:53727013-53728182	X:53710187-53711697	Promoter_Associated	TRUE	-3.176327973	-3.57017921	-36.5778491	1.23E-22	1.04E-18	41.26821394
chrX	54209920	-	cg13183496	NA	NA	NA	NA	NA	NA	chrX:54208939-54209723	S_Shore	FAM120C	NM_017848	TSS1500	high-CpG:54226364-54226740			X:54225728-54226729	X:54208515-54210334	Promoter_Associated		-3.603855375	-2.916908579	-36.55753889	1.25E-22	1.04E-18	41.25642951
chrX	119444838	-	cg04455999	NA	NA	NA	NA	NA	NA	chrX:119444859-119445272	N_Shore	FAM70A;FAM70A;FAM70A	NM_017938;NM_001104544;NM_001104545	Body;Body;Body		CDMR		X:119328165-119329291				-3.232742645	-2.230424724	-36.51046544	1.29E-22	1.06E-18	41.22908528
chrX	135055672	-	cg10426500	NA	NA	NA	NA	NA	NA	chrX:135055671-135056158	Island	MMGT1	NM_173470	Body					X:135055609-135057222	Promoter_Associated		-3.102132208	-2.586613951	-36.34166544	1.44E-22	1.16E-18	41.13067204
chrX	135229045	-	cg12623328	NA	NA	NA	NA	NA	NA	chrX:135228947-135230049	Island	FHL1;FHL1;FHL1;FHL1	NR_027621;NM_001159702;NM_001449;NM_001159703	Body;TSS1500;TSS1500;TSS1500				X:135056614-135057779	X:135228601-135230513	Unclassified_Cell_type_specific	TRUE	-3.202612882	-2.756528622	-36.31487905	1.46E-22	1.16E-18	41.11500317
chrX	131624394	-	cg17995340	NA	NA	NA	NA	NA	NA	chrX:131623144-131624115	S_Shore	MBNL3	NM_001170704	TSS1500					X:131623887-131624476	Promoter_Associated_Cell_type_specific		-3.698641064	-2.83365564	-36.20494086	1.57E-22	1.22E-18	41.0505443
chrX	153200899	-	cg02232536	NA	NA	NA	NA	NA	NA	chrX:153199952-153200924	Island	RENBP;NAA10	NM_002910;NM_003491	Body;TSS1500				X:152853163-152854352	X:153200107-153200926	Promoter_Associated		-3.303509954	-2.667729459	-36.1514036	1.63E-22	1.25E-18	41.01906687
chrX	47342160	+	cg22713892	NA	NA	NA	NA	NA	NA	chrX:47341887-47342697	Island	ZNF41;ZNF41;ZNF41;ZNF41	NM_007130;NM_153380;NM_153380;NM_007130	5'UTR;1stExon;5'UTR;1stExon	high-CpG:47226953-47227196			X:47226884-47227641	X:47341392-47343116	Promoter_Associated		-3.313029463	-2.748065352	-36.0875097	1.70E-22	1.25E-18	40.98142491
chrX	148623024	+	cg17571782	NA	NA	NA	NA	NA	NA	chrX:148622270-148623178	Island	CXorf40A	NM_178124	5'UTR				X:148429390-148431072				-3.743855602	-2.523444191	-36.08560264	1.70E-22	1.25E-18	40.98030014
chrX	19533544	+	cg07211915	rs185963917	0.019289	NA	NA	NA	NA	chrX:19533003-19533551	Island	MAP3K15	NM_001001671	TSS200	high-CpG:19443465-19443544			X:19442925-19443682	X:19532666-19533897	Unclassified_Cell_type_specific	TRUE	-3.290732777	-2.537877301	-36.04715707	1.74E-22	1.25E-18	40.95760955
chrX	17755775	+	cg26367537	NA	NA	NA	NA	NA	NA	chrX:17755053-17756648	Island	SCML1;SCML1;SCML1;SCML1;SCML1;SCML1;SCML1;SCML1	NM_006746;NM_001037536;NM_001037540;NM_001037535;NM_001037536;NM_001037540;NM_001037535;NM_006746	1stExon;1stExon;5'UTR;1stExon;5'UTR;1stExon;5'UTR;5'UTR				X:17664999-17666033	X:17754866-17756294	Promoter_Associated		-2.897088129	-2.552499146	-36.02867024	1.77E-22	1.25E-18	40.94668799
chrX	122994030	-	cg21711683	NA	NA	NA	NA	NA	NA	chrX:122993547-122994335	Island	XIAP	NM_001167	TSS200				X:122821229-122822016	X:122993086-122994722	Promoter_Associated		-3.27244304	-3.157793811	-36.02221771	1.77E-22	1.25E-18	40.94287438
chrX	128788913	+	cg09253663	rs181301686	0.019289	NA	NA	NA	NA	chrX:128788003-128789195	Island	APLN;APLN	NM_017413;NM_017413	5'UTR;1stExon				X:128615752-128616827				-3.530284392	-2.493982198	-35.95422987	1.85E-22	1.29E-18	40.90264062
chrX	48541924	-	cg20394620	rs235422	0.036816	NA	NA	NA	NA		OpenSea	WAS	NM_000377	TSS1500					X:48541746-48542414	Promoter_Associated_Cell_type_specific		-3.468486943	-2.766093226	-35.9148865	1.90E-22	1.31E-18	40.87931527
chrX	70752936	-	cg27187671	NA	NA	NA	NA	NA	NA	chrX:70752638-70752965	Island	OGT;OGT;OGT;BCYRN1;OGT	NM_181672;NM_181673;NM_181672;NR_001568;NM_181673	1stExon;1stExon;5'UTR;Body;5'UTR	high-CpG:70669645-70669699			X:70669413-70670093	X:70752535-70752971	Promoter_Associated	TRUE	-3.642776419	-2.966547675	-35.83802302	2.00E-22	1.35E-18	40.83365479
chrX	108780265	-	cg00910720	rs73639133	0.061409	NA	NA	NA	NA	chrX:108780054-108780413	Island	NXT2	NM_018698	Body				X:108666711-108667137	X:108779672-108780877	Promoter_Associated	TRUE	-3.819790628	-3.240004897	-35.8151945	2.03E-22	1.35E-18	40.82007041
chrX	109561793	+	cg15802548	NA	NA	NA	NA	NA	NA	chrX:109560703-109561534	S_Shore	AMMECR1;AMMECR1;AMMECR1	NM_001171689;NM_001025580;NM_015365	5'UTR;TSS1500;TSS1500				X:109447067-109448450	X:109560609-109562069	Promoter_Associated	TRUE	-3.573909052	-2.69467104	-35.79967183	2.05E-22	1.35E-18	40.81082739
chrX	149533878	+	cg10315562	NA	NA	NA	NA	NA	NA	chrX:149529540-149534090	Island					DMR		X:149281427-149284862	X:149533383-149535290	Unclassified	TRUE	-3.437070257	-2.797883686	-35.77791781	2.08E-22	1.35E-18	40.7978656
chrX	70752883	-	cg27615590	NA	NA	NA	NA	NA	NA	chrX:70752638-70752965	Island	OGT;OGT;BCYRN1	NM_181673;NM_181672;NR_001568	TSS200;TSS200;Body				X:70669413-70670093	X:70752535-70752971	Promoter_Associated	TRUE	-3.246462908	-2.9824967	-35.74901824	2.12E-22	1.36E-18	40.78063129
chrX	37545418	+	cg11369993	NA	NA	NA	NA	NA	NA	chrX:37544804-37545419	Island	XK	NM_021083	1stExon				X:37429646-37430506				-3.345504025	-2.480692852	-35.690504	2.21E-22	1.39E-18	40.74568383
chrX	132091640	+	cg08673814	NA	NA	NA	NA	NA	NA	chrX:132090363-132092617	Island	HS6ST2;HS6ST2	NM_147175;NM_001077188	Body;Body				X:131917980-131920472				-3.80030492	-2.40960901	-35.62708866	2.30E-22	1.43E-18	40.7077298
chrX	135579487	-	cg01384686	NA	NA	NA	NA	NA	NA	chrX:135579001-135580099	Island	HTATSF1;HTATSF1;HTATSF1	NM_014500;NM_001163280;NM_001163280	TSS200;1stExon;5'UTR	high-CpG:135407036-135407424			X:135406459-135407765	X:135578666-135580196	Promoter_Associated_Cell_type_specific	TRUE	-3.848064371	-2.766549065	-35.54843028	2.43E-22	1.49E-18	40.66053767
chrX	70503046	-	cg06620254	NA	NA	NA	NA	NA	NA	chrX:70503261-70503963	N_Shore	NONO;NONO;NONO;NONO;BCYRN1;NONO;NONO;NONO;NONO	NM_007363;NM_001145408;NM_001145410;NM_001145410;NR_001568;NM_001145408;NM_007363;NM_001145409;NM_001145409	5'UTR;5'UTR;1stExon;5'UTR;Body;1stExon;1stExon;5'UTR;1stExon					X:70502639-70504014	Promoter_Associated	TRUE	-3.875035687	-3.145905988	-35.52028448	2.47E-22	1.49E-18	40.64362016
chrX	47510170	+	cg17399684	NA	NA	NA	NA	NA	NA	chrX:47509592-47510508	Island	ELK1;ELK1	NM_005229;NM_001114123	TSS200;TSS200				X:47394289-47395452	X:47509323-47510675	Unclassified		-3.9493622	-2.69515113	-35.4891393	2.52E-22	1.49E-18	40.6248807
chrX	106242642	-	cg14479037	NA	NA	NA	NA	NA	NA	chrX:106242506-106243593	Island	MORC4;MORC4	NM_024657;NM_001085354	Body;Body				X:106129137-106130237	X:106241943-106243809	Unclassified_Cell_type_specific		-3.350731933	-2.40899904	-35.47652353	2.55E-22	1.49E-18	40.61728431
chrX	119077820	-	cg03122511	NA	NA	NA	NA	NA	NA	chrX:119077089-119077664	S_Shore	NKAP	NM_024528	TSS200				X:118960964-118961849	X:119077110-119078019	Promoter_Associated		-2.901426726	-2.747307764	-35.47129787	2.55E-22	1.49E-18	40.61413679
chrX	62975151	+	cg15917786	NA	NA	NA	NA	NA	NA	chrX:62974713-62975218	Island	ARHGEF9	NM_015185	TSS200				X:62891038-62891888	X:62974426-62975423	Promoter_Associated	TRUE	-3.24606116	-2.652685323	-35.44569688	2.60E-22	1.50E-18	40.59870861
chrX	69674824	-	cg19616372	NA	NA	NA	NA	NA	NA	chrX:69674799-69675305	Island	DLG3;DLG3;DLG3	NM_021120;NM_020730;NM_001166278	Body;Body;TSS200	high-CpG:69591508-69591759			X:69591503-69592030	X:69673606-69675985	Unclassified		-3.873976094	-2.95782062	-35.4076805	2.67E-22	1.51E-18	40.57577327
chrX	154033932	-	cg25645693	NA	NA	NA	NA	NA	NA	chrX:154033366-154033935	Island	MPP1;MPP1;MPP1;MPP1	NM_001166460;NM_001166462;NM_002436;NM_001166461	TSS200;TSS200;TSS200;TSS200	high-CpG:153686844-153687238			X:153686561-153687286	X:154033406-154034202	Unclassified_Cell_type_specific		-3.946142904	-2.833908147	-35.39331633	2.69E-22	1.51E-18	40.56709951
chrX	100645895	+	cg12440269	NA	NA	NA	NA	NA	NA	chrX:100645780-100646107	Island	RPL36A	NM_021029	TSS200				X:100532437-100533049	X:100645391-100646487	Promoter_Associated	TRUE	-3.386725725	-2.691344457	-35.3574999	2.76E-22	1.52E-18	40.54545314
chrX	153189769	-	cg06921456	NA	NA	NA	NA	NA	NA	chrX:153191469-153191740	N_Shore	ARHGAP4;ARHGAP4	NM_001666;NM_001164741	Body;Body					X:153189567-153190418	Promoter_Associated_Cell_type_specific	TRUE	-3.547837659	-3.061162059	-35.35327044	2.76E-22	1.52E-18	40.5428952
chrX	47004051	+	cg02165720	NA	NA	NA	NA	NA	NA	chrX:47003750-47004987	Island	NDUFB11;NDUFB11;NDUFB11;RBM10;NDUFB11;RBM10	NR_024234;NM_019056;NM_001135998;NM_152856;NR_024235;NM_005676	Body;1stExon;1stExon;TSS1500;Body;TSS1500				X:46888631-46889931	X:47003596-47005333	Promoter_Associated		-4.066585193	-3.360590425	-35.31466478	2.84E-22	1.54E-18	40.51952968
chrX	108976340	-	cg08855111	NA	NA	NA	NA	NA	NA	chrX:108976162-108976894	Island	ACSL4;ACSL4	NM_022977;NM_004458	5'UTR;5'UTR				X:108862410-108863583	X:108975662-108977009	Promoter_Associated	TRUE	-3.859069263	-2.429803013	-35.28828645	2.89E-22	1.54E-18	40.50354664
chrX	23926332	+	cg08338641	NA	NA	NA	NA	NA	NA	chrX:23925590-23926315	S_Shore	CXorf58;CXorf58;CXorf58;APOO;CXorf58;APOO	NM_001169574;NM_152761;NM_001169574;NR_026545;NM_152761;NM_024122	5'UTR;5'UTR;1stExon;TSS1500;1stExon;TSS1500					X:23925325-23926585	Promoter_Associated		-4.016453756	-3.053439155	-35.28244291	2.90E-22	1.54E-18	40.50000398
chrX	70586192	+	cg07264097	rs139510844	0.010794	NA	NA	NA	NA	chrX:70585715-70587063	Island	BCYRN1;TAF1;TAF1	NR_001568;NM_004606;NM_138923	Body;1stExon;1stExon	high-CpG:70502801-70502943			X:70502441-70503788	X:70585609-70587084	Promoter_Associated		-2.828632022	-2.697866556	-35.257606	2.95E-22	1.55E-18	40.48493853
chrX	100074985	-	cg13177658	NA	NA	NA	NA	NA	NA	chrX:100075232-100075559	N_Shore	CSTF2	NM_001325	TSS1500				X:99961259-99961740	X:100074500-100075649	Promoter_Associated	TRUE	-3.521503424	-3.03626288	-35.22875893	3.01E-22	1.56E-18	40.46742436
chrX	30907698	-	cg05837905	NA	NA	NA	NA	NA	NA	chrX:30906901-30907728	Island	MAP3K7IP3	NM_152787	TSS200				X:30816801-30817649	X:30906810-30908163	Promoter_Associated		-3.501242348	-2.741113939	-35.19385269	3.08E-22	1.58E-18	40.44620806
chrX	153979635	+	cg12443477	NA	NA	NA	NA	NA	NA	chrX:153978838-153979650	Island	GAB3;GAB3	NM_080612;NM_001081573	TSS1500;TSS1500	high-CpG:153632355-153633010			X:153631939-153632911	X:153978764-153979675	Promoter_Associated_Cell_type_specific		-3.21933707	-2.655181867	-35.16824274	3.13E-22	1.59E-18	40.43062579
chrX	100878309	-	cg25179313	NA	NA	NA	NA	NA	NA		OpenSea	ARMCX3;ARMCX3;ARMCX3	NM_177948;NM_016607;NM_177947	TSS200;5'UTR;5'UTR			TRUE	X:100764790-100765787	X:100877924-100878328	Promoter_Associated_Cell_type_specific		-4.521137652	-3.286153678	-35.13991482	3.19E-22	1.60E-18	40.41337369
chrX	30907692	-	cg12171481	NA	NA	NA	NA	NA	NA	chrX:30906901-30907728	Island	MAP3K7IP3	NM_152787	TSS200				X:30816801-30817649	X:30906810-30908163	Promoter_Associated		-3.671965736	-2.99067048	-34.9848027	3.54E-22	1.75E-18	40.31860711
chrX	140271549	-	cg00917018	rs41310468	0.034358	NA	NA	NA	NA	chrX:140270950-140271553	Island	LDOC1	NM_012317	TSS1500		CDMR		X:140098306-140099216	X:140270815-140271828	Promoter_Associated_Cell_type_specific	TRUE	-3.423579256	-2.637721115	-34.9741741	3.57E-22	1.75E-18	40.31209481
chrX	69509686	+	cg18030003	NA	NA	NA	NA	NA	NA	chrX:69509644-69509962	Island	KIF4A;PDZD11	NM_012310;NM_016484	TSS1500;5'UTR				X:69426337-69427243	X:69509218-69510232	Promoter_Associated		-3.441474679	-3.04481835	-34.72702199	4.22E-22	2.05E-18	40.1599799
chrX	122866442	+	cg02634916	NA	NA	NA	NA	NA	NA	chrX:122866199-122867097	Island	THOC2	NM_001081550	Body				X:122693836-122694778	X:122866193-122867302	Promoter_Associated		-3.488017917	-3.046689689	-34.59104425	4.63E-22	2.23E-18	40.07572882
chrX	49687176	-	cg25427918	NA	NA	NA	NA	NA	NA	chrX:49687027-49687993	Island	CLCN5;CLCN5	NM_001127898;NM_001127899	TSS200;TSS200				X:49573768-49574703	X:49686836-49687917	Promoter_Associated		-4.709969794	-3.445947076	-34.56200325	4.72E-22	2.24E-18	40.05768322
chrX	9435372	-	cg04414946	NA	NA	NA	NA	NA	NA	chrX:9432830-9434520	S_Shore	TBL1X;TBL1X;TBL1X;TBL1X	NM_001139467;NM_005647;NM_001139466;NM_001139468	5'UTR;5'UTR;5'UTR;5'UTR								2.707399302	3.349163331	34.55145586	4.76E-22	2.24E-18	40.05112471
chrX	73756189	-	cg19666053	NA	NA	NA	NA	NA	NA	chrX:73755645-73756784	Island							X:73672312-73673528	X:73755483-73757165	Unclassified		-2.894502946	-2.460287	-34.50077538	4.92E-22	2.26E-18	40.01957709
chrX	2730666	-	cg13176022	NA	NA	NA	NA	NA	NA		OpenSea	XG;XG;XG	NM_001141920;NM_175569;NM_001141919	Body;Body;Body					X:2730360-2731012	Unclassified	TRUE	3.714653716	-1.200236451	34.49774273	4.94E-22	2.26E-18	40.01768755
chrX	64754804	+	cg23277098	NA	NA	NA	NA	NA	NA	chrX:64754316-64754805	Island	LAS1L;LAS1L;LAS1L	NM_031206;NM_001170649;NM_001170650	TSS200;TSS200;TSS200				X:64670981-64671634	X:64754309-64755158	Promoter_Associated		-3.439960156	-2.20121047	-34.49543668	4.94E-22	2.26E-18	40.0162506
chrX	46434198	-	cg07223177	NA	NA	NA	NA	NA	NA	chrX:46433054-46434902	Island	CHST7	NM_019886	1stExon				X:46317999-46319801	X:46433413-46434885	Unclassified		-3.276677359	-2.605067841	-34.44132783	5.13E-22	2.33E-18	39.98250071
chrX	46696086	+	cg22522913	NA	NA	NA	NA	NA	NA	chrX:46696141-46697075	N_Shore	RP2	NM_006915	TSS1500				X:46581030-46582019	X:46695962-46697271	Promoter_Associated		-2.960013258	-2.442116602	-34.39123255	5.31E-22	2.35E-18	39.95119713
chrX	49023115	-	cg17670641	NA	NA	NA	NA	NA	NA	chrX:49022407-49023072	S_Shore	MAGIX;MAGIX;MAGIX;MAGIX	NM_001099682;NM_001099680;NM_024859;NM_001099681	3'UTR;3'UTR;3'UTR;3'UTR			TRUE	X:48909396-48910097	X:49022595-49023649	Promoter_Associated_Cell_type_specific	TRUE	-2.771080395	-2.591864209	-34.38748046	5.32E-22	2.35E-18	39.9488503
chrY	14076009	-	cg14248084	NA	NA	NA	NA	NA	NA	chrY:14075675-14076160	Island							Y:12585676-12586160				4.430331964	0.49538304	34.38351492	5.34E-22	2.35E-18	39.94636964
chrX	23801656	-	cg14550383	NA	NA	NA	NA	NA	NA	chrX:23801055-23801724	Island	SAT1;SAT1	NR_027783;NM_002970	Body;Body				X:23710958-23711645				-2.867624114	-2.282558568	-34.34918987	5.47E-22	2.39E-18	39.92488296
chrX	55187822	+	cg12158214	NA	NA	NA	NA	NA	NA	chrX:55187321-55188007	Island	FAM104B;FAM104B;FAM104B;FAM104B;FAM104B;FAM104B;FAM104B;FAM104B	NR_030722;NM_138362;NM_001166700;NM_001166699;NM_001166701;NM_001166702;NM_001166703;NM_001166704	TSS200;TSS200;TSS200;TSS200;TSS200;TSS1500;TSS1500;TSS200				X:55203967-55204813	X:55187043-55188050	Promoter_Associated		-3.674059101	-2.534729182	-34.21295664	6.00E-22	2.60E-18	39.8393482
chrX	46405090	-	cg26301245	NA	NA	NA	NA	NA	NA	chrX:46404634-46405165	Island	ZNF674;LOC401588;ZNF674	NM_001146291;NR_015378;NM_001039891	TSS200;Body;TSS200				X:46289535-46290146	X:46404458-46405206	Promoter_Associated		-4.352466975	-3.284207996	-34.16159366	6.22E-22	2.66E-18	39.80699312
chrX	73834484	-	cg25874079	NA	NA	NA	NA	NA	NA	chrX:73833999-73834597	Island	RLIM;RLIM	NM_183353;NM_016120	TSS200;TSS200				X:73750576-73751409	X:73833834-73834919	Promoter_Associated		-2.804872405	-2.468564966	-34.11870107	6.41E-22	2.72E-18	39.77992891
chrX	107334626	+	cg18044482	NA	NA	NA	NA	NA	NA	chrX:107334420-107335139	Island	ATG4A;ATG4A;PSMD10;PSMD10	NM_178270;NM_052936;NM_170750;NM_002814	TSS1500;TSS1500;Body;Body				X:107221077-107221814	X:107334396-107335296	Promoter_Associated		-3.458006409	-3.318112503	-34.10335743	6.48E-22	2.72E-18	39.77023749
chrX	49022801	+	cg26985119	NA	NA	NA	NA	NA	NA	chrX:49022407-49023072	Island	MAGIX;MAGIX;MAGIX;MAGIX	NM_001099682;NM_001099680;NM_024859;NM_001099681	3'UTR;3'UTR;3'UTR;3'UTR			TRUE	X:48909396-48910097	X:49022595-49023649	Promoter_Associated_Cell_type_specific		-3.062846993	-2.214419656	-34.03940216	6.77E-22	2.82E-18	39.72978526
chrX	77166217	+	cg00428012	NA	NA	NA	NA	NA	NA	chrX:77165924-77166295	Island	ATP7A;ATP7A	NM_000052;NM_000052	1stExon;5'UTR	high-CpG:77052816-77052918			X:77052590-77052951	X:77165791-77166779	Promoter_Associated_Cell_type_specific	TRUE	-2.807906937	-2.488379738	-34.02542009	6.84E-22	2.82E-18	39.72092932
chrX	21857614	-	cg07826058	rs6528055	0.000234	NA	NA	NA	NA	chrX:21857591-21858204	Island	MBTPS2	NM_015884	TSS200				X:21767495-21768125	X:21857333-21858082	Promoter_Associated	TRUE	-3.662900671	-2.332192821	-34.01323263	6.89E-22	2.82E-18	39.71320648
chrX	108976035	-	cg15536552	NA	NA	NA	NA	NA	NA	chrX:108976162-108976894	N_Shore	ACSL4;ACSL4	NM_022977;NM_004458	5'UTR;5'UTR				X:108862410-108863583	X:108975662-108977009	Promoter_Associated		-3.582815543	-2.67928679	-34.00212179	6.95E-22	2.82E-18	39.70616297
chrX	151999330	+	cg24740922	NA	NA	NA	NA	NA	NA	chrX:151999149-151999751	Island	NSDHL;NSDHL;CETN2	NM_001129765;NM_015922;NM_004344	TSS200;TSS200;TSS200				X:151749730-151750567	X:151998836-152000136	Promoter_Associated		-3.461915348	-2.839155194	-33.98599483	7.03E-22	2.83E-18	39.69593465
chrX	39951468	+	cg20348344	NA	NA	NA	NA	NA	NA	chrX:39950899-39951665	Island	BCOR;BCOR;BCOR;BCOR	NM_001123384;NM_017745;NM_001123385;NM_001123383	5'UTR;5'UTR;5'UTR;5'UTR				X:39835821-39836609				3.876729384	3.524563161	33.95179401	7.20E-22	2.87E-18	39.67422394
chrX	47518016	-	cg23390865	NA	NA	NA	NA	NA	NA	chrX:47518015-47518850	Island	LOC100133957;UXT;UXT;LOC100133957	NR_028119;NM_153477;NM_004182;NR_027444	TSS1500;Body;Body;TSS1500				X:47402910-47403794	X:47517859-47519027	Promoter_Associated	TRUE	-3.4219596	-2.468365087	-33.93440806	7.28E-22	2.88E-18	39.66317725
chrX	133594210	-	cg19022966	rs193054558	0.208559	NA	NA	NA	NA	chrX:133594203-133594828	Island	HPRT1;HPRT1	NM_000194;NM_000194	5'UTR;1stExon	high-CpG:133421837-133421984			X:133421604-133422656	X:133593729-133594554	Promoter_Associated		-2.612939659	-2.1327782	-33.91446226	7.39E-22	2.90E-18	39.65049573
chrX	102510120	-	cg05554396	NA	NA	NA	NA	NA	NA		OpenSea	TCEAL8;TCEAL8;TCEAL8;TCEAL8	NM_001006684;NM_001006684;NM_153333;NM_153333	1stExon;5'UTR;1stExon;5'UTR	low-CpG:102396704-102396789			X:102396230-102396840	X:102509583-102510332	Promoter_Associated	TRUE	-4.072857241	-3.33412744	-33.79646129	8.02E-22	3.11E-18	39.57528735
chrX	134654536	-	cg24888621	NA	NA	NA	NA	NA	NA	chrX:134655102-134655750	N_Shore	DDX26B	NM_182540	TSS200				X:134482049-134483793				-3.721264608	-2.98589802	-33.78811281	8.07E-22	3.11E-18	39.5699545
chrX	46771580	-	cg17843048	NA	NA	NA	NA	NA	NA	chrX:46771563-46772981	Island	PHF16;PHF16	NM_001077445;NM_014735	TSS200;TSS1500				X:46656508-46657866	X:46771463-46772259	Unclassified_Cell_type_specific		-3.14461038	-2.775313087	-33.77054223	8.17E-22	3.13E-18	39.55872558
chrX	48776125	-	cg15480941	NA	NA	NA	NA	NA	NA	chrX:48775763-48776813	Island	PIM2;PIM2	NM_006875;NM_006875	5'UTR;1stExon				X:48660561-48661558				-3.483206443	-2.659226857	-33.74787225	8.30E-22	3.15E-18	39.54422743
chrX	154299773	-	cg18399551	NA	NA	NA	NA	NA	NA	chrX:154299062-154299795	Island	BRCC3;BRCC3;BRCC3;MTCP1;MTCP1NB;BRCC3	NM_001018055;NM_024332;NM_024332;NM_001018025;NM_001018024;NM_001018055	5'UTR;1stExon;5'UTR;TSS1500;TSS1500;1stExon	high-CpG:153952868-153952995			X:153952465-153953606	X:154298720-154300585	Promoter_Associated		-3.420442786	-2.636571622	-33.73173489	8.39E-22	3.16E-18	39.53389998
chrX	134049271	+	cg06363801	NA	NA	NA	NA	NA	NA	chrX:134048706-134049272	Island	MOSPD1;MOSPD1	NM_019556;NM_019556	5'UTR;1stExon				X:133876373-133877019	X:134048621-134049729	Promoter_Associated		-3.726674875	-3.076902282	-33.59225711	9.25E-22	3.46E-18	39.44439116
chrX	129535800	+	cg02318959	rs5977260	0.037211	NA	NA	NA	NA	chrX:129535837-129536173	N_Shore	RBMX2	NM_016024	TSS200					X:129535208-129536294	Promoter_Associated		-4.546829465	-4.020450702	-33.57237894	9.38E-22	3.48E-18	39.43159833
chrX	149106624	+	cg08663085	NA	NA	NA	NA	NA	NA	chrX:149106113-149106682	Island	LOC100272228;CXorf40B;CXorf40B	NR_027456;NM_001013845;NM_001013845	TSS200;1stExon;5'UTR				X:148856772-148859104	X:149106540-149107146	Promoter_Associated		-3.164780765	-2.856644299	-33.53263116	9.65E-22	3.55E-18	39.40599102
chrY	22917104	+	cg10841270	NA	NA	NA	NA	NA	NA		OpenSea	RPS4Y2	NM_001039567	TSS1500								4.152711355	2.050190175	33.44599891	1.03E-21	3.72E-18	39.35005285
chrX	48397840	+	cg12291192	NA	NA	NA	NA	NA	NA	chrX:48397759-48398529	Island	TBC1D25	NM_002536	TSS1500	high-CpG:48282764-48283111			X:48282721-48283434	X:48397581-48398829	Promoter_Associated		-3.209630297	-2.670961263	-33.44500306	1.03E-21	3.72E-18	39.34940883
chrX	48755716	+	cg08065501	NA	NA	NA	NA	NA	NA	chrX:48754500-48755329	S_Shore	PQBP1;TIMM17B;PQBP1;PQBP1;PQBP1;PQBP1;TIMM17B;PQBP1;PQBP1;PQBP1;PQBP1;PQBP1	NM_001032384;NM_001167947;NM_001167989;NM_001167992;NM_005710;NM_005710;NM_005834;NM_001167990;NM_001032383;NM_001032381;NM_144495;NM_001032382	5'UTR;TSS1500;5'UTR;TSS200;5'UTR;1stExon;TSS1500;5'UTR;5'UTR;5'UTR;5'UTR;5'UTR				X:48639396-48640765				-3.515723217	-3.023917965	-33.42241394	1.04E-21	3.75E-18	39.33479417
chrX	55026590	+	cg06341336	NA	NA	NA	NA	NA	NA	chrX:55026359-55026985	Island	APEX2	NM_014481	TSS200				X:55043087-55043710	X:55025908-55027049	Promoter_Associated_Cell_type_specific		-3.750385888	-2.943981797	-33.36612394	1.09E-21	3.87E-18	39.2983245
chrX	68048909	-	cg15977272	NA	NA	NA	NA	NA	NA	chrX:68048659-68050252	Island	EFNB1;EFNB1	NM_004429;NM_004429	5'UTR;1stExon	high-CpG:67965517-67965636			X:67965288-67967183				-4.152418927	-2.603525001	-33.2575607	1.17E-21	4.15E-18	39.22778015
chrX	53123426	-	cg00227584	NA	NA	NA	NA	NA	NA	chrX:53123311-53123777	Island				high-CpG:53139936-53140327			X:53139680-53140498	X:53122799-53123932	Promoter_Associated		-3.424806833	-2.403830063	-33.13795863	1.28E-21	4.48E-18	39.14974488
chrX	106449657	-	cg05192472	rs2298179	0.323077	NA	NA	NA	NA	chrX:106449029-106449740	Island	NUP62CL;CXorf41;NUP62CL;CXorf41	NM_017681;NM_001169154;NM_017681;NM_173494	5'UTR;TSS1500;1stExon;TSS1500	high-CpG:106336298-106336320			X:106335686-106336601	X:106449138-106449985	Unclassified	TRUE	-3.132593867	-2.735253532	-33.08475165	1.33E-21	4.62E-18	39.11492194
chrX	100646106	+	cg18507125	NA	NA	NA	NA	NA	NA	chrX:100645780-100646107	Island	RPL36A	NM_021029	Body				X:100532437-100533049	X:100645391-100646487	Promoter_Associated	TRUE	-3.547220471	-2.628111246	-33.01195181	1.40E-21	4.83E-18	39.06716799
chrX	135962887	+	cg12517167	NA	NA	NA	NA	NA	NA	chrX:135962102-135962951	Island	RBMX;RBMX;RBMX;RBMX;RBMX;RBMX;SNORD61	NR_028477;NM_001164803;NM_002139;NM_001164803;NR_028476;NM_002139;NR_002735	Body;1stExon;5'UTR;5'UTR;Body;1stExon;TSS1500				X:135789963-135790754	X:135962157-135963274	Promoter_Associated_Cell_type_specific	TRUE	-3.243019717	-3.024712493	-32.99293523	1.42E-21	4.86E-18	39.05467325
chrX	48367176	-	cg12217778	NA	NA	NA	NA	NA	NA	chrX:48367165-48367742	Island	PORCN;PORCN;PORCN;PORCN;PORCN	NM_203476;NM_203473;NM_022825;NM_203474;NM_203475	TSS200;TSS200;TSS200;TSS1500;TSS1500				X:48251768-48252712	X:48366736-48367607	Promoter_Associated		-3.34725339	-2.658884836	-32.96324487	1.45E-21	4.91E-18	39.03514826
chrX	135333561	-	cg07446674	NA	NA	NA	NA	NA	NA	chrX:135332893-135333726	Island	MAP7D3;MAP7D3	NM_024597;NM_024597	1stExon;5'UTR	high-CpG:135161185-135161253			X:135160560-135161372	X:135332590-135334313	Promoter_Associated	TRUE	-5.213603268	-3.77161272	-32.94977157	1.46E-21	4.91E-18	39.02628107
chrX	150151762	-	cg12284142	NA	NA	NA	NA	NA	NA	chrX:150151106-150152457	Island	HMGB3;HMGB3	NM_005342;NM_005342	1stExon;5'UTR	high-CpG:149902415-149902477			X:149901834-149904072	X:150151536-150151832	Unclassified		-3.411780081	-2.617651162	-32.94864708	1.46E-21	4.91E-18	39.02554081
chrX	39962049	+	cg03161453	NA	NA	NA	NA	NA	NA	chrX:39953434-39969247	Island	BCOR;BCOR	NM_001123384;NM_001123383	5'UTR;5'UTR		RDMR	TRUE	X:39846551-39847459				2.824622446	2.364485758	32.86695483	1.55E-21	5.12E-18	38.97168228
chrX	37706296	-	cg17220866	NA	NA	NA	NA	NA	NA	chrX:37706295-37706972	Island	DYNLT3	NM_006520	Body								-3.019685962	-2.405725642	-32.8593018	1.56E-21	5.12E-18	38.96662862
chrX	132091287	+	cg01225298	NA	NA	NA	NA	NA	NA	chrX:132090363-132092617	Island	HS6ST2;HS6ST2	NM_147175;NM_001077188	Body;Body	high-CpG:131918905-131919262	DMR		X:131917980-131920472				-2.531211173	-2.475678365	-32.8589007	1.56E-21	5.12E-18	38.96636372
chrX	84258754	-	cg05204037	NA	NA	NA	NA	NA	NA		OpenSea	APOOL	NM_198450	TSS200				X:84145410-84145884	X:84258750-84259141	Promoter_Associated_Cell_type_specific	TRUE	-3.065777867	-2.516576972	-32.77152767	1.66E-21	5.36E-18	38.90856745
chrX	152990332	-	cg23718917	NA	NA	NA	NA	NA	NA	chrX:152988874-152991719	Island	BCAP31;ABCD1;ABCD1;BCAP31;BCAP31;BCAP31	NM_001139441;NM_000033;NM_000033;NR_024450;NM_001139457;NM_005745	TSS1500;1stExon;5'UTR;TSS200;TSS1500;TSS1500	high-CpG:152643129-152643659			X:152642116-152643793	X:152990008-152990488	Promoter_Associated		-3.477994975	-2.562269971	-32.7684189	1.66E-21	5.36E-18	38.90650767
chrX	55479357	+	cg22604777	NA	NA	NA	NA	NA	NA		OpenSea	MAGEH1	NM_014061	1stExon		DMR		X:55495183-55496184				-3.593248959	-2.63422936	-32.76691656	1.66E-21	5.36E-18	38.90551219
chrX	71933682	-	cg20340631	NA	NA	NA	NA	NA	NA	chrX:71933681-71934265	Island	PHKA1;PHKA1	NM_002637;NM_001122670	1stExon;1stExon				X:71850213-71850977			TRUE	-2.385160943	-1.908377562	-32.75665922	1.68E-21	5.36E-18	38.89871399
chrX	153640674	+	cg09202373	NA	NA	NA	NA	NA	NA	chrX:153639734-153640675	Island	DNASE1L1;DNASE1L1;TAZ;TAZ;TAZ;TAZ;TAZ;DNASE1L1	NM_001009933;NM_001009932;NM_181311;NM_181312;NM_000116;NM_181313;NR_024048;NM_001009934	TSS1500;TSS1500;Body;Body;Body;Body;Body;TSS1500								-3.449742956	-2.697935176	-32.65764277	1.80E-21	5.69E-18	38.83295974
chrX	46771853	+	cg10860619	NA	NA	NA	NA	NA	NA	chrX:46771563-46772981	Island	PHF16;PHF16	NM_001077445;NM_014735	5'UTR;TSS200	high-CpG:46656543-46657215			X:46656508-46657866	X:46771463-46772259	Unclassified_Cell_type_specific		-4.158446747	-3.501832407	-32.65627383	1.80E-21	5.69E-18	38.83204902
chrX	23760918	-	cg13984511	NA	NA	NA	NA	NA	NA	chrX:23761070-23761610	N_Shore	ACOT9;ACOT9	NM_001037171;NM_001033583	Body;Body					X:23760798-23761743	Promoter_Associated		-2.885343213	-2.001074511	-32.62052968	1.85E-21	5.80E-18	38.80825321
chrX	118925773	-	cg13655660	NA	NA	NA	NA	NA	NA	chrX:118925157-118926129	Island	RPL39	NM_001000	TSS200	high-CpG:118809738-118809986			X:118809040-118810125	X:118924850-118926318	Promoter_Associated_Cell_type_specific	TRUE	-2.86837588	-2.644051593	-32.60912187	1.87E-21	5.81E-18	38.80065225
chrX	46404859	-	cg17475505	NA	NA	NA	NA	NA	NA	chrX:46404634-46405165	Island	LOC401588;ZNF674;ZNF674;ZNF674;ZNF674	NR_015378;NM_001039891;NM_001146291;NM_001146291;NM_001039891	TSS200;1stExon;1stExon;5'UTR;5'UTR				X:46289535-46290146	X:46404458-46405206	Promoter_Associated		-3.172126895	-2.663657118	-32.57656497	1.91E-21	5.91E-18	38.77894251
chrX	63615185	-	cg26122495	NA	NA	NA	NA	NA	NA	chrX:63614957-63615423	Island	MTMR8	NM_017677	Body				X:63531683-63532148	X:63614856-63615958	Promoter_Associated	TRUE	-3.743195941	-3.326307227	-32.5613512	1.93E-21	5.93E-18	38.76878882
chrX	129299367	-	cg21046413	NA	NA	NA	NA	NA	NA	chrX:129299432-129300105	N_Shore	AIFM1;AIFM1;AIFM1;AIFM1	NM_145813;NM_004208;NM_001130847;NM_145812	Body;Body;Body;Body				X:129126920-129127994				-3.78868406	-2.637721814	-32.53761538	1.96E-21	6.00E-18	38.75293631
chrX	152735785	-	cg24964466	NA	NA	NA	NA	NA	NA	chrX:152735784-152736193	Island	HAUS7	NM_017518	Body				X:152388831-152389659	X:152735349-152736967	Promoter_Associated		-3.253053644	-2.794784067	-32.52266542	1.99E-21	6.02E-18	38.74294465
chrX	101186992	+	cg01142317	NA	NA	NA	NA	NA	NA	chrX:101186525-101187258	Island	ZMAT1	NM_001011657	TSS1500	high-CpG:101073632-101073712			X:101073201-101073905	X:101186029-101187426	Promoter_Associated_Cell_type_specific	TRUE	-3.457397458	-3.474056795	-32.48983529	2.03E-21	6.13E-18	38.72098392
chrX	47342663	-	cg04575501	rs61170784	0.036769	NA	NA	NA	NA	chrX:47341887-47342697	Island	ZNF41;ZNF41	NM_007130;NM_153380	TSS1500;TSS1500				X:47226884-47227641	X:47341392-47343116	Promoter_Associated		-2.943687631	-2.239987571	-32.47150619	2.06E-21	6.17E-18	38.70871184
chrX	48754501	-	cg23280339	NA	NA	NA	NA	NA	NA	chrX:48754500-48755329	Island	TIMM17B;PQBP1;PQBP1;PQBP1;PQBP1;PQBP1;PQBP1;PQBP1;TIMM17B;PQBP1;PQBP1	NM_001167947;NM_001167992;NM_144495;NM_001032383;NM_001167989;NM_001032384;NM_001032381;NM_001167990;NM_005834;NM_005710;NM_001032382	Body;TSS1500;TSS1500;TSS1500;TSS1500;TSS1500;TSS1500;TSS1500;Body;TSS1500;TSS1500				X:48639396-48640765	X:48754293-48755711	Promoter_Associated		-3.043538398	-2.750927197	-32.44378628	2.10E-21	6.26E-18	38.69013672
chrX	48814580	-	cg13574945	NA	NA	NA	NA	NA	NA	chrX:48814267-48815894	Island	OTUD5;OTUD5;OTUD5;OTUD5	NM_001136159;NM_017602;NM_001136158;NM_001136157	5'UTR;1stExon;1stExon;1stExon				X:48699188-48700813	X:48814180-48816023	Promoter_Associated		-3.294797105	-1.72861567	-32.42379066	2.13E-21	6.31E-18	38.67672604
chrX	134166610	+	cg27198071	NA	NA	NA	NA	NA	NA	chrX:134166067-134166985	Island	FAM127A	NM_001078171	1stExon				X:133993685-133994651	X:134165921-134166843	Promoter_Associated	TRUE	-3.888380758	-3.327987685	-32.40781033	2.16E-21	6.34E-18	38.66600134
chrX	102510270	-	cg20416767	NA	NA	NA	NA	NA	NA		OpenSea	TCEAL8;TCEAL8	NM_153333;NM_001006684	TSS200;TSS200					X:102509583-102510332	Promoter_Associated	TRUE	-4.300427002	-3.161909222	-32.39297971	2.18E-21	6.37E-18	38.65604265
chrX	118110534	-	cg23112505	NA	NA	NA	NA	NA	NA	chrX:118108502-118110559	Island	LONRF3;LONRF3	NM_001031855;NM_024778	Body;Body			TRUE	X:117993987-117994737				-3.995771184	-2.989315687	-32.35209226	2.25E-21	6.52E-18	38.62855912
chrX	119378908	-	cg01530521	NA	NA	NA	NA	NA	NA	chrX:119378646-119379039	Island	CXorf42	NR_027131	Body				X:119262392-119263245	X:119378514-119379243	Promoter_Associated		-3.374505634	-2.083485899	-32.32748535	2.29E-21	6.60E-18	38.61199927
chrX	77166294	+	cg21142188	NA	NA	NA	NA	NA	NA	chrX:77165924-77166295	Island	ATP7A;ATP7A	NM_000052;NM_000052	1stExon;5'UTR				X:77052590-77052951	X:77165791-77166779	Promoter_Associated_Cell_type_specific	TRUE	-3.074592208	-2.671640261	-32.29042428	2.35E-21	6.73E-18	38.58703007
chrX	49028291	+	cg15132216	NA	NA	NA	NA	NA	NA	chrX:49028091-49029111	Island	PLP2;PLP2	NM_002668;NM_002668	5'UTR;1stExon	high-CpG:48915127-48915252			X:48914862-48916028	X:49027992-49028568	Promoter_Associated_Cell_type_specific	TRUE	-4.326158042	-3.208951016	-32.28433211	2.36E-21	6.73E-18	38.58292236
chrX	47518592	-	cg21545785	NA	NA	NA	NA	NA	NA	chrX:47518015-47518850	Island	LOC100133957;LOC100133957;UXT;UXT	NR_028119;NR_027444;NM_004182;NM_153477	Body;Body;TSS200;TSS200				X:47402910-47403794	X:47517859-47519027	Promoter_Associated	TRUE	-4.522100577	-3.244741363	-32.18111852	2.55E-21	7.17E-18	38.51319079
chrX	53025026	-	cg25880781	NA	NA	NA	NA	NA	NA	chrX:53024599-53024966	S_Shore								X:53024413-53025627	Promoter_Associated		-3.519420409	-3.031630524	-32.18020491	2.55E-21	7.17E-18	38.51257238
chrX	153285654	+	cg03050491	NA	NA	NA	NA	NA	NA	chrX:153284685-153285655	Island	IRAK1;IRAK1;MIR718;IRAK1	NM_001025242;NM_001569;NR_031757;NM_001025243	TSS1500;TSS1500;TSS1500;TSS1500				X:152937930-152939013	X:153284526-153285979	Promoter_Associated		-4.216922989	-3.028722493	-32.15305003	2.60E-21	7.27E-18	38.49418216
chrX	153362589	-	cg24479484	NA	NA	NA	NA	NA	NA	chrX:153362568-153363473	Island	MECP2;MECP2	NM_001110792;NM_004992	Body;5'UTR				X:153015265-153016827	X:153361905-153363868	Promoter_Associated		-3.787306351	-2.42721055	-32.10084332	2.70E-21	7.45E-18	38.45877473
chrX	70474169	-	cg21201934	NA	NA	NA	NA	NA	NA	chrX:70473812-70474287	Island	ZMYM3;ZMYM3;BCYRN1;ZMYM3;ZMYM3	NM_001171163;NM_201599;NR_001568;NM_005096;NM_001171162	5'UTR;TSS200;Body;5'UTR;5'UTR				X:70390117-70391238	X:70473747-70474840	Promoter_Associated		-3.963703399	-2.789311433	-32.0965169	2.71E-21	7.45E-18	38.45583746
chrX	54834244	+	cg00690049	NA	NA	NA	NA	NA	NA	chrX:54834761-54835010	N_Shore	MAGED2;MAGED2;MAGED2	NM_014599;NM_177433;NM_201222	TSS1500;5'UTR;TSS1500					X:54833926-54834488	Promoter_Associated_Cell_type_specific		-2.744493261	-2.16868772	-32.09583168	2.71E-21	7.45E-18	38.4553722
chrX	64754885	-	cg17345373	NA	NA	NA	NA	NA	NA	chrX:64754316-64754805	S_Shore	LAS1L;LAS1L;LAS1L	NM_031206;NM_001170649;NM_001170650	TSS200;TSS200;TSS200				X:64670981-64671634	X:64754309-64755158	Promoter_Associated		-3.365214128	-2.686868921	-32.03516474	2.84E-21	7.74E-18	38.41413444
chrX	108976893	+	cg05441864	NA	NA	NA	NA	NA	NA	chrX:108976162-108976894	Island	ACSL4;ACSL4	NM_022977;NM_004458	TSS1500;TSS1500				X:108862410-108863583	X:108975662-108977009	Promoter_Associated		-3.618724693	-2.682267917	-31.97938507	2.96E-21	8.02E-18	38.37613793
chrX	47420403	-	cg11675904	NA	NA	NA	NA	NA	NA	chrX:47420402-47421099	Island	ARAF	NM_001654	TSS200				X:47305292-47306011	X:47419968-47421096	Promoter_Associated	TRUE	-3.078711009	-2.681739744	-31.94334858	3.03E-21	8.19E-18	38.35154897
chrX	101186235	-	cg26129200	rs7055212	0.484892	NA	NA	NA	NA	chrX:101186525-101187258	N_Shore	ZMAT1	NM_001011657	5'UTR					X:101186029-101187426	Promoter_Associated_Cell_type_specific		-3.889828443	-2.946831032	-31.93122626	3.06E-21	8.22E-18	38.34327019
chrX	129194509	-	cg02902015	NA	NA	NA	NA	NA	NA	chrX:129194007-129194703	Island							X:129021689-129022384	X:129193880-129195193	Unclassified		-3.199058922	-2.936035686	-31.88327723	3.17E-21	8.47E-18	38.31048794
chrX	128657364	-	cg06675660	NA	NA	NA	NA	NA	NA	chrX:128656851-128657406	Island	SMARCA1;SMARCA1;SMARCA1;SMARCA1	NM_003069;NM_003069;NM_139035;NM_139035	1stExon;5'UTR;1stExon;5'UTR				X:128484016-128485455	X:128656440-128657722	Unclassified_Cell_type_specific	TRUE	-3.476063467	-2.841031333	-31.86414321	3.22E-21	8.54E-18	38.29739012
chrX	62975067	+	cg11291009	NA	NA	NA	NA	NA	NA	chrX:62974713-62975218	Island	ARHGEF9	NM_015185	TSS200				X:62891038-62891888	X:62974426-62975423	Promoter_Associated	TRUE	-3.97696601	-2.685348583	-31.84763622	3.26E-21	8.59E-18	38.28608319
chrX	129039711	+	cg26807533	NA	NA	NA	NA	NA	NA	chrX:129039750-129040152	N_Shore	UTP14A;UTP14A	NM_001166221;NM_006649	TSS1500;TSS1500				X:128867377-128868032	X:129039695-129040199	Promoter_Associated_Cell_type_specific		-3.447521697	-2.574238045	-31.7469854	3.51E-21	9.18E-18	38.21699103
chrX	153715426	-	cg25692732	NA	NA	NA	NA	NA	NA	chrX:153714288-153715375	S_Shore	UBL4A	NM_014235	TSS1500					X:153714274-153715541	Promoter_Associated		-3.790681694	-3.073304952	-31.74343477	3.52E-21	9.18E-18	38.21454902
chrX	153744609	+	cg11308037	NA	NA	NA	NA	NA	NA	chrX:153744211-153744831	Island	FAM3A;FAM3A;FAM3A;FAM3A;FAM3A	NM_001171133;NR_033237;NM_001171134;NM_021806;NM_001171132	TSS200;TSS200;TSS200;TSS200;TSS200				X:153397255-153398486	X:153743842-153744988	Promoter_Associated		-3.653634728	-2.66393191	-31.73349851	3.54E-21	9.20E-18	38.20771347
chrX	152865160	+	cg00368230	NA	NA	NA	NA	NA	NA	chrX:152864043-152865260	Island	FAM58A;FAM58A	NM_001130997;NM_152274	TSS1500;TSS1500				X:152517139-152518454				-3.187034506	-3.146965533	-31.70441903	3.62E-21	9.34E-18	38.18769418
chrX	148586734	-	cg02264182	NA	NA	NA	NA	NA	NA	chrX:148586552-148586984	Island	IDS;IDS;IDS;IDS;IDS;IDS	NM_001166550;NM_001166550;NM_006123;NM_000202;NM_000202;NM_006123	1stExon;5'UTR;1stExon;5'UTR;1stExon;5'UTR				X:148394488-148394873				-3.110336769	-2.425294735	-31.64465861	3.79E-21	9.72E-18	38.14648577
chrX	119695227	+	cg15815114	NA	NA	NA	NA	NA	NA	chrX:119694943-119695228	Island	CUL4B;CUL4B	NM_003588;NM_001079872	Body;TSS1500				X:119578972-119579561	X:119694489-119695993	Promoter_Associated	TRUE	-2.994069705	-2.433144761	-31.62675573	3.84E-21	9.79E-18	38.13412299
chrX	153626455	-	cg02871887	NA	NA	NA	NA	NA	NA	chrX:153626095-153627324	Island	RPL10;RPL10	NM_006013;NR_026898	TSS200;TSS200				X:153278915-153280518	X:153625687-153628207	Promoter_Associated		-3.839143107	-2.917543442	-31.59483863	3.93E-21	9.92E-18	38.11206248
chrX	129300090	-	cg25317260	NA	NA	NA	NA	NA	NA	chrX:129299432-129300105	Island	AIFM1;AIFM1;AIFM1;AIFM1	NM_145813;NM_004208;NM_001130847;NM_145812	TSS1500;TSS1500;TSS1500;TSS1500				X:129126920-129127994	X:129299402-129300388	Promoter_Associated		-3.313819557	-2.866840999	-31.59426724	3.93E-21	9.92E-18	38.11166732
chrX	100645860	-	cg01410230	NA	NA	NA	NA	NA	NA	chrX:100645780-100646107	Island	RPL36A	NM_021029	TSS200				X:100532437-100533049	X:100645391-100646487	Promoter_Associated	TRUE	-3.04368316	-2.59849281	-31.58808505	3.95E-21	9.92E-18	38.10739121
chrX	153200906	-	cg12727431	NA	NA	NA	NA	NA	NA	chrX:153199952-153200924	Island	RENBP;NAA10	NM_002910;NM_003491	Body;TSS1500				X:152853163-152854352	X:153200107-153200926	Promoter_Associated		-3.637126115	-2.858105709	-31.55750446	4.04E-21	1.01E-17	38.08622483
chrY	6134650	-	cg12456573	NA	NA	NA	NA	NA	NA	chrY:6134498-6134748	Island							Y:6192225-6194784				3.639474756	0.705380965	31.52153984	4.15E-21	1.02E-17	38.06130131
chrX	119005594	+	cg24831179	NA	NA	NA	NA	NA	NA	chrX:119005251-119006217	Island	RNF113A;NDUFA1;RNF113A	NM_006978;NM_004541;NM_006978	5'UTR;TSS200;1stExon	high-CpG:118889372-118889781			X:118889144-118890238	X:119005139-119006336	Promoter_Associated_Cell_type_specific	TRUE	-3.292666306	-2.775104479	-31.51856135	4.16E-21	1.02E-17	38.05923573
chrX	129039863	+	cg15231886	NA	NA	NA	NA	NA	NA	chrX:129039750-129040152	Island	UTP14A;UTP14A	NM_001166221;NM_006649	TSS1500;TSS1500				X:128867377-128868032	X:129039695-129040199	Promoter_Associated_Cell_type_specific	TRUE	-3.43893081	-2.813948098	-31.51367284	4.18E-21	1.02E-17	38.05584506
chrX	17879816	+	cg17068766	NA	NA	NA	NA	NA	NA	chrX:17878441-17878888	S_Shore	RAI2	NM_021785	TSS1500								-3.648335936	-2.743410952	-31.51007861	4.19E-21	1.02E-17	38.05335171
chrX	55187812	-	cg17015217	NA	NA	NA	NA	NA	NA	chrX:55187321-55188007	Island	FAM104B;FAM104B;FAM104B;FAM104B;FAM104B;FAM104B;FAM104B;FAM104B	NR_030722;NM_138362;NM_001166700;NM_001166699;NM_001166701;NM_001166702;NM_001166703;NM_001166704	TSS200;TSS200;TSS200;TSS200;TSS200;TSS1500;TSS1500;TSS200				X:55203967-55204813	X:55187043-55188050	Promoter_Associated		-3.031894434	-2.423876532	-31.50500957	4.20E-21	1.02E-17	38.04983471
chrX	134477590	+	cg26333595	rs1419828	0.009892	NA	NA	NA	NA	chrX:134477583-134477999	Island	ZNF75D;ZNF449;ZNF75D	NM_007131;NM_152695;NM_007131	5'UTR;TSS1500;1stExon				X:134305172-134306836				-3.392723953	-2.785208965	-31.47265512	4.31E-21	1.04E-17	38.02737103
chrX	119005983	-	cg07863318	NA	NA	NA	NA	NA	NA	chrX:119005251-119006217	Island	RNF113A;NDUFA1	NM_006978;NM_004541	TSS200;Body				X:118889144-118890238	X:119005139-119006336	Promoter_Associated_Cell_type_specific	TRUE	-3.35529855	-2.924147671	-31.41428414	4.50E-21	1.08E-17	37.98677605
chrX	119764367	-	cg09662907	NA	NA	NA	NA	NA	NA	chrX:119763737-119764230	S_Shore	C1GALT1C1;C1GALT1C1	NM_152692;NM_001011551	TSS1500;TSS1500					X:119763366-119764558	Promoter_Associated		-2.971420837	-2.903661543	-31.40588495	4.53E-21	1.08E-17	37.98092749
chrX	151806451	-	cg19137564	NA	NA	NA	NA	NA	NA	chrX:151806233-151806947	Island	GABRQ	NM_018558	TSS200		DMR		X:151556865-151558024				-2.716782545	-2.347320708	-31.37555305	4.63E-21	1.10E-17	37.95979151
chrX	39960821	+	cg10039267	NA	NA	NA	NA	NA	NA	chrX:39953434-39969247	Island	BCOR;BCOR	NM_001123384;NM_001123383	5'UTR;5'UTR								2.568541425	2.102602192	31.36009306	4.69E-21	1.11E-17	37.94900948
chrX	49056886	+	cg09227616	NA	NA	NA	NA	NA	NA	chrX:49056348-49056887	Island	SYP	NM_003179	TSS1500					X:49056264-49057300	Promoter_Associated		-2.867026534	-2.18625878	-31.34452526	4.74E-21	1.11E-17	37.93814603
chrX	21959520	-	cg01445307	NA	NA	NA	NA	NA	NA	chrX:21958611-21959701	Island	SMS	NM_004595	Body				X:21868420-21869617	X:21958317-21959738	Promoter_Associated		-3.36665538	-3.035169315	-31.33861167	4.76E-21	1.11E-17	37.93401779
chrX	129243872	-	cg06428055	NA	NA	NA	NA	NA	NA	chrX:129243674-129245575	Island	ELF4;ELF4	NM_001421;NM_001127197	5'UTR;5'UTR				X:129071315-129073222				-3.257141886	-3.017021355	-31.33241165	4.78E-21	1.11E-17	37.92968863
chrX	48595534	-	cg11038686	NA	NA	NA	NA	NA	NA	chrX:48595526-48595997	Island								X:48595453-48596318	Promoter_Associated		-4.012404344	-3.16364358	-31.3297476	4.79E-21	1.11E-17	37.92782815
chrX	108976856	+	cg06822229	NA	NA	NA	NA	NA	NA	chrX:108976162-108976894	Island	ACSL4;ACSL4	NM_022977;NM_004458	TSS1500;TSS1500				X:108862410-108863583	X:108975662-108977009	Promoter_Associated		-3.911765419	-2.915516884	-31.28524161	4.96E-21	1.15E-17	37.89671955
chrX	101854594	+	cg14928964	NA	NA	NA	NA	NA	NA	chrX:101854275-101854527	S_Shore	ARMCX5;ARMCX5;ARMCX5;ARMCX5;ARMCX5;ARMCX5;ARMCX5;ARMCX5;ARMCX5	NM_001168485;NM_001168482;NM_022838;NM_001168478;NM_001168479;NM_001168482;NM_001168478;NM_001168480;NM_022838	5'UTR;5'UTR;5'UTR;5'UTR;5'UTR;1stExon;1stExon;5'UTR;1stExon					X:101854147-101855080	Promoter_Associated	TRUE	-3.609784264	-2.699249265	-31.27549636	4.99E-21	1.15E-17	37.889901
chrX	118533164	-	cg05861409	rs146024377	0.016275	NA	NA	NA	NA	chrX:118533163-118533787	Island	SLC25A43	NM_145305	TSS200				X:118417154-118417946	X:118532037-118534007	Promoter_Associated		-2.833883382	-2.825608764	-31.26816262	5.02E-21	1.15E-17	37.88476812
chrX	100306877	-	cg08087911	rs113780984	0.071127	NA	NA	NA	NA	chrX:100306614-100306992	Island	TRMT2B;TRMT2B;TRMT2B;TRMT2B;TRMT2B;TRMT2B;TRMT2B;TRMT2B	NM_024917;NM_001167972;NM_001167971;NM_001167970;NM_001167971;NM_001167970;NM_024917;NM_001167972	1stExon;5'UTR;5'UTR;1stExon;1stExon;5'UTR;5'UTR;1stExon				X:100193468-100193729	X:100306243-100307622	Promoter_Associated	TRUE	-3.164810041	-2.624680264	-31.23105718	5.16E-21	1.18E-17	37.85877656
chrX	24483290	-	cg01212677	NA	NA	NA	NA	NA	NA	chrX:24483016-24483947	Island	PDK3;PDK3	NM_005391;NM_001142386	TSS200;TSS200				X:24392942-24393868	X:24482615-24484015	Promoter_Associated_Cell_type_specific		-3.424603299	-2.762066164	-31.1846144	5.35E-21	1.21E-17	37.82619391
chrX	118109844	-	cg14834143	NA	NA	NA	NA	NA	NA	chrX:118108502-118110559	Island	LONRF3;LONRF3	NM_001031855;NM_024778	Body;Body			TRUE					-3.741706052	-2.952451269	-31.17343941	5.39E-21	1.22E-17	37.81834552
chrX	153626478	-	cg18093711	NA	NA	NA	NA	NA	NA	chrX:153626095-153627324	Island	RPL10;RPL10	NM_006013;NR_026898	TSS200;TSS200				X:153278915-153280518	X:153625687-153628207	Promoter_Associated		-3.615860444	-3.099990754	-31.16140357	5.44E-21	1.22E-17	37.8098889
chrX	47342471	+	cg24559073	NA	NA	NA	NA	NA	NA	chrX:47341887-47342697	Island	ZNF41;ZNF41	NM_007130;NM_153380	TSS200;TSS200				X:47226884-47227641	X:47341392-47343116	Promoter_Associated		-3.891127975	-3.318268081	-31.12574181	5.59E-21	1.25E-17	37.78481
chrX	54522366	-	cg22471695	NA	NA	NA	NA	NA	NA	chrX:54521445-54522749	Island	FGD1;FGD1	NM_004463;NM_004463	1stExon;5'UTR	high-CpG:54538739-54539600	DMR		X:54538244-54539453	X:54521895-54523132	Unclassified_Cell_type_specific		-3.345284145	-2.300135541	-31.11703628	5.63E-21	1.25E-17	37.77868284
chrX	152863995	-	cg19885057	NA	NA	NA	NA	NA	NA	chrX:152864043-152865260	N_Shore	FAM58A;FAM58A	NM_152274;NM_001130997	Body;Body				X:152517139-152518454	X:152863988-152865134	Promoter_Associated		-3.269277867	-2.591837357	-31.10947901	5.66E-21	1.25E-17	37.77336225
chrX	153707793	-	cg20641280	NA	NA	NA	NA	NA	NA	chrX:153706928-153707816	Island	LAGE3	NM_006014	TSS200				X:153359719-153361169	X:153706780-153707966	Promoter_Associated		-3.267216974	-2.527032561	-31.09562585	5.72E-21	1.26E-17	37.76360522
chrX	128656768	-	cg04596655	NA	NA	NA	NA	NA	NA	chrX:128656851-128657406	N_Shore	SMARCA1;SMARCA1	NM_139035;NM_003069	Body;Body				X:128484016-128485455	X:128656440-128657722	Unclassified_Cell_type_specific	TRUE	-3.724256689	-2.693329743	-31.07631376	5.80E-21	1.27E-17	37.74999498
chrX	134479169	+	cg19392138	NA	NA	NA	NA	NA	NA	chrX:134477583-134477999	S_Shore	ZNF75D;ZNF449	NM_007131;NM_152695	TSS1500;5'UTR				X:134305172-134306836				-3.108586156	-2.756739782	-31.03840521	5.97E-21	1.30E-17	37.72325034
chrX	47004280	+	cg06513359	NA	NA	NA	NA	NA	NA	chrX:47003750-47004987	Island	NDUFB11;RBM10;NDUFB11;RBM10;NDUFB11;NDUFB11	NR_024234;NM_152856;NR_024235;NM_005676;NM_001135998;NM_019056	Body;TSS1500;Body;TSS1500;TSS200;TSS200	high-CpG:46889009-46889446			X:46888631-46889931	X:47003596-47005333	Promoter_Associated		-3.36306398	-2.676253736	-31.03775153	5.98E-21	1.30E-17	37.72278884
chrX	154300204	+	cg22952406	NA	NA	NA	NA	NA	NA	chrX:154299062-154299795	S_Shore	MTCP1;BRCC3;MTCP1NB;BRCC3	NM_001018025;NM_024332;NM_001018024;NM_001018055	TSS1500;Body;TSS1500;Body				X:153952465-153953606	X:154298720-154300585	Promoter_Associated		-2.992787376	-2.730499457	-31.01911733	6.06E-21	1.31E-17	37.70962816
chrX	119384792	-	cg02649608	NA	NA	NA	NA	NA	NA	chrX:119384369-119385058	Island	ZBTB33;ZBTB33	NM_006777;NM_006777	5'UTR;1stExon	high-CpG:119268518-119268822			X:119268450-119269754	X:119384186-119385841	Promoter_Associated		-3.240837161	-2.57676535	-31.01134851	6.10E-21	1.31E-17	37.70413861
chrX	48931790	-	cg10101479	NA	NA	NA	NA	NA	NA	chrX:48931423-48931954	Island	PRAF2	NM_007213	TSS200				X:48818393-48818898	X:48930919-48932220	Promoter_Associated		-3.840167391	-3.138084856	-31.00414395	6.13E-21	1.31E-17	37.69904636
chrX	48755206	-	cg14520448	NA	NA	NA	NA	NA	NA	chrX:48754500-48755329	Island	PQBP1;PQBP1;PQBP1;PQBP1;PQBP1;PQBP1;PQBP1;TIMM17B;PQBP1;TIMM17B;PQBP1;PQBP1;PQBP1;PQBP1;PQBP1;PQBP1	NM_001167992;NM_001167989;NM_001167989;NM_005710;NM_144495;NM_001032381;NM_001032383;NM_005834;NM_001032384;NM_001167947;NM_144495;NM_001032382;NM_001167990;NM_001032381;NM_001032383;NM_001032382	TSS1500;5'UTR;1stExon;TSS1500;5'UTR;1stExon;1stExon;5'UTR;TSS1500;5'UTR;1stExon;1stExon;TSS200;5'UTR;5'UTR;5'UTR	high-CpG:48640147-48640260			X:48639396-48640765	X:48754293-48755711	Promoter_Associated		-3.157208998	-3.392381245	-30.98291231	6.23E-21	1.33E-17	37.68403167
chrX	102942485	+	cg14460470	NA	NA	NA	NA	NA	NA	chrX:102942107-102942486	Island	MORF4L2;MORF4L2;MORF4L2;MORF4L2;MORF4L2;MORF4L2;MORF4L2;MORF4L2;MORF4L2;MORF4L2;MORF4L2;MORF4L2;MORF4L2;MORF4L2;MORF4L2;MORF4L2	NM_001142427;NM_001142419;NM_001142432;NM_001142429;NM_001142421;NM_001142422;NM_001142418;NM_012286;NM_001142430;NM_001142426;NM_001142420;NM_001142425;NM_001142428;NM_001142431;NM_001142423;NM_001142424	5'UTR;5'UTR;5'UTR;TSS1500;5'UTR;5'UTR;TSS1500;TSS1500;TSS1500;TSS1500;5'UTR;TSS1500;5'UTR;5'UTR;TSS1500;TSS1500					X:102941476-102943205	Promoter_Associated		-3.733418176	-2.654807097	-30.97410717	6.27E-21	1.33E-17	37.67780131
chrX	23761732	-	cg12543132	NA	NA	NA	NA	NA	NA	chrX:23761070-23761610	S_Shore	ACOT9;ACOT9	NM_001033583;NM_001037171	TSS1500;TSS1500					X:23760798-23761743	Promoter_Associated		-2.457471957	-2.212421539	-30.96850735	6.30E-21	1.33E-17	37.67383792
chrX	70473929	-	cg03858262	NA	NA	NA	NA	NA	NA	chrX:70473812-70474287	Island	ZMYM3;ZMYM3;BCYRN1;ZMYM3;ZMYM3;ZMYM3	NM_001171163;NM_201599;NR_001568;NM_201599;NM_005096;NM_001171162	5'UTR;1stExon;Body;5'UTR;5'UTR;5'UTR				X:70390117-70391238	X:70473747-70474840	Promoter_Associated		-2.906763283	-2.55909973	-30.95157329	6.38E-21	1.34E-17	37.66184744
chrX	54209148	+	cg01579322	NA	NA	NA	NA	NA	NA	chrX:54208939-54209723	Island	FAM120C	NM_017848	1stExon				X:54225728-54226729	X:54208515-54210334	Promoter_Associated		-3.276601221	-2.599582431	-30.94474902	6.41E-21	1.34E-17	37.65701325
chrX	38662943	+	cg18099006	NA	NA	NA	NA	NA	NA	chrX:38662906-38664764	Island	MID1IP1;MID1IP1;MID1IP1	NM_001098790;NM_001098791;NM_021242	5'UTR;5'UTR;TSS200				X:38547860-38550159	X:38662385-38664278	Promoter_Associated_Cell_type_specific	TRUE	-3.103004001	-2.830060609	-30.917131	6.55E-21	1.37E-17	37.63743652
chrX	108976838	+	cg26119746	NA	NA	NA	NA	NA	NA	chrX:108976162-108976894	Island	ACSL4;ACSL4	NM_022977;NM_004458	TSS1500;TSS1500				X:108862410-108863583	X:108975662-108977009	Promoter_Associated	TRUE	-3.993330895	-3.059149069	-30.88792773	6.70E-21	1.39E-17	37.61671413
chrX	54666256	-	cg03487706	NA	NA	NA	NA	NA	NA	chrX:54665781-54666274	Island							X:54682524-54683218	X:54665579-54666800	Promoter_Associated	TRUE	-4.296542486	-3.350955231	-30.885835	6.71E-21	1.39E-17	37.61522828
chrX	37431783	+	cg16488059	NA	NA	NA	NA	NA	NA	chrX:37430706-37431784	Island	LANCL3;LANCL3	NM_198511;NM_001170331	Body;Body				X:37315490-37316849				-2.925892544	-2.410448498	-30.79983683	7.16E-21	1.47E-17	37.55406833
chrX	107335227	-	cg13751956	NA	NA	NA	NA	NA	NA	chrX:107334420-107335139	S_Shore	PSMD10;ATG4A;PSMD10;ATG4A	NM_170750;NM_052936;NM_002814;NM_178270	TSS1500;Body;TSS1500;Body					X:107334396-107335296	Promoter_Associated	TRUE	-3.140789039	-2.754617139	-30.79723413	7.18E-21	1.47E-17	37.55221428
chrX	38664442	+	cg05803913	NA	NA	NA	NA	NA	NA	chrX:38662906-38664764	Island	MID1IP1;MID1IP1;MID1IP1	NM_001098790;NM_021242;NM_001098791	Body;Body;Body				X:38547860-38550159	X:38664441-38664563	Promoter_Associated_Cell_type_specific		-3.833990742	-2.980808653	-30.79049245	7.21E-21	1.47E-17	37.54741095
chrX	133306010	-	cg13828067	NA	NA	NA	NA	NA	NA	chrX:133305678-133306936	Island							X:133133345-133134878	X:133305641-133307088	Unclassified_Cell_type_specific		-3.399875858	-2.239245214	-30.765047	7.35E-21	1.49E-17	37.5292706
chrX	129535683	-	cg14106263	NA	NA	NA	NA	NA	NA	chrX:129535837-129536173	N_Shore	RBMX2	NM_016024	TSS1500					X:129535208-129536294	Promoter_Associated		-3.706877293	-3.013005168	-30.74077567	7.49E-21	1.51E-17	37.51195117
chrX	134477976	-	cg24327587	NA	NA	NA	NA	NA	NA	chrX:134477583-134477999	Island	ZNF449;ZNF75D	NM_152695;NM_007131	TSS1500;TSS200				X:134305172-134306836	X:134477854-134478299	Promoter_Associated		-2.885104138	-2.970077759	-30.73758958	7.51E-21	1.51E-17	37.50967649
chrX	154493215	+	cg04070122	NA	NA	NA	NA	NA	NA	chrX:154493303-154493907	N_Shore	RAB39B	NM_171998	Body					X:154493126-154494036	Unclassified_Cell_type_specific		-3.215611708	-2.541735149	-30.64641271	8.05E-21	1.61E-17	37.44446608
chrX	49056505	+	cg11165479	NA	NA	NA	NA	NA	NA	chrX:49056348-49056887	Island	SYP	NM_003179	Body				X:48943293-48943824	X:49056264-49057300	Promoter_Associated		-3.412434147	-2.537630302	-30.64534423	8.06E-21	1.61E-17	37.44370057
chrX	48957963	+	cg17552650	NA	NA	NA	NA	NA	NA	chrX:48957764-48958595	Island	WDR45	NM_007075	5'UTR				X:48844593-48845485	X:48957621-48958729	Promoter_Associated		-3.636198247	-3.156406828	-30.62699355	8.18E-21	1.62E-17	37.43054849
chrX	69510172	-	cg20584415	NA	NA	NA	NA	NA	NA	chrX:69509644-69509962	S_Shore	KIF4A;PDZD11	NM_012310;NM_016484	5'UTR;TSS1500				X:69426337-69427243	X:69509218-69510232	Promoter_Associated		-3.067443448	-2.937420733	-30.56630003	8.57E-21	1.69E-17	37.3869843
chrX	153626413	+	cg18923230	NA	NA	NA	NA	NA	NA	chrX:153626095-153627324	Island	RPL10;RPL10	NM_006013;NR_026898	TSS200;TSS200				X:153278915-153280518	X:153625687-153628207	Promoter_Associated		-3.607223354	-3.084462818	-30.5367721	8.76E-21	1.73E-17	37.36575395
chrX	23801624	-	cg13571540	rs3764885	0.317465	NA	NA	NA	NA	chrX:23801055-23801724	Island	SAT1;SAT1	NR_027783;NM_002970	Body;Body				X:23710958-23711645	X:23800826-23801642	Promoter_Associated_Cell_type_specific		-3.571234821	-3.072744949	-30.53235143	8.79E-21	1.73E-17	37.36257349
chrX	77359355	-	cg10560144	rs2076628	0.314715	NA	NA	NA	NA	chrX:77359303-77359979	Island	PGK1	NM_000291	TSS1500				X:77246011-77247167	X:77359057-77359965	Promoter_Associated		-3.712167575	-3.387600346	-30.5240249	8.85E-21	1.73E-17	37.35658152
chrX	19003316	-	cg22526309	NA	NA	NA	NA	NA	NA	chrX:19002003-19003244	S_Shore	PHKA2	NM_000292	TSS1500					X:19001823-19003388	Promoter_Associated		-3.521624143	-3.164503608	-30.50156481	9.00E-21	1.75E-17	37.34040934
chrX	101854121	+	cg27375748	NA	NA	NA	NA	NA	NA	chrX:101854275-101854527	N_Shore	ARMCX5;ARMCX5;ARMCX5;ARMCX5;ARMCX5;ARMCX5;ARMCX5;ARMCX5;ARMCX5	NM_001168482;NM_001168485;NM_001168485;NM_001168479;NM_001168478;NM_001168480;NM_001168480;NM_001168479;NM_022838	TSS1500;5'UTR;1stExon;5'UTR;TSS1500;5'UTR;1stExon;1stExon;TSS1500	low-CpG:101740759-101741131			X:101740712-101741183			TRUE	-3.412398422	-3.105541437	-30.48565041	9.12E-21	1.77E-17	37.32894203
chrX	48901346	-	cg01241836	NA	NA	NA	NA	NA	NA	chrX:48900510-48901469	Island	TFE3	NM_006521	TSS1500				X:48787455-48788592	X:48900234-48902017	Promoter_Associated		-2.900485173	-2.611337303	-30.47486851	9.19E-21	1.77E-17	37.3211691
chrX	153744384	-	cg07507339	NA	NA	NA	NA	NA	NA	chrX:153744211-153744831	Island	FAM3A;FAM3A;FAM3A;FAM3A;FAM3A;FAM3A;FAM3A;FAM3A;FAM3A	NM_001171133;NM_021806;NM_001171132;NM_001171132;NM_001171133;NR_033237;NM_021806;NM_001171134;NM_001171134	1stExon;1stExon;5'UTR;1stExon;5'UTR;Body;5'UTR;5'UTR;1stExon				X:153397255-153398486	X:153743842-153744988	Promoter_Associated		-3.917734839	-2.712779075	-30.39889318	9.75E-21	1.87E-17	37.26630699
chrX	46306550	+	cg08118032	NA	NA	NA	NA	NA	NA	chrX:46306249-46306838	Island	ZNF673;ZNF673;ZNF673;ZNF673	NM_017776;NM_001129900;NM_001129899;NM_001129898	TSS200;TSS200;TSS200;TSS200				X:46191200-46192025	X:46305774-46307039	Promoter_Associated_Cell_type_specific		-3.790367579	-2.86695899	-30.386772	9.84E-21	1.88E-17	37.25753969
chrX	154444605	-	cg19548593	NA	NA	NA	NA	NA	NA		OpenSea	VBP1	NM_003372	TSS200				X:154097664-154098543	X:154444143-154445660	Promoter_Associated		-3.497587412	-2.799281674	-30.38281037	9.87E-21	1.88E-17	37.25467335
chrX	46404957	-	cg09965404	NA	NA	NA	NA	NA	NA	chrX:46404634-46405165	Island	ZNF674;LOC401588;ZNF674	NM_001146291;NR_015378;NM_001039891	TSS200;Body;TSS200	high-CpG:46289895-46289906			X:46289535-46290146	X:46404458-46405206	Promoter_Associated		-4.840983257	-3.672294401	-30.34929056	1.01E-20	1.92E-17	37.23040378
chrX	153707810	+	cg17508549	NA	NA	NA	NA	NA	NA	chrX:153706928-153707816	Island	LAGE3	NM_006014	TSS1500				X:153359719-153361169	X:153706780-153707966	Promoter_Associated		-3.135629046	-1.860085285	-30.34504472	1.02E-20	1.92E-17	37.22732744
chrX	48815125	-	cg18780401	NA	NA	NA	NA	NA	NA	chrX:48814267-48815894	Island	OTUD5;OTUD5;OTUD5;OTUD5	NM_017602;NM_001136159;NM_001136158;NM_001136157	TSS1500;5'UTR;TSS1500;TSS1500	high-CpG:48699848-48700226			X:48699188-48700813	X:48814180-48816023	Promoter_Associated		-3.026612705	-2.721432054	-30.34360301	1.02E-20	1.92E-17	37.22628274
chrY	16636984	+	cg18113731	NA	NA	NA	NA	NA	NA	chrY:16636290-16636991	Island	NLGN4Y;NLGN4Y;NLGN4Y	NR_028318;NM_014893;NR_028319	Body;5'UTR;Body				Y:15145134-15146481				-2.919724902	-1.198348421	-30.32766585	1.03E-20	1.92E-17	37.21473039
chrX	18444361	+	cg14755341	NA	NA	NA	NA	NA	NA	chrX:18443120-18444426	Island	CDKL5	NM_003159	5'UTR				X:18352739-18354437				-3.482166091	-3.12242514	-30.32286726	1.03E-20	1.92E-17	37.21125068
chrX	57148068	+	cg00245012	NA	NA	NA	NA	NA	NA	chrX:57147679-57147997	S_Shore	SPIN2B;SPIN2B;SPIN2B	NM_001006683;NM_001006681;NM_001006682	TSS200;TSS200;TSS200				X:57164405-57165034	X:57147658-57148718	Promoter_Associated		-3.365369177	-3.114627518	-30.32259314	1.03E-20	1.92E-17	37.21105188
chrX	137794215	+	cg08791697	NA	NA	NA	NA	NA	NA	chrX:137793095-137794010	S_Shore	FGF13;FGF13;FGF13;FGF13;FGF13;FGF13	NM_001139500;NM_004114;NM_001139502;NM_001139501;NM_001139498;NM_033642	Body;TSS1500;Body;Body;Body;Body		CDMR		X:137620344-137622088				-2.991151176	-2.503867202	-30.27811433	1.07E-20	1.98E-17	37.17876754
chrX	153990749	-	cg15043492	rs5987020	0.045214	NA	NA	NA	NA	chrX:153990840-153991831	N_Shore	DKC1;DKC1	NM_001142463;NM_001363	TSS1500;TSS1500				X:153643943-153645113	X:153990229-153991934	Promoter_Associated		-3.294473268	-2.841696034	-30.25333201	1.09E-20	2.01E-17	37.16075606
chrX	48380232	-	cg12308243	NA	NA	NA	NA	NA	NA	chrX:48379897-48380637	Island	EBP;EBP	NM_006579;NM_006579	1stExon;5'UTR	high-CpG:48265136-48265194			X:48264842-48265682	X:48379599-48380680	Promoter_Associated		-3.34230921	-3.041390881	-30.24584419	1.10E-20	2.02E-17	37.15531068
chrX	70752964	+	cg12054566	NA	NA	NA	NA	NA	NA	chrX:70752638-70752965	Island	OGT;OGT;OGT;BCYRN1;OGT	NM_181672;NM_181673;NM_181672;NR_001568;NM_181673	1stExon;1stExon;5'UTR;Body;5'UTR	high-CpG:70669645-70669699			X:70669413-70670093	X:70752535-70752971	Promoter_Associated	TRUE	-2.771009566	-2.122915399	-30.23943392	1.10E-20	2.02E-17	37.1506477
chrX	68725596	-	cg05666266	NA	NA	NA	NA	NA	NA	chrX:68723731-68726051	Island	FAM155B	NM_015686	1stExon		DMR		X:68640125-68642699				-3.616730221	-2.972897312	-30.22607033	1.11E-20	2.03E-17	37.14092308
chrX	34960884	+	cg05456652	NA	NA	NA	NA	NA	NA	chrX:34961430-34961705	N_Shore	FAM47B	NM_152631	TSS200				X:34870783-34872610				2.43116676	2.921500967	30.22231797	1.12E-20	2.03E-17	37.13819162
chrX	153284899	-	cg06334238	NA	NA	NA	NA	NA	NA	chrX:153284685-153285655	Island	IRAK1;IRAK1;IRAK1	NM_001025243;NM_001569;NM_001025242	Body;Body;Body				X:152937930-152939013	X:153284526-153285979	Promoter_Associated		-3.535728371	-2.434253952	-30.18377161	1.15E-20	2.08E-17	37.11011004
chrX	135332975	-	cg08860608	NA	NA	NA	NA	NA	NA	chrX:135332893-135333726	Island	MAP7D3	NM_024597	Body				X:135160560-135161372	X:135332590-135334313	Promoter_Associated	TRUE	-3.215520631	-2.660774721	-30.12348624	1.21E-20	2.17E-17	37.06610892
chrX	38186399	-	cg25933726	NA	NA	NA	NA	NA	NA	chrX:38186422-38187010	N_Shore	RPGR;RPGR	NM_000328;NM_001034853	Body;Body					X:38186270-38187432	Promoter_Associated		-3.514484796	-2.338484955	-30.12171785	1.21E-20	2.17E-17	37.06481669
chrX	117861215	-	cg11320810	NA	NA	NA	NA	NA	NA	chrX:117861214-117862177	Island	IL13RA1	NM_001560	TSS1500					X:117861031-117861759	Unclassified_Cell_type_specific		-2.700248159	-1.612496274	-30.08674042	1.24E-20	2.22E-17	37.03923946
chrX	20431329	-	cg03028216	rs145034659	0.015069	NA	NA	NA	NA		OpenSea					CDMR			X:20430938-20431503	Unclassified		-3.250252202	-2.59501429	-30.06840863	1.26E-20	2.25E-17	37.02582076
chrX	153776001	-	cg18780751	NA	NA	NA	NA	NA	NA	chrX:153774893-153776136	Island	IKBKG;IKBKG;G6PD;G6PD;IKBKG;IKBKG	NM_001145255;NM_001099857;NM_000402;NM_001042351;NM_003639;NM_001099856	5'UTR;5'UTR;TSS1500;TSS1500;TSS200;Body				X:153428021-153429369	X:153774668-153776602	Promoter_Associated		-2.813700275	-2.75878186	-30.04737493	1.28E-20	2.27E-17	37.01041278
chrX	139587270	-	cg23862713	NA	NA	NA	NA	NA	NA	chrX:139585867-139588578	Island	SOX3	NM_005634	TSS200		DMR		X:139413290-139416623				-1.94053962	-1.440683336	-30.01030695	1.32E-20	2.33E-17	36.98322909
chrX	54070497	+	cg17853057	NA	NA	NA	NA	NA	NA	chrX:54070312-54071311	Island	PHF8;PHF8	NM_015107;NM_015107	1stExon;5'UTR	high-CpG:54087092-54087659			X:54086785-54087482	X:54070217-54071736	Promoter_Associated	TRUE	-3.332156858	-2.50820595	-29.99410148	1.34E-20	2.35E-17	36.97133282
chrX	152848639	-	cg25129414	NA	NA	NA	NA	NA	NA		OpenSea					DMR			X:152848292-152848798	Unclassified		-3.461539774	-2.443843699	-29.98464798	1.35E-20	2.36E-17	36.96438971
chrX	133507394	+	cg16452396	NA	NA	NA	NA	NA	NA	chrX:133507134-133507666	Island	PHF6;PHF6;PHF6;PHF6;PHF6;PHF6	NM_001015877;NM_032335;NM_032458;NM_001015877;NM_032458;NM_032335	1stExon;5'UTR;1stExon;5'UTR;5'UTR;1stExon				X:133334629-133335409	X:133506720-133507660	Promoter_Associated		-2.922924522	-3.041532596	-29.98208336	1.35E-20	2.36E-17	36.9625057
chrX	13954890	-	cg04032096	NA	NA	NA	NA	NA	NA	chrX:13956150-13957061	N_Shore	GPM6B	NM_001001994	Body		RDMR						2.836955175	2.278135256	29.93074795	1.40E-20	2.45E-17	36.92475515
chrX	55479202	-	cg14772068	NA	NA	NA	NA	NA	NA		OpenSea	MAGEH1	NM_014061	1stExon		DMR		X:55495183-55496184	X:55479009-55479204	Promoter_Associated		-3.810282489	-2.537334692	-29.91675669	1.42E-20	2.46E-17	36.91445358
chrX	147582727	-	cg27198824	NA	NA	NA	NA	NA	NA	chrX:147582276-147583283	Island	AFF2;AFF2;AFF2;AFF2;AFF2	NM_001169125;NM_001169124;NM_001169122;NM_002025;NM_001169123	Body;Body;Body;Body;Body		DMR		X:147389254-147391091	X:147581823-147583667	Unclassified_Cell_type_specific	TRUE	-3.765350298	-3.324324257	-29.87116784	1.47E-20	2.54E-17	36.88084902
chrX	144898901	-	cg10016783	NA	NA	NA	NA	NA	NA	chrX:144899363-144900266	N_Shore	SLITRK2;SLITRK2;SLITRK2;SLITRK2	NM_001144004;NM_001144003;NM_032539;NM_001144005	TSS1500;TSS1500;TSS1500;TSS1500		CDMR		X:144706529-144706905				-3.421895233	-2.664499915	-29.85054527	1.50E-20	2.58E-17	36.86562845
chrY	14074773	-	cg03695421	NA	NA	NA	NA	NA	NA	chrY:14074239-14075008	Island							Y:12584321-12585052				4.550511685	1.660943146	29.84556831	1.50E-20	2.58E-17	36.8619534
chrX	48432997	-	cg12251508	NA	NA	NA	NA	NA	NA	chrX:48432815-48433322	Island	RBM3	NM_006743	5'UTR				X:48317584-48318315	X:48432268-48433808	Promoter_Associated		-2.465312406	-2.319450156	-29.84077981	1.51E-20	2.58E-17	36.85841685
chrX	152875645	+	cg06400167	NA	NA	NA	NA	NA	NA	chrX:152875299-152876145	Island							X:152528529-152529324	X:152875202-152876299	Unclassified		-2.726056242	-2.792659042	-29.82088708	1.53E-20	2.60E-17	36.84371812
chrX	106449030	-	cg16158407	NA	NA	NA	NA	NA	NA	chrX:106449029-106449740	Island	NUP62CL;CXorf41;CXorf41	NM_017681;NM_001169154;NM_173494	5'UTR;TSS1500;TSS1500				X:106335686-106336601				-3.088218457	-2.488537842	-29.81950259	1.53E-20	2.60E-17	36.8426947
chrX	153707734	+	cg26581933	NA	NA	NA	NA	NA	NA	chrX:153706928-153707816	Island	LAGE3	NM_006014	TSS200				X:153359719-153361169	X:153706780-153707966	Promoter_Associated		-3.701333609	-3.261249339	-29.72259537	1.65E-20	2.80E-17	36.77092625
chrX	150344264	+	cg25077868	NA	NA	NA	NA	NA	NA	chrX:150343147-150344269	Island	GPR50	NM_004224	TSS1500				X:150094354-150095068				-2.614715314	-2.194566454	-29.68329935	1.71E-20	2.88E-17	36.74174817
chrX	119076813	-	cg22880666	NA	NA	NA	NA	NA	NA	chrX:119077089-119077664	N_Shore	NKAP	NM_024528	Body								-3.56039102	-3.001915363	-29.64683202	1.76E-20	2.95E-17	36.71463114
chrX	128913980	-	cg18091964	NA	NA	NA	NA	NA	NA		OpenSea	SASH3;SASH3	NM_018990;NM_018990	1stExon;5'UTR					X:128913689-128914109	Promoter_Associated		-2.916336966	-2.109494837	-29.63210623	1.78E-20	2.97E-17	36.70367034
chrX	57148257	-	cg02025065	NA	NA	NA	NA	NA	NA	chrX:57147679-57147997	S_Shore	SPIN2B;SPIN2B;SPIN2B	NM_001006683;NM_001006682;NM_001006681	TSS1500;TSS1500;TSS1500				X:57164405-57165034	X:57147658-57148718	Promoter_Associated		-3.369550918	-3.35072833	-29.62749202	1.78E-20	2.97E-17	36.70023458
chrX	24483896	+	cg18414950	rs7877946	0.382438	NA	NA	NA	NA	chrX:24483016-24483947	Island	PDK3;PDK3	NM_001142386;NM_005391	Body;Body				X:24392942-24393868	X:24482615-24484015	Promoter_Associated_Cell_type_specific		-4.417160971	-3.253496997	-29.61291266	1.80E-20	3.00E-17	36.68937475
chrX	118533106	+	cg07256221	rs146024377	0.016275	NA	NA	NA	NA	chrX:118533163-118533787	N_Shore	SLC25A43	NM_145305	TSS200					X:118532037-118534007	Promoter_Associated		-2.879350933	-2.760909757	-29.60249143	1.82E-20	3.01E-17	36.68160849
chrX	37706819	+	cg25359581	NA	NA	NA	NA	NA	NA	chrX:37706295-37706972	Island	DYNLT3;DYNLT3	NM_006520;NM_006520	1stExon;5'UTR	high-CpG:37591711-37591776			X:37591303-37591888	X:37706331-37707209	Promoter_Associated	TRUE	-2.561454413	-2.723227412	-29.58961976	1.84E-20	3.03E-17	36.6720118
chrX	153979476	+	cg12075609	NA	NA	NA	NA	NA	NA	chrX:153978838-153979650	Island	GAB3;GAB3	NM_001081573;NM_080612	TSS200;TSS200	high-CpG:153632355-153633010			X:153631939-153632911	X:153978764-153979675	Promoter_Associated_Cell_type_specific		-3.404841685	-2.536801797	-29.57516642	1.86E-20	3.05E-17	36.66123022
chrX	135579481	-	cg16314146	NA	NA	NA	NA	NA	NA	chrX:135579001-135580099	Island	HTATSF1;HTATSF1;HTATSF1	NM_014500;NM_001163280;NM_001163280	TSS200;1stExon;5'UTR	high-CpG:135407036-135407424			X:135406459-135407765	X:135578666-135580196	Promoter_Associated_Cell_type_specific	TRUE	-4.100444595	-3.099872575	-29.57232369	1.86E-20	3.05E-17	36.65910896
chrX	119737767	-	cg10536534	NA	NA	NA	NA	NA	NA		OpenSea	MCTS1;MCTS1;MCTS1	NM_014060;NM_001137554;NM_014060	5'UTR;TSS1500;1stExon	low-CpG:119621778-119622029			X:119621751-119622050	X:119737584-119738036	Promoter_Associated		-3.531149036	-2.686379781	-29.56671245	1.87E-20	3.05E-17	36.65492114
chrX	129402911	+	cg17936021	NA	NA	NA	NA	NA	NA	chrX:129402458-129403088	Island	ZNF280C	NM_017666	TSS200	high-CpG:129230434-129230620			X:129229992-129230718	X:129401882-129403260	Promoter_Associated		-3.21411912	-2.898242338	-29.56496555	1.87E-20	3.05E-17	36.6536172
chrX	73071194	+	cg05533223	NA	NA	NA	NA	NA	NA		OpenSea	XIST	NR_001564	Body				X:72987766-72988101	X:73070702-73071295	Unclassified_Cell_type_specific		3.51251046	3.410808106	29.55868782	1.88E-20	3.05E-17	36.64893057
chrX	74493847	-	cg01556010	NA	NA	NA	NA	NA	NA		OpenSea	UPRT;UPRT	NR_030774;NM_145052	TSS200;TSS200				X:74410569-74411138	X:74493346-74494140	Promoter_Associated	TRUE	-3.445891972	-2.605135233	-29.54472632	1.90E-20	3.08E-17	36.63850361
chrX	48755633	+	cg10030436	NA	NA	NA	NA	NA	NA	chrX:48754500-48755329	S_Shore	PQBP1;TIMM17B;PQBP1;PQBP1;PQBP1;PQBP1;TIMM17B;PQBP1;PQBP1;PQBP1;PQBP1;PQBP1	NM_001032384;NM_001167947;NM_001167989;NM_001167992;NM_005710;NM_005710;NM_005834;NM_001167990;NM_001032383;NM_001032381;NM_144495;NM_001032382	5'UTR;TSS1500;5'UTR;TSS200;5'UTR;1stExon;TSS1500;5'UTR;5'UTR;5'UTR;5'UTR;5'UTR				X:48639396-48640765	X:48754293-48755711	Promoter_Associated		-3.622665925	-2.689069962	-29.53940901	1.91E-20	3.08E-17	36.63453098
chrX	129114634	-	cg03773146	NA	NA	NA	NA	NA	NA	chrX:129113845-129118029	Island							X:128941100-128946452				-3.9771136	-2.473942494	-29.52800388	1.93E-20	3.10E-17	36.62600732
chrX	18443457	-	cg01885202	NA	NA	NA	NA	NA	NA	chrX:18443120-18444426	Island	CDKL5	NM_003159	TSS1500				X:18352739-18354437				-2.962404422	-3.228008618	-29.52067579	1.94E-20	3.10E-17	36.62052868
chrX	135578828	+	cg21491240	NA	NA	NA	NA	NA	NA	chrX:135579001-135580099	N_Shore	HTATSF1;HTATSF1	NM_014500;NM_001163280	TSS1500;TSS1500				X:135406459-135407765	X:135578666-135580196	Promoter_Associated_Cell_type_specific	TRUE	-3.262742313	-2.756792118	-29.50933591	1.96E-20	3.12E-17	36.61204769
chrX	131623878	+	cg18878700	NA	NA	NA	NA	NA	NA	chrX:131623144-131624115	Island	MBNL3;MBNL3	NM_001170704;NM_001170704	1stExon;5'UTR				X:131450787-131451823				-3.908289568	-3.373232507	-29.50023357	1.97E-20	3.12E-17	36.60523746
chrX	11776935	+	cg23590699	NA	NA	NA	NA	NA	NA	chrX:11775784-11776936	Island	MSL3;MSL3;MSL3;MSL3	NM_078628;NM_006800;NM_078629;NM_078630	Body;TSS1500;Body;Body				X:11685687-11687039	X:11775564-11776986	Promoter_Associated		-3.518567493	-2.429685445	-29.4999186	1.97E-20	3.12E-17	36.60500176
chrX	149737755	+	cg21113886	NA	NA	NA	NA	NA	NA	chrX:149736720-149737756	Island	MTM1	NM_000252	5'UTR				X:149487398-149488414	X:149736302-149737928	Promoter_Associated		-3.207643388	-2.756824725	-29.48008944	2.01E-20	3.16E-17	36.59015747
chrX	25031600	+	cg03038395	NA	NA	NA	NA	NA	NA	chrX:25030461-25032053	Island	ARX	NM_139058	Body				X:24940768-24941974	X:25031393-25032009	Unclassified_Cell_type_specific	TRUE	-3.287579544	-2.213850718	-29.44844632	2.06E-20	3.23E-17	36.56644569
chrX	24043059	-	cg01832419	NA	NA	NA	NA	NA	NA	chrX:24042835-24044094	Island	KLHL15	NM_030624	5'UTR				X:23952798-23954094				-3.730181476	-3.336326285	-29.4259627	2.09E-20	3.28E-17	36.54958003
chrX	40440170	-	cg10347293	NA	NA	NA	NA	NA	NA	chrX:40439739-40440705	Island	ATP6AP2	NM_005765	TSS200	high-CpG:40325113-40325219			X:40324684-40325649	X:40439714-40440364	Promoter_Associated_Cell_type_specific		-4.174207825	-3.369467067	-29.42030302	2.10E-20	3.28E-17	36.54533223
chrX	77359560	-	cg09790289	NA	NA	NA	NA	NA	NA	chrX:77359303-77359979	Island	PGK1	NM_000291	TSS200				X:77246011-77247167	X:77359057-77359965	Promoter_Associated		-4.419392623	-3.708919455	-29.41801898	2.11E-20	3.28E-17	36.54361771
chrX	152912692	-	cg06776257	NA	NA	NA	NA	NA	NA	chrX:152912491-152913719	Island	DUSP9	NM_001395	5'UTR	high-CpG:152565702-152566020			X:152565697-152566913				-3.062751587	-2.423535362	-29.39216243	2.15E-20	3.33E-17	36.52419792
chrX	124339995	-	cg22012543	NA	NA	NA	NA	NA	NA	chrX:124337265-124338204	S_Shore					CDMR						-3.698022692	-3.249427055	-29.38933469	2.16E-20	3.33E-17	36.52207295
chrX	55027018	-	cg03688409	NA	NA	NA	NA	NA	NA	chrX:55026359-55026985	S_Shore	APEX2	NM_014481	Body					X:55025908-55027049	Promoter_Associated_Cell_type_specific	TRUE	-3.31103647	-3.238450455	-29.38305891	2.17E-20	3.34E-17	36.51735604
chrX	153718691	-	cg11233153	NA	NA	NA	NA	NA	NA	chrX:153718654-153719455	Island	SLC10A3;SLC10A3;SLC10A3;SLC10A3	NM_001142391;NM_019848;NM_001142392;NM_019848	5'UTR;1stExon;5'UTR;5'UTR				X:153371859-153372601	X:153718312-153719523	Promoter_Associated		-4.55276125	-2.88309469	-29.37533441	2.18E-20	3.35E-17	36.5115487
chrX	70504058	-	cg26907889	NA	NA	NA	NA	NA	NA	chrX:70503261-70503963	S_Shore	NONO;NONO;BCYRN1;NONO;NONO	NM_001145408;NM_001145410;NR_001568;NM_007363;NM_001145409	5'UTR;5'UTR;Body;5'UTR;5'UTR				X:70419906-70420784				-3.397183919	-2.782761824	-29.3648121	2.20E-20	3.36E-17	36.50363515
chrX	153719132	-	cg06616857	NA	NA	NA	NA	NA	NA	chrX:153718654-153719455	Island	SLC10A3;SLC10A3;SLC10A3	NM_001142391;NM_001142392;NM_019848	TSS200;TSS200;TSS200				X:153371859-153372601	X:153718312-153719523	Promoter_Associated		-3.575920692	-2.601670516	-29.36128295	2.20E-20	3.36E-17	36.50098026
chrX	62975065	+	cg00727483	NA	NA	NA	NA	NA	NA	chrX:62974713-62975218	Island	ARHGEF9	NM_015185	TSS200				X:62891038-62891888	X:62974426-62975423	Promoter_Associated	TRUE	-4.24854581	-3.507574823	-29.3250607	2.27E-20	3.45E-17	36.47371023
chrX	23926141	-	cg05442715	NA	NA	NA	NA	NA	NA	chrX:23925590-23926315	Island	CXorf58;CXorf58;CXorf58;APOO;APOO;CXorf58	NM_001169574;NM_152761;NM_001169574;NM_024122;NR_026545;NM_152761	5'UTR;5'UTR;1stExon;TSS200;TSS200;1stExon				X:23835491-23836236	X:23925325-23926585	Promoter_Associated		-3.551361571	-3.404232014	-29.26153047	2.39E-20	3.62E-17	36.4257892
chrX	48815744	-	cg12298823	NA	NA	NA	NA	NA	NA	chrX:48814267-48815894	Island	OTUD5;OTUD5;OTUD5;OTUD5	NM_017602;NM_001136159;NM_001136158;NM_001136157	TSS1500;TSS200;TSS1500;TSS1500				X:48699188-48700813	X:48814180-48816023	Promoter_Associated		-4.200332416	-3.146891591	-29.21448285	2.48E-20	3.75E-17	36.3902252
chrX	55744275	-	cg22625945	NA	NA	NA	NA	NA	NA		OpenSea	RRAGB;RRAGB;RRAGB;RRAGB	NM_016656;NM_006064;NM_016656;NM_006064	5'UTR;5'UTR;1stExon;1stExon				X:55760680-55761343	X:55743760-55744963	Promoter_Associated		-3.450670094	-2.586469934	-29.20429353	2.50E-20	3.77E-17	36.38251442
chrX	71934233	+	cg05707815	NA	NA	NA	NA	NA	NA	chrX:71933681-71934265	Island	PHKA1;PHKA1	NM_002637;NM_001122670	TSS1500;TSS1500				X:71850213-71850977	X:71934172-71934471	Unclassified	TRUE	-3.352771389	-2.682941407	-29.1760105	2.56E-20	3.84E-17	36.36109527
chrX	49012665	+	cg22662834	NA	NA	NA	NA	NA	NA	chrX:49012655-49012977	Island							X:48899199-48900113	X:49012125-49013022	Promoter_Associated		-4.449839294	-3.695428885	-29.14746236	2.62E-20	3.92E-17	36.33945156
chrX	128913922	+	cg05414556	NA	NA	NA	NA	NA	NA		OpenSea	SASH3;SASH3	NM_018990;NM_018990	1stExon;5'UTR	low-CpG:128741562-128741639				X:128913689-128914109	Promoter_Associated		-3.21271749	-2.851354336	-29.13197395	2.65E-20	3.95E-17	36.32769904
chrX	48755706	+	cg21142420	NA	NA	NA	NA	NA	NA	chrX:48754500-48755329	S_Shore	PQBP1;TIMM17B;PQBP1;PQBP1;PQBP1;PQBP1;TIMM17B;PQBP1;PQBP1;PQBP1;PQBP1;PQBP1	NM_001032384;NM_001167947;NM_001167989;NM_001167992;NM_005710;NM_005710;NM_005834;NM_001167990;NM_001032383;NM_001032381;NM_144495;NM_001032382	5'UTR;TSS1500;5'UTR;TSS200;5'UTR;1stExon;TSS1500;5'UTR;5'UTR;5'UTR;5'UTR;5'UTR				X:48639396-48640765	X:48754293-48755711	Promoter_Associated		-3.321777038	-2.883587186	-29.1242688	2.67E-20	3.97E-17	36.32184979
chrX	54557002	+	cg25496792	NA	NA	NA	NA	NA	NA	chrX:54556428-54556959	S_Shore	GNL3L	NM_019067	5'UTR				X:54573090-54573835	X:54555877-54557517	NonGene_Associated		-3.234141975	-2.901581577	-29.11510164	2.69E-20	3.97E-17	36.31488841
chrX	55743977	-	cg23156356	rs12833543	0.019951	NA	NA	NA	NA		OpenSea	RRAGB;RRAGB	NM_006064;NM_016656	TSS200;TSS200				X:55760680-55761343	X:55743760-55744963	Promoter_Associated		-2.980695148	-2.719656064	-29.11386654	2.69E-20	3.97E-17	36.3139503
chrY	16632438	-	cg10422744	NA	NA	NA	NA	NA	NA	chrY:16635739-16636047	N_Shelf											4.79541691	0.989829755	29.09439731	2.73E-20	4.02E-17	36.29915679
chrX	129473637	+	cg01108554	NA	NA	NA	NA	NA	NA	chrX:129473463-129473945	Island	SLC25A14;SLC25A14	NM_003951;NM_022810	TSS1500;TSS1500				X:129301145-129301887	X:129473352-129474426	Promoter_Associated_Cell_type_specific	TRUE	-3.710117581	-2.861517355	-29.09216923	2.74E-20	4.02E-17	36.29746309
chrX	47342101	-	cg22238863	NA	NA	NA	NA	NA	NA	chrX:47341887-47342697	Island	ZNF41;ZNF41;ZNF41;ZNF41	NM_007130;NM_153380;NM_153380;NM_007130	5'UTR;1stExon;5'UTR;1stExon	high-CpG:47226953-47227196			X:47226884-47227641	X:47341392-47343116	Promoter_Associated		-2.979799873	-2.703771866	-29.08409743	2.75E-20	4.03E-17	36.291326
chrX	23685984	+	cg00813142	NA	NA	NA	NA	NA	NA	chrX:23685406-23686046	Island	PRDX4	NM_006406	Body				X:23595306-23595918	X:23685262-23686555	Promoter_Associated		-2.689888085	-2.546197746	-29.06831088	2.79E-20	4.07E-17	36.27931775
chrX	69654033	-	cg13516940	rs143155847	0.010247	NA	NA	NA	NA	chrX:69653707-69654661	Island							X:69570314-69571376				-3.740583263	-2.830970286	-29.06217875	2.80E-20	4.07E-17	36.27465128
chrX	150066722	-	cg16343842	rs190794825	0.012658	NA	NA	NA	NA	chrX:150066792-150068172	N_Shore	CD99L2;CD99L2;CD99L2	NM_134445;NM_134446;NM_031462	Body;Body;Body				X:149817081-149818776				-3.522623097	-3.045023777	-29.06201641	2.80E-20	4.07E-17	36.27452773
chrX	133119578	+	cg07297906	NA	NA	NA	NA	NA	NA	chrX:133118960-133119990	Island	GPC3;GPC3;GPC3;GPC3;GPC3;GPC3;GPC3;GPC3	NM_004484;NM_001164617;NM_001164617;NM_001164618;NM_001164619;NM_004484;NM_001164619;NM_001164618	5'UTR;5'UTR;1stExon;1stExon;1stExon;1stExon;5'UTR;5'UTR	high-CpG:132947219-132947608			X:132946431-132947656	X:133119026-133119861	Unclassified_Cell_type_specific		-3.622756118	-2.888342024	-29.03420383	2.87E-20	4.15E-17	36.25334865
chrX	48334722	-	cg06489418	NA	NA	NA	NA	NA	NA	chrX:48334229-48335036	Island	FTSJ1;FTSJ1;FTSJ1;FTSJ1	NM_177439;NM_177439;NM_012280;NM_012280	5'UTR;1stExon;5'UTR;1stExon	high-CpG:48219344-48219670			X:48219174-48219955	X:48333937-48335021	Promoter_Associated_Cell_type_specific		-3.58120598	-2.945445056	-29.02910114	2.88E-20	4.15E-17	36.24946051
chrX	49091769	-	cg08104711	NA	NA	NA	NA	NA	NA	chrX:49091934-49092233	N_Shore	CCDC22	NM_014008	TSS200					X:49091596-49092554	Promoter_Associated		-3.312835709	-2.546201559	-29.00713893	2.93E-20	4.19E-17	36.23271696
chrX	151999309	-	cg21966453	rs186876059	0.012658	NA	NA	NA	NA	chrX:151999149-151999751	Island	NSDHL;NSDHL;CETN2	NM_001129765;NM_015922;NM_004344	TSS1500;TSS1500;TSS200				X:151749730-151750567	X:151998836-152000136	Promoter_Associated		-4.604884533	-3.839770996	-29.00170109	2.94E-20	4.19E-17	36.22856906
chrX	49687084	-	cg23951868	NA	NA	NA	NA	NA	NA	chrX:49687027-49687993	Island	CLCN5;CLCN5	NM_001127898;NM_001127899	TSS200;TSS200				X:49573768-49574703	X:49686836-49687917	Promoter_Associated		-4.82395115	-3.547372561	-29.00016692	2.95E-20	4.19E-17	36.22739866
chrX	129086975	-	cg01817069	NA	NA	NA	NA	NA	NA	chrX:129086636-129087488	Island							X:128914343-128915122	X:129086499-129087423	Unclassified	TRUE	-3.378849296	-2.552758129	-28.99821601	2.95E-20	4.19E-17	36.22591023
chrX	40440704	+	cg06731599	NA	NA	NA	NA	NA	NA	chrX:40439739-40440705	Island	ATP6AP2	NM_005765	Body				X:40324684-40325649				-3.17316508	-2.936941119	-28.99784464	2.95E-20	4.19E-17	36.22562688
chrX	46618639	+	cg17639056	NA	NA	NA	NA	NA	NA	chrX:46618013-46618969	Island	SLC9A7	NM_032591	TSS200	high-CpG:46503490-46503609			X:46502814-46503913	X:46617919-46619242	Promoter_Associated	TRUE	-4.79271632	-3.377722174	-28.97771252	3.00E-20	4.25E-17	36.21026047
chrX	148586983	+	cg17337021	NA	NA	NA	NA	NA	NA	chrX:148586552-148586984	Island	IDS;IDS;IDS	NM_006123;NM_000202;NM_001166550	TSS200;TSS200;TSS200								-3.072691565	-2.687732422	-28.97222707	3.01E-20	4.25E-17	36.20607146
chrX	47696169	+	cg08656747	NA	NA	NA	NA	NA	NA	chrX:47696092-47696364	Island	ZNF81	NM_007137	TSS200				X:47580996-47581364	X:47695644-47696730	Promoter_Associated	TRUE	-4.23086391	-3.594336979	-28.96863017	3.02E-20	4.25E-17	36.20332418
chrX	149106460	+	cg02973971	NA	NA	NA	NA	NA	NA	chrX:149106113-149106682	Island	LOC100272228;CXorf40B;CXorf40B	NR_027456;NM_001013845;NM_001013845	TSS1500;1stExon;5'UTR				X:148856772-148859104				-2.774442103	-2.459886588	-28.94361866	3.09E-20	4.32E-17	36.18420994
chrX	135579980	+	cg19949137	NA	NA	NA	NA	NA	NA	chrX:135579001-135580099	Island	HTATSF1;HTATSF1	NM_001163280;NM_014500	Body;1stExon				X:135406459-135407765	X:135578666-135580196	Promoter_Associated_Cell_type_specific	TRUE	-3.74464226	-2.928651605	-28.94039786	3.09E-20	4.32E-17	36.1817472
chrX	70288033	+	cg05558522	NA	NA	NA	NA	NA	NA	chrX:70287890-70288359	Island	SNX12	NM_013346	1stExon				X:70204546-70205332	X:70287354-70288941	Promoter_Associated		-3.449579932	-3.19098984	-28.89745714	3.20E-20	4.46E-17	36.14888363
chrX	19362342	-	cg11727174	NA	NA	NA	NA	NA	NA	chrX:19361726-19362479	Island	PDHA1	NM_000284	Body				X:19271625-19272462	X:19361287-19362667	Promoter_Associated		-3.200476534	-2.298003608	-28.88386829	3.24E-20	4.50E-17	36.13847232
chrX	107019610	+	cg21456313	NA	NA	NA	NA	NA	NA	chrX:107018606-107019611	Island	TSC22D3	NM_198057	TSS1500				X:106905047-106906480	X:107018859-107021211	Unclassified		-3.731005935	-2.951988072	-28.83596813	3.37E-20	4.67E-17	36.10172888
chrX	102941799	+	cg05184076	NA	NA	NA	NA	NA	NA	chrX:102942107-102942486	N_Shore	MORF4L2;MORF4L2;MORF4L2;MORF4L2;MORF4L2;MORF4L2;MORF4L2;MORF4L2;MORF4L2;MORF4L2;MORF4L2;MORF4L2;MORF4L2;MORF4L2;MORF4L2;MORF4L2	NM_001142423;NM_001142427;NM_001142429;NM_001142419;NM_001142432;NM_012286;NM_001142421;NM_001142422;NM_001142426;NM_001142430;NM_001142418;NM_001142425;NM_001142420;NM_001142428;NM_001142431;NM_001142424	TSS200;5'UTR;TSS200;5'UTR;5'UTR;TSS200;5'UTR;5'UTR;TSS200;TSS200;TSS200;TSS200;5'UTR;5'UTR;5'UTR;TSS200				X:102828424-102828642	X:102941476-102943205	Promoter_Associated	TRUE	-3.518979121	-3.035032172	-28.80404057	3.46E-20	4.77E-17	36.07719966
chrX	46696265	-	cg00723973	NA	NA	NA	NA	NA	NA	chrX:46696141-46697075	Island	RP2	NM_006915	TSS200				X:46581030-46582019	X:46695962-46697271	Promoter_Associated		-3.476843773	-1.754333468	-28.80104348	3.46E-20	4.77E-17	36.07489549
chrX	150565921	-	cg13606829	NA	NA	NA	NA	NA	NA	chrX:150565211-150565865	S_Shore	VMA21	NM_001017980	Body				X:150315829-150316693	X:150564711-150566029	Promoter_Associated		-2.825600332	-2.968536516	-28.79404132	3.48E-20	4.79E-17	36.06951118
chrX	102631408	-	cg05782975	rs188284833	0.010247	NA	NA	NA	NA	chrX:102631321-102632073	Island	NGFRAP1;NGFRAP1;NGFRAP1;NGFRAP1;NGFRAP1	NM_014380;NM_206917;NM_206917;NM_206915;NM_206915	TSS1500;1stExon;5'UTR;1stExon;5'UTR	high-CpG:102517944-102518175	DMR		X:102518033-102518923	X:102630976-102632427	Unclassified_Cell_type_specific	TRUE	-3.836125108	-2.652966773	-28.76745141	3.56E-20	4.88E-17	36.04905145
chrX	100878548	-	cg24829975	NA	NA	NA	NA	NA	NA		OpenSea	ARMCX3;ARMCX3;ARMCX3	NM_016607;NM_177947;NM_177948	5'UTR;5'UTR;5'UTR		DMR	TRUE	X:100764790-100765787				-3.260329866	-2.84434613	-28.7638845	3.57E-20	4.88E-17	36.04630526
chrX	48659965	+	cg26680189	NA	NA	NA	NA	NA	NA	chrX:48659712-48660629	Island	HDAC6	NM_006044	TSS1500				X:48544678-48545931	X:48659515-48661358	Promoter_Associated		-3.628045513	-3.146623143	-28.70302814	3.75E-20	5.11E-17	35.99939252
chrX	119385611	-	cg22569627	NA	NA	NA	NA	NA	NA	chrX:119385464-119385835	Island	ZBTB33	NM_006777	5'UTR				X:119268450-119269754	X:119384186-119385841	Promoter_Associated		-3.713550598	-2.908767363	-28.67698888	3.83E-20	5.20E-17	35.97928537
chrX	100805516	-	cg25576048	NA	NA	NA	NA	NA	NA	chrX:100807793-100808048	N_Shelf	ARMCX1;ARMCX1	NM_016608;NM_016608	1stExon;5'UTR	low-CpG:100692071-100692244	CDMR		X:100692091-100692747			TRUE	-3.9438596	-2.779840551	-28.67415193	3.84E-20	5.20E-17	35.97709348
chrX	48858921	-	cg17291758	NA	NA	NA	NA	NA	NA		OpenSea	GRIPAP1;GRIPAP1	NM_020137;NM_207672	TSS1500;TSS1500				X:48743831-48743906	X:48858503-48859285	Promoter_Associated	TRUE	-4.220856317	-3.645105475	-28.65860866	3.89E-20	5.25E-17	35.9650801
chrX	153657411	+	cg05872808	rs74526112	0.054437	NA	NA	NA	NA	chrX:153656733-153657363	S_Shore	ATP6AP1	NM_001183	Body				X:153309936-153310637	X:153656668-153657524	Promoter_Associated		-3.774755754	-2.50706571	-28.65062378	3.92E-20	5.27E-17	35.95890575
chrX	24483476	+	cg22969661	NA	NA	NA	NA	NA	NA	chrX:24483016-24483947	Island	PDK3;PDK3;PDK3;PDK3	NM_001142386;NM_001142386;NM_005391;NM_005391	5'UTR;1stExon;5'UTR;1stExon				X:24392942-24393868	X:24482615-24484015	Promoter_Associated_Cell_type_specific		-3.960278522	-2.740304373	-28.63144461	3.98E-20	5.34E-17	35.94406747
chrX	154299289	+	cg08446187	NA	NA	NA	NA	NA	NA	chrX:154299062-154299795	Island	MTCP1;MTCP1NB;BRCC3;MTCP1;BRCC3;MTCP1NB	NM_001018025;NM_001018024;NM_001018055;NM_001018025;NM_024332;NM_001018024	1stExon;5'UTR;TSS1500;5'UTR;TSS1500;1stExon	high-CpG:153952447-153952836			X:153952465-153953606	X:154298720-154300585	Promoter_Associated		-3.706801592	-2.819096259	-28.59963381	4.08E-20	5.46E-17	35.91943195
chrX	118925759	-	cg15050093	NA	NA	NA	NA	NA	NA	chrX:118925157-118926129	Island	RPL39	NM_001000	TSS200	high-CpG:118809738-118809986			X:118809040-118810125	X:118924850-118926318	Promoter_Associated_Cell_type_specific	TRUE	-3.093592473	-2.524377867	-28.59781618	4.09E-20	5.46E-17	35.91802338
chrX	103411446	+	cg19797013	NA	NA	NA	NA	NA	NA	chrX:103411059-103411782	Island	CXorf39;CXorf39	NM_207318;NM_207318	5'UTR;1stExon				X:103297516-103298551	X:103410493-103411602	Promoter_Associated		-3.159408113	-2.349204335	-28.57339656	4.17E-20	5.55E-17	35.8990897
chr15	85113983	-	cg10631453	rs11633075	0.168835	NA	NA	NA	NA	chr15:85113435-85114361	Island	UBE2QP1	NR_003661	Body				15:82914440-82915359	15:85113287-85114695	Promoter_Associated	TRUE	2.928472393	-1.05452775	28.56473498	4.20E-20	5.57E-17	35.89236962
chrX	131624077	-	cg03040210	NA	NA	NA	NA	NA	NA	chrX:131623144-131624115	Island	MBNL3	NM_001170704	TSS200				X:131450787-131451823	X:131623887-131624476	Promoter_Associated_Cell_type_specific		-3.051212142	-3.05645601	-28.55041137	4.25E-20	5.61E-17	35.88125164
chrX	99664525	+	cg13510054	NA	NA	NA	NA	NA	NA	chrX:99661653-99665358	Island	PCDH19;PCDH19;PCDH19;PCDH19	NM_001105243;NM_020766;NM_001105243;NM_020766	1stExon;1stExon;5'UTR;5'UTR		DMR		X:99548310-99552234			TRUE	-2.730077572	-1.925669232	-28.54968078	4.25E-20	5.61E-17	35.88068439
chrX	133931164	-	cg05889642	NA	NA	NA	NA	NA	NA	chrX:133930787-133931355	Island	FAM122B;FAM122B;FAM122C;FAM122B;FAM122B;FAM122B;FAM122B;FAM122B;FAM122B	NM_001166600;NM_001166599;NM_001170780;NM_001170757;NM_001166600;NM_001166599;NM_001170757;NM_001170756;NM_145284	5'UTR;1stExon;5'UTR;5'UTR;1stExon;5'UTR;1stExon;TSS1500;TSS1500	high-CpG:133758812-133758943			X:133758497-133759047	X:133930670-133931685	Promoter_Associated		-3.091503005	-2.378009962	-28.52073364	4.36E-20	5.73E-17	35.85819592
chrX	70338656	+	cg05511752	NA	NA	NA	NA	NA	NA	chrX:70338280-70338866	Island	MED12	NM_005120	1stExon	high-CpG:70255092-70255505			X:70254936-70255714	X:70338213-70338728	Promoter_Associated_Cell_type_specific		-3.173524649	-2.341263829	-28.47954996	4.51E-20	5.90E-17	35.82615709
chrX	74144727	-	cg16653057	NA	NA	NA	NA	NA	NA	chrX:74143852-74145176	Island	KIAA2022;KIAA2022	NM_001008537;NM_001008537	5'UTR;1stExon		DMR		X:74060599-74061979	X:74143764-74145288	Unclassified		-2.880153308	-2.399853206	-28.47822875	4.51E-20	5.90E-17	35.82512839
chrX	128812557	+	cg16531277	rs113938129	0.021674	NA	NA	NA	NA	chrX:128812232-128812519	S_Shore						TRUE	X:128639682-128640239	X:128811841-128812973	Unclassified_Cell_type_specific	TRUE	-3.635261224	-2.504987634	-28.446945	4.63E-20	6.04E-17	35.8007553
chrX	80458049	+	cg12650780	NA	NA	NA	NA	NA	NA		OpenSea	SH3BGRL;HMGN5	NM_003022;NM_030763	Body;TSS1500								-3.529871476	-3.162737574	-28.43707882	4.67E-20	6.07E-17	35.79306236
chrX	153640475	+	cg12413138	NA	NA	NA	NA	NA	NA	chrX:153639734-153640675	Island	TAZ;TAZ;TAZ;TAZ;DNASE1L1;DNASE1L1;TAZ;DNASE1L1	NM_181311;NM_181312;NM_000116;NM_181313;NM_001009933;NM_001009934;NR_024048;NM_001009932	Body;Body;Body;Body;TSS200;TSS200;Body;TSS200	high-CpG:153293624-153293683			X:153292929-153293809	X:153639427-153640533	Promoter_Associated_Cell_type_specific		-3.781133471	-2.55955661	-28.4223247	4.73E-20	6.13E-17	35.7815526
chrX	54385394	+	cg02896496	NA	NA	NA	NA	NA	NA	chrX:54383872-54385477	Island	WNK3;WNK3	NM_020922;NM_001002838	TSS1500;TSS1500				X:54400631-54402337	X:54385337-54385664	Unclassified_Cell_type_specific		-3.52665171	-3.230019056	-28.41867025	4.74E-20	6.13E-17	35.77870071
chrX	100663470	+	cg01461762	NA	NA	NA	NA	NA	NA	chrX:100662827-100663592	Island	GLA;HNRNPH2;HNRNPH2	NM_000169;NM_001032393;NM_019597	TSS1500;5'UTR;5'UTR				X:100549707-100550248	X:100662790-100663736	Promoter_Associated	TRUE	-3.604007005	-3.01620048	-28.39951495	4.81E-20	6.21E-17	35.76374545
chrX	153775995	-	cg13550079	NA	NA	NA	NA	NA	NA	chrX:153774893-153776136	Island	IKBKG;IKBKG;G6PD;G6PD;IKBKG;IKBKG	NM_001145255;NM_001099857;NM_000402;NM_001042351;NM_003639;NM_001099856	5'UTR;5'UTR;TSS1500;TSS1500;TSS200;Body				X:153428021-153429369	X:153774668-153776602	Promoter_Associated		-2.826104343	-2.846790272	-28.39078428	4.85E-20	6.24E-17	35.75692535
chrX	49028299	+	cg12653105	NA	NA	NA	NA	NA	NA	chrX:49028091-49029111	Island	PLP2;PLP2	NM_002668;NM_002668	5'UTR;1stExon	high-CpG:48915127-48915252			X:48914862-48916028	X:49027992-49028568	Promoter_Associated_Cell_type_specific	TRUE	-3.135408665	-2.473003573	-28.37810455	4.90E-20	6.29E-17	35.74701621
chrX	135962391	-	cg00940232	NA	NA	NA	NA	NA	NA	chrX:135962102-135962951	Island	RBMX;RBMX;RBMX;RBMX;SNORD61	NR_028477;NM_002139;NM_001164803;NR_028476;NR_002735	Body;5'UTR;5'UTR;Body;TSS1500				X:135789963-135790754	X:135962157-135963274	Promoter_Associated_Cell_type_specific		-2.830736269	-2.21271042	-28.37383432	4.92E-20	6.29E-17	35.74367793
chrX	71130738	-	cg25881119	NA	NA	NA	NA	NA	NA	chrX:71130679-71131820	Island	NHSL2	NM_001013627	TSS200	high-CpG:71047344-71047539			X:71047157-71048545	X:71130631-71131552	Unclassified_Cell_type_specific		-2.988534763	-2.626172331	-28.36717605	4.95E-20	6.31E-17	35.73847168
chrX	105969730	-	cg06427226	NA	NA	NA	NA	NA	NA	chrX:105969686-105970598	Island	RNF128;RNF128	NM_194463;NM_024539	TSS200;Body							TRUE	-3.174649054	-2.528448976	-28.36007206	4.97E-20	6.33E-17	35.73291539
chrX	102862630	-	cg04593869	NA	NA	NA	NA	NA	NA	chrX:102862719-102863148	N_Shore	TCEAL3;TCEAL3	NM_001006933;NM_032926	TSS1500;TSS1500					X:102862382-102863309	Promoter_Associated_Cell_type_specific	TRUE	-3.421857204	-3.009000794	-28.3526663	5.00E-20	6.35E-17	35.72712143
chrX	39952171	+	cg05559023	NA	NA	NA	NA	NA	NA	chrX:39953434-39969247	N_Shore	BCOR;BCOR;BCOR;BCOR	NM_001123384;NM_017745;NM_001123385;NM_001123383	5'UTR;5'UTR;5'UTR;5'UTR		RDMR						2.652008109	2.366392601	28.33824321	5.06E-20	6.39E-17	35.71583255
chrX	66765289	+	cg03096488	NA	NA	NA	NA	NA	NA	chrX:66766037-66766279	N_Shore	AR	NM_000044	1stExon		DMR					TRUE	-2.649038487	-2.387583084	-28.33766838	5.07E-20	6.39E-17	35.7153825
chrX	129304869	-	cg05911704	NA	NA	NA	NA	NA	NA	chrX:129304946-129306427	N_Shore	RAB33A	NM_004794	TSS1500					X:129304714-129305105	Unclassified		-2.969602544	-1.988903548	-28.32815602	5.11E-20	6.43E-17	35.70793355
chrX	55516224	+	cg18770944	NA	NA	NA	NA	NA	NA	chrX:55515067-55515544	S_Shore	USP51	NM_201286	TSS1500		DMR		X:55532644-55532986	X:55514794-55516250	Promoter_Associated		-3.17808265	-2.543366734	-28.31730378	5.15E-20	6.47E-17	35.69943195
chrX	129299533	-	cg27519679	NA	NA	NA	NA	NA	NA	chrX:129299432-129300105	Island	AIFM1;AIFM1;AIFM1;AIFM1	NM_004208;NM_145813;NM_145812;NM_001130847	1stExon;1stExon;1stExon;1stExon				X:129126920-129127994	X:129299402-129300388	Promoter_Associated		-4.090638807	-3.172980441	-28.29607342	5.24E-20	6.57E-17	35.68278966
chrX	119077663	+	cg19410841	NA	NA	NA	NA	NA	NA	chrX:119077089-119077664	Island	NKAP;NKAP	NM_024528;NM_024528	1stExon;5'UTR				X:118960964-118961849	X:119077110-119078019	Promoter_Associated		-3.561863259	-2.79800978	-28.28400387	5.30E-20	6.61E-17	35.67332223
chrX	153640967	-	cg05100268	NA	NA	NA	NA	NA	NA	chrX:153639734-153640675	S_Shore	DNASE1L1;DNASE1L1;TAZ;TAZ;TAZ;TAZ;TAZ;DNASE1L1	NM_001009933;NM_001009932;NM_181311;NM_181312;NM_000116;NM_181313;NR_024048;NM_001009934	TSS1500;TSS1500;Body;Body;Body;Body;Body;TSS1500					X:153640873-153641393	Promoter_Associated		-2.74523075	-2.713353187	-28.26388462	5.39E-20	6.70E-17	35.65753055
chrX	153626500	+	cg27207144	rs142941833	0.014925	NA	NA	NA	NA	chrX:153626095-153627324	Island	RPL10;RPL10	NM_006013;NR_026898	TSS200;TSS200				X:153278915-153280518	X:153625687-153628207	Promoter_Associated		-2.998311354	-2.509968123	-28.26095978	5.40E-20	6.70E-17	35.65523379
chrX	118602725	+	cg18478786	NA	NA	NA	NA	NA	NA	chrX:118602158-118603318	Island	SLC25A5;LOC100303728	NM_001152;NR_028443	Body;Body				X:118486139-118487346	X:118601735-118603641	Promoter_Associated		-2.270611864	-2.289101135	-28.25834351	5.41E-20	6.70E-17	35.65317911
chrX	129117241	-	cg23269489	NA	NA	NA	NA	NA	NA	chrX:129113845-129118029	Island	BCORL1	NM_021946	5'UTR				X:128941100-128946452				-3.296984269	-3.494497756	-28.25175432	5.44E-20	6.72E-17	35.64800337
chrX	149861526	+	cg07799491	NA	NA	NA	NA	NA	NA		OpenSea	MTMR1	NM_003828	TSS1500							TRUE	-3.587784176	-3.149727185	-28.24344593	5.48E-20	6.75E-17	35.6414753
chrX	56259040	+	cg03610137	NA	NA	NA	NA	NA	NA	chrX:56258951-56259159	Island	KLF8;KLF8;KLF8;KLF8	NM_001159296;NM_001159296;NM_007250;NM_007250	5'UTR;1stExon;1stExon;5'UTR				X:56275537-56276375	X:56258265-56259079	Unclassified		-3.421013594	-2.488379624	-28.23199093	5.53E-20	6.80E-17	35.63247137
chrX	139013957	-	cg17011147	NA	NA	NA	NA	NA	NA	chrX:139013862-139015491	Island							X:138841098-138843256				-3.109142523	-2.871017315	-28.22424569	5.57E-20	6.82E-17	35.6263811
chrX	47479175	-	cg01345087	NA	NA	NA	NA	NA	NA	chrX:47478670-47479515	Island	SYN1;SYN1;SYN1;SYN1	NM_133499;NM_006950;NM_006950;NM_133499	5'UTR;1stExon;5'UTR;1stExon	high-CpG:47364039-47364336			X:47363615-47364544	X:47479061-47479809	Unclassified_Cell_type_specific		-3.864884317	-3.334993112	-28.19994674	5.68E-20	6.94E-17	35.60726215
chrX	62975162	+	cg13489005	NA	NA	NA	NA	NA	NA	chrX:62974713-62975218	Island	ARHGEF9	NM_015185	TSS200				X:62891038-62891888	X:62974426-62975423	Promoter_Associated	TRUE	-3.582899616	-2.990150164	-28.19666962	5.70E-20	6.94E-17	35.60468223
chrX	17673876	+	cg07629996	NA	NA	NA	NA	NA	NA	chrX:17673385-17674483	Island	NHS;NHS	NM_001136024;NM_198270	Body;Body				X:17583175-17584657				-3.155383865	-2.75947732	-28.18693651	5.74E-20	6.96E-17	35.59701786
chrX	152988658	+	cg02579620	NA	NA	NA	NA	NA	NA	chrX:152988874-152991719	N_Shore	BCAP31;BCAP31;BCAP31;BCAP31	NR_024450;NM_005745;NM_001139441;NM_001139457	Body;Body;Body;Body								-2.730452276	-2.642573513	-28.18507587	5.75E-20	6.96E-17	35.59555236
chrX	153640508	+	cg14453693	NA	NA	NA	NA	NA	NA	chrX:153639734-153640675	Island	TAZ;TAZ;TAZ;TAZ;DNASE1L1;DNASE1L1;TAZ;DNASE1L1	NM_181311;NM_181312;NM_000116;NM_181313;NM_001009933;NM_001009934;NR_024048;NM_001009932	Body;Body;Body;Body;TSS200;TSS200;Body;TSS200				X:153292929-153293809	X:153639427-153640533	Promoter_Associated_Cell_type_specific		-3.631334047	-3.054784472	-28.18355835	5.76E-20	6.96E-17	35.59435703
chrX	139173266	+	cg26751304	NA	NA	NA	NA	NA	NA	chrX:139173387-139173767	N_Shore					DMR		X:139000798-139000933				-2.984799998	-2.434919689	-28.16118115	5.87E-20	7.06E-17	35.5767225
chrX	47510507	+	cg21860846	NA	NA	NA	NA	NA	NA	chrX:47509592-47510508	Island	ELK1;ELK1	NM_005229;NM_001114123	TSS1500;TSS1500				X:47394289-47395452	X:47509323-47510675	Unclassified		-3.068615306	-2.269261622	-28.16076217	5.87E-20	7.06E-17	35.57639217
chrX	54466747	-	cg17914143	NA	NA	NA	NA	NA	NA		OpenSea	TSR2	NM_058163	TSS200				X:54483422-54483966	X:54466419-54467027	Promoter_Associated		-3.331235292	-2.827777846	-28.13500712	5.99E-20	7.20E-17	35.55607603
chrX	134186281	+	cg15144825	rs2247343	0.413509	NA	NA	NA	NA	chrX:134185563-134186337	Island	FAM127B;FAM127B	NM_001078172;NM_001134321	TSS200;TSS200				X:134013283-134014096	X:134185997-134186694	Promoter_Associated		-3.538552554	-3.04335927	-28.10864124	6.13E-20	7.34E-17	35.53525661
chrX	47510110	-	cg14258356	NA	NA	NA	NA	NA	NA	chrX:47509592-47510508	Island	ELK1;ELK1	NM_005229;NM_001114123	TSS200;TSS200				X:47394289-47395452	X:47509323-47510675	Unclassified		-3.278470437	-2.425461422	-28.10078841	6.17E-20	7.37E-17	35.52905155
chrX	153639778	-	cg04712194	NA	NA	NA	NA	NA	NA	chrX:153639734-153640675	Island	TAZ;DNASE1L1;DNASE1L1;TAZ;TAZ;TAZ;TAZ;DNASE1L1	NM_181311;NM_001009934;NM_001009932;NM_181312;NM_181313;NM_000116;NR_024048;NM_001009933	TSS200;5'UTR;5'UTR;TSS200;TSS200;TSS200;TSS200;5'UTR				X:153292929-153293809	X:153639427-153640533	Promoter_Associated_Cell_type_specific		-2.586721257	-1.339259323	-28.0949862	6.20E-20	7.38E-17	35.52446557
chrX	147582127	-	cg16357225	rs193074475	0.022905	NA	NA	NA	NA	chrX:147582276-147583283	N_Shore	AFF2;AFF2;AFF2;AFF2;AFF2	NM_002025;NM_001169125;NM_001169123;NM_001169124;NM_001169122	TSS200;TSS200;TSS200;TSS200;TSS200	high-CpG:147389792-147389838			X:147389254-147391091	X:147581823-147583667	Unclassified_Cell_type_specific	TRUE	-3.732840624	-2.038147265	-28.08794093	6.23E-20	7.41E-17	35.51889569
chrX	149533026	+	cg06149454	NA	NA	NA	NA	NA	NA	chrX:149529540-149534090	Island					DMR		X:149281427-149284862	X:149532667-149533139	Unclassified_Cell_type_specific		-3.761650098	-3.252467065	-28.07970613	6.28E-20	7.42E-17	35.51238342
chrX	69654348	+	cg00914218	NA	NA	NA	NA	NA	NA	chrX:69653707-69654661	Island							X:69570314-69571376	X:69654250-69654558	Promoter_Associated		-3.448434852	-2.457964431	-28.07944499	6.28E-20	7.42E-17	35.51217687
chrX	48937814	+	cg06475150	NA	NA	NA	NA	NA	NA	chrX:48937435-48937976	Island	WDR45;WDR45	NM_001029896;NM_007075	TSS1500;5'UTR				X:48824401-48824920	X:48937345-48937990	Promoter_Associated		-3.395727541	-3.059013491	-28.06966673	6.33E-20	7.46E-17	35.50444115
chrX	51240021	+	cg09070095	NA	NA	NA	NA	NA	NA	chrX:51238706-51240104	Island	NUDT11	NM_018159	TSS1500		DMR		X:51255398-51256844	X:51239755-51240073	Unclassified_Cell_type_specific		-3.231651801	-2.577820985	-28.04241637	6.48E-20	7.62E-17	35.48286718
chrX	101187257	+	cg01472026	NA	NA	NA	NA	NA	NA	chrX:101186525-101187258	Island	ZMAT1	NM_001011657	TSS1500					X:101186029-101187426	Promoter_Associated_Cell_type_specific	TRUE	-3.038405256	-1.745681174	-28.0346941	6.52E-20	7.63E-17	35.47674927
chrX	43515544	+	cg15014034	NA	NA	NA	NA	NA	NA	chrX:43515325-43515681	Island	MAOA;MAOA	NM_000240;NM_000240	1stExon;5'UTR				X:43398975-43400591				-3.135424608	-2.71347495	-28.0341772	6.52E-20	7.63E-17	35.47633969
chrX	48980153	-	cg00216997	NA	NA	NA	NA	NA	NA	chrX:48979844-48980266	Island	GPKOW	NM_015698	TSS200				X:48866789-48867210	X:48979930-48980289	Promoter_Associated	TRUE	-2.616737377	-2.294369965	-28.01635598	6.62E-20	7.73E-17	35.4622135
chrX	48931826	+	cg07649160	NA	NA	NA	NA	NA	NA	chrX:48931423-48931954	Island	PRAF2	NM_007213	TSS200				X:48818393-48818898	X:48930919-48932220	Promoter_Associated		-3.475429332	-3.013613342	-28.0107495	6.65E-20	7.74E-17	35.4577674
chrX	47518559	-	cg21290550	NA	NA	NA	NA	NA	NA	chrX:47518015-47518850	Island	LOC100133957;LOC100133957;UXT;UXT;UXT	NR_028119;NR_027444;NM_004182;NM_004182;NM_153477	Body;Body;5'UTR;1stExon;TSS200	high-CpG:47403431-47403533			X:47402910-47403794	X:47517859-47519027	Promoter_Associated	TRUE	-3.14256406	-1.970771568	-28.00757099	6.67E-20	7.74E-17	35.45524631
chrX	67718648	+	cg00604086	NA	NA	NA	NA	NA	NA	chrX:67718427-67719071	Island	YIPF6	NM_173834	TSS1500				X:67635153-67635912	X:67718257-67719100	Promoter_Associated_Cell_type_specific	TRUE	-2.825337261	-2.494624711	-27.99288775	6.75E-20	7.82E-17	35.44359591
chrX	134049419	+	cg08991015	NA	NA	NA	NA	NA	NA	chrX:134048706-134049272	S_Shore	MOSPD1	NM_019556	TSS200					X:134048621-134049729	Promoter_Associated		-2.717090005	-2.328083445	-27.98467248	6.80E-20	7.86E-17	35.43707455
chrX	51075797	+	cg06481089	NA	NA	NA	NA	NA	NA	chrX:51075272-51076331	Island	NUDT10	NM_153183	5'UTR				X:51091919-51093193				-2.722334052	-2.517242185	-27.98031664	6.82E-20	7.86E-17	35.43361599
chrX	24711633	-	cg14520892	NA	NA	NA	NA	NA	NA	chrX:24711630-24712284	Island	POLA1	NM_016937	TSS1500				X:24621552-24622381	X:24711381-24712598	Promoter_Associated_Cell_type_specific		-3.326534278	-2.714829377	-27.97825979	6.83E-20	7.86E-17	35.43198263
chrX	119444705	+	cg19930056	NA	NA	NA	NA	NA	NA	chrX:119444859-119445272	N_Shore	FAM70A;FAM70A;FAM70A	NM_017938;NM_001104544;NM_001104545	Body;Body;Body		CDMR		X:119328165-119329291				-3.189845894	-2.821385743	-27.95354638	6.98E-20	8.00E-17	35.41234707
chrX	15353925	+	cg05275343	NA	NA	NA	NA	NA	NA	chrX:15353369-15354008	Island	PIGA;PIGA	NM_002641;NM_020473	TSS1500;TSS1500				X:15263009-15263904	X:15352727-15354445	Promoter_Associated		-3.110874667	-3.258823806	-27.93260186	7.10E-20	8.12E-17	35.39569092
chrX	154444356	-	cg01756638	NA	NA	NA	NA	NA	NA		OpenSea	VBP1	NM_003372	TSS1500					X:154444143-154445660	Promoter_Associated		-2.633145162	-2.182853554	-27.92060032	7.17E-20	8.19E-17	35.38614043
chrX	154033934	-	cg10072574	NA	NA	NA	NA	NA	NA	chrX:154033366-154033935	Island	MPP1;MPP1;MPP1;MPP1	NM_001166460;NM_001166462;NM_002436;NM_001166461	TSS200;TSS200;TSS200;TSS200	high-CpG:153686844-153687238			X:153686561-153687286	X:154033406-154034202	Unclassified_Cell_type_specific		-3.116346277	-3.171724041	-27.90331183	7.28E-20	8.29E-17	35.37237473
chrX	106361539	+	cg01771673	NA	NA	NA	NA	NA	NA	chrX:106361519-106361900	Island	RBM41;RBM41	NM_001171080;NM_018301	Body;Body				X:106248156-106248627	X:106361456-106361724	Promoter_Associated_Cell_type_specific		-3.458994943	-2.880420393	-27.89806171	7.31E-20	8.30E-17	35.36819253
chrX	103173284	+	cg06746903	NA	NA	NA	NA	NA	NA	chrX:103173142-103173967	Island	MIR1256	NR_031657	Body				X:103059471-103060584	X:103173227-103174354	Unclassified		-2.569931798	-2.957174203	-27.89418733	7.33E-20	8.31E-17	35.36510567
chrX	129243426	-	cg12594800	NA	NA	NA	NA	NA	NA	chrX:129243674-129245575	N_Shore	ELF4;ELF4	NM_001421;NM_001127197	5'UTR;5'UTR					X:129243015-129243813	Promoter_Associated_Cell_type_specific		-3.083542113	-2.779178545	-27.87726204	7.44E-20	8.40E-17	35.3516151
chrX	119005865	-	cg06921685	NA	NA	NA	NA	NA	NA	chrX:119005251-119006217	Island	NDUFA1;RNF113A;NDUFA1	NM_004541;NM_006978;NM_004541	1stExon;TSS200;5'UTR				X:118889144-118890238	X:119005139-119006336	Promoter_Associated_Cell_type_specific	TRUE	-2.811242536	-3.000260666	-27.87524998	7.45E-20	8.40E-17	35.35001075
chrX	153060546	+	cg04787237	NA	NA	NA	NA	NA	NA	chrX:153059275-153060557	Island	IDH3G;IDH3G;SSR4	NM_174869;NM_004135;NM_006280	TSS1500;TSS1500;Body				X:152712470-152714037				-3.397500949	-2.601025296	-27.87128827	7.47E-20	8.40E-17	35.34685144
chrX	49643944	+	cg01855997	NA	NA	NA	NA	NA	NA	chrX:49643906-49644501	Island	USP27X;LOC158572	NM_001145073;NR_026742	TSS1500;Body				X:49530608-49531585	X:49643406-49645097	Promoter_Associated		-3.358008543	-2.777210062	-27.86951207	7.49E-20	8.40E-17	35.34543482
chrX	149534006	-	cg02213813	rs141472429	0.027125	NA	NA	NA	NA	chrX:149529540-149534090	Island					DMR		X:149281427-149284862	X:149533383-149535290	Unclassified		-3.129837651	-3.281832511	-27.85960037	7.55E-20	8.45E-17	35.33752789
chrX	70288604	-	cg15454483	NA	NA	NA	NA	NA	NA	chrX:70287890-70288359	S_Shore	SNX12	NM_013346	TSS1500				X:70204546-70205332	X:70287354-70288941	Promoter_Associated		-3.089279289	-3.755589998	-27.82429107	7.78E-20	8.69E-17	35.30933497
chrX	118740602	-	cg13663390	NA	NA	NA	NA	NA	NA	chrX:118739709-118740515	S_Shore	NKRF	NM_017544	TSS1500				X:118623335-118624670	X:118739225-118740711	Promoter_Associated		-2.971273491	-2.571708946	-27.7691449	8.14E-20	9.08E-17	35.26522377
chrX	100603765	+	cg05899999	NA	NA	NA	NA	NA	NA	chrX:100603622-100603950	Island	TIMM8A;TIMM8A;TIMM8A	NM_001145951;NM_004085;NM_004085	TSS200;1stExon;5'UTR				X:100490077-100490606	X:100602908-100604594	Promoter_Associated	TRUE	-3.591809503	-2.988061329	-27.73677767	8.37E-20	9.31E-17	35.23928815
chrX	24483478	+	cg00114625	NA	NA	NA	NA	NA	NA	chrX:24483016-24483947	Island	PDK3;PDK3;PDK3;PDK3	NM_001142386;NM_001142386;NM_005391;NM_005391	5'UTR;1stExon;5'UTR;1stExon				X:24392942-24393868	X:24482615-24484015	Promoter_Associated_Cell_type_specific		-4.968976594	-3.340644846	-27.72210411	8.47E-20	9.39E-17	35.22751929
chrX	46306719	+	cg23127995	NA	NA	NA	NA	NA	NA	chrX:46306249-46306838	Island	ZNF673;ZNF673;ZNF673;ZNF673;ZNF673;ZNF673;ZNF673;ZNF673	NM_001129899;NM_017776;NM_001129899;NM_017776;NM_001129898;NM_001129900;NM_001129900;NM_001129898	5'UTR;5'UTR;1stExon;1stExon;5'UTR;5'UTR;1stExon;1stExon	high-CpG:46191621-46191744			X:46191200-46192025	X:46305774-46307039	Promoter_Associated_Cell_type_specific		-3.183635187	-3.105160871	-27.72003273	8.49E-20	9.39E-17	35.2258574
chrX	48755493	-	cg11857742	NA	NA	NA	NA	NA	NA	chrX:48754500-48755329	S_Shore	PQBP1;PQBP1;TIMM17B;PQBP1;TIMM17B;PQBP1;PQBP1;PQBP1;PQBP1;PQBP1;PQBP1	NM_001167992;NM_001167989;NM_005834;NM_001167990;NM_001167947;NM_001032383;NM_001032381;NM_001032384;NM_001032382;NM_005710;NM_144495	TSS1500;5'UTR;TSS200;5'UTR;TSS200;5'UTR;5'UTR;TSS200;5'UTR;TSS200;5'UTR				X:48639396-48640765	X:48754293-48755711	Promoter_Associated		-3.3398426	-2.601646562	-27.68471699	8.75E-20	9.64E-17	35.19750196
chrX	146993778	-	cg08434396	NA	NA	NA	NA	NA	NA	chrX:146993091-146994200	Island	ASFMR1;ASFMR1;ASFMR1;ASFMR1;ASFMR1;FMR1	NR_024501;NR_024502;NR_024499;NR_024500;NR_024503;NM_002024	Body;Body;Body;Body;Body;Body				X:146800503-146802002	X:146992752-146994591	Promoter_Associated		-3.162241253	-2.785914664	-27.68363988	8.75E-20	9.64E-17	35.19663651
chrX	129402160	+	cg04455030	NA	NA	NA	NA	NA	NA	chrX:129402458-129403088	N_Shore	ZNF280C	NM_017666	5'UTR					X:129401882-129403260	Promoter_Associated		-2.892046141	-3.229564105	-27.63748361	9.10E-20	9.98E-17	35.1595151
chrX	46433015	-	cg05302212	NA	NA	NA	NA	NA	NA	chrX:46433054-46434902	N_Shore	CHST7	NM_019886	TSS200					X:46431504-46433356	Unclassified	TRUE	-2.756197657	-2.908236296	-27.63638754	9.11E-20	9.98E-17	35.15863275
chrX	134233109	+	cg05034175	NA	NA	NA	NA	NA	NA	chrX:134232431-134233126	Island	NCRNA00087	NR_024493	TSS1500				X:134059719-134060920	X:134232521-134233356	Promoter_Associated_Cell_type_specific		-3.660101026	-2.540975867	-27.63263574	9.14E-20	9.98E-17	35.1556122
chrX	135579472	-	cg08239458	NA	NA	NA	NA	NA	NA	chrX:135579001-135580099	Island	HTATSF1;HTATSF1;HTATSF1	NM_014500;NM_001163280;NM_001163280	TSS200;1stExon;5'UTR	high-CpG:135407036-135407424			X:135406459-135407765	X:135578666-135580196	Promoter_Associated_Cell_type_specific	TRUE	-3.071801325	-2.297112197	-27.63165482	9.15E-20	9.98E-17	35.15482239
chrX	148622612	-	cg10857887	NA	NA	NA	NA	NA	NA	chrX:148622270-148623178	Island	LOC100131434;CXorf40A;CXorf40A	NR_027455;NM_178124;NM_178124	TSS1500;5'UTR;1stExon				X:148429390-148431072				-2.205989085	-2.724650921	-27.62393945	9.21E-20	1.00E-16	35.14860914
chrX	136114207	-	cg01228667	NA	NA	NA	NA	NA	NA	chrX:136113583-136114232	Island	GPR101	NM_054021	TSS1500		CDMR		X:135940995-135942513				-3.300163012	-3.368998135	-27.60945344	9.32E-20	1.01E-16	35.13693824
chrX	49023064	+	cg14029629	NA	NA	NA	NA	NA	NA	chrX:49022407-49023072	Island	MAGIX;MAGIX;MAGIX;MAGIX	NM_001099682;NM_001099680;NM_024859;NM_001099681	3'UTR;3'UTR;3'UTR;3'UTR			TRUE	X:48909396-48910097	X:49022595-49023649	Promoter_Associated_Cell_type_specific	TRUE	-3.722526924	-3.177685389	-27.59734582	9.42E-20	1.02E-16	35.12717833
chrX	117629324	-	cg17547524	rs1640672	0.111633	NA	NA	NA	NA	chrX:117629130-117629377	Island	DOCK11	NM_144658	TSS1500				X:117513186-117514804	X:117629137-117631085	Promoter_Associated	TRUE	-3.410509956	-2.58780083	-27.5949749	9.44E-20	1.02E-16	35.1252666
chrX	129305036	-	cg24340926	NA	NA	NA	NA	NA	NA	chrX:129304946-129306427	Island	RAB33A	NM_004794	TSS1500		DMR		X:129132688-129134098	X:129304714-129305105	Unclassified		-4.118284267	-3.3375575	-27.57316756	9.61E-20	1.04E-16	35.10767418
chrX	47004890	-	cg13815872	rs5952419	0.094521	NA	NA	NA	NA	chrX:47003750-47004987	Island	RBM10;NDUFB11;NDUFB11;RBM10;NDUFB11;NDUFB11	NM_005676;NM_019056;NR_024234;NM_152856;NR_024235;NM_001135998	5'UTR;TSS1500;TSS1500;5'UTR;TSS1500;TSS1500				X:46888631-46889931	X:47003596-47005333	Promoter_Associated		-3.886184622	-2.849225936	-27.57186886	9.62E-20	1.04E-16	35.106626
chrX	137793764	+	cg20271300	NA	NA	NA	NA	NA	NA	chrX:137793095-137794010	Island	FGF13;FGF13;FGF13;FGF13;FGF13;FGF13;FGF13	NM_001139500;NM_004114;NM_001139502;NM_004114;NM_001139501;NM_001139498;NM_033642	Body;1stExon;Body;5'UTR;Body;Body;Body	high-CpG:137621167-137621766	DMR		X:137620344-137622088				-2.47280685	-2.084231351	-27.53540206	9.93E-20	1.07E-16	35.07717163
chrX	134555728	-	cg21304892	NA	NA	NA	NA	NA	NA	chrX:134555638-134556565	Island	NCRNA00086	NR_024359	TSS200		DMR		X:134383073-134384231	X:134555134-134556476	Unclassified	TRUE	-3.912446273	-3.118654857	-27.53056407	9.97E-20	1.07E-16	35.07326073
chrX	147582071	+	cg01462040	rs193074475	0.022905	NA	NA	NA	NA	chrX:147581861-147582072	Island	AFF2;AFF2;AFF2;AFF2;AFF2	NM_002025;NM_001169125;NM_001169123;NM_001169124;NM_001169122	TSS200;TSS200;TSS200;TSS200;TSS200		DMR		X:147389254-147391091	X:147581823-147583667	Unclassified_Cell_type_specific	TRUE	-3.312803197	-2.957708577	-27.52358951	1.00E-19	1.07E-16	35.06762135
chrX	149861641	+	cg01079126	NA	NA	NA	NA	NA	NA		OpenSea	MTMR1	NM_003828	TSS1500				X:149612254-149613323			TRUE	-3.241139795	-3.192916773	-27.51318811	1.01E-19	1.08E-16	35.05920822
chrX	34675964	-	cg03842291	NA	NA	NA	NA	NA	NA	chrX:34674507-34675727	S_Shore	TMEM47	NM_031442	TSS1500				X:34584570-34585886				-2.653482902	-2.273661634	-27.48298665	1.04E-19	1.10E-16	35.03475999
chrX	69665118	-	cg23429746	NA	NA	NA	NA	NA	NA	chrX:69665102-69665355	Island	DLG3	NM_021120	1stExon		DMR	TRUE	X:69581324-69581985				-2.782777821	-1.680181664	-27.4713531	1.05E-19	1.11E-16	35.02533467
chrX	106693692	-	cg02756511	NA	NA	NA	NA	NA	NA	chrX:106692681-106693761	Island					DMR		X:106579352-106580401				-3.252486176	-2.817517441	-27.46677523	1.05E-19	1.11E-16	35.02162454
chrX	153719192	-	cg06266461	NA	NA	NA	NA	NA	NA	chrX:153718654-153719455	Island	SLC10A3;SLC10A3;SLC10A3	NM_001142391;NM_001142392;NM_019848	TSS200;TSS200;TSS200				X:153371859-153372601	X:153718312-153719523	Promoter_Associated		-3.802138185	-3.032203677	-27.45083243	1.07E-19	1.13E-16	35.0086984
chr7	64300061	-	cg04462931	rs61742552	0.228571	NA	NA	NA	NA		OpenSea							7:63937105-63937876				-2.781051276	0.664922389	-27.44631784	1.07E-19	1.13E-16	35.00503655
chrX	48380420	+	cg08496601	rs73485725	0.013847	NA	NA	NA	NA	chrX:48379897-48380637	Island	EBP	NM_006579	5'UTR				X:48264842-48265682	X:48379599-48380680	Promoter_Associated		-4.256729929	-3.077292319	-27.44545224	1.07E-19	1.13E-16	35.00433437
chrX	152599890	-	cg02095003	rs113432621	0.012048	NA	NA	NA	NA	chrX:152599434-152600076	Island	ZNF275	NM_001080485	5'UTR				X:152252540-152253259	X:152599025-152600555	Promoter_Associated		-3.073295133	-2.720540833	-27.43167678	1.08E-19	1.14E-16	34.99315639
chrX	47518423	-	cg14295009	NA	NA	NA	NA	NA	NA	chrX:47518015-47518850	Island	LOC100133957;LOC100133957;UXT;UXT;UXT	NR_028119;NR_027444;NM_004182;NM_153477;NM_153477	Body;Body;5'UTR;1stExon;5'UTR				X:47402910-47403794	X:47517859-47519027	Promoter_Associated	TRUE	-3.875334041	-3.055534854	-27.43148066	1.08E-19	1.14E-16	34.99299721
chrX	49092437	-	cg26606552	NA	NA	NA	NA	NA	NA	chrX:49090327-49090955	S_Shore	CCDC22	NM_014008	Body					X:49091596-49092554	Promoter_Associated		-2.404121895	-2.193230891	-27.42728097	1.09E-19	1.14E-16	34.98958814
chrX	118892768	-	cg01342901	NA	NA	NA	NA	NA	NA	chrX:118891923-118893527	Island	ANKRD58	NM_001105576	1stExon				X:118776001-118777956	X:118891867-118893179	Unclassified_Cell_type_specific	TRUE	-3.651957572	-2.6423121	-27.42237131	1.09E-19	1.14E-16	34.98560204
chrX	119005913	+	cg14541939	NA	NA	NA	NA	NA	NA	chrX:119005251-119006217	Island	NDUFA1;RNF113A	NM_004541;NM_006978	1stExon;TSS200				X:118889144-118890238	X:119005139-119006336	Promoter_Associated_Cell_type_specific	TRUE	-3.097768978	-2.715244881	-27.41889891	1.10E-19	1.14E-16	34.98278236
chrX	100663591	+	cg20919227	NA	NA	NA	NA	NA	NA	chrX:100662827-100663592	Island	GLA;HNRNPH2;HNRNPH2	NM_000169;NM_001032393;NM_019597	TSS1500;5'UTR;5'UTR				X:100549707-100550248	X:100662790-100663736	Promoter_Associated		-4.277867945	-3.765412471	-27.39807177	1.12E-19	1.16E-16	34.96586191
chrX	48958509	-	cg01098871	NA	NA	NA	NA	NA	NA	chrX:48957764-48958595	Island	WDR45	NM_007075	TSS1500				X:48844593-48845485	X:48957621-48958729	Promoter_Associated		-3.285165305	-2.839325969	-27.38148445	1.13E-19	1.17E-16	34.95237585
chrX	43515457	+	cg14191108	NA	NA	NA	NA	NA	NA	chrX:43515325-43515681	Island	MAOA;MAOA	NM_000240;NM_000240	1stExon;5'UTR				X:43398975-43400591				-3.117289895	-2.155251987	-27.37568841	1.14E-19	1.17E-16	34.94766135
chrX	106959898	+	cg19854896	NA	NA	NA	NA	NA	NA	chrX:106959378-106959914	Island	TSC22D3;TSC22D3;TSC22D3	NM_004089;NM_001015881;NM_198057	Body;TSS200;Body				X:106846035-106846930	X:106959379-106962296	Promoter_Associated	TRUE	-2.836030733	-1.985005736	-27.37551603	1.14E-19	1.17E-16	34.94752111
chrX	69353710	-	cg14871604	NA	NA	NA	NA	NA	NA	chrX:69353104-69353904	Island	IGBP1	NM_001551	5'UTR				X:69269841-69270836	X:69352908-69354212	Promoter_Associated	TRUE	-4.149254683	-3.256242577	-27.37501015	1.14E-19	1.17E-16	34.94710957
chrX	49047879	+	cg22646149	NA	NA	NA	NA	NA	NA	chrX:49047835-49048405	Island	SYP	NM_003179	3'UTR				X:48934735-48935340	X:49047289-49048192	Promoter_Associated		-3.491393921	-2.698795041	-27.37096698	1.14E-19	1.17E-16	34.94382012
chrX	100075240	-	cg02265919	NA	NA	NA	NA	NA	NA	chrX:100075232-100075559	Island	CSTF2	NM_001325	TSS200				X:99961835-99962353	X:100074500-100075649	Promoter_Associated	TRUE	-3.115547233	-3.22985484	-27.36104851	1.15E-19	1.18E-16	34.93574835
chrX	54556446	-	cg07946630	NA	NA	NA	NA	NA	NA	chrX:54556428-54556959	Island	GNL3L	NM_019067	TSS200				X:54573090-54573835	X:54555877-54557517	NonGene_Associated		-3.62406051	-2.288576954	-27.3606847	1.15E-19	1.18E-16	34.93545221
chrX	38421503	+	cg14071112	NA	NA	NA	NA	NA	NA	chrX:38420557-38421478	S_Shore	TSPAN7	NM_004615	Body				X:38306153-38306747	X:38421242-38421625	Unclassified_Cell_type_specific		-2.937624477	-2.01545562	-27.35334836	1.16E-19	1.18E-16	34.92947965
chrX	129243062	+	cg00328965	NA	NA	NA	NA	NA	NA	chrX:129243674-129245575	N_Shore	ELF4;ELF4	NM_001421;NM_001127197	5'UTR;5'UTR					X:129243015-129243813	Promoter_Associated_Cell_type_specific		-3.003292063	-2.448156117	-27.35047017	1.16E-19	1.18E-16	34.92713601
chrX	47863588	+	cg12074916	NA	NA	NA	NA	NA	NA	chrX:47863379-47863596	Island	SPACA5;ZNF182;ZNF182	NM_205856;NM_006962;NM_001007088	TSS200;TSS1500;TSS1500				X:47748137-47748828	X:47863207-47863743	Promoter_Associated		-3.257754316	-2.659574891	-27.34363956	1.17E-19	1.19E-16	34.92157293
chrX	103356930	-	cg12454975	NA	NA	NA	NA	NA	NA	chrX:103357143-103357565	N_Shore	MCART6;ZCCHC18;ZCCHC18	NM_001012755;NM_001143978;NR_026694	5'UTR;TSS200;TSS200					X:103356591-103358772	Unclassified	TRUE	-3.167489975	-2.51938161	-27.34172423	1.17E-19	1.19E-16	34.92001275
chrX	135579428	+	cg21593552	NA	NA	NA	NA	NA	NA	chrX:135579001-135580099	Island	HTATSF1;HTATSF1;HTATSF1	NM_001163280;NM_014500;NM_001163280	1stExon;TSS1500;5'UTR	high-CpG:135407036-135407424			X:135406459-135407765	X:135578666-135580196	Promoter_Associated_Cell_type_specific		-3.199098024	-2.841943768	-27.31246628	1.20E-19	1.21E-16	34.89616494
chrX	119005710	+	cg11190082	NA	NA	NA	NA	NA	NA	chrX:119005251-119006217	Island	RNF113A;NDUFA1;RNF113A	NM_006978;NM_004541;NM_006978	5'UTR;TSS200;1stExon	high-CpG:118889372-118889781			X:118889144-118890238	X:119005139-119006336	Promoter_Associated_Cell_type_specific	TRUE	-3.719421464	-3.143729874	-27.31170357	1.20E-19	1.21E-16	34.89554289
chrX	135067793	-	cg08695223	NA	NA	NA	NA	NA	NA	chrX:135067507-135068309	Island	SLC9A6;SLC9A6	NM_001042537;NM_006359	1stExon;1stExon				X:134895064-134896119	X:135066864-135068438	Promoter_Associated	TRUE	-3.478510223	-2.624908606	-27.30544861	1.21E-19	1.21E-16	34.89044074
chrX	71934213	+	cg09966745	NA	NA	NA	NA	NA	NA	chrX:71933681-71934265	Island	PHKA1;PHKA1	NM_002637;NM_001122670	TSS200;TSS200				X:71850213-71850977	X:71934172-71934471	Unclassified	TRUE	-2.675155754	-2.294818305	-27.30179053	1.21E-19	1.21E-16	34.88745627
chrX	71131060	+	cg20766178	NA	NA	NA	NA	NA	NA	chrX:71130679-71131820	Island	NHSL2	NM_001013627	1stExon				X:71047157-71048545	X:71130631-71131552	Unclassified_Cell_type_specific		-3.343856994	-1.863408629	-27.30120285	1.21E-19	1.21E-16	34.88697676
chrX	134156306	-	cg05907136	rs190970621	0.019289	NA	NA	NA	NA	chrX:134155996-134156602	Island	FAM127C	NM_001078173	1stExon		DMR		X:133983539-133984257			TRUE	-4.116155969	-3.707971207	-27.27857764	1.24E-19	1.24E-16	34.86850755
chrX	68725815	-	cg15691129	NA	NA	NA	NA	NA	NA	chrX:68723731-68726051	Island	FAM155B	NM_015686	1stExon		DMR		X:68640125-68642699				-2.846369308	-2.318799264	-27.27482474	1.24E-19	1.24E-16	34.86544239
chrX	70328127	-	cg26814883	NA	NA	NA	NA	NA	NA		OpenSea	CXorf65;IL2RG;CXorf65	NM_001025265;NM_000206;NR_033212	TSS1500;Body;TSS1500					X:70327955-70328139	Promoter_Associated_Cell_type_specific		-3.340646	-2.828610473	-27.26869584	1.25E-19	1.24E-16	34.86043564
chrX	107069680	-	cg10286673	NA	NA	NA	NA	NA	NA	chrX:107069308-107070201	Island	MID2;MID2	NM_052817;NM_012216	Body;Body			TRUE	X:106955614-106956857	X:107068691-107070658	Unclassified_Cell_type_specific		-2.753153727	-2.206835415	-27.24176492	1.28E-19	1.27E-16	34.83842089
chrX	48596117	-	cg12713960	NA	NA	NA	NA	NA	NA	chrX:48595526-48595997	S_Shore					DMR		X:48480513-48481105	X:48595453-48596318	Promoter_Associated		-3.481945057	-3.089090973	-27.23957184	1.28E-19	1.27E-16	34.8366271
chrX	154444619	-	cg20344426	NA	NA	NA	NA	NA	NA		OpenSea	VBP1	NM_003372	TSS200				X:154097664-154098543	X:154444143-154445660	Promoter_Associated		-3.559641465	-3.193715058	-27.22980268	1.29E-19	1.27E-16	34.82863465
chrX	53111187	-	cg06055266	NA	NA	NA	NA	NA	NA	chrX:53111281-53112016	N_Shore	TSPYL2	NM_022117	TSS1500	high-CpG:53127829-53128333			X:53127895-53128983	X:53110760-53112518	Promoter_Associated		-3.877396606	-3.244348996	-27.21120208	1.31E-19	1.29E-16	34.81340821
chrX	70288358	+	cg03768687	NA	NA	NA	NA	NA	NA	chrX:70287890-70288359	Island	SNX12	NM_013346	TSS200				X:70204546-70205332	X:70287354-70288941	Promoter_Associated		-3.030672235	-3.230932699	-27.21029393	1.31E-19	1.29E-16	34.81266451
chrX	138287039	-	cg25228188	NA	NA	NA	NA	NA	NA	chrX:138285888-138287622	Island	FGF13;FGF13;FGF13	NM_001139501;NM_001139500;NM_001139498	5'UTR;5'UTR;5'UTR				X:138114705-138115288			TRUE	-3.935968629	-3.071650359	-27.18922921	1.33E-19	1.31E-16	34.79540649
chrX	153656891	+	cg04149024	NA	NA	NA	NA	NA	NA	chrX:153656733-153657363	Island	ATP6AP1	NM_001183	TSS200				X:153309936-153310637	X:153656668-153657524	Promoter_Associated		-3.189482555	-2.466165283	-27.16442308	1.36E-19	1.34E-16	34.77506436
chrY	7428198	-	cg04964672	NA	NA	NA	NA	NA	NA	chrY:7428179-7428424	Island							Y:7488180-7488424				2.114821926	3.012864354	27.15882034	1.37E-19	1.34E-16	34.77046704
chrX	71934184	-	cg25858008	NA	NA	NA	NA	NA	NA	chrX:71933681-71934265	Island	PHKA1;PHKA1	NM_002637;NM_001122670	TSS200;TSS200				X:71850213-71850977	X:71934172-71934471	Unclassified	TRUE	-2.784342061	-2.357970573	-27.13996966	1.39E-19	1.36E-16	34.75499149
chrX	70585931	-	cg07516457	NA	NA	NA	NA	NA	NA	chrX:70585715-70587063	Island	TAF1;BCYRN1;TAF1	NM_138923;NR_001568;NM_004606	TSS200;Body;TSS200				X:70502441-70503788	X:70585609-70587084	Promoter_Associated		-3.805774673	-3.601632655	-27.13884127	1.39E-19	1.36E-16	34.75406476
chrX	105855296	+	cg03057808	NA	NA	NA	NA	NA	NA	chrX:105855028-105855297	Island	CXorf57;CXorf57	NM_018015;NM_018015	1stExon;5'UTR				X:105741696-105742260	X:105854773-105855719	Unclassified_Cell_type_specific		-2.668943596	-2.828929357	-27.12345961	1.41E-19	1.37E-16	34.74142779
chrX	153744488	-	cg08973646	NA	NA	NA	NA	NA	NA	chrX:153744211-153744831	Island	FAM3A;FAM3A;FAM3A;FAM3A;FAM3A;FAM3A;FAM3A;FAM3A;FAM3A	NM_001171133;NM_021806;NM_001171132;NM_001171132;NM_001171133;NR_033237;NM_021806;NM_001171134;NM_001171134	1stExon;1stExon;5'UTR;1stExon;5'UTR;Body;5'UTR;5'UTR;1stExon	high-CpG:153397635-153397783			X:153397255-153398486	X:153743842-153744988	Promoter_Associated		-2.910502104	-2.505127663	-27.10656699	1.43E-19	1.39E-16	34.72754042
chrX	69674800	-	cg23708288	NA	NA	NA	NA	NA	NA	chrX:69674799-69675305	Island	DLG3;DLG3;DLG3	NM_021120;NM_020730;NM_001166278	Body;Body;TSS200	high-CpG:69591508-69591759			X:69591503-69592030	X:69673606-69675985	Unclassified		-3.028013844	-2.823374165	-27.10018293	1.44E-19	1.39E-16	34.72228963
chrX	71130729	-	cg06441867	NA	NA	NA	NA	NA	NA	chrX:71130679-71131820	Island	NHSL2	NM_001013627	TSS1500	high-CpG:71047344-71047539			X:71047157-71048545	X:71130631-71131552	Unclassified_Cell_type_specific		-3.509646616	-2.502525764	-27.09944911	1.44E-19	1.39E-16	34.72168599
chrX	149531527	-	cg25852925	NA	NA	NA	NA	NA	NA	chrX:149529540-149534090	Island				high-CpG:149282097-149282272	DMR		X:149281427-149284862	X:149530262-149531798	Unclassified	TRUE	-2.696245793	-2.164987859	-27.09177945	1.45E-19	1.40E-16	34.71537583
chrX	53123428	-	cg26518560	NA	NA	NA	NA	NA	NA	chrX:53123311-53123777	Island				high-CpG:53139936-53140327			X:53139680-53140498	X:53122799-53123932	Promoter_Associated		-3.461251516	-3.768291996	-27.09119426	1.45E-19	1.40E-16	34.71489429
chrX	119006122	+	cg08841290	NA	NA	NA	NA	NA	NA	chrX:119005251-119006217	Island	RNF113A;NDUFA1	NM_006978;NM_004541	TSS1500;Body				X:118889144-118890238	X:119005139-119006336	Promoter_Associated_Cell_type_specific	TRUE	-3.80236909	-2.881903859	-27.08553618	1.46E-19	1.40E-16	34.71023777
chrX	134049257	+	cg25206026	NA	NA	NA	NA	NA	NA	chrX:134048706-134049272	Island	MOSPD1;MOSPD1	NM_019556;NM_019556	5'UTR;1stExon				X:133876373-133877019	X:134048621-134049729	Promoter_Associated		-3.087353406	-1.598131943	-27.08038563	1.47E-19	1.41E-16	34.70599802
chrX	148586978	+	cg17920241	NA	NA	NA	NA	NA	NA	chrX:148586552-148586984	Island	IDS;IDS;IDS	NM_006123;NM_000202;NM_001166550	TSS200;TSS200;TSS200								-3.836294867	-3.296362127	-27.05919248	1.49E-19	1.43E-16	34.68854327
chrX	119695213	+	cg26505478	NA	NA	NA	NA	NA	NA	chrX:119694943-119695228	Island	CUL4B;CUL4B	NM_003588;NM_001079872	Body;TSS1500				X:119578972-119579561	X:119694489-119695993	Promoter_Associated	TRUE	-4.216860511	-2.961415743	-27.05539919	1.50E-19	1.43E-16	34.68541751
chrX	117861380	-	cg27501007	NA	NA	NA	NA	NA	NA	chrX:117861214-117862177	Island	IL13RA1	NM_001560	TSS200				X:117745268-117746237	X:117861031-117861759	Unclassified_Cell_type_specific		-3.359874607	-2.276627735	-27.0525318	1.50E-19	1.43E-16	34.68305441
chrX	129536087	-	cg26655138	NA	NA	NA	NA	NA	NA	chrX:129535837-129536173	Island	RBMX2	NM_016024	Body				X:129363519-129364010	X:129535208-129536294	Promoter_Associated		-3.90082664	-3.563574687	-27.04449416	1.51E-19	1.44E-16	34.67642886
chrX	149532196	+	cg14959801	NA	NA	NA	NA	NA	NA	chrX:149529540-149534090	Island					DMR		X:149281427-149284862	X:149532009-149532577	Unclassified_Cell_type_specific	TRUE	-3.267944475	-2.923825761	-27.04030085	1.52E-19	1.44E-16	34.6729714
chrX	130036828	+	cg05740522	NA	NA	NA	NA	NA	NA	chrX:130036747-130037158	Island	ENOX2;ENOX2	NM_006375;NM_182314	5'UTR;5'UTR				X:129864429-129865131	X:130036533-130037996	Promoter_Associated		-3.12338253	-2.427176881	-27.03738925	1.52E-19	1.44E-16	34.67057039
chrX	124339261	+	cg04691867	NA	NA	NA	NA	NA	NA	chrX:124338904-124339940	Island					DMR		X:124166562-124167330				-2.634573518	-2.590817894	-27.02958752	1.53E-19	1.45E-16	34.6641354
chrX	53461455	+	cg00128197	NA	NA	NA	NA	NA	NA	chrX:53461178-53461463	Island	HSD17B10;HSD17B10	NM_001037811;NM_004493	TSS200;TSS200				X:53477827-53478188	X:53461138-53461763	Promoter_Associated		-3.299134253	-3.301705418	-27.0229828	1.54E-19	1.45E-16	34.65868612
chrX	43514718	+	cg06558952	NA	NA	NA	NA	NA	NA	chrX:43514030-43514793	Island	MAOA	NM_000240	TSS1500				X:43398975-43400591				-2.990302853	-2.56628066	-27.01770853	1.55E-19	1.46E-16	34.6543335
chrX	150346292	-	cg08782677	NA	NA	NA	NA	NA	NA	chrX:150345615-150346577	Island	GPR50	NM_004224	Body		DMR		X:150095950-150097367				-3.496364966	-2.224367752	-27.01434471	1.55E-19	1.46E-16	34.65155699
chrX	46306533	+	cg14260918	NA	NA	NA	NA	NA	NA	chrX:46306249-46306838	Island	ZNF673;ZNF673;ZNF673;ZNF673	NM_017776;NM_001129900;NM_001129899;NM_001129898	TSS200;TSS200;TSS200;TSS200				X:46191200-46192025	X:46305774-46307039	Promoter_Associated_Cell_type_specific		-4.169476056	-3.235632772	-27.00877271	1.56E-19	1.46E-16	34.64695703
chrX	131352534	+	cg08965337	NA	NA	NA	NA	NA	NA	chrX:131351531-131352535	Island	RAP2C	NM_021183	TSS1500				X:131179025-131180216				-4.034167958	-3.647391955	-27.00239772	1.57E-19	1.47E-16	34.64169288
chrX	152735584	+	cg03046946	NA	NA	NA	NA	NA	NA	chrX:152735784-152736193	N_Shore	HAUS7	NM_017518	Body					X:152735349-152736967	Promoter_Associated		-3.093593144	-3.32657705	-26.97799364	1.60E-19	1.50E-16	34.62152861
chrX	54835382	-	cg22660483	NA	NA	NA	NA	NA	NA	chrX:54835220-54835525	Island	MAGED2;MAGED2;MAGED2	NM_177433;NM_201222;NM_014599	5'UTR;TSS200;5'UTR				X:54851468-54852198	X:54834655-54835823	Promoter_Associated		-3.124275688	-2.876563219	-26.96725878	1.62E-19	1.50E-16	34.61265242
chrX	119133942	+	cg07485959	NA	NA	NA	NA	NA	NA	chrX:119133851-119134369	Island					DMR		X:119017364-119019009				-2.649590926	-2.329774992	-26.96711148	1.62E-19	1.50E-16	34.61253061
chrX	21857624	+	cg19992190	NA	NA	NA	NA	NA	NA	chrX:21857591-21858204	Island	MBTPS2	NM_015884	TSS200				X:21767495-21768125	X:21857333-21858082	Promoter_Associated	TRUE	-4.198758215	-2.262852911	-26.95671046	1.63E-19	1.51E-16	34.60392672
chrX	46306250	-	cg27480347	NA	NA	NA	NA	NA	NA	chrX:46306249-46306838	Island	ZNF673;ZNF673;ZNF673;ZNF673	NM_001129900;NM_001129898;NM_017776;NM_001129899	TSS1500;TSS1500;TSS1500;TSS1500					X:46305774-46307039	Promoter_Associated_Cell_type_specific		-2.504341093	-2.239593366	-26.9532777	1.64E-19	1.51E-16	34.60108629
chrX	48542398	-	cg00078867	NA	NA	NA	NA	NA	NA		OpenSea	WAS	NM_000377	Body					X:48541746-48542414	Promoter_Associated_Cell_type_specific		-3.098394426	-2.040674862	-26.95135871	1.64E-19	1.51E-16	34.59949825
chrX	70752808	+	cg16809091	NA	NA	NA	NA	NA	NA	chrX:70752638-70752965	Island	OGT;OGT;BCYRN1	NM_181673;NM_181672;NR_001568	TSS200;TSS200;Body				X:70669413-70670093	X:70752535-70752971	Promoter_Associated	TRUE	-2.406935901	-2.471861763	-26.95131804	1.64E-19	1.51E-16	34.59946459
chrX	70503962	+	cg16145139	NA	NA	NA	NA	NA	NA	chrX:70503261-70503963	Island	NONO;NONO;BCYRN1;NONO;NONO	NM_001145408;NM_001145410;NR_001568;NM_007363;NM_001145409	5'UTR;5'UTR;Body;5'UTR;5'UTR				X:70419906-70420784	X:70502639-70504014	Promoter_Associated	TRUE	-3.419760816	-3.037108298	-26.93417089	1.66E-19	1.53E-16	34.58526916
chrX	71238495	+	cg25457696	NA	NA	NA	NA	NA	NA	chrX:71238328-71238675	Island	NHSL2	NM_001013627	Body			TRUE	X:71154962-71155503	X:71238211-71238834	Unclassified		-2.48361287	-2.483706797	-26.93069352	1.67E-19	1.53E-16	34.58238918
chrX	154493497	+	cg09231482	NA	NA	NA	NA	NA	NA	chrX:154493303-154493907	Island	RAB39B	NM_171998	1stExon		DMR		X:154146498-154147073	X:154493126-154494036	Unclassified_Cell_type_specific		-2.947268403	-2.553051928	-26.91644804	1.69E-19	1.55E-16	34.57058672
chrX	64754950	-	cg04675170	NA	NA	NA	NA	NA	NA	chrX:64754316-64754805	S_Shore	LAS1L;LAS1L;LAS1L	NM_001170649;NM_031206;NM_001170650	TSS1500;TSS1500;TSS1500					X:64754309-64755158	Promoter_Associated		-2.712504098	-2.598384782	-26.87146775	1.76E-19	1.61E-16	34.5332754
chrX	148713678	+	cg21030483	NA	NA	NA	NA	NA	NA	chrX:148712839-148713679	Island	TMEM185A	NM_032508	TSS200				X:148520659-148521552	X:148713512-148713774	Promoter_Associated_Cell_type_specific	TRUE	-3.024266504	-2.631487998	-26.86077782	1.77E-19	1.62E-16	34.52439802
chrX	67906758	-	cg05803942	NA	NA	NA	NA	NA	NA	chrX:67906111-67906475	S_Shore	STARD8;STARD8	NM_014725;NM_001142503	5'UTR;Body		DMR			X:67906521-67906768	Unclassified		-2.720665419	-2.618127583	-26.8351716	1.81E-19	1.65E-16	34.50311779
chrX	154299322	-	cg27268405	NA	NA	NA	NA	NA	NA	chrX:154299062-154299795	Island	MTCP1;MTCP1NB;BRCC3;MTCP1;BRCC3;MTCP1NB	NM_001018025;NM_001018024;NM_001018055;NM_001018025;NM_024332;NM_001018024	1stExon;5'UTR;TSS1500;5'UTR;TSS1500;1stExon	high-CpG:153952447-153952836			X:153952465-153953606	X:154298720-154300585	Promoter_Associated		-4.232024762	-3.175561309	-26.83214885	1.82E-19	1.65E-16	34.50060425
chrX	55026862	-	cg00145348	rs28382675	0.016184	NA	NA	NA	NA	chrX:55026359-55026985	Island	APEX2	NM_014481	1stExon	high-CpG:55043447-55043638			X:55043087-55043710	X:55025908-55027049	Promoter_Associated_Cell_type_specific	TRUE	-3.947989072	-3.460379954	-26.827178	1.83E-19	1.66E-16	34.4964701
chrX	153707710	+	cg06042004	NA	NA	NA	NA	NA	NA	chrX:153706928-153707816	Island	LAGE3	NM_006014	TSS200				X:153359719-153361169	X:153706780-153707966	Promoter_Associated		-3.196029439	-2.173977976	-26.82171797	1.83E-19	1.66E-16	34.49192815
chrX	23801995	-	cg10310824	NA	NA	NA	NA	NA	NA	chrX:23801055-23801724	S_Shore	SAT1;SAT1	NR_027783;NM_002970	Body;Body				X:23711763-23711932	X:23801771-23802009	Unclassified_Cell_type_specific		-3.016790213	-2.438612137	-26.79784989	1.87E-19	1.69E-16	34.47206153
chrX	134477802	-	cg20796646	NA	NA	NA	NA	NA	NA	chrX:134477583-134477999	Island	ZNF75D;ZNF449;ZNF75D	NM_007131;NM_152695;NM_007131	5'UTR;TSS1500;1stExon				X:134305172-134306836				-3.126431993	-2.856342847	-26.78615914	1.89E-19	1.71E-16	34.46232366
chrX	101410914	+	cg16567137	NA	NA	NA	NA	NA	NA		OpenSea	BEX5;BEX5;BEX5	NM_001159560;NM_001012978;NM_001012978	TSS200;5'UTR;1stExon		DMR		X:101296852-101297752	X:101410777-101411362	Unclassified_Cell_type_specific		-3.143199343	-2.226949235	-26.77514249	1.91E-19	1.72E-16	34.45314305
chrX	54947373	+	cg06942445	NA	NA	NA	NA	NA	NA		OpenSea	TRO;TRO;TRO	NM_016157;NM_177556;NM_001039705	5'UTR;5'UTR;5'UTR								-3.083108921	-3.216761181	-26.77268183	1.91E-19	1.72E-16	34.45109192
chrX	46696426	-	cg08905118	NA	NA	NA	NA	NA	NA	chrX:46696141-46697075	Island	RP2;RP2	NM_006915;NM_006915	1stExon;5'UTR	high-CpG:46581319-46581456			X:46581030-46582019	X:46695962-46697271	Promoter_Associated		-3.468001061	-3.745293959	-26.72606771	1.99E-19	1.79E-16	34.41219688
chrX	19003035	+	cg09909750	rs16980956	0.007168	NA	NA	NA	NA	chrX:19002003-19003244	Island	PHKA2	NM_000292	TSS1500	high-CpG:18912347-18913029			X:18911925-18913165	X:19001823-19003388	Promoter_Associated		-3.174054263	-2.876012489	-26.72218681	2.00E-19	1.79E-16	34.40895531
chrX	54556429	-	cg12620265	NA	NA	NA	NA	NA	NA	chrX:54556428-54556959	Island	GNL3L	NM_019067	TSS1500				X:54573090-54573835	X:54555877-54557517	NonGene_Associated		-3.633892685	-2.544412405	-26.71046619	2.02E-19	1.81E-16	34.39916236
chrX	148713353	+	cg16501779	NA	NA	NA	NA	NA	NA	chrX:148712839-148713679	Island	TMEM185A;TMEM185A	NM_032508;NM_032508	5'UTR;1stExon	high-CpG:148521091-148521308			X:148520659-148521552			TRUE	-3.955713101	-3.405745447	-26.7007609	2.04E-19	1.82E-16	34.39104975
chrX	48595753	-	cg10407245	NA	NA	NA	NA	NA	NA	chrX:48595526-48595997	Island							X:48480513-48481105	X:48595453-48596318	Promoter_Associated		-2.953481549	-2.605068752	-26.69775113	2.04E-19	1.82E-16	34.38853324
chrX	153598742	+	cg13365334	NA	NA	NA	NA	NA	NA	chrX:153598874-153600604	N_Shore	FLNA;FLNA	NM_001110556;NM_001456	Body;Body								-2.702575346	-2.635119148	-26.6778072	2.08E-19	1.85E-16	34.37185002
chrX	130930098	-	cg05130312	NA	NA	NA	NA	NA	NA	chrX:130929933-130930183	Island	LOC286467	NR_026975	Body				X:130757425-130757864				2.836166543	2.065037295	26.66975567	2.09E-19	1.85E-16	34.36511102
chrX	11777794	+	cg01683788	NA	NA	NA	NA	NA	NA	chrX:11775784-11776936	S_Shore	MSL3;MSL3;MSL3;MSL3;MSL3	NM_006800;NM_078628;NM_006800;NM_078629;NM_078630	5'UTR;Body;1stExon;Body;Body					X:11777316-11778499	Promoter_Associated	TRUE	-3.242705743	-2.964336126	-26.66858902	2.10E-19	1.85E-16	34.36413436
chrX	150151737	-	cg00963467	NA	NA	NA	NA	NA	NA	chrX:150151106-150152457	Island	HMGB3	NM_005342	TSS200				X:149901834-149904072	X:150151536-150151832	Unclassified		-3.670471701	-2.632102989	-26.66807869	2.10E-19	1.85E-16	34.36370713
chrX	54209594	+	cg04944936	NA	NA	NA	NA	NA	NA	chrX:54208939-54209723	Island	FAM120C	NM_017848	1stExon				X:54225728-54226729	X:54208515-54210334	Promoter_Associated		-3.193447704	-3.339100588	-26.66406642	2.10E-19	1.86E-16	34.36034786
chrX	117957616	-	cg11871549	NA	NA	NA	NA	NA	NA	chrX:117957615-117957937	Island	ZCCHC12	NM_173798	TSS200			TRUE	X:117841621-117842738	X:117957496-117957911	Unclassified_Cell_type_specific	TRUE	-2.644962788	-3.03020779	-26.66175554	2.11E-19	1.86E-16	34.35841283
chrX	129299908	-	cg19060387	NA	NA	NA	NA	NA	NA	chrX:129299432-129300105	Island	AIFM1;AIFM1;AIFM1;AIFM1	NM_145813;NM_001130847;NM_004208;NM_145812	TSS200;TSS200;TSS200;TSS200				X:129126920-129127994	X:129299402-129300388	Promoter_Associated		-2.492531465	-2.462300329	-26.60616245	2.21E-19	1.95E-16	34.31180639
chrX	48931823	+	cg08118341	NA	NA	NA	NA	NA	NA	chrX:48931423-48931954	Island	PRAF2	NM_007213	TSS200				X:48818393-48818898	X:48930919-48932220	Promoter_Associated		-3.538488741	-3.233789175	-26.59804824	2.23E-19	1.96E-16	34.30499498
chrX	46696297	-	cg04586456	NA	NA	NA	NA	NA	NA	chrX:46696141-46697075	Island	RP2	NM_006915	TSS200				X:46581030-46582019	X:46695962-46697271	Promoter_Associated		-3.759357585	-2.943283484	-26.58278218	2.26E-19	1.98E-16	34.29217385
chrX	128789194	+	cg05688478	NA	NA	NA	NA	NA	NA	chrX:128788003-128789195	Island	APLN	NM_017413	TSS1500								-3.181041067	-1.994568112	-26.57244077	2.28E-19	1.99E-16	34.28348411
chrX	18693165	-	cg13009425	NA	NA	NA	NA	NA	NA	chrX:18693152-18693599	Island							X:18603074-18603714	X:18692491-18695052	Promoter_Associated		-3.039587217	-2.167173842	-26.56262374	2.30E-19	2.01E-16	34.27523159
chrX	103810926	-	cg11253356	NA	NA	NA	NA	NA	NA	chrX:103811550-103812043	N_Shore	IL1RAPL2	NM_017416	TSS200				X:103696232-103698055				-2.45744786	-1.857424432	-26.55682994	2.31E-19	2.01E-16	34.27035958
chrX	134478126	+	cg10174816	NA	NA	NA	NA	NA	NA	chrX:134478644-134479057	N_Shore	ZNF449;ZNF75D	NM_152695;NM_007131	TSS1500;TSS200				X:134305172-134306836	X:134477854-134478299	Promoter_Associated		-2.938029331	-2.422972298	-26.55297822	2.32E-19	2.02E-16	34.26712002
chrX	49125404	-	cg15224006	NA	NA	NA	NA	NA	NA	chrX:49125645-49127200	N_Shore	PPP1R3F	NM_033215	TSS1500					X:49125345-49126853	Promoter_Associated		-2.586198981	-2.020167111	-26.54948792	2.33E-19	2.02E-16	34.264184
chrX	146993722	+	cg16783314	NA	NA	NA	NA	NA	NA	chrX:146993091-146994200	Island	ASFMR1;ASFMR1;FMR1;ASFMR1;ASFMR1;ASFMR1	NR_024501;NR_024502;NM_002024;NR_024499;NR_024500;NR_024503	Body;Body;1stExon;Body;Body;Body	high-CpG:146801062-146801415			X:146800503-146802002	X:146992752-146994591	Promoter_Associated		-3.293466637	-2.299116016	-26.54349485	2.34E-19	2.03E-16	34.25914168
chrX	138287578	-	cg08349204	NA	NA	NA	NA	NA	NA	chrX:138285888-138287622	Island	FGF13;FGF13;FGF13	NM_001139500;NM_001139498;NM_001139501	TSS1500;TSS1500;TSS1500		DMR		X:138114705-138115288			TRUE	-2.661503601	-2.512450212	-26.51150183	2.41E-19	2.08E-16	34.23220311
chrX	147583279	+	cg17238522	rs181320944	0.027727	NA	NA	NA	NA	chrX:147582276-147583283	Island	AFF2;AFF2;AFF2;AFF2;AFF2	NM_001169125;NM_001169124;NM_001169122;NM_002025;NM_001169123	Body;Body;Body;Body;Body		CDMR		X:147389254-147391091	X:147581823-147583667	Unclassified_Cell_type_specific		-3.266981873	-2.059405033	-26.50639637	2.42E-19	2.09E-16	34.22790097
chrX	46404799	+	cg00115511	NA	NA	NA	NA	NA	NA	chrX:46404634-46405165	Island	LOC401588;ZNF674;ZNF674	NR_015378;NM_001146291;NM_001039891	TSS200;5'UTR;5'UTR				X:46289535-46290146	X:46404458-46405206	Promoter_Associated		-2.826977229	-2.724492571	-26.50413314	2.42E-19	2.09E-16	34.22599356
chrX	118370278	+	cg21198428	NA	NA	NA	NA	NA	NA	chrX:118369862-118370973	Island	PGRMC1;PGRMC1	NM_006667;NM_006667	1stExon;5'UTR	high-CpG:118254233-118254353			X:118253744-118255323	X:118369631-118371487	Promoter_Associated		-3.176234654	-2.951517757	-26.4876915	2.46E-19	2.11E-16	34.21213151
chrX	133941187	-	cg26483766	NA	NA	NA	NA	NA	NA		OpenSea	FAM122C;FAM122C;FAM122C;FAM122C;FAM122C;FAM122C;FAM122C	NM_001170783;NM_138819;NM_001170784;NM_001170779;NM_001170782;NM_001170781;NM_001170780	TSS200;TSS200;TSS200;TSS200;TSS200;TSS200;Body				X:133768787-133769438	X:133940939-133941380	Promoter_Associated	TRUE	-3.237973454	-3.039985956	-26.48238558	2.47E-19	2.12E-16	34.20765606
chrX	84258886	-	cg24389217	rs3747422	0.254808	NA	NA	NA	NA		OpenSea	APOOL	NM_198450	TSS200				X:84145410-84145884	X:84258750-84259141	Promoter_Associated_Cell_type_specific	TRUE	-3.124194355	-2.878649645	-26.47828744	2.48E-19	2.12E-16	34.20419869
chrX	49012819	+	cg19441529	NA	NA	NA	NA	NA	NA	chrX:49012655-49012977	Island							X:48899199-48900113	X:49012125-49013022	Promoter_Associated		-4.268491661	-3.22386847	-26.47773854	2.48E-19	2.12E-16	34.20373556
chrX	101410618	+	cg01386236	NA	NA	NA	NA	NA	NA		OpenSea	BEX5;BEX5;BEX5	NM_001012978;NM_001159560;NM_001159560	5'UTR;1stExon;5'UTR		DMR		X:101296852-101297752				-3.711790402	-2.80858455	-26.47660777	2.48E-19	2.12E-16	34.20278147
chrX	68723732	-	cg15248636	NA	NA	NA	NA	NA	NA	chrX:68723731-68726051	Island	FAM155B	NM_015686	TSS1500		DMR		X:68640125-68642699	X:68723601-68723840	Unclassified_Cell_type_specific		-3.10001036	-3.044123698	-26.47165278	2.49E-19	2.12E-16	34.19860015
chrX	48755675	-	cg06971254	NA	NA	NA	NA	NA	NA	chrX:48754500-48755329	S_Shore	PQBP1;TIMM17B;PQBP1;PQBP1;PQBP1;PQBP1;TIMM17B;PQBP1;PQBP1;PQBP1;PQBP1;PQBP1	NM_001032384;NM_001167947;NM_001167989;NM_001167992;NM_005710;NM_005710;NM_005834;NM_001167990;NM_001032383;NM_001032381;NM_144495;NM_001032382	5'UTR;TSS1500;5'UTR;TSS200;5'UTR;1stExon;TSS1500;5'UTR;5'UTR;5'UTR;5'UTR;5'UTR				X:48639396-48640765	X:48754293-48755711	Promoter_Associated		-3.19362128	-2.532708008	-26.43204713	2.58E-19	2.19E-16	34.1651479
chrX	128913786	-	cg10649042	rs10521755	0.004215	NA	NA	NA	NA		OpenSea	SASH3	NM_018990	TSS200					X:128913689-128914109	Promoter_Associated		-3.736754798	-3.655355546	-26.42402254	2.60E-19	2.20E-16	34.15836342
chrX	46405125	+	cg08874821	NA	NA	NA	NA	NA	NA	chrX:46404634-46405165	Island	ZNF674;LOC401588;ZNF674	NM_001146291;NR_015378;NM_001039891	TSS1500;Body;TSS1500				X:46289535-46290146	X:46404458-46405206	Promoter_Associated		-3.20086021	-2.626167132	-26.42316379	2.60E-19	2.20E-16	34.15763725
chrX	122993976	-	cg17033281	NA	NA	NA	NA	NA	NA	chrX:122993547-122994335	Island	XIAP	NM_001167	TSS200				X:122821229-122822016	X:122993086-122994722	Promoter_Associated		-3.628888338	-3.704092762	-26.4103106	2.63E-19	2.23E-16	34.14676533
chrX	154033598	-	cg25813820	NA	NA	NA	NA	NA	NA	chrX:154033366-154033935	Island	MPP1;MPP1;MPP1;MPP1;MPP1	NM_001166462;NM_001166462;NM_001166460;NM_001166461;NM_002436	1stExon;5'UTR;1stExon;1stExon;1stExon				X:153686561-153687286	X:154033406-154034202	Unclassified_Cell_type_specific		-3.790841931	-3.198443955	-26.40364326	2.65E-19	2.23E-16	34.14112348
chrX	117480243	-	cg11080085	NA	NA	NA	NA	NA	NA	chrX:117479565-117480488	Island	WDR44;WDR44	NM_019045;NM_019045	1stExon;5'UTR	high-CpG:117364055-117364520			X:117363780-117364877	X:117479159-117481066	Promoter_Associated		-2.375833699	-2.322530257	-26.38313692	2.69E-19	2.27E-16	34.12376145
chrX	47518849	+	cg19206010	NA	NA	NA	NA	NA	NA	chrX:47518015-47518850	Island	LOC100133957;UXT;LOC100133957;UXT	NR_028119;NM_004182;NR_027444;NM_153477	Body;TSS1500;Body;TSS1500				X:47402910-47403794	X:47517859-47519027	Promoter_Associated		-2.590640549	-2.191522275	-26.37696418	2.71E-19	2.28E-16	34.11853233
chrX	53461433	+	cg02116333	NA	NA	NA	NA	NA	NA	chrX:53461178-53461463	Island	HSD17B10;HSD17B10	NM_001037811;NM_004493	TSS200;TSS200				X:53477827-53478188	X:53461138-53461763	Promoter_Associated		-3.196256843	-2.856831107	-26.36510939	2.74E-19	2.30E-16	34.10848604
chrX	47863501	+	cg10645578	NA	NA	NA	NA	NA	NA	chrX:47863379-47863596	Island	ZNF182;ZNF182;SPACA5	NM_006962;NM_001007088;NM_205856	TSS200;TSS200;TSS1500				X:47748137-47748828	X:47863207-47863743	Promoter_Associated		-3.331854461	-2.76589191	-26.36391549	2.74E-19	2.30E-16	34.107474
chrX	114960155	-	cg15822015	NA	NA	NA	NA	NA	NA	chrX:114959730-115005442	Island								X:114959698-114960974	Unclassified_Cell_type_specific		2.640333332	1.950722122	26.35501994	2.76E-19	2.31E-16	34.09993191
chrX	77359924	+	cg20203466	NA	NA	NA	NA	NA	NA	chrX:77359303-77359979	Island	PGK1	NM_000291	Body				X:77246011-77247167	X:77359057-77359965	Promoter_Associated		-3.149336792	-3.332408829	-26.35019759	2.77E-19	2.32E-16	34.09584213
chrX	47479101	-	cg22265142	NA	NA	NA	NA	NA	NA	chrX:47478670-47479515	Island	SYN1;SYN1	NM_006950;NM_133499	1stExon;1stExon	high-CpG:47364039-47364336			X:47363615-47364544	X:47479061-47479809	Unclassified_Cell_type_specific		-2.740072069	-1.879378903	-26.34367265	2.79E-19	2.33E-16	34.0903071
chrX	47518504	+	cg06158088	NA	NA	NA	NA	NA	NA	chrX:47518015-47518850	Island	LOC100133957;LOC100133957;UXT;UXT;UXT	NR_028119;NR_027444;NM_004182;NM_153477;NM_153477	Body;Body;5'UTR;1stExon;5'UTR	high-CpG:47403431-47403533			X:47402910-47403794	X:47517859-47519027	Promoter_Associated	TRUE	-2.833885354	-2.437550386	-26.32124821	2.85E-19	2.37E-16	34.07127338
chrX	153776358	-	cg02742139	rs111267224	0.026522	NA	NA	NA	NA	chrX:153774893-153776136	S_Shore	IKBKG;IKBKG;IKBKG;G6PD;G6PD;IKBKG	NM_001145255;NM_001099857;NM_003639;NM_000402;NM_001042351;NM_001099856	5'UTR;5'UTR;5'UTR;TSS1500;TSS1500;Body					X:153774668-153776602	Promoter_Associated		-2.771441421	-2.950568585	-26.31202481	2.87E-19	2.38E-16	34.06343952
chrX	48911060	-	cg04734394	NA	NA	NA	NA	NA	NA	chrX:48910926-48911514	Island							X:48797895-48798445	X:48910650-48912265	Unclassified_Cell_type_specific	TRUE	-2.971951882	-2.515163177	-26.30915047	2.88E-19	2.38E-16	34.06099759
chrX	119443387	-	cg08348649	NA	NA	NA	NA	NA	NA	chrX:119444859-119445272	N_Shore	FAM70A;FAM70A;FAM70A	NM_017938;NM_001104544;NM_001104545	Body;Body;Body		DMR		X:119327021-119327723	X:119442772-119444048	Unclassified		-3.081473545	-2.399385518	-26.30879018	2.88E-19	2.38E-16	34.06069149
chrX	109411307	-	cg22964346	NA	NA	NA	NA	NA	NA		OpenSea	TMEM164;TMEM164	NM_032227;NM_017698	Body;Body					X:109411063-109411682	Unclassified	TRUE	3.202915892	-1.907083715	26.28985205	2.93E-19	2.42E-16	34.04459495
chrX	119125040	+	cg01019600	rs5956174	0.047619	NA	NA	NA	NA	chrX:119124496-119125671	Island					DMR	TRUE	X:119008418-119009699				-3.537668014	-2.908359715	-26.27739968	2.96E-19	2.44E-16	34.03400416
chrX	134479056	+	cg03993368	NA	NA	NA	NA	NA	NA	chrX:134478644-134479057	Island	ZNF75D;ZNF449	NM_007131;NM_152695	TSS1500;5'UTR				X:134305172-134306836				-3.850013473	-2.980802188	-26.27654082	2.96E-19	2.44E-16	34.03327349
chrX	107019195	+	cg09724624	NA	NA	NA	NA	NA	NA	chrX:107018606-107019611	Island	TSC22D3	NM_198057	TSS200				X:106905047-106906480	X:107018859-107021211	Unclassified		-2.910754145	-2.674414839	-26.26198677	3.00E-19	2.47E-16	34.02088787
chrX	100645695	+	cg22527050	NA	NA	NA	NA	NA	NA	chrX:100645780-100646107	N_Shore	RPL36A	NM_021029	TSS1500					X:100645391-100646487	Promoter_Associated	TRUE	-2.526872767	-2.375458805	-26.23578469	3.07E-19	2.52E-16	33.99857091
chrX	23685722	+	cg11185978	NA	NA	NA	NA	NA	NA	chrX:23685406-23686046	Island	PRDX4	NM_006406	1stExon				X:23595306-23595918	X:23685262-23686555	Promoter_Associated		-3.024623452	-2.568316366	-26.23564153	3.07E-19	2.52E-16	33.99844891
chrX	74144705	-	cg24971873	NA	NA	NA	NA	NA	NA	chrX:74143852-74145176	Island	KIAA2022	NM_001008537	5'UTR		DMR		X:74060599-74061979	X:74143764-74145288	Unclassified	TRUE	-3.525196982	-3.03037032	-26.21387991	3.13E-19	2.56E-16	33.97989552
chrX	129116990	-	cg03692134	NA	NA	NA	NA	NA	NA	chrX:129113845-129118029	Island	BCORL1	NM_021946	5'UTR				X:128941100-128946452				-2.494340574	-2.071791489	-26.19216988	3.19E-19	2.60E-16	33.96136948
chrX	147583273	-	cg01398912	NA	NA	NA	NA	NA	NA	chrX:147582276-147583283	Island	AFF2;AFF2;AFF2;AFF2;AFF2	NM_001169125;NM_001169124;NM_001169122;NM_002025;NM_001169123	Body;Body;Body;Body;Body		CDMR		X:147389254-147391091	X:147581823-147583667	Unclassified_Cell_type_specific		-3.447178257	-2.760030315	-26.1906403	3.20E-19	2.60E-16	33.9600636
chrX	39472958	-	cg10273882	NA	NA	NA	NA	NA	NA	chrX:39472797-39473293	Island						TRUE	X:39357742-39358349	X:39472954-39474227	Unclassified_Cell_type_specific	TRUE	-3.328953738	-2.718638685	-26.18252984	3.22E-19	2.62E-16	33.95313791
chrX	153285158	+	cg01353347	NA	NA	NA	NA	NA	NA	chrX:153284685-153285655	Island	IRAK1;IRAK1;IRAK1	NM_001569;NM_001025243;NM_001025242	1stExon;1stExon;1stExon	high-CpG:152938207-152938647			X:152937930-152939013	X:153284526-153285979	Promoter_Associated		-3.520058746	-3.091659491	-26.16650068	3.27E-19	2.65E-16	33.93944345
chrX	48367193	-	cg08785133	NA	NA	NA	NA	NA	NA	chrX:48367165-48367742	Island	PORCN;PORCN;PORCN;PORCN;PORCN	NM_203476;NM_203473;NM_022825;NM_203474;NM_203475	TSS200;TSS200;TSS200;TSS1500;TSS1500				X:48251768-48252712	X:48366736-48367607	Promoter_Associated		-3.60146376	-3.006925114	-26.163946	3.27E-19	2.65E-16	33.93726004
chrX	20431166	-	cg26215003	NA	NA	NA	NA	NA	NA		OpenSea					CDMR			X:20430938-20431503	Unclassified		-2.995244558	-2.543759367	-26.15924644	3.29E-19	2.66E-16	33.93324283
chrX	68048814	-	cg22151131	NA	NA	NA	NA	NA	NA	chrX:68048659-68050252	Island	EFNB1	NM_004429	TSS200	high-CpG:67965517-67965636			X:67965288-67967183				-3.406258856	-2.712112947	-26.15092251	3.31E-19	2.68E-16	33.92612559
chrX	20008522	-	cg04183498	NA	NA	NA	NA	NA	NA	chrX:20008521-20009440	Island	LOC729609	NR_024440	TSS1500					X:20008341-20009965	Promoter_Associated		-3.822170372	-2.92548228	-26.11974761	3.41E-19	2.75E-16	33.8994482
chrX	134656105	-	cg02645343	NA	NA	NA	NA	NA	NA	chrX:134655874-134656127	Island	DDX26B	NM_182540	Body				X:134482049-134483793			TRUE	-2.536307076	-2.834324608	-26.11510715	3.42E-19	2.75E-16	33.89547426
chrX	47420508	+	cg10455133	NA	NA	NA	NA	NA	NA	chrX:47420402-47421099	Island	ARAF	NM_001654	TSS200				X:47305292-47306011	X:47419968-47421096	Promoter_Associated		-3.119572038	-3.430043822	-26.11498595	3.42E-19	2.75E-16	33.89537045
chrX	55187392	+	cg23898859	rs5913791	0.029821	NA	NA	NA	NA	chrX:55187321-55188007	Island	FAM104B;FAM104B;FAM104B;FAM104B;FAM104B;FAM104B;FAM104B;FAM104B;FAM104B	NM_001166699;NR_030722;NM_001166703;NM_001166702;NM_001166701;NM_001166703;NM_001166704;NM_001166700;NM_138362	Body;Body;5'UTR;Body;Body;1stExon;Body;Body;Body				X:55203967-55204813	X:55187043-55188050	Promoter_Associated		-3.031644596	-3.168972642	-26.11340881	3.42E-19	2.75E-16	33.89401966
chrX	57022102	+	cg03828160	NA	NA	NA	NA	NA	NA	chrX:57021591-57022044	S_Shore	SPIN3;SPIN3	NM_001010862;NR_027139	TSS200;TSS200					X:57021684-57022299	Promoter_Associated	TRUE	-3.89542327	-2.667894521	-26.09606791	3.48E-19	2.79E-16	33.87916166
chrX	48769319	+	cg02856792	NA	NA	NA	NA	NA	NA	chrX:48768763-48769474	Island	SLC35A2;SLC35A2;SLC35A2	NM_001042498;NM_001032289;NM_005660	TSS200;TSS1500;TSS1500				X:48653616-48654401	X:48768510-48769452	Promoter_Associated_Cell_type_specific	TRUE	-2.53896261	-2.299278624	-26.09098489	3.49E-19	2.79E-16	33.87480441
chrX	70474184	-	cg16723510	NA	NA	NA	NA	NA	NA	chrX:70473812-70474287	Island	ZMYM3;ZMYM3;BCYRN1;ZMYM3;ZMYM3	NM_001171163;NM_201599;NR_001568;NM_005096;NM_001171162	5'UTR;TSS200;Body;5'UTR;5'UTR				X:70390117-70391238	X:70473747-70474840	Promoter_Associated		-3.014789936	-1.589163893	-26.08091792	3.53E-19	2.81E-16	33.86617213
chrX	133507742	+	cg21127593	NA	NA	NA	NA	NA	NA	chrX:133507134-133507666	S_Shore	PHF6;PHF6;PHF6	NM_032335;NM_001015877;NM_032458	5'UTR;5'UTR;5'UTR				X:133334629-133335409				-2.852995749	-2.290659463	-26.06810221	3.57E-19	2.84E-16	33.85517763
chrX	118987202	+	cg23554546	NA	NA	NA	NA	NA	NA	chrX:118986684-118987252	Island	UPF3B;UPF3B	NM_080632;NM_023010	TSS1500;TSS1500				X:118870542-118871280	X:118986766-118987398	Promoter_Associated		-3.987935797	-2.507922987	-26.05032091	3.62E-19	2.88E-16	33.8399135
chrX	100872993	-	cg12030973	NA	NA	NA	NA	NA	NA		OpenSea	ARMCX6;ARMCX6	NM_019007;NM_001009584	TSS200;TSS200		DMR			X:100872231-100873164	Promoter_Associated	TRUE	-3.110044526	-2.472420192	-26.0403133	3.66E-19	2.90E-16	33.83131765
chrX	72782845	-	cg09735782	NA	NA	NA	NA	NA	NA	chrX:72782945-72783165	N_Shore	LOC139201;CHIC1	NR_029423;NM_001039840	Body;TSS200				X:72699562-72700104	X:72782592-72783937	Promoter_Associated	TRUE	-3.781730282	-2.85653558	-26.03101809	3.69E-19	2.92E-16	33.8233305
chrX	73072619	+	cg11717280	NA	NA	NA	NA	NA	NA		OpenSea	XIST	NR_001564	TSS200					X:73072417-73072793	Unclassified_Cell_type_specific		3.232960436	2.845499665	26.01352312	3.74E-19	2.96E-16	33.80828913
chrX	135992020	+	cg18432393	NA	NA	NA	NA	NA	NA	chrX:135991412-135991928	S_Shore							X:135818962-135819758	X:135991143-135992723	Promoter_Associated		-3.243848634	-3.261185803	-26.00115619	3.79E-19	2.99E-16	33.79765003
chrX	77359535	+	cg00832270	rs150921338	0.014466	NA	NA	NA	NA	chrX:77359303-77359979	Island	PGK1	NM_000291	TSS200				X:77246011-77247167	X:77359057-77359965	Promoter_Associated		-4.7900686	-3.746100658	-25.98187477	3.85E-19	3.04E-16	33.78105156
chrX	100353462	-	cg21988739	NA	NA	NA	NA	NA	NA	chrX:100353009-100353276	S_Shore	CENPI	NM_006733	TSS1500					X:100352456-100353480	Promoter_Associated		-3.115298155	-2.734377448	-25.96635564	3.91E-19	3.07E-16	33.76768221
chrX	48958242	+	cg15041487	rs12008681	0.021212	NA	NA	NA	NA	chrX:48957764-48958595	Island	WDR45	NM_007075	TSS200				X:48844593-48845485	X:48957621-48958729	Promoter_Associated		-3.677165263	-2.930168215	-25.96599657	3.91E-19	3.07E-16	33.76737278
chrX	101771142	+	cg00765885	NA	NA	NA	NA	NA	NA	chrX:101771337-101771673	N_Shore	TMSB15A	NM_021992	5'UTR		RDMR			X:101770970-101771295	Unclassified_Cell_type_specific		-1.933218816	-1.582206033	-25.95123988	3.96E-19	3.11E-16	33.75465206
chrX	69353171	-	cg08275242	rs144226041	0.038578	NA	NA	NA	NA	chrX:69353104-69353904	Island	IGBP1	NM_001551	TSS200				X:69269841-69270836	X:69352908-69354212	Promoter_Associated	TRUE	-3.47688972	-2.384808527	-25.94692571	3.98E-19	3.11E-16	33.75093164
chrX	84499351	-	cg08108619	NA	NA	NA	NA	NA	NA	chrX:84498772-84499884	Island	ZNF711	NM_021998	5'UTR				X:84385429-84386685	X:84499264-84499445	Unclassified_Cell_type_specific		-3.128329279	-2.718496167	-25.94075148	4.00E-19	3.13E-16	33.74560599
chrY	16733930	+	cg07795413	NA	NA	NA	NA	NA	NA		OpenSea	NLGN4Y;NLGN4Y;NLGN4Y;NLGN4Y;NLGN4Y	NM_001164238;NR_028318;NM_014893;NM_001164238;NR_028319	5'UTR;Body;5'UTR;1stExon;Body								2.996974546	1.329248616	25.91573872	4.09E-19	3.19E-16	33.72401698
chrX	47479436	-	cg06783548	NA	NA	NA	NA	NA	NA	chrX:47478670-47479515	Island	SYN1;SYN1	NM_006950;NM_133499	TSS200;TSS200		DMR		X:47363615-47364544	X:47479061-47479809	Unclassified_Cell_type_specific		-3.951059078	-3.312069709	-25.91303989	4.10E-19	3.19E-16	33.72168622
chrX	119006108	+	cg25375329	NA	NA	NA	NA	NA	NA	chrX:119005251-119006217	Island	RNF113A;NDUFA1	NM_006978;NM_004541	TSS1500;Body				X:118889144-118890238	X:119005139-119006336	Promoter_Associated_Cell_type_specific	TRUE	-3.448335558	-2.528395761	-25.89376269	4.17E-19	3.24E-16	33.70503046
chrX	153775841	-	cg08560117	NA	NA	NA	NA	NA	NA	chrX:153774893-153776136	Island	IKBKG;IKBKG;IKBKG;G6PD;IKBKG;G6PD;IKBKG;IKBKG	NM_001145255;NM_001145255;NM_001099857;NM_001042351;NM_001099857;NM_000402;NM_003639;NM_001099856	1stExon;5'UTR;5'UTR;TSS200;1stExon;TSS1500;TSS1500;Body	high-CpG:153429028-153429077			X:153428021-153429369	X:153774668-153776602	Promoter_Associated		-3.665502967	-2.971909883	-25.89277058	4.17E-19	3.24E-16	33.7041729
chrX	119764200	+	cg17197278	NA	NA	NA	NA	NA	NA	chrX:119763737-119764230	Island	C1GALT1C1;C1GALT1C1	NM_152692;NM_001011551	TSS200;TSS200				X:119647766-119648258	X:119763366-119764558	Promoter_Associated		-3.536457251	-2.460773181	-25.89270609	4.17E-19	3.24E-16	33.70411715
chrX	129474199	+	cg04493740	NA	NA	NA	NA	NA	NA	chrX:129473463-129473945	S_Shore	SLC25A14;SLC25A14;SLC25A14;SLC25A14	NM_022810;NM_022810;NM_003951;NM_003951	5'UTR;1stExon;5'UTR;1stExon				X:129301145-129301887	X:129473352-129474426	Promoter_Associated_Cell_type_specific	TRUE	-4.101991965	-3.256819944	-25.88983656	4.18E-19	3.24E-16	33.70163659
chrX	153991165	-	cg14350469	NA	NA	NA	NA	NA	NA	chrX:153990840-153991831	Island	DKC1;DKC1;DKC1;DKC1	NM_001142463;NM_001363;NM_001363;NM_001142463	1stExon;1stExon;5'UTR;5'UTR	high-CpG:153644210-153644632			X:153643943-153645113	X:153990229-153991934	Promoter_Associated		-3.890631317	-3.152429582	-25.87049217	4.26E-19	3.29E-16	33.6849066
chrX	135579466	-	cg09923855	NA	NA	NA	NA	NA	NA	chrX:135579001-135580099	Island	HTATSF1;HTATSF1;HTATSF1	NM_001163280;NM_014500;NM_001163280	1stExon;TSS1500;5'UTR	high-CpG:135407036-135407424			X:135406459-135407765	X:135578666-135580196	Promoter_Associated_Cell_type_specific		-3.611827472	-2.985434964	-25.86853312	4.27E-19	3.29E-16	33.68321156
chrY	8553302	-	cg02407581	NA	NA	NA	NA	NA	NA		OpenSea	TTTY18	NR_001550	TSS1500								2.912479206	1.210536143	25.86249508	4.29E-19	3.30E-16	33.67798638
chrX	153707517	+	cg25410279	NA	NA	NA	NA	NA	NA	chrX:153706928-153707816	Island	LAGE3;LAGE3	NM_006014;NM_006014	1stExon;5'UTR				X:153359719-153361169	X:153706780-153707966	Promoter_Associated		-2.951913676	-2.958810784	-25.86208041	4.29E-19	3.30E-16	33.67762748
chrX	118987043	+	cg22645859	rs144417011	0.031344	NA	NA	NA	NA	chrX:118986684-118987252	Island	UPF3B;UPF3B	NM_023010;NM_080632	TSS200;TSS200				X:118870542-118871280	X:118986766-118987398	Promoter_Associated		-4.023794788	-3.307641196	-25.85853708	4.30E-19	3.30E-16	33.6745605
chrX	109564207	-	cg21294096	NA	NA	NA	NA	NA	NA	chrX:109560703-109561534	S_Shelf	AMMECR1	NM_001171689	5'UTR								3.206884863	3.121894688	25.85785793	4.31E-19	3.30E-16	33.6739726
chrX	69665036	+	cg13077484	NA	NA	NA	NA	NA	NA	chrX:69665102-69665355	N_Shore	DLG3;DLG3	NM_021120;NM_021120	1stExon;5'UTR			TRUE	X:69581324-69581985	X:69664366-69665061	Unclassified_Cell_type_specific	TRUE	-3.05524645	-2.037316862	-25.85724968	4.31E-19	3.30E-16	33.67344606
chrX	46696474	+	cg00790086	NA	NA	NA	NA	NA	NA	chrX:46696141-46697075	Island	RP2;RP2	NM_006915;NM_006915	1stExon;5'UTR	high-CpG:46581319-46581456			X:46581030-46582019	X:46695962-46697271	Promoter_Associated		-3.19404803	-2.950983536	-25.85491078	4.32E-19	3.30E-16	33.67142123
chrX	69509542	-	cg11498602	NA	NA	NA	NA	NA	NA	chrX:69509644-69509962	N_Shore	KIF4A;PDZD11	NM_012310;NM_016484	TSS1500;5'UTR					X:69509218-69510232	Promoter_Associated		-2.965057391	-2.761135201	-25.85057696	4.34E-19	3.31E-16	33.66766884
chrX	119603333	-	cg26801383	NA	NA	NA	NA	NA	NA		OpenSea	LAMP2;LAMP2;LAMP2	NM_002294;NM_001122606;NM_013995	TSS200;TSS200;TSS200					X:119602570-119603417	Promoter_Associated_Cell_type_specific	TRUE	-3.331792706	-2.509386894	-25.84392295	4.36E-19	3.32E-16	33.66190623
chrX	122993679	-	cg06772067	NA	NA	NA	NA	NA	NA	chrX:122993547-122994335	Island	XIAP	NM_001167	TSS1500				X:122821229-122822016	X:122993086-122994722	Promoter_Associated		-3.776480805	-3.163761426	-25.8398301	4.38E-19	3.33E-16	33.65836087
chrX	103401380	-	cg12125741	NA	NA	NA	NA	NA	NA	chrX:103401400-103401778	N_Shore	MCART6	NM_001012755	5'UTR				X:103287908-103288434	X:103401246-103402156	Promoter_Associated	TRUE	-3.111501702	-2.513614802	-25.83691623	4.39E-19	3.33E-16	33.65583642
chrX	48937877	-	cg06438901	NA	NA	NA	NA	NA	NA	chrX:48937435-48937976	Island	WDR45;WDR45	NM_001029896;NM_007075	TSS1500;5'UTR				X:48824401-48824920	X:48937345-48937990	Promoter_Associated		-3.397791559	-2.777640724	-25.83604203	4.39E-19	3.33E-16	33.65507899
chrX	67653925	+	cg01003197	rs5964671	0.006339	NA	NA	NA	NA	chrX:67652946-67653907	S_Shore	OPHN1	NM_002547	TSS1500							TRUE	-3.872430913	-2.513924719	-25.82516287	4.44E-19	3.36E-16	33.6456507
chrX	68049805	-	cg04907664	NA	NA	NA	NA	NA	NA	chrX:68048659-68050252	Island	EFNB1	NM_004429	Body				X:67965288-67967183				-3.326268692	-2.393251399	-25.80594677	4.51E-19	3.41E-16	33.62898683
chrX	48397845	+	cg23991947	NA	NA	NA	NA	NA	NA	chrX:48397759-48398529	Island	TBC1D25	NM_002536	TSS1500	high-CpG:48282764-48283111			X:48282721-48283434	X:48397581-48398829	Promoter_Associated		-2.991723279	-2.472955176	-25.80441988	4.52E-19	3.41E-16	33.62766216
chrX	70474783	-	cg03992069	NA	NA	NA	NA	NA	NA	chrX:70473812-70474287	S_Shore	ZMYM3;ZMYM3;BCYRN1;ZMYM3;ZMYM3;ZMYM3	NM_201599;NM_001171162;NR_001568;NM_001171163;NM_005096;NM_001171162	TSS1500;1stExon;Body;TSS1500;TSS1500;5'UTR					X:70473747-70474840	Promoter_Associated		-3.578142524	-3.062215796	-25.80060894	4.53E-19	3.42E-16	33.62435559
chrX	25031208	+	cg02651788	NA	NA	NA	NA	NA	NA	chrX:25030461-25032053	Island	ARX	NM_139058	Body	high-CpG:24941121-24941226			X:24940768-24941974				-3.109023919	-3.230734475	-25.79086494	4.57E-19	3.44E-16	33.61589877
chrX	46404528	+	cg01166930	NA	NA	NA	NA	NA	NA	chrX:46404634-46405165	N_Shore	ZNF674;LOC401588;ZNF674	NM_001146291;NR_015378;NM_001039891	5'UTR;TSS1500;5'UTR					X:46404458-46405206	Promoter_Associated		-3.415216841	-2.926273899	-25.77802137	4.63E-19	3.47E-16	33.60474658
chrX	62570863	-	cg01314643	NA	NA	NA	NA	NA	NA	chrX:62570952-62571426	N_Shore	SPIN4;SPIN4	NM_001012968;NM_001012968	5'UTR;1stExon				X:62487588-62488122	X:62570379-62571582	Promoter_Associated		-3.119150596	-3.146256977	-25.76904632	4.67E-19	3.49E-16	33.59694991
chrX	72434720	-	cg04297329	NA	NA	NA	NA	NA	NA		OpenSea	NAP1L2	NM_021963	TSS200					X:72434567-72435084	Unclassified_Cell_type_specific		-2.90961633	-2.625267432	-25.76897673	4.67E-19	3.49E-16	33.59688945
chrX	153657222	-	cg18742441	NA	NA	NA	NA	NA	NA	chrX:153656733-153657363	Island	ATP6AP1	NM_001183	Body				X:153309936-153310637	X:153656668-153657524	Promoter_Associated		-4.090047451	-3.133546125	-25.76892895	4.67E-19	3.49E-16	33.59684793
chrX	49027992	+	cg23431897	NA	NA	NA	NA	NA	NA	chrX:49028091-49029111	N_Shore	PLP2	NM_002668	TSS200				X:48914862-48916028	X:49027992-49028568	Promoter_Associated_Cell_type_specific	TRUE	-2.807079183	-2.15411707	-25.76444122	4.69E-19	3.49E-16	33.59294831
chrX	64255552	+	cg02805922	NA	NA	NA	NA	NA	NA	chrX:64254408-64255291	S_Shore							X:64171164-64172289	X:64253932-64255699	Promoter_Associated		-3.213039526	-2.687223043	-25.75664435	4.72E-19	3.51E-16	33.58617145
chrY	9304971	-	cg13861458	NA	NA	NA	NA	NA	NA	chrY:9304474-9305072	Island	TSPY1;TSPY4	NM_003308;NM_001164471	1stExon;Body				Y:9912245-9915413				3.182287794	1.13362141	25.75409158	4.73E-19	3.52E-16	33.58395216
chrX	119764206	+	cg07210774	NA	NA	NA	NA	NA	NA	chrX:119763737-119764230	Island	C1GALT1C1;C1GALT1C1	NM_152692;NM_001011551	TSS1500;TSS1500				X:119647766-119648258	X:119763366-119764558	Promoter_Associated		-3.750413163	-3.1058575	-25.74952206	4.75E-19	3.53E-16	33.57997899
chrX	106361500	-	cg22975864	NA	NA	NA	NA	NA	NA	chrX:106361519-106361900	N_Shore	RBM41;RBM41	NM_001171080;NM_018301	Body;Body				X:106248156-106248627	X:106361456-106361724	Promoter_Associated_Cell_type_specific		-2.968747115	-3.273558152	-25.739125	4.79E-19	3.55E-16	33.57093599
chrX	48901069	-	cg11901680	NA	NA	NA	NA	NA	NA	chrX:48900510-48901469	Island	TFE3	NM_006521	TSS200				X:48787455-48788592	X:48900234-48902017	Promoter_Associated		-3.140213122	-2.733060047	-25.738198	4.80E-19	3.55E-16	33.57012952
chrX	129091288	+	cg00337921	NA	NA	NA	NA	NA	NA	chrX:129091066-129091628	Island							X:128918433-128919470	X:129090914-129091785	Unclassified		-3.096073951	-2.139110014	-25.73696153	4.80E-19	3.55E-16	33.56905378
chrX	46404986	-	cg18717600	NA	NA	NA	NA	NA	NA	chrX:46404634-46405165	Island	ZNF674;LOC401588;ZNF674	NM_001146291;NR_015378;NM_001039891	TSS200;Body;TSS200				X:46289535-46290146	X:46404458-46405206	Promoter_Associated		-4.252143569	-3.430421586	-25.72191889	4.87E-19	3.59E-16	33.55596207
chrX	51636671	-	cg27525527	NA	NA	NA	NA	NA	NA	chrX:51637830-51638076	N_Shore	MAGED1;MAGED1;MAGED1	NM_001005332;NM_001005333;NM_006986	5'UTR;TSS200;TSS200				X:51653302-51654712	X:51636350-51636900	Unclassified	TRUE	-3.807395702	-3.206439225	-25.72114841	4.87E-19	3.59E-16	33.5552913
chrX	149106617	+	cg07089242	NA	NA	NA	NA	NA	NA	chrX:149106113-149106682	Island	LOC100272228;CXorf40B;CXorf40B	NR_027456;NM_001013845;NM_001013845	TSS200;1stExon;5'UTR				X:148856772-148859104	X:149106540-149107146	Promoter_Associated		-2.826727942	-2.696168716	-25.71121724	4.92E-19	3.61E-16	33.54664334
chrX	106449730	+	cg03537243	NA	NA	NA	NA	NA	NA	chrX:106449029-106449740	Island	CXorf41;NUP62CL;CXorf41	NM_001169154;NM_017681;NM_173494	TSS200;TSS200;TSS200				X:106335686-106336601	X:106449138-106449985	Unclassified	TRUE	-3.556614821	-2.384497943	-25.7110907	4.92E-19	3.61E-16	33.54653312
chrX	21857712	-	cg27465531	NA	NA	NA	NA	NA	NA	chrX:21857591-21858204	Island	MBTPS2;MBTPS2	NM_015884;NM_015884	5'UTR;1stExon	high-CpG:21767630-21767711			X:21767495-21768125	X:21857333-21858082	Promoter_Associated	TRUE	-3.638263639	-3.127203958	-25.7004007	4.97E-19	3.64E-16	33.53722031
chrX	48842038	+	cg23317607	NA	NA	NA	NA	NA	NA		OpenSea	GRIPAP1;GRIPAP1	NM_207672;NM_020137	Body;Body								2.63698184	2.423013637	25.69996485	4.97E-19	3.64E-16	33.53684053
chrX	49087385	-	cg16726201	NA	NA	NA	NA	NA	NA	chrX:49087209-49087520	Island	CACNA1F	NM_005183	Body				X:48974164-48974448	X:49086868-49087781	Unclassified_Cell_type_specific	TRUE	-3.223496382	-2.808943577	-25.6847834	5.04E-19	3.68E-16	33.5236075
chrX	153990886	+	cg08087512	NA	NA	NA	NA	NA	NA	chrX:153990840-153991831	Island	DKC1;DKC1	NM_001363;NM_001142463	TSS200;TSS200				X:153643943-153645113	X:153990229-153991934	Promoter_Associated		-2.303533026	-1.792821411	-25.67674223	5.07E-19	3.70E-16	33.51659496
chrX	134186388	-	cg02161824	NA	NA	NA	NA	NA	NA	chrX:134185563-134186337	S_Shore	FAM127B;FAM127B	NM_001078172;NM_001134321	TSS200;TSS200				X:134013283-134014096	X:134185997-134186694	Promoter_Associated		-3.403544363	-3.307529867	-25.67601496	5.08E-19	3.70E-16	33.5159606
chrX	64196343	-	cg07508090	NA	NA	NA	NA	NA	NA		OpenSea	ZC4H2	NM_018684	TSS200	low-CpG:64112993-64113155			X:64113068-64113192	X:64196012-64196614	Promoter_Associated_Cell_type_specific	TRUE	-3.017753988	-2.94507353	-25.66874587	5.11E-19	3.72E-16	33.50961914
chrX	77395373	+	cg24585803	NA	NA	NA	NA	NA	NA	chrX:77394831-77395292	S_Shore	TAF9B	NM_015975	TSS200				X:77281379-77282159	X:77394876-77395390	Promoter_Associated_Cell_type_specific		-3.385529026	-2.806938431	-25.6660923	5.12E-19	3.72E-16	33.50730373
chrX	108976163	-	cg11072201	NA	NA	NA	NA	NA	NA	chrX:108976162-108976894	Island	ACSL4;ACSL4	NM_022977;NM_004458	5'UTR;5'UTR				X:108862410-108863583	X:108975662-108977009	Promoter_Associated		-3.053517665	-2.440823526	-25.66076787	5.15E-19	3.73E-16	33.50265702
chrX	135333705	+	cg13818628	NA	NA	NA	NA	NA	NA	chrX:135332893-135333726	Island	MAP7D3	NM_024597	TSS200				X:135160560-135161372	X:135332590-135334313	Promoter_Associated	TRUE	-3.57486533	-3.256595818	-25.65190933	5.19E-19	3.75E-16	33.49492374
chrX	12993164	+	cg21389621	NA	NA	NA	NA	NA	NA	chrX:12993107-12994599	Island	TMSB4X;TMSL3	NM_021109;NM_183049	TSS200;TSS200				X:12902996-12903882	X:12992502-12993449	Promoter_Associated	TRUE	-2.897738965	-2.332334376	-25.65018604	5.20E-19	3.75E-16	33.49341903
chrX	46434696	+	cg06540859	NA	NA	NA	NA	NA	NA	chrX:46433054-46434902	Island	CHST7	NM_019886	1stExon				X:46317999-46319801	X:46433413-46434885	Unclassified		-3.14210688	-2.379276164	-25.64882872	5.20E-19	3.75E-16	33.49223378
chrX	75648222	-	cg13806096	NA	NA	NA	NA	NA	NA	chrX:75648708-75649533	N_Shore	MAGEE1;MAGEE1	NM_020932;NM_020932	1stExon;5'UTR		DMR		X:75564433-75565937	X:75647630-75648994	Promoter_Associated	TRUE	-2.783573092	-2.442673294	-25.64779574	5.21E-19	3.75E-16	33.49133172
chrX	118533119	-	cg19658849	NA	NA	NA	NA	NA	NA	chrX:118533163-118533787	N_Shore	SLC25A43	NM_145305	TSS200					X:118532037-118534007	Promoter_Associated		-3.584413603	-3.596718466	-25.63101923	5.29E-19	3.80E-16	33.47667589
chrX	20284665	+	cg03946442	NA	NA	NA	NA	NA	NA	chrX:20284127-20286811	Island	RPS6KA3	NM_004586	Body				X:20193309-20195646	X:20284626-20284687	Promoter_Associated		-3.441904212	-2.980702857	-25.61541674	5.36E-19	3.85E-16	33.46303641
chrX	70401955	-	cg00881557	NA	NA	NA	NA	NA	NA	chrX:70401862-70402213	Island						TRUE	X:70318588-70318938	X:70401417-70402562	Promoter_Associated	TRUE	-2.462547708	-2.960355147	-25.60013291	5.44E-19	3.90E-16	33.44966686
chrX	100353450	-	cg22404117	NA	NA	NA	NA	NA	NA	chrX:100353009-100353276	S_Shore	CENPI	NM_006733	TSS1500					X:100352456-100353480	Promoter_Associated		-3.451008222	-3.008508023	-25.59615143	5.46E-19	3.90E-16	33.44618264
chrX	153284959	-	cg18998000	NA	NA	NA	NA	NA	NA	chrX:153284685-153285655	Island	IRAK1;IRAK1;IRAK1	NM_001025243;NM_001569;NM_001025242	Body;Body;Body				X:152937930-152939013	X:153284526-153285979	Promoter_Associated		-4.543786768	-3.235826523	-25.59567168	5.46E-19	3.90E-16	33.44576277
chrX	48379927	+	cg13771629	NA	NA	NA	NA	NA	NA	chrX:48379897-48380637	Island	EBP	NM_006579	TSS1500				X:48264842-48265682	X:48379599-48380680	Promoter_Associated		-2.922525906	-2.75924072	-25.57838554	5.55E-19	3.95E-16	33.43062852
chrX	153714660	-	cg00011891	NA	NA	NA	NA	NA	NA	chrX:153714288-153715375	Island	UBL4A	NM_014235	Body				X:153367483-153368534	X:153714274-153715541	Promoter_Associated		-3.561406436	-3.034359719	-25.57826921	5.55E-19	3.95E-16	33.43052664
chrX	55478329	+	cg04029630	NA	NA	NA	NA	NA	NA		OpenSea	MAGEH1	NM_014061	TSS1500		DMR			X:55478256-55478965	Promoter_Associated		-3.592397289	-2.801411829	-25.54948318	5.70E-19	4.05E-16	33.40529959
chrX	68836772	-	cg05491276	NA	NA	NA	NA	NA	NA	chrX:68835648-68837063	Island	EDA;EDA;EDA;EDA;EDA;EDA;EDA	NM_001005611;NM_001005612;NM_001399;NM_001005609;NM_001005611;NM_001005615;NM_001005610	3'UTR;Body;Body;Body;1stExon;Body;Body		DMR		X:68752403-68753854				-3.134372862	-2.485451782	-25.54065507	5.74E-19	4.08E-16	33.39755684
chrX	24044093	+	cg16190093	NA	NA	NA	NA	NA	NA	chrX:24042835-24044094	Island	KLHL15	NM_030624	5'UTR				X:23952798-23954094				-2.558337067	-2.823588185	-25.53248952	5.78E-19	4.10E-16	33.39039264
chrX	47479500	-	cg21327581	NA	NA	NA	NA	NA	NA	chrX:47478670-47479515	Island	SYN1;SYN1	NM_133499;NM_006950	TSS1500;TSS1500		DMR		X:47363615-47364544	X:47479061-47479809	Unclassified_Cell_type_specific		-3.784132203	-3.133612018	-25.52754591	5.81E-19	4.12E-16	33.38605406
chrX	48693665	-	cg07374632	NA	NA	NA	NA	NA	NA	chrX:48693328-48694090	Island	PCSK1N	NM_013271	Body				X:48578273-48579034	X:48693151-48694271	Unclassified_Cell_type_specific		-2.888017453	-2.045753486	-25.5237897	5.83E-19	4.12E-16	33.38275697
chrX	40104514	-	cg18457851	NA	NA	NA	NA	NA	NA		OpenSea					DMR	TRUE					-3.537088684	-2.671381697	-25.51776386	5.86E-19	4.14E-16	33.37746657
chrX	134049328	-	cg05965444	NA	NA	NA	NA	NA	NA	chrX:134048706-134049272	S_Shore	MOSPD1	NM_019556	TSS200				X:133876373-133877019	X:134048621-134049729	Promoter_Associated		-3.124672139	-2.838344326	-25.5000148	5.96E-19	4.20E-16	33.36187596
chrX	38665168	-	cg15317927	NA	NA	NA	NA	NA	NA	chrX:38662906-38664764	S_Shore	MID1IP1;MID1IP1;MID1IP1	NM_001098790;NM_001098791;NM_021242	3'UTR;3'UTR;3'UTR				X:38547860-38550159	X:38664692-38665646	Promoter_Associated_Cell_type_specific		-3.353248664	-2.382255138	-25.49593208	5.98E-19	4.21E-16	33.35828809
chrX	134166287	-	cg20453549	NA	NA	NA	NA	NA	NA	chrX:134166067-134166985	Island	FAM127A	NM_001078171	TSS200		DMR		X:133993685-133994651	X:134165921-134166843	Promoter_Associated	TRUE	-2.910095782	-2.768850547	-25.48957981	6.01E-19	4.23E-16	33.35270453
chrX	134156271	-	cg14596086	NA	NA	NA	NA	NA	NA	chrX:134155996-134156602	Island	FAM127C	NM_001078173	1stExon		DMR		X:133983539-133984257			TRUE	-3.328505811	-2.61759374	-25.48645932	6.03E-19	4.24E-16	33.34996111
chrX	49056605	+	cg10818284	NA	NA	NA	NA	NA	NA	chrX:49056348-49056887	Island	SYP	NM_003179	Body				X:48943293-48943824	X:49056264-49057300	Promoter_Associated		-4.294785432	-2.485097725	-25.47515666	6.09E-19	4.27E-16	33.34002124
chrX	152875780	-	cg00739467	NA	NA	NA	NA	NA	NA	chrX:152875299-152876145	Island							X:152528529-152529324	X:152875202-152876299	Unclassified	TRUE	-2.970558036	-2.524538672	-25.47324084	6.11E-19	4.27E-16	33.33833594
chrX	51486594	+	cg12165338	NA	NA	NA	NA	NA	NA	chrX:51486414-51487010	Island	GSPT2;GSPT2	NM_018094;NM_018094	5'UTR;1stExon				X:51503155-51503960	X:51485930-51487086	Promoter_Associated	TRUE	-2.672386647	-2.477676583	-25.46901561	6.13E-19	4.28E-16	33.33461863
chrX	19765879	+	cg21184454	NA	NA	NA	NA	NA	NA		OpenSea	SH3KBP1;SH3KBP1	NM_001024666;NM_031892	Body;Body			TRUE		X:19765590-19766625	Unclassified		-3.445292343	-2.987650104	-25.44949412	6.24E-19	4.35E-16	33.3174353
chrX	49056661	-	cg19005062	NA	NA	NA	NA	NA	NA	chrX:49056348-49056887	Island	SYP	NM_003179	TSS200	high-CpG:48943582-48943671			X:48943293-48943824	X:49056264-49057300	Promoter_Associated		-2.814717348	-2.467263789	-25.44712499	6.25E-19	4.36E-16	33.31534897
chrX	133507354	+	cg10088372	NA	NA	NA	NA	NA	NA	chrX:133507134-133507666	Island	PHF6;PHF6;PHF6;PHF6;PHF6;PHF6	NM_001015877;NM_032335;NM_032458;NM_001015877;NM_032458;NM_032335	1stExon;5'UTR;1stExon;5'UTR;5'UTR;1stExon	high-CpG:133334965-133335041			X:133334629-133335409	X:133506720-133507660	Promoter_Associated	TRUE	-4.256013814	-3.423143207	-25.44316231	6.28E-19	4.37E-16	33.31185884
chrX	150565466	-	cg20445038	NA	NA	NA	NA	NA	NA	chrX:150565211-150565865	Island	VMA21	NM_001017980	TSS200				X:150315829-150316693	X:150564711-150566029	Promoter_Associated		-3.582071468	-2.867986021	-25.4398686	6.29E-19	4.37E-16	33.30895747
chrX	48397938	+	cg05427163	NA	NA	NA	NA	NA	NA	chrX:48397759-48398529	Island	TBC1D25	NM_002536	TSS200	high-CpG:48282764-48283111			X:48282721-48283434	X:48397581-48398829	Promoter_Associated		-3.221242001	-2.217673255	-25.4319816	6.34E-19	4.40E-16	33.3020083
chrX	69665103	-	cg24376537	NA	NA	NA	NA	NA	NA	chrX:69665102-69665355	Island	DLG3	NM_021120	1stExon			TRUE	X:69581324-69581985				-2.642725693	-2.298888622	-25.3856542	6.61E-19	4.58E-16	33.26114298
chrX	152988881	+	cg18244029	rs144161972	0.021097	NA	NA	NA	NA	chrX:152988874-152991719	Island	BCAP31;BCAP31;ABCD1;BCAP31;BCAP31	NR_024450;NM_001139441;NM_000033;NM_005745;NM_001139457	Body;5'UTR;TSS1500;5'UTR;Body								-2.623230853	-2.507196143	-25.38516195	6.62E-19	4.58E-16	33.26070835
chrX	135578793	-	cg04369555	NA	NA	NA	NA	NA	NA	chrX:135579001-135580099	N_Shore	HTATSF1;HTATSF1	NM_014500;NM_001163280	TSS1500;TSS1500				X:135406459-135407765	X:135578666-135580196	Promoter_Associated_Cell_type_specific	TRUE	-2.702382972	-2.726518267	-25.37867847	6.66E-19	4.59E-16	33.2549828
chrX	108976619	-	cg10721440	NA	NA	NA	NA	NA	NA	chrX:108976162-108976894	Island	ACSL4;ACSL4;ACSL4;ACSL4	NM_022977;NM_022977;NM_004458;NM_004458	1stExon;5'UTR;1stExon;5'UTR	high-CpG:108863073-108863450			X:108862410-108863583	X:108975662-108977009	Promoter_Associated	TRUE	-4.255298283	-3.282294069	-25.37831626	6.66E-19	4.59E-16	33.25466288
chrX	130926603	+	cg26359388	NA	NA	NA	NA	NA	NA	chrX:130929933-130930183	N_Shelf	LOC286467	NR_026975	Body					X:130926277-130927642	Gene_Associated		4.037545026	3.187701531	25.35006412	6.83E-19	4.71E-16	33.2296948
chrX	134478884	-	cg05908188	NA	NA	NA	NA	NA	NA	chrX:134478644-134479057	Island	ZNF75D;ZNF449	NM_007131;NM_152695	TSS1500;5'UTR				X:134305172-134306836				-3.060512713	-2.954571097	-25.34443942	6.87E-19	4.72E-16	33.22472035
chrX	128977816	+	cg06908232	NA	NA	NA	NA	NA	NA	chrX:128977325-128977998	Island	ZDHHC9;ZDHHC9;ZDHHC9	NM_001008222;NM_016032;NM_016032	TSS1500;1stExon;5'UTR	high-CpG:128805162-128805619			X:128804759-128805889	X:128977383-128978783	Promoter_Associated		-2.848049693	-2.438191193	-25.33161628	6.95E-19	4.77E-16	33.21337527
chrX	55026811	-	cg13311758	NA	NA	NA	NA	NA	NA	chrX:55026359-55026985	Island	APEX2;APEX2	NM_014481;NM_014481	1stExon;5'UTR	high-CpG:55043447-55043638			X:55043087-55043710	X:55025908-55027049	Promoter_Associated_Cell_type_specific	TRUE	-3.315217275	-3.184574903	-25.3076959	7.11E-19	4.87E-16	33.19219565
chrX	11777654	-	cg16681914	NA	NA	NA	NA	NA	NA	chrX:11775784-11776936	S_Shore	MSL3;MSL3;MSL3;MSL3	NM_078628;NM_006800;NM_078629;NM_078630	Body;TSS200;Body;Body					X:11777316-11778499	Promoter_Associated	TRUE	-3.204590165	-3.121138655	-25.2967927	7.18E-19	4.91E-16	33.18253462
chrX	154299853	-	cg24341236	NA	NA	NA	NA	NA	NA	chrX:154299062-154299795	S_Shore	BRCC3;MTCP1;MTCP1NB;BRCC3	NM_024332;NM_001018025;NM_001018024;NM_001018055	1stExon;TSS1500;TSS1500;1stExon				X:153952465-153953606	X:154298720-154300585	Promoter_Associated		-4.148760543	-3.541446226	-25.29437825	7.19E-19	4.91E-16	33.18039463
chrX	133594951	+	cg02264284	NA	NA	NA	NA	NA	NA	chrX:133594203-133594828	S_Shore	HPRT1	NM_000194	Body				X:133421604-133422656	X:133594775-133595200	NonGene_Associated		-3.516283373	-3.385110379	-25.29406498	7.20E-19	4.91E-16	33.18011696
chrX	20285908	+	cg19696622	rs142365821	0.013261	NA	NA	NA	NA	chrX:20284127-20286811	Island	RPS6KA3	NM_004586	TSS1500				X:20195731-20195890				-2.832055479	-2.671413412	-25.29301579	7.20E-19	4.91E-16	33.17918696
chrX	115009194	+	cg06870560	rs150814957	0.012056	NA	NA	NA	NA	chrX:114959730-115005442	S_Shelf								X:115009168-115010777	Unclassified	TRUE	3.019539496	2.879489721	25.28937243	7.23E-19	4.92E-16	33.17595716
chrX	150343712	-	cg25712015	NA	NA	NA	NA	NA	NA	chrX:150343147-150344269	Island	GPR50	NM_004224	TSS1500				X:150094354-150095068				-3.040824183	-1.923083989	-25.27859137	7.30E-19	4.96E-16	33.16639699
chrX	47093323	+	cg26786476	NA	NA	NA	NA	NA	NA	chrX:47092559-47093306	S_Shore	USP11	NM_004651	Body					X:47092192-47093465	Promoter_Associated		-3.379035014	-2.751200722	-25.26846303	7.37E-19	5.00E-16	33.15741164
chrX	133507040	-	cg27389529	NA	NA	NA	NA	NA	NA	chrX:133507134-133507666	N_Shore	PHF6;PHF6;PHF6	NM_001015877;NM_032458;NM_032335	TSS1500;TSS1500;TSS1500				X:133334629-133335409	X:133506720-133507660	Promoter_Associated	TRUE	-3.145896918	-2.654879031	-25.2432196	7.54E-19	5.11E-16	33.13500019
chrX	114524308	+	cg03245429	NA	NA	NA	NA	NA	NA		OpenSea	LUZP4;LUZP4	NM_016383;NM_016383	1stExon;5'UTR				X:114430520-114430640				2.263740349	3.317920679	25.2339422	7.60E-19	5.15E-16	33.12675758
chrX	107019244	-	cg03422380	NA	NA	NA	NA	NA	NA	chrX:107018606-107019611	Island	TSC22D3	NM_198057	TSS1500				X:106905047-106906480	X:107018859-107021211	Unclassified		-3.151502987	-3.264439763	-25.23128279	7.62E-19	5.15E-16	33.12439419
chrX	23761105	+	cg10293293	rs3764883	0.000778	NA	NA	NA	NA	chrX:23761070-23761610	Island	ACOT9;ACOT9	NM_001037171;NM_001033583	Body;Body				X:23670956-23671531	X:23760798-23761743	Promoter_Associated		-3.581897897	-3.021525296	-25.23001331	7.63E-19	5.15E-16	33.12326593
chrX	49047791	-	cg00581583	NA	NA	NA	NA	NA	NA	chrX:49047835-49048405	N_Shore	SYP	NM_003179	3'UTR				X:48934735-48935340	X:49047289-49048192	Promoter_Associated		-2.90533962	-2.700031576	-25.22694846	7.65E-19	5.16E-16	33.12054176
chrX	123095766	-	cg16243644	NA	NA	NA	NA	NA	NA	chrX:123093923-123094582	S_Shore	STAG2;STAG2;STAG2;STAG2	NM_006603;NM_001042749;NM_001042751;NM_001042750	5'UTR;5'UTR;5'UTR;5'UTR				X:122923279-122923805				-3.041934485	-2.059502268	-25.19613092	7.87E-19	5.30E-16	33.09313021
chrX	118708830	+	cg00428314	NA	NA	NA	NA	NA	NA	chrX:118708293-118709240	Island	UBE2A;UBE2A	NM_181762;NM_003336	Body;Body	high-CpG:118592504-118592881			X:118592322-118593207	X:118707580-118709556	Promoter_Associated		-2.83511724	-2.239005654	-25.18218325	7.98E-19	5.36E-16	33.08071228
chrX	117631015	+	cg18785414	NA	NA	NA	NA	NA	NA	chrX:117629130-117629377	S_Shore	DOCK11	NM_144658	Body					X:117629137-117631085	Promoter_Associated		-4.358960481	-3.634383859	-25.15951677	8.15E-19	5.46E-16	33.06051614
chrX	48755145	+	cg14332086	NA	NA	NA	NA	NA	NA	chrX:48754500-48755329	Island	PQBP1;PQBP1;TIMM17B;PQBP1;PQBP1;PQBP1;TIMM17B;PQBP1;PQBP1;PQBP1;PQBP1	NM_001167992;NM_001032383;NM_005834;NM_001032384;NM_144495;NM_001032382;NM_001167947;NM_001167990;NM_005710;NM_001032381;NM_001167989	TSS1500;TSS200;5'UTR;TSS1500;TSS200;TSS200;5'UTR;TSS200;TSS1500;TSS200;TSS200	high-CpG:48639967-48640380			X:48639396-48640765	X:48754293-48755711	Promoter_Associated		-2.964235084	-2.899917821	-25.15770883	8.16E-19	5.47E-16	33.05890441
chrX	134478512	+	cg14737574	NA	NA	NA	NA	NA	NA	chrX:134478644-134479057	N_Shore	ZNF449;ZNF75D	NM_152695;NM_007131	TSS200;TSS1500				X:134305172-134306836				-3.233928196	-2.670253731	-25.15533115	8.18E-19	5.47E-16	33.05678458
chrX	47479190	-	cg03765359	NA	NA	NA	NA	NA	NA	chrX:47478670-47479515	Island	SYN1;SYN1;SYN1;SYN1	NM_133499;NM_006950;NM_006950;NM_133499	5'UTR;1stExon;5'UTR;1stExon	high-CpG:47364039-47364336			X:47363615-47364544	X:47479061-47479809	Unclassified_Cell_type_specific		-2.780425174	-2.310147417	-25.14768829	8.24E-19	5.50E-16	33.04996909
chrX	64887739	+	cg16204757	NA	NA	NA	NA	NA	NA	chrX:64887549-64887837	Island	MSN	NM_002444	Body				X:64804123-64804562	X:64887022-64888186	Promoter_Associated_Cell_type_specific	TRUE	-2.987442663	-2.499496184	-25.14449085	8.26E-19	5.51E-16	33.04711715
chrX	100645906	+	cg04025582	NA	NA	NA	NA	NA	NA	chrX:100645780-100646107	Island	RPL36A	NM_021029	TSS200				X:100532437-100533049	X:100645391-100646487	Promoter_Associated	TRUE	-3.105918007	-2.876747806	-25.14085697	8.29E-19	5.52E-16	33.04387543
chrX	48694012	-	cg13130271	NA	NA	NA	NA	NA	NA	chrX:48693328-48694090	Island	PCSK1N	NM_013271	TSS200	high-CpG:48578894-48579001	DMR		X:48578273-48579034	X:48693151-48694271	Unclassified_Cell_type_specific	TRUE	-3.528092185	-2.410286125	-25.13973117	8.30E-19	5.52E-16	33.04287103
chrX	134555545	-	cg26792541	rs149008343	0.013864	NA	NA	NA	NA	chrX:134555638-134556565	N_Shore	NCRNA00086	NR_024359	TSS1500				X:134383073-134384231	X:134555134-134556476	Unclassified	TRUE	-3.203076297	-2.312216165	-25.13460117	8.34E-19	5.54E-16	33.0382936
chrX	118707913	-	cg06273903	NA	NA	NA	NA	NA	NA	chrX:118708293-118709240	N_Shore	UBE2A;UBE2A	NM_181762;NM_003336	TSS1500;TSS1500					X:118707580-118709556	Promoter_Associated		-2.91150837	-3.224825082	-25.12508151	8.41E-19	5.58E-16	33.02979669
chrX	150067397	-	cg03372815	rs191985788	0.01085	NA	NA	NA	NA	chrX:150066792-150068172	Island	CD99L2;CD99L2;CD99L2	NM_031462;NM_134446;NM_134445	TSS1500;TSS1500;TSS1500				X:149817081-149818776				-3.613813415	-2.434528843	-25.1028748	8.58E-19	5.69E-16	33.00996243
chrX	2825439	-	cg19246080	rs2228431	0.003242	NA	NA	NA	NA	chrX:2825438-2825646	Island	ARSD	NM_001669	Body				X:2835439-2835877				-2.31244233	1.255791949	-25.08301114	8.74E-19	5.78E-16	32.99220504
chrX	21392544	-	cg00878023	NA	NA	NA	NA	NA	NA	chrX:21391835-21393408	Island	CNKSR2;CNKSR2;CNKSR2;CNKSR2;CNKSR2;CNKSR2;CNKSR2;CNKSR2	NM_001168647;NM_001168648;NM_001168648;NM_014927;NM_001168647;NM_001168649;NM_014927;NM_001168649	1stExon;1stExon;5'UTR;1stExon;5'UTR;5'UTR;5'UTR;1stExon	high-CpG:21302317-21302541	DMR		X:21301768-21303521			TRUE	-3.200585561	-2.22156571	-25.07874061	8.78E-19	5.80E-16	32.98838539
chrX	147582939	-	cg03424637	NA	NA	NA	NA	NA	NA	chrX:147582276-147583283	Island	AFF2;AFF2;AFF2;AFF2;AFF2	NM_001169125;NM_001169124;NM_001169122;NM_002025;NM_001169123	Body;Body;Body;Body;Body		DMR		X:147389254-147391091	X:147581823-147583667	Unclassified_Cell_type_specific		-3.029740115	-2.683247943	-25.05392763	8.98E-19	5.92E-16	32.9661784
chrX	136134475	-	cg03732411	NA	NA	NA	NA	NA	NA	chrX:136134510-136135269	N_Shore					CDMR	TRUE	X:135962040-135962545	X:136133627-136135606	Unclassified	TRUE	-3.412317563	-3.203136349	-25.04170099	9.09E-19	5.98E-16	32.95522726
chrX	47093305	+	cg13616144	NA	NA	NA	NA	NA	NA	chrX:47092559-47093306	Island	USP11	NM_004651	Body				X:46977271-46978250	X:47092192-47093465	Promoter_Associated		-3.292937705	-2.640001729	-25.03152379	9.17E-19	6.03E-16	32.94610741
chrX	134478016	+	cg02581727	NA	NA	NA	NA	NA	NA	chrX:134478644-134479057	N_Shore	ZNF449;ZNF75D	NM_152695;NM_007131	TSS1500;TSS200				X:134305172-134306836	X:134477854-134478299	Promoter_Associated		-3.392569616	-3.112353714	-25.01755298	9.29E-19	6.10E-16	32.93358165
chrX	54071365	-	cg12472203	NA	NA	NA	NA	NA	NA	chrX:54070312-54071311	S_Shore	PHF8	NM_015107	TSS1500					X:54070217-54071736	Promoter_Associated	TRUE	-2.783312103	-2.9458512	-25.00459285	9.40E-19	6.17E-16	32.92195537
chrX	68724275	-	cg15788661	NA	NA	NA	NA	NA	NA	chrX:68723731-68726051	Island	FAM155B	NM_015686	TSS1500		DMR		X:68640125-68642699	X:68724266-68724538	Unclassified_Cell_type_specific	TRUE	-3.199832078	-2.854939326	-24.99093708	9.52E-19	6.23E-16	32.90969812
chrX	83757168	+	cg09553014	NA	NA	NA	NA	NA	NA		OpenSea	HDX	NM_144657	5'UTR		DMR		X:83643674-83644133				-2.766806685	-2.579078088	-24.99023916	9.53E-19	6.23E-16	32.90907148
chrX	150151618	-	cg25714218	NA	NA	NA	NA	NA	NA	chrX:150151106-150152457	Island	HMGB3	NM_005342	TSS200				X:149901834-149904072	X:150151536-150151832	Unclassified		-3.610356824	-3.405754823	-24.97460413	9.67E-19	6.31E-16	32.89502849
chrY	9385539	-	cg00455876	NA	NA	NA	NA	NA	NA	chrY:9385471-9385777	Island							Y:9993394-9995882				4.087363604	1.819949537	24.9742324	9.67E-19	6.31E-16	32.8946945
chrX	74516489	+	cg14395423	NA	NA	NA	NA	NA	NA		OpenSea	UPRT;UPRT	NM_145052;NR_030774	Body;Body			TRUE					2.861797315	2.643015135	24.96249234	9.78E-19	6.36E-16	32.88414356
chrX	150151615	-	cg06136002	NA	NA	NA	NA	NA	NA	chrX:150151106-150152457	Island	HMGB3	NM_005342	TSS200				X:149901834-149904072	X:150151536-150151832	Unclassified		-3.728921109	-2.950288218	-24.96187632	9.79E-19	6.36E-16	32.88358978
chrX	154842296	-	cg26540943	NA	NA	NA	NA	NA	NA	chrX:154842112-154842719	Island	TMLHE	NM_018196	5'UTR				X:154495311-154495899	X:154842001-154842828	Promoter_Associated_Cell_type_specific	TRUE	-2.922590314	-2.965469217	-24.96083364	9.79E-19	6.36E-16	32.88265244
chrX	19362100	-	cg21139772	rs5955751	0.008827	NA	NA	NA	NA	chrX:19361726-19362479	Island	PDHA1;PDHA1	NM_000284;NM_000284	5'UTR;1stExon	high-CpG:19271941-19272028			X:19271625-19272462	X:19361287-19362667	Promoter_Associated		-2.185644318	-2.512756912	-24.95018689	9.89E-19	6.42E-16	32.87307882
chrX	68724047	-	cg11329209	NA	NA	NA	NA	NA	NA	chrX:68723731-68726051	Island	FAM155B	NM_015686	TSS1500		DMR		X:68640125-68642699			TRUE	-3.358078906	-2.926276305	-24.92846777	1.01E-18	6.54E-16	32.8535354
chrX	55478539	-	cg01172484	NA	NA	NA	NA	NA	NA		OpenSea	MAGEH1;MAGEH1	NM_014061;NM_014061	1stExon;5'UTR		DMR		X:55495183-55496184	X:55478256-55478965	Promoter_Associated	TRUE	-2.854647769	-3.235411861	-24.92065319	1.02E-18	6.58E-16	32.84649922
chrX	46432858	-	cg09340741	NA	NA	NA	NA	NA	NA	chrX:46433054-46434902	N_Shore	CHST7	NM_019886	TSS1500					X:46431504-46433356	Unclassified	TRUE	-3.550634458	-3.26881409	-24.90802747	1.03E-18	6.64E-16	32.83512616
chrX	123094001	+	cg08130682	NA	NA	NA	NA	NA	NA	chrX:123093923-123094582	Island	STAG2	NM_001042749	TSS1500				X:122921015-122922104	X:123093927-123094521	Promoter_Associated		-3.271589288	-3.523836194	-24.89482968	1.04E-18	6.72E-16	32.82323124
chrX	106449739	+	cg03878985	NA	NA	NA	NA	NA	NA	chrX:106449029-106449740	Island	CXorf41;NUP62CL;CXorf41	NM_001169154;NM_017681;NM_173494	TSS200;TSS200;TSS200				X:106335686-106336601	X:106449138-106449985	Unclassified		-3.526369419	-3.03335978	-24.878874	1.06E-18	6.80E-16	32.80884175
chrX	153193523	-	cg13282942	NA	NA	NA	NA	NA	NA	chrX:153193513-153194074	Island							X:152846633-152847268				-2.423184058	-2.265168857	-24.87837638	1.06E-18	6.80E-16	32.80839281
chrX	84500028	-	cg02263675	NA	NA	NA	NA	NA	NA	chrX:84498772-84499884	S_Shore	ZNF711	NM_021998	5'UTR				X:84385429-84386685				-3.374641282	-2.52142592	-24.87356962	1.06E-18	6.82E-16	32.80405586
chrX	13955102	-	cg07768843	NA	NA	NA	NA	NA	NA	chrX:13956150-13957061	N_Shore	GPM6B	NM_001001994	Body		RDMR						2.776321123	2.518754981	24.84546539	1.09E-18	7.00E-16	32.77868069
chrX	68048818	-	cg24139739	NA	NA	NA	NA	NA	NA	chrX:68048659-68050252	Island	EFNB1	NM_004429	TSS200	high-CpG:67965517-67965636			X:67965288-67967183				-3.503884595	-2.77314355	-24.82287097	1.11E-18	7.14E-16	32.75825818
chrX	23801244	+	cg17831869	NA	NA	NA	NA	NA	NA	chrX:23801055-23801724	Island	SAT1;SAT1	NR_027783;NM_002970	TSS200;TSS200				X:23710958-23711645	X:23800826-23801642	Promoter_Associated_Cell_type_specific	TRUE	-2.827053205	-2.655932853	-24.82123627	1.12E-18	7.14E-16	32.75677986
chrX	77151194	+	cg24814801	NA	NA	NA	NA	NA	NA	chrX:77150837-77151247	Island	MAGT1	NM_032121	TSS200				X:77037317-77037870	X:77150695-77151371	Promoter_Associated	TRUE	-3.362199797	-2.868751945	-24.79741776	1.14E-18	7.29E-16	32.73522805
chrX	48931578	-	cg19587616	rs35035067	0.342105	NA	NA	NA	NA	chrX:48931423-48931954	Island	PRAF2	NM_007213	1stExon				X:48818393-48818898	X:48930919-48932220	Promoter_Associated		-3.957270743	-3.208104392	-24.78293221	1.16E-18	7.38E-16	32.72211029
chrY	21729555	+	cg05672930	NA	NA	NA	NA	NA	NA	chrY:21729143-21729556	Island	CYorf15A	NM_001005852	5'UTR				Y:20188289-20189188				-3.269712046	-3.08822308	-24.78096223	1.16E-18	7.38E-16	32.7203257
chrX	17879701	+	cg24464999	NA	NA	NA	NA	NA	NA	chrX:17879219-17879702	Island	RAI2	NM_021785	TSS1500					X:17878558-17879786	Unclassified_Cell_type_specific	TRUE	-2.681499901	-2.837173383	-24.76482586	1.18E-18	7.48E-16	32.70570219
chrX	11776368	+	cg02195366	NA	NA	NA	NA	NA	NA	chrX:11775784-11776936	Island	MSL3;MSL3;MSL3;MSL3;MSL3;MSL3;MSL3	NM_078629;NM_078628;NM_078630;NM_078629;NM_078628;NM_078630;NM_006800	5'UTR;5'UTR;1stExon;1stExon;1stExon;5'UTR;TSS1500				X:11685687-11687039	X:11775564-11776986	Promoter_Associated	TRUE	-4.004635874	-3.178337993	-24.76122697	1.18E-18	7.50E-16	32.70243933
chrX	138287654	-	cg25078813	NA	NA	NA	NA	NA	NA	chrX:138285888-138287622	S_Shore	FGF13;FGF13;FGF13	NM_001139500;NM_001139498;NM_001139501	TSS1500;TSS1500;TSS1500							TRUE	-2.916544051	-2.536444959	-24.75967931	1.18E-18	7.50E-16	32.70103602
chrX	31284448	+	cg17775340	NA	NA	NA	NA	NA	NA	chrX:31284504-31285019	N_Shore	DMD;DMD;DMD;DMD;DMD;DMD;DMD;DMD;DMD;DMD;DMD;DMD;DMD;DMD;DMD;DMD;DMD;DMD	NM_004013;NM_004023;NM_004009;NM_004015;NM_004011;NM_004017;NM_004016;NM_004021;NM_004014;NM_004007;NM_004006;NM_004010;NM_004019;NM_004022;NM_004012;NM_004020;NM_000109;NM_004018	Body;Body;Body;Body;Body;Body;Body;Body;Body;Body;Body;Body;Body;Body;Body;Body;Body;Body				X:31194369-31195063	X:31284419-31284534	Unclassified_Cell_type_specific		-2.987300532	-2.818067682	-24.75411668	1.19E-18	7.53E-16	32.69599146
chrX	34150470	-	cg14880205	NA	NA	NA	NA	NA	NA	chrX:34148740-34148957	S_Shore	FAM47A	NM_203408	TSS200				X:34059969-34060442				2.303982401	3.302873136	24.7521862	1.19E-18	7.53E-16	32.69424048
chrX	77041832	-	cg00743068	NA	NA	NA	NA	NA	NA	chrX:77041003-77041725	S_Shore	ATRX;ATRX	NM_000489;NM_138270	TSS200;TSS200				X:76927631-76928492	X:77041384-77042298	Promoter_Associated_Cell_type_specific	TRUE	-2.702690002	-2.951566585	-24.73818134	1.21E-18	7.62E-16	32.68153357
chrX	21958612	-	cg23374711	NA	NA	NA	NA	NA	NA	chrX:21958611-21959701	Island	SMS	NM_004595	TSS1500				X:21868420-21869617	X:21958317-21959738	Promoter_Associated		-3.551103044	-2.780558076	-24.73458472	1.21E-18	7.64E-16	32.67826905
chrX	71459039	+	cg07056550	rs17302362	0.00026	NA	NA	NA	NA	chrX:71458560-71459202	Island	ERCC6L;PIN4	NM_017669;NM_001170747	TSS200;Body				X:71375286-71375927	X:71458507-71459289	Promoter_Associated		-2.563482033	-2.922842788	-24.71902434	1.23E-18	7.74E-16	32.66413966
chrX	48815790	+	cg08221357	NA	NA	NA	NA	NA	NA	chrX:48814267-48815894	Island	OTUD5;OTUD5;OTUD5;OTUD5	NM_017602;NM_001136159;NM_001136158;NM_001136157	TSS1500;TSS200;TSS1500;TSS1500				X:48699188-48700813	X:48814180-48816023	Promoter_Associated		-3.293081605	-2.332829333	-24.71628411	1.23E-18	7.75E-16	32.66165045
chrX	74375795	-	cg20972834	NA	NA	NA	NA	NA	NA		OpenSea	ABCB7	NM_004299	Body					X:74375626-74376328	Promoter_Associated_Cell_type_specific	TRUE	-3.073521295	-2.961219413	-24.69250172	1.26E-18	7.91E-16	32.64003442
chrX	129255079	+	cg17040469	NA	NA	NA	NA	NA	NA	chrX:129254555-129255097	Island							X:129082067-129082778	X:129254459-129255319	Unclassified		-2.316411665	-1.797039922	-24.69015341	1.26E-18	7.92E-16	32.63789881
chrX	48755762	+	cg04769268	NA	NA	NA	NA	NA	NA	chrX:48754500-48755329	S_Shore	PQBP1;TIMM17B;PQBP1;PQBP1;PQBP1;PQBP1;TIMM17B;PQBP1;PQBP1;PQBP1;PQBP1;PQBP1	NM_001032384;NM_001167947;NM_001167989;NM_001167992;NM_005710;NM_005710;NM_005834;NM_001167990;NM_001032383;NM_001032381;NM_144495;NM_001032382	5'UTR;TSS1500;5'UTR;TSS200;5'UTR;1stExon;TSS1500;5'UTR;5'UTR;5'UTR;5'UTR;5'UTR				X:48639396-48640765				-2.838598256	-2.025777251	-24.68682846	1.27E-18	7.92E-16	32.63487467
chrX	107019182	+	cg04491396	NA	NA	NA	NA	NA	NA	chrX:107018606-107019611	Island	TSC22D3	NM_198057	TSS200				X:106905047-106906480	X:107018859-107021211	Unclassified		-3.04751581	-2.870070533	-24.68662689	1.27E-18	7.92E-16	32.63469133
chrX	70316123	+	cg13566908	NA	NA	NA	NA	NA	NA	chrX:70316349-70316671	N_Shore	FOXO4;FOXO4;FOXO4;FOXO4	NM_005938;NM_005938;NM_001170931;NM_001170931	1stExon;5'UTR;1stExon;5'UTR				X:70232285-70233396	X:70315385-70316253	Promoter_Associated_Cell_type_specific		-3.007721432	-2.926161429	-24.67311309	1.28E-18	8.02E-16	32.62239558
chrX	53461213	+	cg04241572	NA	NA	NA	NA	NA	NA	chrX:53461178-53461463	Island	HSD17B10;HSD17B10	NM_001037811;NM_004493	Body;Body				X:53477827-53478188	X:53461138-53461763	Promoter_Associated		-2.84783021	-3.081689998	-24.67094012	1.28E-18	8.02E-16	32.62041781
chrX	153686026	+	cg19039586	NA	NA	NA	NA	NA	NA	chrX:153686094-153687124	N_Shore	PLXNA3	NM_017514	TSS1500								-2.613038704	-2.001148353	-24.66479342	1.29E-18	8.06E-16	32.61482225
chrX	40006699	-	cg04101819	NA	NA	NA	NA	NA	NA	chrX:40005040-40007066	Island	BCOR;BCOR	NM_001123384;NM_001123383	5'UTR;5'UTR		RDMR		X:39891553-39892010				3.001854391	2.929321779	24.64948698	1.31E-18	8.16E-16	32.60088184
chrX	117479692	-	cg09144786	NA	NA	NA	NA	NA	NA	chrX:117479565-117480488	Island	WDR44	NM_019045	TSS1500					X:117479159-117481066	Promoter_Associated		-3.202933899	-2.961764443	-24.64881129	1.31E-18	8.16E-16	32.60026625
chrX	54384537	+	cg00895705	NA	NA	NA	NA	NA	NA	chrX:54383872-54385477	Island	WNK3;WNK3	NM_020922;NM_001002838	TSS200;TSS200				X:54400631-54402337	X:54383841-54385273	Unclassified_Cell_type_specific		-3.726173487	-3.083656907	-24.64241989	1.32E-18	8.20E-16	32.59444237
chrX	139015490	+	cg03753451	NA	NA	NA	NA	NA	NA	chrX:139013862-139015491	Island							X:138841098-138843256	X:139015247-139015493	Promoter_Associated	TRUE	-2.62785679	-2.850296347	-24.64093878	1.32E-18	8.20E-16	32.59309255
chrX	53710374	+	cg07150680	NA	NA	NA	NA	NA	NA	chrX:53710495-53711457	N_Shore	HUWE1	NM_031407	5'UTR				X:53727013-53728182	X:53710187-53711697	Promoter_Associated		-3.146623994	-2.250098827	-24.61609892	1.35E-18	8.38E-16	32.57044172
chrX	49022793	+	cg10277365	NA	NA	NA	NA	NA	NA	chrX:49022407-49023072	Island	MAGIX;MAGIX;MAGIX;MAGIX	NM_001099682;NM_001099680;NM_024859;NM_001099681	3'UTR;3'UTR;3'UTR;3'UTR			TRUE	X:48909396-48910097	X:49022595-49023649	Promoter_Associated_Cell_type_specific	TRUE	-2.974878529	-2.227647091	-24.60924899	1.36E-18	8.42E-16	32.56419119
chrX	37430707	-	cg19679687	NA	NA	NA	NA	NA	NA	chrX:37430706-37431784	Island	LANCL3;LANCL3	NM_198511;NM_001170331	TSS200;TSS200				X:37315490-37316849				-2.32669679	-1.942086923	-24.57027092	1.41E-18	8.73E-16	32.52858882
chrX	153627594	+	cg12038981	NA	NA	NA	NA	NA	NA	chrX:153626095-153627324	S_Shore	RPL10;RPL10;SNORA70	NM_006013;NR_026898;NR_000011	Body;Body;TSS1500		RDMR		X:153280759-153280983	X:153625687-153628207	Promoter_Associated		-3.205405004	-2.74918778	-24.5475524	1.44E-18	8.90E-16	32.50781028
chrX	100877938	+	cg12177454	NA	NA	NA	NA	NA	NA		OpenSea	ARMCX3;ARMCX3;ARMCX3	NM_016607;NM_177947;NM_177948	TSS200;TSS200;TSS1500					X:100877924-100878328	Promoter_Associated_Cell_type_specific		-3.076221536	-2.822027759	-24.54027103	1.45E-18	8.95E-16	32.50114639
chrX	12809173	-	cg26190455	NA	NA	NA	NA	NA	NA	chrX:12809597-12810332	N_Shore	PRPS2;PRPS2	NM_002765;NM_001039091	TSS1500;TSS1500				X:12719077-12720253	X:12808920-12810321	Promoter_Associated		-3.791781106	-3.385054904	-24.53845009	1.46E-18	8.96E-16	32.49947954
chrX	63425720	-	cg15693668	NA	NA	NA	NA	NA	NA	chrX:63424198-63426190	Island	FAM123B	NM_152424	TSS200				X:63340947-63342911	X:63425535-63425860	Promoter_Associated		-2.969893195	-1.500566826	-24.53599683	1.46E-18	8.97E-16	32.49723367
chrX	13835295	-	cg09521623	NA	NA	NA	NA	NA	NA		OpenSea	GPM6B;GPM6B;GPM6B;GPM6B;GPM6B;GPM6B;GPM6B	NM_005278;NM_005278;NM_001001996;NM_001001994;NM_001001995;NM_001001996;NM_001001995	1stExon;5'UTR;5'UTR;Body;5'UTR;1stExon;1stExon	low-CpG:13745088-13745239		TRUE					2.897664691	2.770588819	24.5278892	1.47E-18	9.02E-16	32.48980975
chrX	46405451	+	cg08435532	NA	NA	NA	NA	NA	NA	chrX:46404634-46405165	S_Shore	ZNF674;LOC401588;ZNF674	NM_001146291;NR_015378;NM_001039891	TSS1500;Body;TSS1500								-3.104060592	-2.581403518	-24.52364072	1.48E-18	9.05E-16	32.48591851
chrX	39946573	-	cg14261068	NA	NA	NA	NA	NA	NA	chrX:39949372-39949976	N_Shelf	BCOR;BCOR;BCOR;BCOR	NM_001123384;NM_017745;NM_001123385;NM_001123383	5'UTR;5'UTR;5'UTR;5'UTR		CDMR	TRUE					3.078363829	2.573144295	24.51582684	1.49E-18	9.10E-16	32.47875981
chrX	134555839	-	cg12823249	NA	NA	NA	NA	NA	NA	chrX:134555638-134556565	Island	NCRNA00086	NR_024359	TSS200				X:134383073-134384231	X:134555134-134556476	Unclassified		-2.764265231	-3.179271082	-24.50627202	1.50E-18	9.17E-16	32.47000287
chrX	131352282	-	cg07674503	NA	NA	NA	NA	NA	NA	chrX:131351531-131352535	Island	RAP2C	NM_021183	TSS200	high-CpG:131179886-131180190			X:131179025-131180216	X:131352154-131352367	Promoter_Associated		-4.01033707	-3.149838994	-24.49690576	1.51E-18	9.24E-16	32.46141524
chrX	100075083	+	cg03026311	NA	NA	NA	NA	NA	NA	chrX:100075232-100075559	N_Shore	CSTF2	NM_001325	TSS1500				X:99961259-99961740	X:100074500-100075649	Promoter_Associated	TRUE	-2.631740249	-2.563735916	-24.43149152	1.61E-18	9.82E-16	32.40134215
chrX	119149854	+	cg17242918	NA	NA	NA	NA	NA	NA	chrX:119149185-119149734	S_Shore					DMR		X:119032686-119034466				-2.887669117	-2.48258932	-24.42827818	1.62E-18	9.84E-16	32.39838681
chrX	48367230	-	cg00026186	NA	NA	NA	NA	NA	NA	chrX:48367165-48367742	Island	PORCN;PORCN;PORCN;PORCN;PORCN	NM_203476;NM_203473;NM_022825;NM_203474;NM_203475	TSS200;TSS200;TSS200;TSS1500;TSS1500				X:48251768-48252712	X:48366736-48367607	Promoter_Associated		-4.589022129	-3.743322904	-24.40838499	1.65E-18	1.00E-15	32.38008173
chrX	46405123	+	cg24701794	NA	NA	NA	NA	NA	NA	chrX:46404634-46405165	Island	ZNF674;LOC401588;ZNF674	NM_001146291;NR_015378;NM_001039891	TSS1500;Body;TSS1500				X:46289535-46290146	X:46404458-46405206	Promoter_Associated		-3.185406146	-3.14884425	-24.40522593	1.65E-18	1.00E-15	32.37717341
chrX	57021771	+	cg15766608	NA	NA	NA	NA	NA	NA	chrX:57021591-57022044	Island	SPIN3;SPIN3;SPIN3	NM_001010862;NM_001010862;NR_027139	5'UTR;1stExon;Body				X:57038197-57038769	X:57021684-57022299	Promoter_Associated	TRUE	-2.837215217	-2.287879852	-24.39929132	1.66E-18	1.01E-15	32.37170877
chrX	129244631	+	cg04010032	NA	NA	NA	NA	NA	NA	chrX:129243674-129245575	Island	ELF4;ELF4;ELF4	NM_001421;NM_001127197;NM_001127197	TSS200;1stExon;5'UTR	high-CpG:129072103-129072607			X:129071315-129073222	X:129244010-129245763	Promoter_Associated		-2.855945684	-1.905063783	-24.39313576	1.67E-18	1.01E-15	32.36603921
chrX	55516236	-	cg12517811	NA	NA	NA	NA	NA	NA	chrX:55515067-55515544	S_Shore	USP51	NM_201286	TSS1500		DMR		X:55532644-55532986	X:55514794-55516250	Promoter_Associated		-3.621461471	-3.068000876	-24.38110119	1.69E-18	1.02E-15	32.35495043
chrX	19533340	+	cg25940844	NA	NA	NA	NA	NA	NA	chrX:19533003-19533551	Island	MAP3K15	NM_001001671	1stExon				X:19442925-19443682	X:19532666-19533897	Unclassified_Cell_type_specific	TRUE	-2.963699301	-2.125961012	-24.37124519	1.71E-18	1.03E-15	32.34586472
chrX	70586753	-	cg12176933	rs28382147	0.02994	NA	NA	NA	NA	chrX:70585715-70587063	Island	TAF1;BCYRN1;TAF1	NM_138923;NR_001568;NM_004606	Body;Body;Body				X:70502441-70503788	X:70585609-70587084	Promoter_Associated		-3.293127936	-2.875865302	-24.30941871	1.81E-18	1.09E-15	32.28878172
chrX	12809156	-	cg07874284	NA	NA	NA	NA	NA	NA	chrX:12809597-12810332	N_Shore	PRPS2;PRPS2	NM_002765;NM_001039091	TSS1500;TSS1500				X:12719077-12720253	X:12808920-12810321	Promoter_Associated		-2.304638702	-2.88119939	-24.30505602	1.82E-18	1.10E-15	32.28474798
chrX	77359739	-	cg24657313	rs17139588	0.053044	NA	NA	NA	NA	chrX:77359303-77359979	Island	PGK1;PGK1	NM_000291;NM_000291	1stExon;5'UTR	high-CpG:77246334-77246437			X:77246011-77247167	X:77359057-77359965	Promoter_Associated		-3.612927246	-4.125985669	-24.30010493	1.83E-18	1.10E-15	32.28016927
chrX	39863342	-	cg07463743	NA	NA	NA	NA	NA	NA	chrX:39864525-39869106	N_Shore					RDMR	TRUE					2.501763976	2.689284294	24.2971168	1.83E-18	1.10E-15	32.27740542
chrX	48980092	-	cg07240096	NA	NA	NA	NA	NA	NA	chrX:48979844-48980266	Island	GPKOW	NM_015698	TSS200	high-CpG:48867022-48867053			X:48866789-48867210	X:48979930-48980289	Promoter_Associated		-3.275511348	-2.691068127	-24.27456367	1.87E-18	1.12E-15	32.25653343
chrX	100075531	-	cg02934281	rs73559565	0.02649	NA	NA	NA	NA	chrX:100075232-100075559	Island	CSTF2	NM_001325	Body				X:99961835-99962353	X:100074500-100075649	Promoter_Associated	TRUE	-2.69461955	-2.906958641	-24.26915279	1.88E-18	1.13E-15	32.25152285
chrX	153991009	+	cg23712855	NA	NA	NA	NA	NA	NA	chrX:153990840-153991831	Island	DKC1;DKC1	NM_001363;NM_001142463	TSS200;TSS200				X:153643943-153645113	X:153990229-153991934	Promoter_Associated		-3.507342233	-2.769360323	-24.26725896	1.88E-18	1.13E-15	32.24976885
chrX	51361547	+	cg14308265	NA	NA	NA	NA	NA	NA	chrX:51360851-51361777	Island					DMR		X:51377503-51378489			TRUE	-4.268463039	-3.024092796	-24.26371848	1.89E-18	1.13E-15	32.24648938
chrX	150152212	-	cg22876425	NA	NA	NA	NA	NA	NA	chrX:150151106-150152457	Island	HMGB3	NM_005342	5'UTR				X:149901834-149904072				-3.276224065	-2.271975187	-24.2345303	1.94E-18	1.16E-15	32.21943389
chrX	24712459	-	cg04681171	NA	NA	NA	NA	NA	NA	chrX:24711630-24712284	S_Shore	POLA1	NM_016937	Body				X:24621552-24622381	X:24711381-24712598	Promoter_Associated_Cell_type_specific		-2.88839492	-2.637926185	-24.22022014	1.97E-18	1.18E-15	32.20615681
chrX	77154941	+	cg12981362	NA	NA	NA	NA	NA	NA	chrX:77150837-77151247	S_Shelf	COX7B	NM_001866	TSS200					X:77154573-77155071	Promoter_Associated	TRUE	-3.691922862	-2.728302453	-24.21617352	1.98E-18	1.18E-15	32.20240082
chrX	102566123	-	cg06302218	NA	NA	NA	NA	NA	NA	chrX:102565314-102566034	S_Shore	BEX2;BEX2;BEX2;BEX2	NM_001168401;NM_001168400;NM_032621;NM_001168399	TSS200;TSS1500;TSS200;TSS1500					X:102565226-102566593	Unclassified_Cell_type_specific	TRUE	-2.784221559	-3.147900409	-24.21185547	1.99E-18	1.18E-15	32.19839217
chrX	54209370	-	cg03334316	NA	NA	NA	NA	NA	NA	chrX:54208939-54209723	Island	FAM120C	NM_017848	1stExon				X:54225728-54226729	X:54208515-54210334	Promoter_Associated		-4.052670494	-2.289472776	-24.20119419	2.01E-18	1.19E-15	32.18849159
chrX	131623259	+	cg21471515	NA	NA	NA	NA	NA	NA	chrX:131623144-131624115	Island	MBNL3	NM_001170704	5'UTR				X:131450787-131451823	X:131622766-131623651	Promoter_Associated_Cell_type_specific		-2.9622075	-3.007657496	-24.19329282	2.02E-18	1.20E-15	32.18115104
chrX	122994594	-	cg25514427	NA	NA	NA	NA	NA	NA	chrX:122993547-122994335	S_Shore	XIAP	NM_001167	5'UTR					X:122993086-122994722	Promoter_Associated		-3.378538365	-2.597361316	-24.18617868	2.04E-18	1.21E-15	32.17453968
chrX	134186273	+	cg15685776	rs2247343	0.413509	NA	NA	NA	NA	chrX:134185563-134186337	Island	FAM127B;FAM127B	NM_001078172;NM_001134321	TSS200;TSS200	high-CpG:134013737-134013946			X:134013283-134014096	X:134185997-134186694	Promoter_Associated		-4.039376937	-3.635363467	-24.16479162	2.08E-18	1.23E-15	32.15465182
chrX	51075046	-	cg00648125	NA	NA	NA	NA	NA	NA	chrX:51075272-51076331	N_Shore	NUDT10	NM_153183	TSS200							TRUE	-2.91725718	-2.504096752	-24.13236825	2.14E-18	1.27E-15	32.12446598
chrX	18372963	+	cg08300622	NA	NA	NA	NA	NA	NA	chrX:18371897-18373148	Island	SCML2	NM_006089	TSS200				X:18281819-18283196	X:18371697-18373050	Unclassified_Cell_type_specific	TRUE	-3.247013555	-2.860511625	-24.13124926	2.15E-18	1.27E-15	32.12342344
chrX	106871478	-	cg21080294	NA	NA	NA	NA	NA	NA	chrX:106871621-106871827	N_Shore	PRPS1	NM_002764	TSS200					X:106871267-106872417	Promoter_Associated		-3.022277778	-3.401586508	-24.12907121	2.15E-18	1.27E-15	32.12139407
chrX	153362176	-	cg11479591	NA	NA	NA	NA	NA	NA	chrX:153362568-153363473	N_Shore	MECP2;MECP2	NM_001110792;NM_004992	Body;5'UTR				X:153015265-153016827	X:153361905-153363868	Promoter_Associated		-3.269739148	-3.583373048	-24.1264627	2.16E-18	1.27E-15	32.11896338
chrX	119445076	-	cg04069374	NA	NA	NA	NA	NA	NA	chrX:119444859-119445272	Island	FAM70A;FAM70A;FAM70A	NM_017938;NM_001104544;NM_001104545	Body;Body;Body		DMR		X:119328165-119329291				-2.428302124	-1.943088213	-24.12619906	2.16E-18	1.27E-15	32.11871769
chrX	77359363	-	cg00151234	rs2076628	0.314715	NA	NA	NA	NA	chrX:77359303-77359979	Island	PGK1	NM_000291	TSS1500				X:77246011-77247167	X:77359057-77359965	Promoter_Associated		-4.089381403	-3.377486531	-24.12309838	2.16E-18	1.27E-15	32.11582798
chrX	39714465	-	cg16617551	NA	NA	NA	NA	NA	NA		OpenSea					DMR	TRUE		X:39714143-39715364	Unclassified		-3.546236012	-2.320667688	-24.11577498	2.18E-18	1.28E-15	32.10900132
chrX	134166801	-	cg12592455	NA	NA	NA	NA	NA	NA	chrX:134166067-134166985	Island	FAM127A;FAM127A	NM_001078171;NM_001078171	1stExon;3'UTR				X:133993685-133994651	X:134165921-134166843	Promoter_Associated	TRUE	-2.654772275	-2.312073407	-24.11174841	2.19E-18	1.28E-15	32.10524693
chrX	153059894	+	cg11520843	NA	NA	NA	NA	NA	NA	chrX:153059275-153060557	Island	IDH3G;SSR4;IDH3G;IDH3G;IDH3G	NM_004135;NM_006280;NM_174869;NM_174869;NM_004135	5'UTR;TSS200;1stExon;5'UTR;1stExon				X:152712470-152714037	X:153059070-153060237	Promoter_Associated		-4.369658125	-3.576781681	-24.1091828	2.19E-18	1.28E-15	32.10285442
chrY	10035202	-	cg10835413	NA	NA	NA	NA	NA	NA	chrY:10036737-10037179	N_Shore				low-CpG:10644812-10645889			Y:10645050-10645368	Y:10034909-10036729	Unclassified		2.757751236	1.199160508	24.08815533	2.24E-18	1.31E-15	32.08323548
chrX	47518594	-	cg06093412	NA	NA	NA	NA	NA	NA	chrX:47518015-47518850	Island	LOC100133957;LOC100133957;UXT;UXT	NR_028119;NR_027444;NM_004182;NM_153477	Body;Body;TSS200;TSS200				X:47402910-47403794	X:47517859-47519027	Promoter_Associated	TRUE	-3.827885895	-3.398484253	-24.0745568	2.27E-18	1.32E-15	32.07053827
chrX	54466697	-	cg23939077	NA	NA	NA	NA	NA	NA		OpenSea	TSR2	NM_058163	TSS200				X:54483422-54483966	X:54466419-54467027	Promoter_Associated		-3.31331434	-2.133201373	-24.06804334	2.28E-18	1.33E-15	32.06445387
chrX	18372126	+	cg09799350	NA	NA	NA	NA	NA	NA	chrX:18371897-18373148	Island	SCML2	NM_006089	5'UTR				X:18281819-18283196	X:18371697-18373050	Unclassified_Cell_type_specific	TRUE	-3.298685039	-3.014126962	-24.063409	2.29E-18	1.33E-15	32.06012375
chrX	49020091	-	cg00116709	NA	NA	NA	NA	NA	NA	chrX:49019722-49020307	Island	MAGIX;MAGIX;MAGIX;MAGIX	NM_001099681;NM_001099680;NM_001099682;NM_024859	Body;TSS200;Body;Body				X:48906667-48907519	X:49020050-49020363	Unclassified_Cell_type_specific		-3.62126196	-2.348440032	-24.05371418	2.31E-18	1.34E-15	32.05106252
chrX	135333698	+	cg13243544	NA	NA	NA	NA	NA	NA	chrX:135332893-135333726	Island	MAP7D3	NM_024597	TSS200				X:135160560-135161372	X:135332590-135334313	Promoter_Associated	TRUE	-3.302756072	-3.06477715	-24.04300604	2.34E-18	1.36E-15	32.04104974
chrX	128789004	-	cg07382899	NA	NA	NA	NA	NA	NA	chrX:128788003-128789195	Island	APLN	NM_017413	TSS200				X:128615752-128616827			TRUE	-3.003820621	-3.035546318	-24.03044035	2.37E-18	1.37E-15	32.02929406
chrX	150151784	-	cg11186981	NA	NA	NA	NA	NA	NA	chrX:150151106-150152457	Island	HMGB3;HMGB3	NM_005342;NM_005342	1stExon;5'UTR	high-CpG:149902415-149902477			X:149901834-149904072	X:150151536-150151832	Unclassified		-2.683870136	-2.259058074	-24.01936763	2.39E-18	1.39E-15	32.01892978
chrX	110339372	-	cg10105844	NA	NA	NA	NA	NA	NA	chrX:110339364-110339679	Island	PAK3;PAK3;PAK3	NM_001128166;NM_002578;NM_001128167	5'UTR;TSS200;5'UTR					X:110338945-110340034	Unclassified_Cell_type_specific	TRUE	-3.211368459	-2.773627095	-24.00169184	2.43E-18	1.41E-15	32.00237451
chrX	134185920	-	cg13318368	NA	NA	NA	NA	NA	NA	chrX:134185563-134186337	Island	FAM127B;FAM127B	NM_001134321;NM_001078172	Body;1stExon				X:134013283-134014096	X:134184939-134185988	Promoter_Associated		-3.230068012	-2.645196805	-23.99465646	2.45E-18	1.42E-15	31.99578157
chrX	138287529	+	cg06981242	NA	NA	NA	NA	NA	NA	chrX:138285888-138287622	Island	FGF13;FGF13;FGF13	NM_001139500;NM_001139498;NM_001139501	TSS1500;TSS1500;TSS1500		DMR		X:138114705-138115288				-2.990815848	-2.887589085	-23.98974062	2.46E-18	1.42E-15	31.99117367
chrX	117479980	-	cg03944921	NA	NA	NA	NA	NA	NA	chrX:117479565-117480488	Island	WDR44	NM_019045	TSS200				X:117363780-117364877	X:117479159-117481066	Promoter_Associated		-2.839400771	-2.057242395	-23.98426098	2.47E-18	1.43E-15	31.98603612
chrX	47092288	+	cg25316166	NA	NA	NA	NA	NA	NA	chrX:47092559-47093306	N_Shore	USP11	NM_004651	TSS200					X:47092192-47093465	Promoter_Associated		-3.159339104	-2.788476707	-23.9745614	2.50E-18	1.44E-15	31.97693908
chrX	153979507	+	cg25897349	NA	NA	NA	NA	NA	NA	chrX:153978838-153979650	Island	GAB3;GAB3	NM_001081573;NM_080612	TSS200;TSS200	high-CpG:153632355-153633010			X:153631939-153632911	X:153978764-153979675	Promoter_Associated_Cell_type_specific		-2.799656172	-2.506280582	-23.95348188	2.55E-18	1.47E-15	31.9571557
chrX	74376285	-	cg01717812	NA	NA	NA	NA	NA	NA		OpenSea	ABCB7	NM_004299	TSS200					X:74375626-74376328	Promoter_Associated_Cell_type_specific	TRUE	-3.514005823	-3.249795406	-23.94941372	2.56E-18	1.47E-15	31.95333558
chrX	46405000	+	cg25441577	NA	NA	NA	NA	NA	NA	chrX:46404634-46405165	Island	ZNF674;LOC401588;ZNF674	NM_001146291;NR_015378;NM_001039891	TSS200;Body;TSS200				X:46289535-46290146	X:46404458-46405206	Promoter_Associated		-2.713425524	-2.759928737	-23.94112297	2.58E-18	1.48E-15	31.94554824
chrX	34960873	+	cg18377059	NA	NA	NA	NA	NA	NA	chrX:34961430-34961705	N_Shore	FAM47B	NM_152631	TSS200				X:34870783-34872610				2.364428988	3.32350187	23.93631522	2.59E-18	1.48E-15	31.94103111
chrX	100603709	+	cg08358587	rs191043798	0.012658	NA	NA	NA	NA	chrX:100603622-100603950	Island	TIMM8A;TIMM8A;TIMM8A	NM_001145951;NM_004085;NM_004085	TSS200;1stExon;5'UTR	high-CpG:100490329-100490405			X:100490077-100490606	X:100602908-100604594	Promoter_Associated	TRUE	-3.42793434	-2.939664418	-23.93193253	2.60E-18	1.49E-15	31.93691253
chrX	122865777	+	cg25910467	NA	NA	NA	NA	NA	NA	chrX:122866199-122867097	N_Shore	THOC2	NM_001081550	Body					X:122865528-122865964	Promoter_Associated		-2.641750391	-2.698182572	-23.92861995	2.61E-18	1.49E-15	31.93379904
chrX	68725088	+	cg07462256	NA	NA	NA	NA	NA	NA	chrX:68723731-68726051	Island	FAM155B;FAM155B	NM_015686;NM_015686	1stExon;5'UTR		DMR		X:68640125-68642699				-2.79251819	-2.172014203	-23.92724381	2.61E-18	1.49E-15	31.93250548
chrX	100872944	-	cg26438739	NA	NA	NA	NA	NA	NA		OpenSea	ARMCX6;ARMCX6;ARMCX6;ARMCX6	NM_001009584;NM_019007;NM_019007;NM_001009584	1stExon;1stExon;5'UTR;5'UTR	low-CpG:100759582-100759601	DMR		X:100759250-100759632	X:100872231-100873164	Promoter_Associated	TRUE	-3.008728665	-3.052446109	-23.92449208	2.62E-18	1.49E-15	31.92991864
chrX	11129115	-	cg00935394	NA	NA	NA	NA	NA	NA	chrX:11129276-11129758	N_Shore	HCCS;HCCS	NM_001122608;NM_005333	TSS1500;TSS1500					X:11129102-11130105	Promoter_Associated	TRUE	-3.386728624	-2.959306535	-23.9243419	2.62E-18	1.49E-15	31.92977745
chrX	131352293	-	cg06051391	NA	NA	NA	NA	NA	NA	chrX:131351531-131352535	Island	RAP2C	NM_021183	TSS200	high-CpG:131179886-131180190			X:131179025-131180216	X:131352154-131352367	Promoter_Associated		-3.038519343	-2.83926791	-23.91649656	2.64E-18	1.50E-15	31.92240045
chrX	54666075	-	cg09326448	NA	NA	NA	NA	NA	NA	chrX:54665781-54666274	Island							X:54682524-54683218	X:54665579-54666800	Promoter_Associated	TRUE	-3.111216273	-2.951928743	-23.91522013	2.64E-18	1.50E-15	31.92119998
chrX	150067687	+	cg05091873	NA	NA	NA	NA	NA	NA	chrX:150066792-150068172	Island	CD99L2;CD99L2;CD99L2	NM_031462;NM_134446;NM_134445	TSS1500;TSS1500;TSS1500				X:149817081-149818776				-2.798219916	-2.558767317	-23.89396284	2.70E-18	1.53E-15	31.90119784
chrX	100645872	+	cg09738386	NA	NA	NA	NA	NA	NA	chrX:100645780-100646107	Island	RPL36A	NM_021029	TSS200				X:100532437-100533049	X:100645391-100646487	Promoter_Associated	TRUE	-2.970629968	-2.358679002	-23.87380649	2.75E-18	1.56E-15	31.88221443
chrX	14891118	+	cg18426655	rs149617434	0.010247	NA	NA	NA	NA	chrX:14890991-14891734	Island	FANCB;MOSPD2;FANCB;FANCB;FANCB	NM_001018113;NM_152581;NM_001018113;NM_152633;NM_152633	1stExon;TSS1500;5'UTR;5'UTR;1stExon				X:14800913-14801685	X:14890952-14892003	Promoter_Associated		-4.764945776	-3.539653245	-23.87041523	2.76E-18	1.56E-15	31.87901887
chrX	12993759	-	cg20064153	NA	NA	NA	NA	NA	NA	chrX:12993107-12994599	Island	TMSL3;TMSB4X	NM_183049;NM_021109	5'UTR;5'UTR				X:12902996-12903882	X:12993645-12993929	Promoter_Associated		-2.855124615	-3.208222897	-23.85100739	2.81E-18	1.59E-15	31.86072186
chrX	48931953	+	cg14368286	NA	NA	NA	NA	NA	NA	chrX:48931423-48931954	Island	PRAF2	NM_007213	TSS1500				X:48818393-48818898	X:48930919-48932220	Promoter_Associated		-3.014147003	-2.57324558	-23.8492715	2.82E-18	1.59E-15	31.85908456
chrX	117629928	+	cg00112256	NA	NA	NA	NA	NA	NA	chrX:117629624-117630776	Island	DOCK11;DOCK11	NM_144658;NM_144658	5'UTR;1stExon				X:117513186-117514804	X:117629137-117631085	Promoter_Associated	TRUE	-3.394509077	-2.696985958	-23.84587037	2.83E-18	1.59E-15	31.85587625
chrX	48901167	+	cg17008556	NA	NA	NA	NA	NA	NA	chrX:48900510-48901469	Island	TFE3	NM_006521	TSS200				X:48787455-48788592	X:48900234-48902017	Promoter_Associated		-3.953004783	-3.090855847	-23.83001013	2.87E-18	1.62E-15	31.84090885
chrX	101854471	+	cg20463407	NA	NA	NA	NA	NA	NA	chrX:101854275-101854527	Island	ARMCX5;ARMCX5;ARMCX5;ARMCX5;ARMCX5;ARMCX5;ARMCX5;ARMCX5;ARMCX5	NM_001168485;NM_001168482;NM_022838;NM_001168478;NM_001168479;NM_001168482;NM_001168478;NM_001168480;NM_022838	5'UTR;5'UTR;5'UTR;5'UTR;5'UTR;1stExon;1stExon;5'UTR;1stExon	low-CpG:101740759-101741131			X:101740712-101741183	X:101854147-101855080	Promoter_Associated	TRUE	-2.81716135	-2.788022912	-23.82030273	2.90E-18	1.63E-15	31.83174278
chrX	23351264	+	cg04791287	NA	NA	NA	NA	NA	NA	chrX:23351142-23353639	Island							X:23260014-23263560				-2.326193415	-3.127062484	-23.81985266	2.90E-18	1.63E-15	31.83131771
chrX	47518846	+	cg10709704	NA	NA	NA	NA	NA	NA	chrX:47518015-47518850	Island	LOC100133957;UXT;LOC100133957;UXT	NR_028119;NM_004182;NR_027444;NM_153477	Body;TSS1500;Body;TSS1500				X:47402910-47403794	X:47517859-47519027	Promoter_Associated	TRUE	-2.352466481	-2.23999314	-23.81490626	2.91E-18	1.63E-15	31.82664555
chrX	153990874	+	cg09055253	NA	NA	NA	NA	NA	NA	chrX:153990840-153991831	Island	DKC1;DKC1	NM_001363;NM_001142463	TSS200;TSS200				X:153643943-153645113	X:153990229-153991934	Promoter_Associated		-2.559678163	-2.714657932	-23.81489401	2.91E-18	1.63E-15	31.82663399
chrX	49020114	-	cg00583618	NA	NA	NA	NA	NA	NA	chrX:49019722-49020307	Island	MAGIX;MAGIX;MAGIX;MAGIX	NM_001099681;NM_001099680;NM_001099682;NM_024859	Body;TSS200;Body;Body				X:48906667-48907519	X:49020050-49020363	Unclassified_Cell_type_specific		-4.025946046	-3.206575716	-23.81356016	2.92E-18	1.63E-15	31.82537391
chrX	30907727	+	cg20057595	NA	NA	NA	NA	NA	NA	chrX:30906901-30907728	Island	MAP3K7IP3	NM_152787	TSS1500				X:30816801-30817649	X:30906810-30908163	Promoter_Associated		-4.305329151	-3.501117267	-23.81233722	2.92E-18	1.63E-15	31.82421855
chrX	39951640	+	cg01522249	NA	NA	NA	NA	NA	NA	chrX:39950899-39951665	Island	BCOR;BCOR;BCOR;BCOR	NM_001123384;NM_017745;NM_001123385;NM_001123383	5'UTR;5'UTR;5'UTR;5'UTR		RDMR		X:39835821-39836609				2.300981682	2.666407278	23.81121687	2.93E-18	1.63E-15	31.82316005
chrX	153640221	+	cg00113623	NA	NA	NA	NA	NA	NA	chrX:153639734-153640675	Island	TAZ;TAZ;DNASE1L1;DNASE1L1;TAZ;TAZ;DNASE1L1;TAZ	NM_000116;NM_181312;NM_001009934;NM_001009932;NM_181313;NR_024048;NM_001009933;NM_181311	1stExon;1stExon;5'UTR;5'UTR;1stExon;Body;5'UTR;1stExon				X:153292929-153293809	X:153639427-153640533	Promoter_Associated_Cell_type_specific		-2.996841824	-2.156404739	-23.8106645	2.93E-18	1.63E-15	31.82263816
chrX	51139066	+	cg03440272	NA	NA	NA	NA	NA	NA	chrX:51138953-51139255	Island						TRUE	X:51155528-51156168	X:51138425-51139637	Unclassified_Cell_type_specific		-3.810654241	-3.431907034	-23.8011632	2.95E-18	1.65E-15	31.81365912
chrX	48814914	-	cg18112782	NA	NA	NA	NA	NA	NA	chrX:48814267-48815894	Island	OTUD5;OTUD5;OTUD5;OTUD5	NM_001136159;NM_001136157;NM_001136158;NM_017602	5'UTR;TSS200;TSS200;TSS200	high-CpG:48699848-48700226			X:48699188-48700813	X:48814180-48816023	Promoter_Associated		-3.723261034	-2.519115204	-23.79057919	2.98E-18	1.66E-15	31.80365248
chrX	84498937	+	cg25730864	NA	NA	NA	NA	NA	NA	chrX:84498772-84499884	Island	ZNF711	NM_021998	TSS200				X:84385429-84386685	X:84498786-84499201	Unclassified_Cell_type_specific		-3.069307252	-2.828415658	-23.77146648	3.04E-18	1.69E-15	31.7855706
chrX	63425776	-	cg07137581	NA	NA	NA	NA	NA	NA	chrX:63424198-63426190	Island	FAM123B	NM_152424	TSS200				X:63340947-63342911	X:63425535-63425860	Promoter_Associated		-3.399064443	-3.291097525	-23.76564757	3.06E-18	1.70E-15	31.78006252
chrX	129194523	-	cg07806343	NA	NA	NA	NA	NA	NA	chrX:129194007-129194703	Island							X:129021689-129022384	X:129193880-129195193	Unclassified		-3.183000632	-2.1412832	-23.74917521	3.11E-18	1.72E-15	31.76446241
chrX	129304952	+	cg13125542	NA	NA	NA	NA	NA	NA	chrX:129304946-129306427	Island	RAB33A	NM_004794	TSS1500		DMR			X:129304714-129305105	Unclassified		-3.27116192	-2.779701025	-23.74860155	3.11E-18	1.72E-15	31.76391892
chrX	53111786	+	cg23696472	NA	NA	NA	NA	NA	NA	chrX:53111281-53112016	Island	TSPYL2	NM_022117	1stExon	high-CpG:53128510-53128514			X:53127895-53128983	X:53110760-53112518	Promoter_Associated		-3.421904806	-1.857723655	-23.73379287	3.15E-18	1.75E-15	31.74988441
chrX	31285018	-	cg04217946	NA	NA	NA	NA	NA	NA	chrX:31284504-31285019	Island	DMD;DMD;DMD;DMD;DMD;DMD;DMD;DMD;DMD;DMD;DMD;DMD;DMD;DMD;DMD;DMD;DMD;DMD;DMD;DMD;DMD;DMD;DMD	NM_004013;NM_004023;NM_004017;NM_004019;NM_004015;NM_004009;NM_004016;NM_004016;NM_004011;NM_004021;NM_004014;NM_004018;NM_004015;NM_004007;NM_004010;NM_004006;NM_004017;NM_004022;NM_004012;NM_004020;NM_000109;NM_004018;NM_004019	Body;Body;1stExon;5'UTR;5'UTR;Body;5'UTR;1stExon;Body;Body;Body;5'UTR;1stExon;Body;Body;Body;5'UTR;Body;Body;Body;Body;1stExon;1stExon	high-CpG:31194928-31195043			X:31194369-31195063			TRUE	-2.830838836	-2.082309428	-23.72694057	3.18E-18	1.75E-15	31.74338723
chrX	47342033	+	cg26176649	NA	NA	NA	NA	NA	NA	chrX:47341887-47342697	Island	ZNF41;ZNF41;ZNF41;ZNF41	NM_007130;NM_153380;NM_153380;NM_007130	5'UTR;1stExon;5'UTR;1stExon	high-CpG:47226953-47227196			X:47226884-47227641	X:47341392-47343116	Promoter_Associated		-3.102263045	-3.124340682	-23.71674794	3.21E-18	1.77E-15	31.73371922
chrX	62975200	+	cg11281291	NA	NA	NA	NA	NA	NA	chrX:62974713-62975218	Island	ARHGEF9	NM_015185	TSS200					X:62974426-62975423	Promoter_Associated	TRUE	-3.444276824	-2.786911567	-23.71520407	3.21E-18	1.77E-15	31.73225443
chrX	154842718	+	cg12403148	NA	NA	NA	NA	NA	NA	chrX:154842112-154842719	Island	TMLHE	NM_018196	TSS200					X:154842001-154842828	Promoter_Associated_Cell_type_specific		-3.157693565	-2.21357886	-23.71442095	3.21E-18	1.77E-15	31.7315114
chrX	109763406	-	cg23644934	NA	NA	NA	NA	NA	NA		OpenSea	TDGF3	NR_002718	TSS200								2.615840017	2.548770133	23.71315004	3.22E-18	1.77E-15	31.73030547
chrX	131624071	-	cg27595778	NA	NA	NA	NA	NA	NA	chrX:131623144-131624115	Island	MBNL3	NM_001170704	TSS200	high-CpG:131451745-131451753			X:131450787-131451823	X:131623887-131624476	Promoter_Associated_Cell_type_specific		-2.925671616	-3.109594943	-23.70922878	3.23E-18	1.77E-15	31.7265843
chrX	70402012	+	cg02330362	NA	NA	NA	NA	NA	NA	chrX:70401862-70402213	Island						TRUE	X:70318588-70318938	X:70401417-70402562	Promoter_Associated	TRUE	-2.968900668	-1.549652877	-23.70772107	3.24E-18	1.77E-15	31.72515335
chrX	69509727	+	cg13622893	NA	NA	NA	NA	NA	NA	chrX:69509644-69509962	Island	PDZD11;PDZD11;KIF4A	NM_016484;NM_016484;NM_012310	1stExon;5'UTR;TSS200	high-CpG:69426439-69426542			X:69426337-69427243	X:69509218-69510232	Promoter_Associated		-2.824768033	-3.356631373	-23.70689531	3.24E-18	1.77E-15	31.72436959
chrX	69353515	+	cg21910941	NA	NA	NA	NA	NA	NA	chrX:69353104-69353904	Island	IGBP1	NM_001551	5'UTR				X:69269841-69270836	X:69352908-69354212	Promoter_Associated	TRUE	-2.598834748	-2.899337221	-23.70463306	3.25E-18	1.78E-15	31.72222227
chrX	103415135	+	cg26180209	NA	NA	NA	NA	NA	NA	chrX:103411059-103411782	S_Shelf	CXorf39	NM_207318	Body								2.167890184	2.490448373	23.70036862	3.26E-18	1.78E-15	31.71817387
chrX	57313034	+	cg12799835	NA	NA	NA	NA	NA	NA		OpenSea	FAAH2	NM_174912	TSS200					X:57312925-57313391	Promoter_Associated		-2.703023388	-2.778609162	-23.70021973	3.26E-18	1.78E-15	31.71803251
chrX	50556361	+	cg09185350	NA	NA	NA	NA	NA	NA	chrX:50556224-50557179	Island	SHROOM4;SHROOM4	NM_020717;NR_027121	Body;Body				X:50572879-50574283			TRUE	-2.647762412	-2.804202273	-23.69438649	3.28E-18	1.79E-15	31.71249354
chrX	14891416	+	cg11870452	NA	NA	NA	NA	NA	NA	chrX:14890991-14891734	Island	FANCB;FANCB;MOSPD2	NM_001018113;NM_152633;NM_152581	TSS1500;TSS1500;TSS200				X:14800913-14801685	X:14890952-14892003	Promoter_Associated		-2.744493014	-2.613084617	-23.68626184	3.30E-18	1.80E-15	31.70477637
chrX	118407852	+	cg26375010	rs72607647	0.010247	NA	NA	NA	NA	chrX:118406941-118407646	S_Shore						TRUE	X:118290624-118291934	X:118407493-118408672	Unclassified		-3.411132392	-2.207809295	-23.66963084	3.36E-18	1.83E-15	31.68897087
chrX	55187242	-	cg19353593	NA	NA	NA	NA	NA	NA	chrX:55187321-55188007	N_Shore	FAM104B;FAM104B;FAM104B;FAM104B;FAM104B;FAM104B;FAM104B;FAM104B	NM_001166703;NM_001166699;NM_001166700;NM_001166704;NR_030722;NM_138362;NM_001166702;NM_001166701	Body;Body;Body;Body;Body;Body;Body;Body				X:55203967-55204813	X:55187043-55188050	Promoter_Associated		-3.064686304	-3.103525744	-23.65514859	3.41E-18	1.85E-15	31.67519804
chrX	46697120	-	cg00433220	NA	NA	NA	NA	NA	NA	chrX:46696141-46697075	S_Shore	RP2	NM_006915	Body					X:46695962-46697271	Promoter_Associated		-3.428203424	-2.628300137	-23.63131687	3.49E-18	1.89E-15	31.65251458
chrX	129115067	+	cg04059198	NA	NA	NA	NA	NA	NA	chrX:129113845-129118029	Island							X:128941100-128946452				-3.255917631	-2.766967088	-23.62904799	3.49E-18	1.90E-15	31.65035378
chrX	119385725	+	cg09186478	NA	NA	NA	NA	NA	NA	chrX:119385464-119385835	Island	ZBTB33	NM_006777	5'UTR				X:119268450-119269754	X:119384186-119385841	Promoter_Associated		-3.793073808	-3.215219645	-23.62470115	3.51E-18	1.90E-15	31.64621339
chrX	153600130	-	cg23527532	NA	NA	NA	NA	NA	NA	chrX:153598874-153600604	Island	FLNA;FLNA	NM_001456;NM_001110556	5'UTR;5'UTR				X:153252146-153253775	X:153599207-153600604	Promoter_Associated	TRUE	-2.759496762	-2.392276161	-23.62233598	3.52E-18	1.90E-15	31.64396023
chrX	11129626	-	cg06144999	NA	NA	NA	NA	NA	NA	chrX:11129276-11129758	Island	HCCS;HCCS;HCCS	NM_001122608;NM_005333;NM_005333	5'UTR;1stExon;5'UTR				X:11039218-11039679	X:11129102-11130105	Promoter_Associated	TRUE	-2.724437912	-2.170870634	-23.61987117	3.53E-18	1.91E-15	31.64161189
chrX	68114452	-	cg11157838	NA	NA	NA	NA	NA	NA	chrX:68114440-68114710	Island							X:68031109-68031435			TRUE	-2.671317997	-1.761771494	-23.61722946	3.53E-18	1.91E-15	31.63909472
chrX	15353254	-	cg01408383	NA	NA	NA	NA	NA	NA	chrX:15353369-15354008	N_Shore	PIGA;PIGA	NM_020473;NM_002641	5'UTR;5'UTR				X:15263009-15263904	X:15352727-15354445	Promoter_Associated		-3.415004077	-3.449960385	-23.61655092	3.54E-18	1.91E-15	31.63844813
chrX	48769107	-	cg00810519	rs6609808	0.022905	NA	NA	NA	NA	chrX:48768763-48769474	Island	SLC35A2;SLC35A2;SLC35A2;SLC35A2	NM_001042498;NM_005660;NM_001032289;NM_001042498	5'UTR;TSS200;TSS200;1stExon				X:48653616-48654401	X:48768510-48769452	Promoter_Associated_Cell_type_specific	TRUE	-3.603246827	-2.898322303	-23.59937592	3.60E-18	1.94E-15	31.62207521
chrX	106959913	+	cg27311392	NA	NA	NA	NA	NA	NA	chrX:106959378-106959914	Island	TSC22D3;TSC22D3;TSC22D3	NM_004089;NM_198057;NM_001015881	Body;Body;TSS1500				X:106846035-106846930	X:106959379-106962296	Promoter_Associated	TRUE	-2.577114026	-2.534320742	-23.5823412	3.66E-18	1.97E-15	31.60582376
chrX	152066328	+	cg02732801	NA	NA	NA	NA	NA	NA	chrX:152066196-152066811	Island						TRUE	X:151816674-151817455			TRUE	-2.689344959	-2.213867152	-23.58212525	3.66E-18	1.97E-15	31.60561767
chrX	47696603	+	cg00481999	NA	NA	NA	NA	NA	NA	chrX:47696092-47696364	S_Shore	ZNF81	NM_007137	5'UTR					X:47695644-47696730	Promoter_Associated		-3.068310091	-3.132046495	-23.57902928	3.67E-18	1.97E-15	31.60266271
chrX	74493779	+	cg11036643	NA	NA	NA	NA	NA	NA		OpenSea	UPRT;UPRT	NR_030774;NM_145052	TSS200;TSS200					X:74493346-74494140	Promoter_Associated	TRUE	-2.845330336	-2.600450559	-23.57229104	3.69E-18	1.98E-15	31.59622999
chrX	117479618	-	cg26746069	NA	NA	NA	NA	NA	NA	chrX:117479565-117480488	Island	WDR44	NM_019045	TSS1500				X:117363443-117363691	X:117479159-117481066	Promoter_Associated		-2.746771185	-1.672233951	-23.55125143	3.77E-18	2.02E-15	31.576132
chrX	117630565	+	cg19334385	NA	NA	NA	NA	NA	NA	chrX:117629624-117630776	Island	DOCK11	NM_144658	Body				X:117513186-117514804	X:117629137-117631085	Promoter_Associated	TRUE	-2.304570736	-2.168889171	-23.55013268	3.78E-18	2.02E-15	31.57506281
chrX	118826802	-	cg15845873	NA	NA	NA	NA	NA	NA	chrX:118826452-118827731	Island	SEPT6;SEPT6;SEPT6;SEPT6	NM_015129;NM_145802;NM_145800;NM_145799	Body;Body;Body;Body				X:118710331-118712254	X:118825912-118827912	Promoter_Associated	TRUE	-2.713103889	-2.895845105	-23.53353298	3.84E-18	2.05E-15	31.55919206
chrX	49091760	-	cg02179438	NA	NA	NA	NA	NA	NA	chrX:49091934-49092233	N_Shore	CCDC22	NM_014008	TSS200					X:49091596-49092554	Promoter_Associated		-3.833131683	-2.964336675	-23.52749347	3.86E-18	2.06E-15	31.55341487
chrX	153285118	+	cg23121114	NA	NA	NA	NA	NA	NA	chrX:153284685-153285655	Island	IRAK1;IRAK1;IRAK1	NM_001025243;NM_001569;NM_001025242	Body;Body;Body	high-CpG:152938207-152938647			X:152937930-152939013	X:153284526-153285979	Promoter_Associated		-3.493877596	-2.785453659	-23.52601856	3.87E-18	2.06E-15	31.55200379
chrX	153285645	+	cg27167979	NA	NA	NA	NA	NA	NA	chrX:153284685-153285655	Island	IRAK1;IRAK1;MIR718;IRAK1	NM_001025242;NM_001569;NR_031757;NM_001025243	TSS1500;TSS1500;TSS1500;TSS1500				X:152937930-152939013	X:153284526-153285979	Promoter_Associated		-2.617312829	-2.910103764	-23.51507743	3.91E-18	2.08E-15	31.54153327
chrX	148713660	+	cg10912974	NA	NA	NA	NA	NA	NA	chrX:148712839-148713679	Island	TMEM185A	NM_032508	TSS200				X:148520659-148521552	X:148713512-148713774	Promoter_Associated_Cell_type_specific	TRUE	-3.468974233	-2.616564618	-23.50690014	3.94E-18	2.09E-15	31.53370441
chrX	51139481	-	cg26469991	NA	NA	NA	NA	NA	NA	chrX:51138953-51139255	S_Shore					DMR			X:51138425-51139637	Unclassified_Cell_type_specific		-2.495618638	-2.702187645	-23.50653077	3.94E-18	2.09E-15	31.53335071
chrX	110339862	-	cg14688956	NA	NA	NA	NA	NA	NA	chrX:110339364-110339679	S_Shore	PAK3;PAK3;PAK3	NM_001128166;NM_001128167;NM_002578	5'UTR;5'UTR;5'UTR				X:110226054-110226614	X:110338945-110340034	Unclassified_Cell_type_specific		-3.155899405	-2.889701713	-23.50238063	3.96E-18	2.10E-15	31.52937625
chrX	119445209	+	cg16692973	NA	NA	NA	NA	NA	NA	chrX:119444859-119445272	Island	FAM70A;FAM70A;FAM70A;FAM70A;FAM70A;FAM70A	NM_017938;NM_001104544;NM_017938;NM_001104544;NM_001104545;NM_001104545	1stExon;5'UTR;5'UTR;1stExon;1stExon;5'UTR				X:119328165-119329291	X:119445146-119445432	Unclassified_Cell_type_specific		-3.002749643	-2.647448538	-23.49428422	3.99E-18	2.11E-15	31.52162048
chrX	153626255	+	cg17195879	NA	NA	NA	NA	NA	NA	chrX:153626095-153627324	Island	RPL10;RPL10	NM_006013;NR_026898	TSS1500;TSS1500				X:153278915-153280518	X:153625687-153628207	Promoter_Associated		-2.888400662	-2.509111038	-23.48810704	4.01E-18	2.12E-15	31.51570131
chrX	12809345	-	cg21953876	NA	NA	NA	NA	NA	NA	chrX:12809597-12810332	N_Shore	PRPS2;PRPS2	NM_002765;NM_001039091	TSS200;TSS200				X:12719077-12720253	X:12808920-12810321	Promoter_Associated		-3.117358376	-2.502534335	-23.4878313	4.01E-18	2.12E-15	31.51543706
chrX	48755154	+	cg27403913	NA	NA	NA	NA	NA	NA	chrX:48754500-48755329	Island	PQBP1;PQBP1;TIMM17B;PQBP1;PQBP1;PQBP1;TIMM17B;PQBP1;PQBP1;PQBP1;PQBP1	NM_001167992;NM_001032383;NM_005834;NM_001032384;NM_144495;NM_001032382;NM_001167947;NM_001167990;NM_005710;NM_001032381;NM_001167989	TSS1500;TSS200;5'UTR;TSS1500;TSS200;TSS200;5'UTR;TSS200;TSS1500;TSS200;TSS200	high-CpG:48639967-48640380			X:48639396-48640765	X:48754293-48755711	Promoter_Associated		-3.329546618	-3.308205994	-23.46589087	4.10E-18	2.17E-15	31.49439973
chrX	135850058	-	cg20025403	NA	NA	NA	NA	NA	NA	chrX:135849030-135850178	Island	ARHGEF6	NM_004840	Body		DMR		X:135676746-135677835	X:135848915-135850399	Unclassified_Cell_type_specific	TRUE	-2.902575445	-2.943864335	-23.45562956	4.14E-18	2.19E-15	31.48455379
chrX	153657001	-	cg19168249	NA	NA	NA	NA	NA	NA	chrX:153656733-153657363	Island	ATP6AP1;ATP6AP1	NM_001183;NM_001183	5'UTR;1stExon	high-CpG:153310175-153310325			X:153309936-153310637	X:153656668-153657524	Promoter_Associated		-4.193617404	-3.328796733	-23.4532363	4.15E-18	2.19E-15	31.48225676
chrX	100878326	-	cg11704309	NA	NA	NA	NA	NA	NA		OpenSea	ARMCX3;ARMCX3;ARMCX3	NM_177948;NM_016607;NM_177947	TSS200;5'UTR;5'UTR		DMR	TRUE	X:100764790-100765787	X:100877924-100878328	Promoter_Associated_Cell_type_specific		-4.057543134	-3.099517047	-23.45104572	4.16E-18	2.19E-15	31.48015404
chrX	106871770	-	cg07930217	NA	NA	NA	NA	NA	NA	chrX:106871621-106871827	Island	PRPS1;PRPS1	NM_002764;NM_002764	1stExon;5'UTR				X:106758165-106759051	X:106871267-106872417	Promoter_Associated	TRUE	-3.287373979	-3.32028229	-23.44689689	4.18E-18	2.20E-15	31.47617107
chrX	48815643	-	cg12591117	NA	NA	NA	NA	NA	NA	chrX:48814267-48815894	Island	OTUD5;OTUD5;OTUD5;OTUD5;OTUD5	NM_017602;NM_001136159;NM_001136159;NM_001136158;NM_001136157	TSS1500;1stExon;5'UTR;TSS1500;TSS1500	high-CpG:48699608-48700619			X:48699188-48700813	X:48814180-48816023	Promoter_Associated		-2.251295038	-2.647342015	-23.43828906	4.22E-18	2.21E-15	31.46790502
chrX	118602187	-	cg10305945	rs405050	0.030102	NA	NA	NA	NA	chrX:118602158-118603318	Island	SLC25A5;LOC100303728	NM_001152;NR_028443	TSS200;Body				X:118486139-118487346	X:118601735-118603641	Promoter_Associated		-3.062668365	-2.907491665	-23.43395157	4.23E-18	2.22E-15	31.46373856
chrX	136507597	-	cg21154599	NA	NA	NA	NA	NA	NA	chrX:136509276-136509813	N_Shore					CDMR		X:136335263-136335452	X:136507445-136507618	Unclassified_Cell_type_specific		-2.434759976	-1.812366434	-23.42526473	4.27E-18	2.24E-15	31.45539184
chrX	118108832	+	cg01884384	NA	NA	NA	NA	NA	NA	chrX:118108502-118110559	Island	LONRF3;LONRF3	NM_024778;NM_001031855	1stExon;1stExon				X:117992531-117993720				-2.601050828	-2.534717333	-23.42443727	4.27E-18	2.24E-15	31.45459661
chrX	106449802	-	cg26555756	NA	NA	NA	NA	NA	NA	chrX:106449029-106449740	S_Shore	CXorf41;NUP62CL;CXorf41	NM_001169154;NM_017681;NM_173494	TSS200;TSS200;TSS200				X:106335686-106336601	X:106449138-106449985	Unclassified	TRUE	-2.567791405	-2.651857178	-23.41199045	4.33E-18	2.26E-15	31.44263108
chrX	129116224	+	cg00623388	NA	NA	NA	NA	NA	NA	chrX:129113845-129118029	Island	BCORL1	NM_021946	TSS1500				X:128941100-128946452				-2.650949705	-2.388763988	-23.3933228	4.41E-18	2.30E-15	31.42467288
chrX	30327494	+	cg16104634	NA	NA	NA	NA	NA	NA	chrX:30326439-30327668	Island	NR0B1;NR0B1	NM_000475;NM_000475	5'UTR;1stExon			TRUE	X:30236183-30237627				-2.30491837	-1.850944165	-23.38458913	4.44E-18	2.32E-15	31.41626601
chrX	149533195	-	cg03605032	NA	NA	NA	NA	NA	NA	chrX:149529540-149534090	Island					DMR		X:149281427-149284862				-4.069462305	-3.429700293	-23.36736889	4.52E-18	2.36E-15	31.39968059
chrX	37430711	-	cg02166322	NA	NA	NA	NA	NA	NA	chrX:37430706-37431784	Island	LANCL3;LANCL3	NM_198511;NM_001170331	TSS200;TSS200				X:37315490-37316849				-2.659799001	-2.744131789	-23.35864539	4.56E-18	2.37E-15	31.39127383
chrX	30907909	-	cg27301033	NA	NA	NA	NA	NA	NA	chrX:30906901-30907728	S_Shore	MAP3K7IP3	NM_152787	TSS1500					X:30906810-30908163	Promoter_Associated		-3.204654088	-3.158429591	-23.34607417	4.62E-18	2.40E-15	31.37915335
chrX	148713279	-	cg03157806	NA	NA	NA	NA	NA	NA	chrX:148712839-148713679	Island	TMEM185A;TMEM185A	NM_032508;NM_032508	5'UTR;1stExon				X:148520659-148521552				-3.00945472	-2.600706836	-23.33926922	4.65E-18	2.41E-15	31.37258956
chrX	68836108	-	cg20540913	NA	NA	NA	NA	NA	NA	chrX:68835648-68837063	Island	EDA;EDA;EDA;EDA;EDA;EDA;EDA;EDA;EDA;EDA;EDA;EDA	NM_001399;NM_001005611;NM_001005609;NM_001005610;NM_001005615;NM_001005610;NM_001399;NM_001005615;NM_001005612;NM_001005609;NM_001005612;NM_001005611	5'UTR;1stExon;5'UTR;1stExon;5'UTR;5'UTR;1stExon;1stExon;5'UTR;1stExon;1stExon;5'UTR				X:68752403-68753854	X:68835560-68836605	Unclassified_Cell_type_specific		-3.187770293	-2.530134608	-23.33015785	4.69E-18	2.43E-15	31.36379799
chrX	106449724	-	cg19218988	NA	NA	NA	NA	NA	NA	chrX:106449029-106449740	Island	CXorf41;NUP62CL;CXorf41	NM_001169154;NM_017681;NM_173494	TSS200;TSS200;TSS200				X:106335686-106336601	X:106449138-106449985	Unclassified	TRUE	-2.835261742	-2.690024011	-23.32698957	4.71E-18	2.44E-15	31.36074007
chrX	119695210	+	cg08784874	NA	NA	NA	NA	NA	NA	chrX:119694943-119695228	Island	CUL4B;CUL4B	NM_003588;NM_001079872	Body;TSS1500				X:119578972-119579561	X:119694489-119695993	Promoter_Associated	TRUE	-3.825635557	-3.319029216	-23.3179668	4.75E-18	2.46E-15	31.35202924
chrX	153978857	+	cg13105517	NA	NA	NA	NA	NA	NA	chrX:153978838-153979650	Island	GAB3;GAB3	NM_001081573;NM_080612	Body;Body		DMR		X:153631939-153632911	X:153978764-153979675	Promoter_Associated_Cell_type_specific		-2.382318154	-2.672602913	-23.31547117	4.76E-18	2.46E-15	31.34961928
chrX	73834707	+	cg05045738	NA	NA	NA	NA	NA	NA	chrX:73833999-73834597	S_Shore	RLIM;RLIM	NM_183353;NM_016120	TSS1500;TSS1500					X:73833834-73834919	Promoter_Associated		-3.757624692	-3.002024662	-23.31315206	4.77E-18	2.46E-15	31.34737953
chrX	48456550	-	cg25053301	NA	NA	NA	NA	NA	NA	chrX:48455942-48456594	Island	WDR13;WDR13;WDR13;WDR13	NR_029427;NM_017883;NM_001166426;NM_001166426	Body;Body;5'UTR;1stExon	high-CpG:48340745-48341525	RDMR		X:48340729-48341538	X:48455651-48457059	Promoter_Associated		-3.228179933	-2.965903312	-23.3103465	4.78E-18	2.47E-15	31.34466968
chrX	154842320	-	cg25529319	NA	NA	NA	NA	NA	NA	chrX:154842112-154842719	Island	TMLHE	NM_018196	5'UTR				X:154495311-154495899	X:154842001-154842828	Promoter_Associated_Cell_type_specific	TRUE	-2.656494092	-2.874952106	-23.30232626	4.82E-18	2.49E-15	31.33692117
chrX	64254961	+	cg24978383	NA	NA	NA	NA	NA	NA	chrX:64254408-64255291	Island							X:64171164-64172289	X:64253932-64255699	Promoter_Associated	TRUE	-3.263355125	-2.492851171	-23.29170498	4.87E-18	2.51E-15	31.32665549
chrX	18371906	-	cg08983668	NA	NA	NA	NA	NA	NA	chrX:18371897-18373148	Island	SCML2	NM_006089	5'UTR				X:18281819-18283196	X:18371697-18373050	Unclassified_Cell_type_specific		-3.601194308	-2.631482196	-23.28472111	4.91E-18	2.52E-15	31.31990279
chrX	48755102	+	cg11184697	NA	NA	NA	NA	NA	NA	chrX:48754500-48755329	Island	PQBP1;PQBP1;TIMM17B;PQBP1;PQBP1;PQBP1;TIMM17B;PQBP1;PQBP1;PQBP1;PQBP1	NM_001167992;NM_001032383;NM_005834;NM_001032384;NM_144495;NM_001032382;NM_001167947;NM_001167990;NM_005710;NM_001032381;NM_001167989	TSS1500;TSS200;5'UTR;TSS1500;TSS200;TSS200;5'UTR;TSS200;TSS1500;TSS200;TSS200	high-CpG:48639967-48640380			X:48639396-48640765	X:48754293-48755711	Promoter_Associated		-4.833533543	-3.658707776	-23.27713133	4.94E-18	2.54E-15	31.31256186
chrX	152676995	+	cg27118658	NA	NA	NA	NA	NA	NA	chrX:152676702-152677389	Island				high-CpG:152330072-152330311		TRUE	X:152329815-152330653	X:152676353-152677953	Unclassified	TRUE	-2.489741182	-2.620707446	-23.26696932	4.99E-18	2.56E-15	31.30272915
chrX	100878294	-	cg05832562	NA	NA	NA	NA	NA	NA		OpenSea	ARMCX3;ARMCX3;ARMCX3	NM_177948;NM_016607;NM_177947	TSS200;5'UTR;5'UTR			TRUE	X:100764790-100765787	X:100877924-100878328	Promoter_Associated_Cell_type_specific		-3.840589568	-3.554343092	-23.26585107	5.00E-18	2.56E-15	31.30164687
chrX	105969622	-	cg05116966	NA	NA	NA	NA	NA	NA	chrX:105969686-105970598	N_Shore	RNF128;RNF128	NM_194463;NM_024539	TSS1500;Body								-3.21438833	-2.330139698	-23.25574681	5.05E-18	2.59E-15	31.29186515
chrX	43514189	-	cg17788031	NA	NA	NA	NA	NA	NA	chrX:43514030-43514793	Island	MAOA	NM_000240	TSS1500				X:43398975-43400591				-2.906188782	-2.358708179	-23.25156897	5.07E-18	2.59E-15	31.28781938
chrX	151999750	+	cg05074623	NA	NA	NA	NA	NA	NA	chrX:151999149-151999751	Island	NSDHL;NSDHL;CETN2	NM_015922;NM_001129765;NM_004344	5'UTR;5'UTR;TSS1500				X:151749730-151750567	X:151998836-152000136	Promoter_Associated		-2.601365804	-2.040985947	-23.24042329	5.13E-18	2.62E-15	31.27702236
chrX	154299395	+	cg05461361	NA	NA	NA	NA	NA	NA	chrX:154299062-154299795	Island	MTCP1;MTCP1NB;BRCC3;MTCP1;BRCC3;MTCP1NB	NM_001018025;NM_001018024;NM_001018055;NM_001018025;NM_024332;NM_001018024	1stExon;5'UTR;TSS1500;5'UTR;TSS1500;1stExon	high-CpG:153952447-153952836			X:153952465-153953606	X:154298720-154300585	Promoter_Associated		-4.408700818	-3.482578863	-23.240298	5.13E-18	2.62E-15	31.27690096
chrX	49087465	-	cg24052239	NA	NA	NA	NA	NA	NA	chrX:49087209-49087520	Island	CACNA1F	NM_005183	Body				X:48974164-48974448	X:49086868-49087781	Unclassified_Cell_type_specific		-3.535661415	-3.08630769	-23.23731149	5.14E-18	2.62E-15	31.27400695
chrX	99667041	+	cg10541169	NA	NA	NA	NA	NA	NA	chrX:99666900-99667224	Island							X:99553509-99553698				-2.924481865	-2.810320579	-23.23504904	5.16E-18	2.63E-15	31.27181431
chrX	100306780	-	cg13286902	NA	NA	NA	NA	NA	NA	chrX:100306614-100306992	Island	TRMT2B;TRMT2B;TRMT2B;TRMT2B;TRMT2B	NM_001167972;NM_001167971;NM_001167970;NM_024917;NM_001167972	5'UTR;5'UTR;5'UTR;5'UTR;1stExon					X:100306243-100307622	Promoter_Associated		-3.123566383	-2.567881774	-23.22937561	5.18E-18	2.64E-15	31.26631499
chrX	102318831	-	cg13176270	NA	NA	NA	NA	NA	NA	chrX:102318601-102319304	Island	BEX1	NM_018476	5'UTR				X:102204996-102205937			TRUE	-2.261307756	-2.316899082	-23.20876077	5.29E-18	2.69E-15	31.24632105
chrX	73513143	-	cg09354738	NA	NA	NA	NA	NA	NA	chrX:73512193-73512569	S_Shore	NCRNA00182	NR_028379	Body				X:73429868-73430195				-2.970522909	-2.582065295	-23.20382898	5.32E-18	2.70E-15	31.24153508
chrX	100645938	+	cg22682567	NA	NA	NA	NA	NA	NA	chrX:100645780-100646107	Island	RPL36A	NM_021029	TSS200	high-CpG:100532594-100532659			X:100532437-100533049	X:100645391-100646487	Promoter_Associated	TRUE	-3.460692651	-2.725157378	-23.20323452	5.32E-18	2.70E-15	31.24095813
chrX	153714615	+	cg11371160	NA	NA	NA	NA	NA	NA	chrX:153714288-153715375	Island	UBL4A	NM_014235	Body				X:153367483-153368534	X:153714274-153715541	Promoter_Associated		-3.564287277	-2.989220831	-23.20237885	5.33E-18	2.70E-15	31.24012762
chrX	153775262	+	cg02869694	NA	NA	NA	NA	NA	NA	chrX:153774893-153776136	Island	IKBKG;G6PD;G6PD;IKBKG;IKBKG;IKBKG	NM_001099857;NM_001042351;NM_000402;NM_003639;NM_001099856;NM_001145255	TSS1500;5'UTR;TSS200;TSS1500;Body;TSS1500	high-CpG:153428196-153429004			X:153428021-153429369	X:153774668-153776602	Promoter_Associated		-3.378269676	-2.071150621	-23.19265579	5.38E-18	2.72E-15	31.23068835
chrX	103411259	-	cg07951153	NA	NA	NA	NA	NA	NA	chrX:103411059-103411782	Island	CXorf39	NM_207318	TSS200	high-CpG:103297721-103298057			X:103297516-103298551	X:103410493-103411602	Promoter_Associated		-2.954877258	-2.415967418	-23.18311695	5.43E-18	2.74E-15	31.22142395
chrY	16636697	+	cg09748856	NA	NA	NA	NA	NA	NA	chrY:16636290-16636991	Island	NLGN4Y;NLGN4Y;NLGN4Y	NR_028318;NM_014893;NR_028319	Body;5'UTR;Body				Y:15145134-15146481				-3.327406785	-1.952237887	-23.18255688	5.43E-18	2.74E-15	31.22087986
chrX	68048386	-	cg01634761	NA	NA	NA	NA	NA	NA	chrX:68048659-68050252	N_Shore	EFNB1	NM_004429	TSS1500				X:67965111-67965180				-3.1075895	-2.717639838	-23.18150924	5.44E-18	2.74E-15	31.2198621
chrX	134124941	-	cg22410382	NA	NA	NA	NA	NA	NA	chrX:134124938-134125307	Island	LOC644538	NM_001163438	TSS200			TRUE	X:133952529-133953007			TRUE	-2.715334957	-2.513982514	-23.1809499	5.44E-18	2.74E-15	31.21931869
chrX	55026774	+	cg19506937	NA	NA	NA	NA	NA	NA	chrX:55026359-55026985	Island	APEX2	NM_014481	TSS200	high-CpG:55043447-55043638			X:55043087-55043710	X:55025908-55027049	Promoter_Associated_Cell_type_specific	TRUE	-3.058407976	-3.255326992	-23.1737295	5.48E-18	2.76E-15	31.21230272
chrX	49012891	+	cg25777856	rs183724982	0.037975	NA	NA	NA	NA	chrX:49012655-49012977	Island							X:48899199-48900113	X:49012125-49013022	Promoter_Associated		-3.533882616	-3.117898912	-23.17238312	5.49E-18	2.76E-15	31.2109942
chrX	48814806	+	cg02573613	NA	NA	NA	NA	NA	NA	chrX:48814267-48815894	Island	OTUD5;OTUD5;OTUD5;OTUD5	NM_001136159;NM_017602;NM_001136158;NM_001136157	5'UTR;1stExon;1stExon;1stExon	high-CpG:48699608-48700619			X:48699188-48700813	X:48814180-48816023	Promoter_Associated		-3.188170542	-2.584244834	-23.17151337	5.49E-18	2.76E-15	31.21014888
chrX	12809608	+	cg20842040	NA	NA	NA	NA	NA	NA	chrX:12809597-12810332	Island	PRPS2;PRPS2;PRPS2;PRPS2	NM_002765;NM_001039091;NM_002765;NM_001039091	1stExon;5'UTR;5'UTR;1stExon	high-CpG:12719422-12719806			X:12719077-12720253	X:12808920-12810321	Promoter_Associated		-3.602928014	-3.135976479	-23.15598988	5.58E-18	2.79E-15	31.19505575
chrX	47342480	+	cg01887353	NA	NA	NA	NA	NA	NA	chrX:47341887-47342697	Island	ZNF41;ZNF41	NM_007130;NM_153380	TSS200;TSS200				X:47226884-47227641	X:47341392-47343116	Promoter_Associated		-3.143019126	-2.971617395	-23.15587382	5.58E-18	2.79E-15	31.19494287
chrX	102565608	-	cg24765005	rs185744581	0.01748	NA	NA	NA	NA	chrX:102565314-102566034	Island	BEX2;BEX2;BEX2;BEX2;BEX2;BEX2	NM_001168399;NM_032621;NM_001168400;NM_001168401;NM_001168399;NM_001168400	1stExon;5'UTR;5'UTR;5'UTR;5'UTR;1stExon		DMR		X:102451971-102452626	X:102565226-102566593	Unclassified_Cell_type_specific		-3.51882193	-3.592040135	-23.15567237	5.58E-18	2.79E-15	31.19474694
chrX	57618059	-	cg20818151	NA	NA	NA	NA	NA	NA	chrX:57618402-57619328	N_Shore	ZXDB	NM_007157	TSS1500					X:57617797-57618329	Unclassified_Cell_type_specific		-2.596408437	-2.228594763	-23.15362859	5.59E-18	2.80E-15	31.19275901
chrX	78623020	+	cg13788061	NA	NA	NA	NA	NA	NA		OpenSea	ITM2A;ITM2A;ITM2A;ITM2A	NM_001171581;NM_004867;NM_004867;NM_001171581	5'UTR;5'UTR;1stExon;1stExon		DMR			X:78622792-78623233	Promoter_Associated		-2.921238025	-3.11182615	-23.14122705	5.66E-18	2.83E-15	31.18069249
chrX	135849827	+	cg24832428	NA	NA	NA	NA	NA	NA	chrX:135849030-135850178	Island	ARHGEF6	NM_004840	Body	high-CpG:135677137-135677647	DMR		X:135676746-135677835	X:135848915-135850399	Unclassified_Cell_type_specific	TRUE	-4.315464692	-3.916574816	-23.13953327	5.67E-18	2.83E-15	31.17904395
chr15	30487914	-	cg18382982	rs183190176	0.0256	NA	NA	NA	NA	chr15:30487776-30488680	Island	DKFZP434L187	NR_026771	TSS1500				15:28275075-28275955				2.64425003	-1.634183362	23.13282311	5.71E-18	2.84E-15	31.17251177
chrX	49056693	-	cg12521790	NA	NA	NA	NA	NA	NA	chrX:49056348-49056887	Island	SYP	NM_003179	TSS200	high-CpG:48943582-48943671			X:48943293-48943824	X:49056264-49057300	Promoter_Associated		-2.97997079	-2.691928947	-23.13237867	5.71E-18	2.84E-15	31.17207905
chr7	153109375	-	cg00399683	rs111929002	0.021043	NA	NA	NA	NA		OpenSea							7:152739978-152741089				-1.894487179	1.077464077	-23.12875257	5.73E-18	2.85E-15	31.16854825
chrX	55744084	+	cg16832275	NA	NA	NA	NA	NA	NA		OpenSea	RRAGB;RRAGB	NM_006064;NM_016656	TSS200;TSS200				X:55760680-55761343	X:55743760-55744963	Promoter_Associated		-3.362801583	-2.981869083	-23.12474292	5.76E-18	2.86E-15	31.16464332
chrX	153744612	+	cg05799859	NA	NA	NA	NA	NA	NA	chrX:153744211-153744831	Island	FAM3A;FAM3A;FAM3A;FAM3A;FAM3A	NM_001171133;NR_033237;NM_001171134;NM_021806;NM_001171132	TSS200;TSS200;TSS200;TSS200;TSS200				X:153397255-153398486	X:153743842-153744988	Promoter_Associated		-3.078179215	-2.156651503	-23.1192683	5.79E-18	2.87E-15	31.15931054
chrX	56259373	+	cg06655100	NA	NA	NA	NA	NA	NA	chrX:56258951-56259159	S_Shore	KLF8;KLF8;KLF8	NM_001159296;NM_007250;NM_007250	5'UTR;1stExon;5'UTR				X:56275537-56276375				-2.746803725	-2.461716271	-23.11895799	5.79E-18	2.87E-15	31.15900822
chrX	153236954	-	cg08627233	rs182372135	0.010247	NA	NA	NA	NA	chrX:153236071-153238480	Island	TMEM187;HCFC1	NM_003492;NM_005334	TSS1500;TSS200	high-CpG:152889815-152891067			X:152889294-152891695				-3.092334177	-3.129076448	-23.1127437	5.82E-18	2.88E-15	31.15295328
chrX	24483292	-	cg15308487	NA	NA	NA	NA	NA	NA	chrX:24483016-24483947	Island	PDK3;PDK3	NM_005391;NM_001142386	TSS200;TSS200				X:24392942-24393868	X:24482615-24484015	Promoter_Associated_Cell_type_specific		-3.646433749	-3.28857254	-23.10149313	5.89E-18	2.91E-15	31.14198691
chrX	102470047	-	cg11082424	NA	NA	NA	NA	NA	NA	chrX:102469940-102470419	Island	BEX4;BEX4;BEX4;BEX4	NM_001080425;NM_001080425;NM_001127688;NM_001127688	1stExon;5'UTR;1stExon;5'UTR	high-CpG:102356659-102356752			X:102356606-102357432	X:102469577-102471329	Promoter_Associated_Cell_type_specific	TRUE	-3.478943071	-2.802873906	-23.09106591	5.95E-18	2.94E-15	31.13181815
chrX	100663213	+	cg11663393	NA	NA	NA	NA	NA	NA	chrX:100662827-100663592	Island	HNRNPH2;GLA;HNRNPH2;HNRNPH2;HNRNPH2	NM_001032393;NM_000169;NM_001032393;NM_019597;NM_019597	1stExon;TSS1500;5'UTR;1stExon;5'UTR				X:100549707-100550248	X:100662790-100663736	Promoter_Associated	TRUE	-4.136626145	-3.602811002	-23.07786889	6.03E-18	2.98E-15	31.11894146
chrX	70288391	+	cg04747879	NA	NA	NA	NA	NA	NA	chrX:70287890-70288359	S_Shore	SNX12	NM_013346	TSS200				X:70204546-70205332	X:70287354-70288941	Promoter_Associated		-2.948090323	-2.413332389	-23.05803423	6.15E-18	3.03E-15	31.09957393
chrX	153600494	-	cg21323637	rs191469451	0.035564	NA	NA	NA	NA	chrX:153598874-153600604	Island	FLNA;FLNA	NM_001456;NM_001110556	5'UTR;5'UTR				X:153252146-153253775	X:153599207-153600604	Promoter_Associated	TRUE	-2.377499098	-1.999912549	-23.05671953	6.16E-18	3.03E-15	31.09828958
chrX	70474172	-	cg25226891	NA	NA	NA	NA	NA	NA	chrX:70473812-70474287	Island	ZMYM3;ZMYM3;BCYRN1;ZMYM3;ZMYM3	NM_001171163;NM_201599;NR_001568;NM_005096;NM_001171162	5'UTR;TSS200;Body;5'UTR;5'UTR				X:70390117-70391238	X:70473747-70474840	Promoter_Associated		-3.246271878	-2.713773712	-23.05020993	6.20E-18	3.05E-15	31.09192916
chrX	48334381	-	cg25555657	NA	NA	NA	NA	NA	NA	chrX:48334229-48335036	Island	FTSJ1;FTSJ1	NM_177439;NM_012280	TSS200;TSS200				X:48219174-48219955	X:48333937-48335021	Promoter_Associated_Cell_type_specific		-3.046138119	-3.008265905	-23.04664863	6.22E-18	3.06E-15	31.0884487
chrX	54556833	-	cg26822601	rs12839758	0.013221	NA	NA	NA	NA	chrX:54556428-54556959	Island	GNL3L	NM_019067	5'UTR				X:54573090-54573835	X:54555877-54557517	NonGene_Associated		-2.68026938	-2.643513514	-23.04055164	6.26E-18	3.07E-15	31.08248881
chrX	49056686	-	cg10983111	NA	NA	NA	NA	NA	NA	chrX:49056348-49056887	Island	SYP	NM_003179	TSS200	high-CpG:48943582-48943671			X:48943293-48943824	X:49056264-49057300	Promoter_Associated		-4.279117443	-3.562564023	-23.03313632	6.31E-18	3.09E-15	31.07523804
chrX	107682966	+	cg09991056	NA	NA	NA	NA	NA	NA		OpenSea	COL4A5;COL4A5;COL4A6;COL4A6;COL4A5	NM_033381;NM_000495;NM_001847;NM_033641;NM_033380	TSS200;TSS200;TSS1500;TSS1500;TSS200		DMR		X:107569550-107569633			TRUE	-2.349269354	-2.133311168	-23.02638494	6.35E-18	3.11E-15	31.06863437
chrX	154255534	+	cg21697779	NA	NA	NA	NA	NA	NA	chrX:154254915-154255696	Island	FUNDC2	NM_023934	Body				X:153908110-153908890	X:154254768-154255796	Promoter_Associated	TRUE	-3.066420183	-2.984464209	-23.02607213	6.35E-18	3.11E-15	31.06832836
chrX	153627317	+	cg00108056	NA	NA	NA	NA	NA	NA	chrX:153626095-153627324	Island	RPL10;RPL10;SNORA70	NM_006013;NR_026898;NR_000011	Body;Body;TSS1500		RDMR		X:153278915-153280518	X:153625687-153628207	Promoter_Associated		-2.753062015	-2.783065879	-23.02215774	6.38E-18	3.12E-15	31.06449865
chrX	101906537	-	cg10670396	NA	NA	NA	NA	NA	NA	chrX:101906001-101907017	Island	GPRASP1;GPRASP1;GPRASP1	NM_014710;NM_001099410;NM_001099411	5'UTR;5'UTR;5'UTR		DMR		X:101792707-101793695			TRUE	-3.106065883	-3.534456085	-23.00780101	6.47E-18	3.16E-15	31.05044674
chrX	117973480	-	cg12755246	NA	NA	NA	NA	NA	NA	chrX:117973316-117973706	Island						TRUE	X:117857345-117857704	X:117973079-117974028	Unclassified		-2.504036384	-2.483684475	-22.99926481	6.53E-18	3.18E-15	31.0420875
chrX	146994369	+	cg21378039	NA	NA	NA	NA	NA	NA	chrX:146993091-146994200	S_Shore	ASFMR1;ASFMR1;ASFMR1;ASFMR1;ASFMR1;FMR1	NR_024501;NR_024502;NR_024499;NR_024500;NR_024503;NM_002024	Body;Body;Body;Body;Body;Body					X:146992752-146994591	Promoter_Associated		-3.373836601	-2.700122661	-22.99604772	6.55E-18	3.19E-15	31.03893626
chrX	119763575	+	cg17056186	NA	NA	NA	NA	NA	NA	chrX:119763737-119764230	N_Shore	C1GALT1C1;C1GALT1C1	NM_001011551;NM_152692	5'UTR;5'UTR					X:119763366-119764558	Promoter_Associated		-3.219596193	-3.228515888	-22.98647303	6.61E-18	3.22E-15	31.02955489
chrX	48595920	-	cg23834765	NA	NA	NA	NA	NA	NA	chrX:48595526-48595997	Island							X:48480513-48481105	X:48595453-48596318	Promoter_Associated		-2.840902172	-2.047250502	-22.98318959	6.63E-18	3.22E-15	31.02633682
chrX	118699184	+	cg00603890	NA	NA	NA	NA	NA	NA		OpenSea	CXorf56;CXorf56;CXorf56;CXorf56	NM_001170570;NM_001170569;NM_001170569;NM_022101	Body;5'UTR;1stExon;Body				X:118583162-118583450	X:118699139-118699658	Promoter_Associated		-3.461037421	-2.636273812	-22.98216118	6.64E-18	3.22E-15	31.02532878
chrX	154034091	+	cg00213853	NA	NA	NA	NA	NA	NA	chrX:154033366-154033935	S_Shore	MPP1;MPP1;MPP1;MPP1	NM_001166460;NM_002436;NM_001166462;NM_001166461	TSS1500;TSS1500;TSS1500;TSS1500				X:153686561-153687286	X:154033406-154034202	Unclassified_Cell_type_specific		-2.661351179	-2.339300597	-22.9817672	6.64E-18	3.22E-15	31.0249426
chrX	62974844	-	cg25225807	NA	NA	NA	NA	NA	NA	chrX:62974713-62975218	Island	ARHGEF9;ARHGEF9	NM_015185;NM_015185	1stExon;5'UTR				X:62891038-62891888	X:62974426-62975423	Promoter_Associated	TRUE	-4.289766544	-3.381990724	-22.97668993	6.68E-18	3.24E-15	31.01996516
chrX	49126157	+	cg02882301	NA	NA	NA	NA	NA	NA	chrX:49125645-49127200	Island	PPP1R3F	NM_033215	TSS200				X:49012590-49014144	X:49125345-49126853	Promoter_Associated		-3.778611639	-2.618882267	-22.97585578	6.68E-18	3.24E-15	31.0191473
chrX	101854301	+	cg03273606	NA	NA	NA	NA	NA	NA	chrX:101854275-101854527	Island	ARMCX5;ARMCX5;ARMCX5;ARMCX5;ARMCX5;ARMCX5	NM_001168485;NM_022838;NM_001168478;NM_001168479;NM_001168480;NM_001168482	5'UTR;TSS200;TSS200;5'UTR;5'UTR;TSS200	low-CpG:101740759-101741131			X:101740712-101741183	X:101854147-101855080	Promoter_Associated	TRUE	-3.410444127	-3.436131771	-22.96602967	6.75E-18	3.26E-15	31.0095108
chrX	154254928	-	cg21397157	NA	NA	NA	NA	NA	NA	chrX:154254915-154255696	Island	FUNDC2	NM_023934	TSS200				X:153908110-153908890	X:154254768-154255796	Promoter_Associated	TRUE	-3.288479035	-2.694831915	-22.96113134	6.78E-18	3.28E-15	31.00470541
chrX	48334539	-	cg07867687	NA	NA	NA	NA	NA	NA	chrX:48334229-48335036	Island	FTSJ1;FTSJ1	NM_177439;NM_012280	TSS200;TSS200	high-CpG:48219344-48219670			X:48219174-48219955	X:48333937-48335021	Promoter_Associated_Cell_type_specific		-4.024719974	-3.70811133	-22.94293112	6.91E-18	3.33E-15	30.98684124
chrX	54071285	-	cg14533874	NA	NA	NA	NA	NA	NA	chrX:54070312-54071311	Island	PHF8	NM_015107	TSS1500				X:54087526-54088060	X:54070217-54071736	Promoter_Associated	TRUE	-3.003569879	-2.354839113	-22.94179178	6.91E-18	3.34E-15	30.98572246
chrX	48455856	+	cg24351198	NA	NA	NA	NA	NA	NA	chrX:48455942-48456594	N_Shore	WDR13;WDR13;WDR13	NR_029427;NM_017883;NM_001166426	TSS200;TSS200;TSS1500	high-CpG:48340745-48341525			X:48340729-48341538	X:48455651-48457059	Promoter_Associated		-3.052899896	-2.451224128	-22.93824595	6.94E-18	3.34E-15	30.98224022
chrX	21958619	-	cg02496423	NA	NA	NA	NA	NA	NA	chrX:21958611-21959701	Island	SMS	NM_004595	TSS1500				X:21868420-21869617	X:21958317-21959738	Promoter_Associated	TRUE	-3.130839406	-1.760868832	-22.91056737	7.13E-18	3.43E-15	30.95503899
chrX	17394810	+	cg18159654	NA	NA	NA	NA	NA	NA	chrX:17393159-17395817	Island	NHS	NM_198270	Body				X:17302651-17305714				-2.510099497	-2.003573954	-22.9024621	7.19E-18	3.46E-15	30.94706709
chrX	21958629	-	cg09207137	NA	NA	NA	NA	NA	NA	chrX:21958611-21959701	Island	SMS	NM_004595	TSS1500				X:21868420-21869617	X:21958317-21959738	Promoter_Associated	TRUE	-3.208806844	-2.104749068	-22.89836909	7.22E-18	3.47E-15	30.94304033
chrX	38663047	+	cg08327960	NA	NA	NA	NA	NA	NA	chrX:38662906-38664764	Island	MID1IP1;MID1IP1;MID1IP1	NM_001098790;NM_001098791;NM_021242	5'UTR;5'UTR;TSS200				X:38547860-38550159	X:38662385-38664278	Promoter_Associated_Cell_type_specific	TRUE	-3.725053756	-2.45765492	-22.89741276	7.23E-18	3.47E-15	30.94209936
chrX	153744915	+	cg23698956	NA	NA	NA	NA	NA	NA	chrX:153745523-153745735	N_Shore	FAM3A;FAM3A;FAM3A;FAM3A;FAM3A	NM_001171133;NM_021806;NR_033237;NM_001171132;NM_001171134	TSS1500;TSS1500;TSS1500;TSS1500;TSS1500				X:153397255-153398486	X:153743842-153744988	Promoter_Associated		-3.035785173	-2.733927812	-22.88990635	7.29E-18	3.49E-15	30.93471221
chrX	118987015	+	cg13016553	rs144417011	0.031344	NA	NA	NA	NA	chrX:118986684-118987252	Island	UPF3B;UPF3B	NM_023010;NM_080632	TSS200;TSS200				X:118870542-118871280	X:118986766-118987398	Promoter_Associated		-3.577524361	-3.087737549	-22.87912453	7.36E-18	3.53E-15	30.92409731
chrX	19905535	-	cg11637006	NA	NA	NA	NA	NA	NA	chrX:19905027-19906557	Island	SH3KBP1;SH3KBP1	NM_031892;NM_031892	1stExon;5'UTR	high-CpG:19815370-19815648			X:19814769-19815609	X:19905494-19905998	Promoter_Associated	TRUE	-3.12591348	-2.531787284	-22.87841593	7.37E-18	3.53E-15	30.92339951
chrX	49126164	+	cg21905818	NA	NA	NA	NA	NA	NA	chrX:49125645-49127200	Island	PPP1R3F	NM_033215	TSS200				X:49012590-49014144	X:49125345-49126853	Promoter_Associated		-3.388947127	-2.38585295	-22.87432557	7.40E-18	3.54E-15	30.919371
chrX	149737335	-	cg27078591	NA	NA	NA	NA	NA	NA	chrX:149736720-149737756	Island	MTM1	NM_000252	5'UTR				X:149487398-149488414	X:149736302-149737928	Promoter_Associated		-2.440834143	-2.402483645	-22.87195967	7.42E-18	3.54E-15	30.91704054
chrX	118370356	-	cg07876586	NA	NA	NA	NA	NA	NA	chrX:118369862-118370973	Island	PGRMC1	NM_006667	1stExon				X:118253744-118255323	X:118369631-118371487	Promoter_Associated		-2.499947333	-2.738833853	-22.86826525	7.45E-18	3.55E-15	30.91340095
chrX	68835857	-	cg12447182	NA	NA	NA	NA	NA	NA	chrX:68835648-68837063	Island	EDA;EDA;EDA;EDA;EDA;EDA	NM_001005615;NM_001005609;NM_001005610;NM_001005612;NM_001399;NM_001005611	TSS200;TSS200;TSS200;TSS200;TSS200;TSS200				X:68752403-68753854	X:68835560-68836605	Unclassified_Cell_type_specific	TRUE	-4.0677982	-3.297891815	-22.84535808	7.62E-18	3.63E-15	30.8908203
chrX	101967266	-	cg22817647	NA	NA	NA	NA	NA	NA	chrX:101966967-101967970	Island	GPRASP2;GPRASP2	NM_001004051;NM_138437	TSS200;TSS200				X:101853673-101854655	X:101967196-101969148	Unclassified	TRUE	-3.743784878	-3.045943193	-22.84185432	7.65E-18	3.64E-15	30.88736444
chrX	51238781	-	cg10581449	NA	NA	NA	NA	NA	NA	chrX:51238706-51240104	Island	NUDT11	NM_018159	Body		DMR		X:51255398-51256844				-3.224719215	-2.249365633	-22.83283436	7.72E-18	3.67E-15	30.87846525
chrX	130037545	+	cg07208231	NA	NA	NA	NA	NA	NA	chrX:130036747-130037158	S_Shore	ENOX2;ENOX2	NM_006375;NM_182314	TSS1500;TSS1500					X:130036533-130037996	Promoter_Associated		-3.276613071	-3.381202467	-22.82854491	7.75E-18	3.68E-15	30.87423197
chrX	103357323	-	cg07056506	NA	NA	NA	NA	NA	NA	chrX:103357143-103357565	Island	MCART6;ZCCHC18;ZCCHC18;ZCCHC18	NM_001012755;NR_026694;NM_001143978;NM_001143978	5'UTR;Body;5'UTR;1stExon				X:103243662-103244913	X:103356591-103358772	Unclassified	TRUE	-3.518336477	-2.793465306	-22.79986229	7.98E-18	3.79E-15	30.84590389
chrX	70475318	-	cg04814085	NA	NA	NA	NA	NA	NA	chrX:70473812-70474287	S_Shore	ZMYM3;BCYRN1;ZMYM3;ZMYM3;ZMYM3	NM_201599;NR_001568;NM_001171163;NM_005096;NM_001171162	TSS1500;Body;TSS1500;TSS1500;TSS1500					X:70475004-70475426	Promoter_Associated		-2.594053651	-1.749748257	-22.79087667	8.05E-18	3.82E-15	30.83702179
chrX	153096039	-	cg25832410	NA	NA	NA	NA	NA	NA	chrX:153094946-153096040	Island	PDZD4	NM_032512	TSS200	high-CpG:152748526-152749594	DMR		X:152747214-152749925	X:153095367-153096441	Unclassified_Cell_type_specific	TRUE	-4.119981053	-2.94522633	-22.78229767	8.12E-18	3.85E-15	30.82853828
chrX	99664578	-	cg15315638	NA	NA	NA	NA	NA	NA	chrX:99661653-99665358	Island	PCDH19;PCDH19;PCDH19;PCDH19	NM_001105243;NM_020766;NM_001105243;NM_020766	1stExon;1stExon;5'UTR;5'UTR		DMR		X:99548310-99552234			TRUE	-3.226119917	-2.586112559	-22.77811599	8.16E-18	3.86E-15	30.82440196
chrX	129091104	-	cg19718903	NA	NA	NA	NA	NA	NA	chrX:129091066-129091628	Island							X:128918433-128919470	X:129090914-129091785	Unclassified		-3.617627537	-2.867822787	-22.77186346	8.21E-18	3.88E-15	30.81821579
chrX	133306916	+	cg25442487	NA	NA	NA	NA	NA	NA	chrX:133305678-133306936	Island					DMR		X:133133345-133134878	X:133305641-133307088	Unclassified_Cell_type_specific		-2.72679854	-2.89953007	-22.76811919	8.24E-18	3.89E-15	30.81451041
chrX	48957699	+	cg08539065	NA	NA	NA	NA	NA	NA	chrX:48957764-48958595	N_Shore	WDR45	NM_007075	5'UTR				X:48844593-48845485	X:48957621-48958729	Promoter_Associated		-3.116574577	-2.854812837	-22.76788078	8.24E-18	3.89E-15	30.81427446
chrX	148623231	-	cg05295417	rs73640673	0.015051	NA	NA	NA	NA	chrX:148622270-148623178	S_Shore	CXorf40A	NM_178124	5'UTR								-2.314261007	-2.668754446	-22.76445068	8.27E-18	3.90E-15	30.81087942
chrX	128674765	+	cg21365235	NA	NA	NA	NA	NA	NA	chrX:128674133-128674727	S_Shore	OCRL;OCRL	NM_000276;NM_001587	Body;Body				X:128501815-128502447	X:128673748-128675140	Unclassified		-3.700904597	-2.687191764	-22.76336986	8.28E-18	3.90E-15	30.80980953
chrX	122993913	-	cg07874334	NA	NA	NA	NA	NA	NA	chrX:122993547-122994335	Island	XIAP	NM_001167	TSS200				X:122821229-122822016	X:122993086-122994722	Promoter_Associated		-4.025570201	-3.448372609	-22.75684195	8.33E-18	3.92E-15	30.80334657
chrX	47483257	-	cg03558222	NA	NA	NA	NA	NA	NA	chrX:47483042-47483364	Island					DMR	TRUE	X:47367922-47368671	X:47482867-47483310	Unclassified_Cell_type_specific		-2.854583482	-2.871273844	-22.75557737	8.35E-18	3.92E-15	30.80209434
chrX	152989807	+	cg02205962	NA	NA	NA	NA	NA	NA	chrX:152988874-152991719	Island	BCAP31;BCAP31;ABCD1;BCAP31;BCAP31;BCAP31	NR_024450;NM_001139441;NM_000033;NM_005745;NM_001139457;NM_005745	Body;TSS1500;TSS1500;1stExon;TSS1500;5'UTR	high-CpG:152642548-152643122			X:152642116-152643793				-2.961733163	-2.866286277	-22.74414904	8.44E-18	3.96E-15	30.79077448
chrX	67653182	-	cg07940380	NA	NA	NA	NA	NA	NA	chrX:67652946-67653907	Island	OPHN1;OPHN1	NM_002547;NM_002547	1stExon;5'UTR				X:67569455-67570619				-3.219189041	-2.48023857	-22.74133255	8.47E-18	3.97E-15	30.78798382
chrX	73834332	+	cg16097355	NA	NA	NA	NA	NA	NA	chrX:73833999-73834597	Island	RLIM;RLIM;RLIM;RLIM	NM_016120;NM_183353;NM_183353;NM_016120	5'UTR;1stExon;5'UTR;1stExon	high-CpG:73751039-73751194			X:73750576-73751409	X:73833834-73834919	Promoter_Associated		-2.802324289	-3.264899048	-22.74022812	8.48E-18	3.97E-15	30.78688943
chrX	70331493	+	cg05335577	NA	NA	NA	NA	NA	NA		OpenSea	IL2RG	NM_000206	TSS200					X:70331224-70331978	Promoter_Associated		-2.788339729	-2.874633851	-22.74007901	8.48E-18	3.97E-15	30.78674166
chrX	154493750	+	cg00547789	NA	NA	NA	NA	NA	NA	chrX:154493303-154493907	Island	RAB39B;RAB39B	NM_171998;NM_171998	5'UTR;1stExon		DMR		X:154146498-154147073	X:154493126-154494036	Unclassified_Cell_type_specific		-2.814079729	-3.160181571	-22.73274349	8.54E-18	3.99E-15	30.77947134
chrX	100879169	-	cg27381383	NA	NA	NA	NA	NA	NA		OpenSea	ARMCX3;ARMCX3;ARMCX3	NM_016607;NM_177947;NM_177948	5'UTR;5'UTR;5'UTR		DMR						-3.244723473	-2.572734159	-22.73170726	8.55E-18	3.99E-15	30.77844414
chrX	100806034	-	cg20291091	NA	NA	NA	NA	NA	NA	chrX:100807793-100808048	N_Shore	ARMCX1	NM_016608	5'UTR		CDMR		X:100692091-100692747			TRUE	-2.905818384	-2.20626488	-22.70591348	8.78E-18	4.09E-15	30.75285929
chrX	70338337	-	cg14961988	NA	NA	NA	NA	NA	NA	chrX:70338280-70338866	Island	MED12	NM_005120	TSS200				X:70254936-70255714	X:70338213-70338728	Promoter_Associated_Cell_type_specific		-1.960277699	-2.590163308	-22.70081113	8.82E-18	4.11E-15	30.74779474
chrX	47420292	+	cg27153798	NA	NA	NA	NA	NA	NA	chrX:47420402-47421099	N_Shore	ARAF	NM_001654	TSS1500					X:47419968-47421096	Promoter_Associated	TRUE	-2.129444385	-2.698255429	-22.70070007	8.82E-18	4.11E-15	30.74768449
chrY	24036882	-	cg15516537	NA	NA	NA	NA	NA	NA	chrY:24040559-24040857	N_Shelf	RBMY1D;RBMY1A1;RBMY1E;RBMY1B	NM_001006120;NM_005058;NM_001006118;NM_001006121	Body;Body;Body;Body								2.68868493	1.547970735	22.69211853	8.90E-18	4.14E-15	30.73916385
chrX	134654347	+	cg26055054	NA	NA	NA	NA	NA	NA	chrX:134655102-134655750	N_Shore	DDX26B	NM_182540	TSS1500							TRUE	-3.282586774	-2.873461393	-22.68813545	8.94E-18	4.15E-15	30.7352079
chrX	30595690	+	cg01997953	NA	NA	NA	NA	NA	NA		OpenSea	CXorf21	NM_025159	5'UTR					X:30595632-30596204	Promoter_Associated		-3.146479188	-3.205428876	-22.68343409	8.98E-18	4.17E-15	30.73053766
chrX	11776394	+	cg05257947	NA	NA	NA	NA	NA	NA	chrX:11775784-11776936	Island	MSL3;MSL3;MSL3;MSL3;MSL3	NM_078630;NM_078629;NM_078628;NM_078630;NM_006800	1stExon;1stExon;1stExon;5'UTR;TSS1500				X:11685687-11687039	X:11775564-11776986	Promoter_Associated	TRUE	-2.686451736	-1.752131896	-22.68171629	9.00E-18	4.17E-15	30.72883099
chrX	57937004	+	cg02678356	NA	NA	NA	NA	NA	NA	chrX:57935678-57936921	S_Shore	ZXDA;ZXDA	NM_007156;NM_007156	1stExon;5'UTR					X:57936985-57937555	Unclassified_Cell_type_specific		-2.757137891	-2.805226937	-22.68127866	9.00E-18	4.17E-15	30.72839616
chrX	129087487	+	cg26348018	NA	NA	NA	NA	NA	NA	chrX:129086636-129087488	Island					RDMR						-2.340114325	-1.534457078	-22.6766828	9.04E-18	4.18E-15	30.72382932
chrX	133507230	-	cg00920537	NA	NA	NA	NA	NA	NA	chrX:133507134-133507666	Island	PHF6;PHF6;PHF6	NM_032458;NM_032335;NM_001015877	TSS200;TSS200;TSS200				X:133334629-133335409	X:133506720-133507660	Promoter_Associated	TRUE	-2.565769932	-2.750112301	-22.67344933	9.07E-18	4.19E-15	30.7206157
chrX	105969833	-	cg21617677	NA	NA	NA	NA	NA	NA	chrX:105969686-105970598	Island	RNF128;RNF128	NM_194463;NM_024539	TSS200;Body				X:105856401-105857184			TRUE	-2.681509028	-3.256042314	-22.65810958	9.21E-18	4.26E-15	30.70536368
chrX	39875584	+	cg24529782	NA	NA	NA	NA	NA	NA	chrX:39871532-39874766	S_Shore											2.719118417	2.899484286	22.650248	9.29E-18	4.29E-15	30.69754295
chrX	107069338	-	cg20514061	NA	NA	NA	NA	NA	NA	chrX:107069308-107070201	Island	MID2;MID2;MID2;MID2	NM_012216;NM_052817;NM_012216;NM_052817	1stExon;1stExon;5'UTR;5'UTR	high-CpG:106955622-106956190		TRUE	X:106955614-106956857	X:107068691-107070658	Unclassified_Cell_type_specific		-2.776359367	-2.303169141	-22.64747204	9.31E-18	4.29E-15	30.69478076
chrX	69653789	+	cg15236057	NA	NA	NA	NA	NA	NA	chrX:69653707-69654661	Island							X:69570314-69571376	X:69653667-69653987	Promoter_Associated_Cell_type_specific		-2.390909208	-2.604447856	-22.64647162	9.32E-18	4.29E-15	30.69378521
chrX	152864599	-	cg05374090	NA	NA	NA	NA	NA	NA	chrX:152864043-152865260	Island	FAM58A;FAM58A;FAM58A;FAM58A	NM_001130997;NM_001130997;NM_152274;NM_152274	5'UTR;1stExon;5'UTR;1stExon	high-CpG:152517749-152517843			X:152517139-152518454	X:152863988-152865134	Promoter_Associated		-3.381732614	-2.338308178	-22.64469472	9.34E-18	4.30E-15	30.69201686
chrX	40007065	+	cg21010298	NA	NA	NA	NA	NA	NA	chrX:40005040-40007066	Island	BCOR;BCOR	NM_001123384;NM_001123383	5'UTR;5'UTR		RDMR		X:39891553-39892010	X:40006969-40007241	Unclassified_Cell_type_specific		2.355960257	2.235042352	22.61779133	9.60E-18	4.41E-15	30.66522549
chrX	47342498	+	cg21161328	NA	NA	NA	NA	NA	NA	chrX:47341887-47342697	Island	ZNF41;ZNF41	NM_007130;NM_153380	TSS200;TSS200				X:47226884-47227641	X:47341392-47343116	Promoter_Associated		-3.334541256	-3.088225373	-22.59860527	9.79E-18	4.49E-15	30.64609936
chrX	85403899	-	cg01718602	NA	NA	NA	NA	NA	NA	chrX:85402943-85403877	S_Shore	DACH2;DACH2	NM_001139514;NM_053281	1stExon;1stExon		CDMR		X:85289299-85290780				-2.628679377	-2.643916386	-22.59432716	9.83E-18	4.51E-15	30.64183234
chrX	134048505	+	cg03941517	NA	NA	NA	NA	NA	NA	chrX:134048706-134049272	N_Shore	MOSPD1	NM_019556	5'UTR					X:134048287-134048530	Unclassified_Cell_type_specific		-2.620450209	-2.819341128	-22.58218331	9.96E-18	4.56E-15	30.62971548
chrX	53713209	-	cg26552464	NA	NA	NA	NA	NA	NA	chrX:53713068-53713794	Island	HUWE1	NM_031407	5'UTR				X:53729809-53730611	X:53712977-53713972	Promoter_Associated_Cell_type_specific	TRUE	-2.321363986	-2.407338094	-22.57902917	9.99E-18	4.57E-15	30.62656725
chrX	135849691	-	cg01479413	NA	NA	NA	NA	NA	NA	chrX:135849030-135850178	Island	ARHGEF6	NM_004840	Body	high-CpG:135677137-135677647	DMR		X:135676746-135677835	X:135848915-135850399	Unclassified_Cell_type_specific	TRUE	-2.906280783	-2.712374886	-22.57750686	1.00E-17	4.57E-15	30.62504764
chrX	75393425	-	cg00723034	NA	NA	NA	NA	NA	NA		OpenSea	CXorf26	NM_016500	Body								-3.573488532	-3.311216362	-22.57240047	1.01E-17	4.59E-15	30.61994952
chrX	118370063	-	cg10102167	NA	NA	NA	NA	NA	NA	chrX:118369862-118370973	Island	PGRMC1	NM_006667	TSS200				X:118253744-118255323	X:118369631-118371487	Promoter_Associated		-3.300669921	-2.40416557	-22.56753009	1.01E-17	4.61E-15	30.61508592
chrX	100603843	+	cg01062269	NA	NA	NA	NA	NA	NA	chrX:100603622-100603950	Island	TIMM8A;TIMM8A;TIMM8A	NM_001145951;NM_004085;NM_004085	TSS200;1stExon;5'UTR				X:100490077-100490606	X:100602908-100604594	Promoter_Associated	TRUE	-3.345706792	-3.073003343	-22.53254017	1.05E-17	4.78E-15	30.58011316
chrX	55478814	-	cg00191758	NA	NA	NA	NA	NA	NA		OpenSea	MAGEH1	NM_014061	1stExon		DMR		X:55495183-55496184	X:55478256-55478965	Promoter_Associated		-2.496447705	-1.921403577	-22.50909687	1.07E-17	4.89E-15	30.55665025
chrX	62979075	+	cg23898213	NA	NA	NA	NA	NA	NA	chrX:62974713-62975218	S_Shelf											2.665047065	2.436608912	22.50175154	1.08E-17	4.92E-15	30.54929363
chrX	118603118	+	cg21635596	NA	NA	NA	NA	NA	NA	chrX:118602158-118603318	Island	LOC100303728;SLC25A5	NR_028443;NM_001152	TSS200;Body				X:118486139-118487346	X:118601735-118603641	Promoter_Associated		-2.321129158	-1.402070518	-22.50073425	1.08E-17	4.92E-15	30.54827459
chrX	47863595	+	cg26150490	NA	NA	NA	NA	NA	NA	chrX:47863379-47863596	Island	SPACA5;ZNF182;ZNF182	NM_205856;NM_006962;NM_001007088	TSS200;TSS1500;TSS1500				X:47748137-47748828	X:47863207-47863743	Promoter_Associated		-3.141776965	-2.853071312	-22.49847238	1.08E-17	4.93E-15	30.54600864
chrX	77359450	+	cg13203541	NA	NA	NA	NA	NA	NA	chrX:77359303-77359979	Island	PGK1	NM_000291	TSS1500				X:77246011-77247167	X:77359057-77359965	Promoter_Associated		-3.617026865	-2.758522187	-22.49467086	1.09E-17	4.94E-15	30.54219975
chrX	109561384	-	cg10978884	NA	NA	NA	NA	NA	NA	chrX:109560703-109561534	Island	AMMECR1;AMMECR1;AMMECR1	NM_001171689;NM_015365;NM_001025580	5'UTR;TSS200;TSS200	high-CpG:109447730-109448090			X:109447067-109448450	X:109560609-109562069	Promoter_Associated	TRUE	-2.473460855	-2.763680662	-22.49430219	1.09E-17	4.94E-15	30.54183032
chrX	21392988	-	cg26267038	NA	NA	NA	NA	NA	NA	chrX:21391835-21393408	Island	CNKSR2;CNKSR2;CNKSR2;CNKSR2;CNKSR2;CNKSR2;CNKSR2;CNKSR2	NM_001168647;NM_001168648;NM_001168648;NM_014927;NM_001168647;NM_001168649;NM_014927;NM_001168649	1stExon;1stExon;5'UTR;1stExon;5'UTR;5'UTR;5'UTR;1stExon		DMR		X:21301768-21303521				-2.72678648	-2.356721789	-22.48734591	1.10E-17	4.97E-15	30.53485873
chrX	38663490	+	cg08774483	NA	NA	NA	NA	NA	NA	chrX:38662906-38664764	Island	MID1IP1;MID1IP1;MID1IP1;MID1IP1	NM_001098790;NM_021242;NM_021242;NM_001098791	5'UTR;5'UTR;1stExon;5'UTR	high-CpG:38548316-38548800			X:38547860-38550159	X:38662385-38664278	Promoter_Associated_Cell_type_specific		-3.466792118	-2.987822534	-22.48140562	1.10E-17	4.99E-15	30.52890362
chrX	23761492	+	cg16680922	rs3764881	0.000259	NA	NA	NA	NA	chrX:23761070-23761610	Island	ACOT9;ACOT9	NM_001033583;NM_001037171	TSS200;TSS200				X:23670956-23671531	X:23760798-23761743	Promoter_Associated		-3.348362436	-3.176401774	-22.4794112	1.11E-17	5.00E-15	30.52690386
chrX	64196278	-	cg23926715	NA	NA	NA	NA	NA	NA		OpenSea	ZC4H2;ZC4H2	NM_018684;NM_018684	1stExon;5'UTR	low-CpG:64112993-64113155				X:64196012-64196614	Promoter_Associated_Cell_type_specific	TRUE	-3.03363613	-3.526230138	-22.47815528	1.11E-17	5.00E-15	30.52564449
chrX	119603329	-	cg00139547	NA	NA	NA	NA	NA	NA		OpenSea	LAMP2;LAMP2;LAMP2	NM_002294;NM_001122606;NM_013995	TSS200;TSS200;TSS200					X:119602570-119603417	Promoter_Associated_Cell_type_specific	TRUE	-3.477777509	-2.662949383	-22.4701666	1.12E-17	5.04E-15	30.51763215
chrX	152599461	+	cg04754076	NA	NA	NA	NA	NA	NA	chrX:152599434-152600076	Island	ZNF275	NM_001080485	TSS200	high-CpG:152252491-152252657			X:152252540-152253259	X:152599025-152600555	Promoter_Associated		-3.242319947	-2.311143566	-22.46550654	1.12E-17	5.06E-15	30.51295694
chrX	46696351	-	cg24511534	NA	NA	NA	NA	NA	NA	chrX:46696141-46697075	Island	RP2;RP2	NM_006915;NM_006915	1stExon;5'UTR				X:46581030-46582019	X:46695962-46697271	Promoter_Associated		-3.18877476	-3.255456986	-22.45387988	1.14E-17	5.11E-15	30.50128817
chrX	20284128	-	cg11565248	NA	NA	NA	NA	NA	NA	chrX:20284127-20286811	Island	RPS6KA3	NM_004586	Body				X:20193309-20195646				-3.159696721	-3.341031519	-22.45131213	1.14E-17	5.12E-15	30.49871029
chrX	131351543	-	cg14570389	rs112111321	0.062048	NA	NA	NA	NA	chrX:131351531-131352535	Island	RAP2C	NM_021183	5'UTR				X:131179025-131180216				-3.280114981	-3.163499724	-22.44598991	1.14E-17	5.14E-15	30.49336611
chrX	122993419	-	cg00920960	NA	NA	NA	NA	NA	NA	chrX:122993547-122994335	N_Shore	XIAP	NM_001167	TSS1500					X:122993086-122994722	Promoter_Associated		-3.540370786	-3.456058386	-22.44507861	1.15E-17	5.14E-15	30.49245092
chrX	117251118	+	cg05434903	NA	NA	NA	NA	NA	NA	chrX:117250233-117250754	S_Shore	KLHL13;KLHL13;KLHL13	NM_001168303;NM_001168301;NM_001168302	TSS1500;5'UTR;TSS1500				X:117134262-117135204			TRUE	-3.224965747	-3.059968432	-22.44124195	1.15E-17	5.16E-15	30.48859747
chrX	49042949	-	cg01733439	NA	NA	NA	NA	NA	NA	chrX:49042676-49043059	Island	PRICKLE3	NM_006150	TSS200				X:48929646-48930183	X:49042547-49043130	Unclassified_Cell_type_specific	TRUE	-3.000971735	-2.175455249	-22.43723434	1.15E-17	5.18E-15	30.4845716
chrX	77166064	-	cg03659012	NA	NA	NA	NA	NA	NA	chrX:77165924-77166295	Island	ATP7A	NM_000052	TSS200				X:77052590-77052951	X:77165791-77166779	Promoter_Associated_Cell_type_specific	TRUE	-2.951663878	-3.235178362	-22.43244585	1.16E-17	5.20E-15	30.47976033
chrX	73325368	+	cg04624564	NA	NA	NA	NA	NA	NA	chrX:73325164-73325522	Island	NCRNA00182	NR_028379	Body				X:73241921-73242242				2.656625437	3.177229699	22.43111401	1.16E-17	5.20E-15	30.47842196
chrX	47441573	-	cg04791822	NA	NA	NA	NA	NA	NA		OpenSea	SYN1;TIMP1;SYN1	NM_006950;NM_003254;NM_133499	Body;TSS200;Body					X:47441421-47441922	Unclassified_Cell_type_specific		-3.820568337	-2.468441924	-22.41750877	1.18E-17	5.27E-15	30.46474544
chrX	130037150	+	cg06295352	NA	NA	NA	NA	NA	NA	chrX:130036747-130037158	Island	ENOX2;ENOX2;ENOX2;ENOX2	NM_006375;NM_182314;NM_006375;NM_182314	5'UTR;5'UTR;1stExon;1stExon	high-CpG:129864818-129864928			X:129864429-129865131	X:130036533-130037996	Promoter_Associated		-3.704386874	-2.87089528	-22.41619987	1.18E-17	5.27E-15	30.46342923
chrX	48958423	-	cg25166062	NA	NA	NA	NA	NA	NA	chrX:48957764-48958595	Island	WDR45	NM_007075	TSS1500				X:48844593-48845485	X:48957621-48958729	Promoter_Associated		-3.298036192	-3.26988017	-22.41012645	1.19E-17	5.30E-15	30.45732089
chrX	102941669	-	cg26309951	NA	NA	NA	NA	NA	NA	chrX:102942107-102942486	N_Shore	MORF4L2;MORF4L2;MORF4L2;MORF4L2;MORF4L2;MORF4L2;MORF4L2;MORF4L2;MORF4L2;MORF4L2;MORF4L2;MORF4L2;MORF4L2;MORF4L2;MORF4L2;MORF4L2;MORF4L2;MORF4L2;MORF4L2;MORF4L2;MORF4L2;MORF4L2;MORF4L2;MORF4L2	NM_001142427;NM_001142419;NM_001142430;NM_001142432;NM_012286;NM_001142425;NM_001142421;NM_001142422;NM_001142418;NM_001142429;NM_001142424;NM_001142425;NM_001142426;NM_001142424;NM_001142420;NM_001142428;NM_001142429;NM_001142431;NM_001142426;NM_001142418;NM_001142423;NM_001142430;NM_001142423;NM_012286	5'UTR;5'UTR;5'UTR;5'UTR;1stExon;1stExon;5'UTR;5'UTR;1stExon;5'UTR;1stExon;5'UTR;1stExon;5'UTR;5'UTR;5'UTR;1stExon;5'UTR;5'UTR;5'UTR;1stExon;1stExon;5'UTR;5'UTR				X:102828095-102828369	X:102941476-102943205	Promoter_Associated	TRUE	-2.534049457	-3.425408876	-22.3987024	1.20E-17	5.35E-15	30.44582656
chrX	129255138	-	cg24923226	NA	NA	NA	NA	NA	NA	chrX:129254555-129255097	S_Shore								X:129254459-129255319	Unclassified		-3.05674552	-3.02913917	-22.3969872	1.20E-17	5.36E-15	30.4441003
chrX	48937975	+	cg12058508	NA	NA	NA	NA	NA	NA	chrX:48937435-48937976	Island	WDR45;WDR45	NM_001029896;NM_007075	TSS1500;5'UTR				X:48824401-48824920	X:48937345-48937990	Promoter_Associated		-2.585255944	-2.661595248	-22.39158344	1.21E-17	5.38E-15	30.43866079
chrX	83442397	-	cg25943986	NA	NA	NA	NA	NA	NA	chrX:83442396-83443335	Island	RPS6KA6	NM_014496	Body				X:83328789-83330175				-3.763648523	-2.88510911	-22.38950428	1.21E-17	5.39E-15	30.43656751
chrX	117250736	-	cg17035182	NA	NA	NA	NA	NA	NA	chrX:117250233-117250754	Island	KLHL13;KLHL13;KLHL13;KLHL13;KLHL13	NM_001168303;NM_001168303;NM_001168302;NM_001168301;NM_001168302	1stExon;5'UTR;1stExon;5'UTR;5'UTR	high-CpG:117134746-117134814			X:117134262-117135204	X:117250380-117250824	Unclassified_Cell_type_specific	TRUE	-3.30987534	-2.200412924	-22.38590282	1.22E-17	5.40E-15	30.43294114
chrX	135230024	+	cg11906997	NA	NA	NA	NA	NA	NA	chrX:135228947-135230049	Island	FHL1;FHL1;FHL1;FHL1;FHL1	NR_027621;NM_001449;NM_001159700;NM_001159703;NM_001159702	Body;5'UTR;TSS1500;5'UTR;5'UTR				X:135056614-135057779	X:135228601-135230513	Unclassified_Cell_type_specific		-2.811286014	-1.993219646	-22.38128202	1.22E-17	5.42E-15	30.4282875
chrX	119603098	+	cg14854487	NA	NA	NA	NA	NA	NA		OpenSea	LAMP2;LAMP2;LAMP2;LAMP2;LAMP2;LAMP2	NM_002294;NM_001122606;NM_001122606;NM_002294;NM_013995;NM_013995	1stExon;1stExon;5'UTR;5'UTR;5'UTR;1stExon				X:119486751-119487307	X:119602570-119603417	Promoter_Associated_Cell_type_specific		-3.149346011	-2.647550436	-22.3784619	1.23E-17	5.44E-15	30.42544685
chrX	129040481	-	cg16367232	NA	NA	NA	NA	NA	NA	chrX:129039750-129040152	S_Shore	UTP14A;UTP14A	NM_006649;NM_001166221	Body;Body				X:128868078-128868243				-3.585766991	-3.439066478	-22.36274372	1.25E-17	5.52E-15	30.40960759
chrX	19906542	-	cg07434817	NA	NA	NA	NA	NA	NA	chrX:19905027-19906557	Island	SH3KBP1	NM_031892	TSS1500				X:19815696-19816689	X:19906399-19907148	Promoter_Associated	TRUE	-2.9123712	-2.679511283	-22.36061792	1.25E-17	5.53E-15	30.40746454
chrX	134477026	+	cg08846002	NA	NA	NA	NA	NA	NA	chrX:134477583-134477999	N_Shore	ZNF75D;ZNF75D	NM_007131;NM_007131	5'UTR;1stExon					X:134476769-134477038	Promoter_Associated		-3.15074289	-2.617031645	-22.35045383	1.26E-17	5.58E-15	30.39721511
chrX	100878793	-	cg17731486	NA	NA	NA	NA	NA	NA		OpenSea	ARMCX3;ARMCX3;ARMCX3	NM_016607;NM_177947;NM_177948	5'UTR;5'UTR;5'UTR		DMR	TRUE	X:100764790-100765787				-3.128841068	-2.694881326	-22.34544728	1.27E-17	5.60E-15	30.39216478
chrX	13835198	-	cg10479459	NA	NA	NA	NA	NA	NA		OpenSea	GPM6B;GPM6B;GPM6B;GPM6B;GPM6B;GPM6B;GPM6B	NM_005278;NM_005278;NM_001001996;NM_001001994;NM_001001995;NM_001001996;NM_001001995	1stExon;5'UTR;5'UTR;Body;5'UTR;1stExon;1stExon	low-CpG:13745088-13745239		TRUE					2.770401615	2.18709289	22.34466458	1.27E-17	5.60E-15	30.39137513
chrX	129245238	+	cg22221554	NA	NA	NA	NA	NA	NA	chrX:129243674-129245575	Island	ELF4;ELF4	NM_001421;NM_001127197	TSS1500;TSS1500				X:129071315-129073222	X:129244010-129245763	Promoter_Associated		-2.839147394	-1.300008094	-22.33903282	1.28E-17	5.63E-15	30.38569252
chrX	25039068	-	cg11079517	NA	NA	NA	NA	NA	NA	chrX:25038890-25039204	Island					DMR		X:24948254-24949165			TRUE	-2.732957443	-2.687186677	-22.33346024	1.29E-17	5.66E-15	30.38006821
chrX	39963545	+	cg11620557	NA	NA	NA	NA	NA	NA	chrX:39953434-39969247	Island	BCOR;BCOR	NM_001123384;NM_001123383	5'UTR;5'UTR								2.861963835	2.756570992	22.33082939	1.29E-17	5.67E-15	30.37741244
chrX	56590113	+	cg09666011	NA	NA	NA	NA	NA	NA	chrX:56589945-56590514	Island	UBQLN2;UBQLN2	NM_013444;NM_013444	1stExon;5'UTR	high-CpG:56606686-56606866			X:56606671-56607217	X:56589467-56590755	Promoter_Associated_Cell_type_specific		-3.618817092	-3.276325884	-22.32261277	1.30E-17	5.71E-15	30.36911591
chrX	106449726	+	cg20112962	NA	NA	NA	NA	NA	NA	chrX:106449029-106449740	Island	CXorf41;NUP62CL;CXorf41	NM_001169154;NM_017681;NM_173494	TSS200;TSS200;TSS200				X:106335686-106336601	X:106449138-106449985	Unclassified	TRUE	-3.021613776	-2.837135451	-22.31239499	1.31E-17	5.76E-15	30.35879444
chrX	149613745	+	cg16440909	NA	NA	NA	NA	NA	NA		OpenSea	MAMLD1;MAMLD1	NM_005491;NM_005491	5'UTR;1stExon								2.970717425	2.850557146	22.29602628	1.34E-17	5.86E-15	30.34224955
chrX	55187470	+	cg12944030	NA	NA	NA	NA	NA	NA	chrX:55187321-55188007	Island	FAM104B;FAM104B;FAM104B;FAM104B;FAM104B;FAM104B;FAM104B;FAM104B;FAM104B;FAM104B	NM_001166699;NR_030722;NM_001166703;NM_001166701;NM_001166703;NM_001166704;NM_001166700;NM_001166702;NM_001166702;NM_138362	Body;Body;5'UTR;Body;1stExon;Body;Body;5'UTR;1stExon;Body				X:55203967-55204813	X:55187043-55188050	Promoter_Associated		-2.223058713	-2.399510295	-22.29124914	1.34E-17	5.88E-15	30.33741866
chrX	135067456	-	cg06657741	NA	NA	NA	NA	NA	NA	chrX:135067507-135068309	N_Shore	SLC9A6;SLC9A6	NM_001042537;NM_006359	TSS200;TSS200				X:134895064-134896119	X:135066864-135068438	Promoter_Associated	TRUE	-2.616517286	-3.116299688	-22.27504015	1.37E-17	5.97E-15	30.32101943
chrX	18373028	+	cg22823767	NA	NA	NA	NA	NA	NA	chrX:18371897-18373148	Island	SCML2	NM_006089	TSS200				X:18281819-18283196	X:18371697-18373050	Unclassified_Cell_type_specific	TRUE	-3.08409415	-2.598560472	-22.27266111	1.37E-17	5.98E-15	30.31861144
chrX	154033836	+	cg09056691	NA	NA	NA	NA	NA	NA	chrX:154033366-154033935	Island	MPP1;MPP1;MPP1;MPP1	NM_001166460;NM_001166462;NM_002436;NM_001166461	TSS200;TSS200;TSS200;TSS200	high-CpG:153686844-153687238			X:153686561-153687286	X:154033406-154034202	Unclassified_Cell_type_specific		-4.013658652	-3.330938166	-22.27190973	1.37E-17	5.98E-15	30.31785086
chrX	21676692	+	cg25127732	NA	NA	NA	NA	NA	NA	chrX:21674018-21677066	Island	KLHL34	NM_153270	TSS1500		DMR		X:21583880-21587146	X:21675247-21677063	Unclassified_Cell_type_specific		-2.229396663	-1.865585141	-22.26561007	1.38E-17	6.02E-15	30.31147308
chrX	66764126	-	cg05786601	NA	NA	NA	NA	NA	NA	chrX:66766037-66766279	N_Shore	AR;AR	NM_000044;NM_000044	1stExon;5'UTR				X:66680456-66681257			TRUE	-3.521858637	-3.18815446	-22.25652648	1.39E-17	6.06E-15	30.30227359
chrX	19533458	-	cg05958126	NA	NA	NA	NA	NA	NA	chrX:19533003-19533551	Island	MAP3K15	NM_001001671	TSS200				X:19442925-19443682	X:19532666-19533897	Unclassified_Cell_type_specific	TRUE	-2.807615827	-2.145277892	-22.25584835	1.39E-17	6.06E-15	30.30158665
chrX	102470074	-	cg24790801	rs3747300	0.033568	NA	NA	NA	NA	chrX:102469940-102470419	Island	BEX4;BEX4;BEX4;BEX4	NM_001080425;NM_001080425;NM_001127688;NM_001127688	1stExon;5'UTR;1stExon;5'UTR	high-CpG:102356659-102356752			X:102356606-102357432	X:102469577-102471329	Promoter_Associated_Cell_type_specific	TRUE	-4.816596114	-3.578401163	-22.24411453	1.41E-17	6.13E-15	30.28969709
chrX	152676703	-	cg01593269	NA	NA	NA	NA	NA	NA	chrX:152676702-152677389	Island					DMR	TRUE	X:152329815-152330653	X:152676353-152677953	Unclassified		-2.318842521	-1.840930156	-22.24307441	1.41E-17	6.13E-15	30.28864286
chrX	129306129	+	cg07342016	NA	NA	NA	NA	NA	NA	chrX:129304946-129306427	Island	RAB33A	NM_004794	1stExon				X:129132688-129134098				-2.476822965	-2.397366977	-22.23486941	1.42E-17	6.18E-15	30.28032476
chrX	18443714	-	cg06408185	NA	NA	NA	NA	NA	NA	chrX:18443120-18444426	Island	CDKL5	NM_003159	TSS200	high-CpG:18353623-18353678			X:18352739-18354437	X:18443613-18443761	Promoter_Associated		-3.645087055	-3.468261944	-22.23425533	1.42E-17	6.18E-15	30.27970209
chrX	24665655	-	cg21337832	NA	NA	NA	NA	NA	NA		OpenSea	PCYT1B;PCYT1B;PCYT1B	NM_001163264;NM_004845;NM_001163265	Body;TSS1500;TSS1500					X:24665285-24665773	Unclassified_Cell_type_specific		-2.829212478	-3.02586155	-22.22569941	1.44E-17	6.23E-15	30.27102467
chrX	57022079	+	cg08113756	NA	NA	NA	NA	NA	NA	chrX:57021591-57022044	S_Shore	SPIN3;SPIN3	NM_001010862;NR_027139	TSS200;TSS200					X:57021684-57022299	Promoter_Associated	TRUE	-2.536825985	-2.534383111	-22.22291486	1.44E-17	6.24E-15	30.26819984
chrX	135067468	-	cg22166305	NA	NA	NA	NA	NA	NA	chrX:135067507-135068309	N_Shore	SLC9A6;SLC9A6	NM_001042537;NM_006359	TSS200;TSS200				X:134895064-134896119	X:135066864-135068438	Promoter_Associated	TRUE	-2.954529347	-3.052545178	-22.22064023	1.44E-17	6.25E-15	30.26589205
chrX	70402457	+	cg11332786	NA	NA	NA	NA	NA	NA	chrX:70401862-70402213	S_Shore						TRUE		X:70401417-70402562	Promoter_Associated	TRUE	-2.411540715	-2.478489247	-22.21521655	1.45E-17	6.28E-15	30.26038831
chrX	117629911	+	cg26023405	NA	NA	NA	NA	NA	NA	chrX:117629624-117630776	Island	DOCK11;DOCK11	NM_144658;NM_144658	5'UTR;1stExon				X:117513186-117514804	X:117629137-117631085	Promoter_Associated	TRUE	-4.326345744	-3.304707138	-22.21182635	1.46E-17	6.30E-15	30.25694736
chrX	154444570	+	cg24194941	NA	NA	NA	NA	NA	NA		OpenSea	VBP1	NM_003372	TSS200				X:154097664-154098543	X:154444143-154445660	Promoter_Associated		-3.512260219	-2.760478487	-22.2027129	1.47E-17	6.35E-15	30.24769488
chrX	101771625	-	cg19062189	NA	NA	NA	NA	NA	NA	chrX:101771337-101771673	Island	TMSB15A;TMSB15A	NM_021992;NM_021992	1stExon;5'UTR		DMR		X:101657860-101658464	X:101771430-101771984	Unclassified_Cell_type_specific	TRUE	-3.808093895	-2.535734243	-22.19961281	1.48E-17	6.36E-15	30.24454661
chrX	152677383	-	cg04960964	NA	NA	NA	NA	NA	NA	chrX:152676702-152677389	Island						TRUE	X:152329815-152330653	X:152676353-152677953	Unclassified		-3.101704578	-2.121542603	-22.197687	1.48E-17	6.37E-15	30.24259065
chrX	12993571	+	cg21119901	NA	NA	NA	NA	NA	NA	chrX:12993107-12994599	Island	TMSL3;TMSB4X	NM_183049;NM_021109	5'UTR;5'UTR				X:12902996-12903882			TRUE	-2.808785213	-2.681937959	-22.19653127	1.48E-17	6.37E-15	30.24141673
chrX	136510831	-	cg01039990	NA	NA	NA	NA	NA	NA	chrX:136510308-136510914	Island							X:136337914-136339422				-2.628840146	-2.079310803	-22.17268809	1.52E-17	6.53E-15	30.21718463
chrX	53468978	-	cg13041595	NA	NA	NA	NA	NA	NA	chrX:53468578-53469023	Island							X:53485286-53485724	X:53468303-53469389	Promoter_Associated	TRUE	-2.748688256	-2.261470363	-22.16672301	1.53E-17	6.56E-15	30.21111811
chrX	56258900	+	cg09195491	NA	NA	NA	NA	NA	NA	chrX:56258951-56259159	N_Shore	KLF8;KLF8;KLF8;KLF8	NM_001159296;NM_001159296;NM_007250;NM_007250	5'UTR;1stExon;1stExon;5'UTR				X:56275537-56276375	X:56258265-56259079	Unclassified	TRUE	-3.905209876	-3.661595212	-22.16131114	1.54E-17	6.59E-15	30.20561276
chrX	102883667	+	cg21284034	NA	NA	NA	NA	NA	NA	chrX:102884436-102884677	N_Shore	TCEAL1;TCEAL1;TCEAL1;TCEAL1	NM_004780;NM_001006640;NM_001006639;NM_001006640	TSS1500;1stExon;TSS1500;5'UTR					X:102883611-102884326	Promoter_Associated_Cell_type_specific		-2.967959917	-3.49433202	-22.16097913	1.54E-17	6.59E-15	30.20527497
chrX	68835895	-	cg24186901	NA	NA	NA	NA	NA	NA	chrX:68835648-68837063	Island	EDA;EDA;EDA;EDA;EDA;EDA	NM_001005615;NM_001005609;NM_001005610;NM_001005612;NM_001399;NM_001005611	TSS200;TSS200;TSS200;TSS200;TSS200;TSS200				X:68752403-68753854	X:68835560-68836605	Unclassified_Cell_type_specific	TRUE	-4.30710562	-3.16744001	-22.14846718	1.56E-17	6.67E-15	30.19254148
chrX	129473838	+	cg10717149	NA	NA	NA	NA	NA	NA	chrX:129473463-129473945	Island	SLC25A14;SLC25A14	NM_003951;NM_022810	TSS1500;TSS1500	high-CpG:129301493-129301661			X:129301145-129301887	X:129473352-129474426	Promoter_Associated_Cell_type_specific	TRUE	-3.931980961	-2.507287192	-22.14687783	1.56E-17	6.67E-15	30.19092347
chrX	133931354	+	cg14474963	NA	NA	NA	NA	NA	NA	chrX:133930787-133931355	Island	FAM122B;FAM122B;FAM122B;FAM122B;FAM122C;FAM122B	NM_001166600;NM_001170756;NM_001170757;NM_145284;NM_001170780;NM_001166599	TSS200;TSS1500;TSS200;TSS1500;5'UTR;TSS200				X:133758497-133759047	X:133930670-133931685	Promoter_Associated		-2.235246448	-1.826048539	-22.14378346	1.56E-17	6.69E-15	30.18777295
chrX	85403595	+	cg17330459	NA	NA	NA	NA	NA	NA	chrX:85402943-85403877	Island	DACH2;DACH2;DACH2;DACH2	NM_053281;NM_001139514;NM_001139514;NM_053281	5'UTR;5'UTR;1stExon;1stExon		CDMR		X:85289299-85290780			TRUE	-2.556799687	-2.110824716	-22.14162114	1.57E-17	6.70E-15	30.18557113
chrX	119695102	-	cg25698940	NA	NA	NA	NA	NA	NA	chrX:119694943-119695228	Island	CUL4B;CUL4B	NM_003588;NM_001079872	Body;TSS1500				X:119578972-119579561	X:119694489-119695993	Promoter_Associated	TRUE	-3.838690921	-2.636681781	-22.1401323	1.57E-17	6.70E-15	30.18405497
chrX	100183974	+	cg08491357	NA	NA	NA	NA	NA	NA	chrX:100183877-100184344	Island	XKRX	NM_212559	TSS200				X:100070280-100070976	X:100183879-100184650	Unclassified_Cell_type_specific		-2.889172674	-2.424306889	-22.13926821	1.57E-17	6.70E-15	30.18317497
chrX	48769307	+	cg01488378	NA	NA	NA	NA	NA	NA	chrX:48768763-48769474	Island	SLC35A2;SLC35A2;SLC35A2	NM_001042498;NM_001032289;NM_005660	TSS200;TSS1500;TSS1500				X:48653616-48654401	X:48768510-48769452	Promoter_Associated_Cell_type_specific	TRUE	-3.056876834	-2.962846895	-22.13845556	1.57E-17	6.70E-15	30.18234733
chrX	106871826	+	cg02301364	NA	NA	NA	NA	NA	NA	chrX:106871621-106871827	Island	PRPS1;PRPS1	NM_002764;NM_002764	1stExon;5'UTR				X:106758165-106759051	X:106871267-106872417	Promoter_Associated		-3.175410392	-2.391387445	-22.13728948	1.57E-17	6.70E-15	30.18115968
chrX	48554902	-	cg22983460	NA	NA	NA	NA	NA	NA	chrX:48554969-48555563	N_Shore	SUV39H1	NM_003173	TSS1500				X:48439673-48440507	X:48554338-48555479	Promoter_Associated		-3.126909734	-2.988514899	-22.13415657	1.58E-17	6.72E-15	30.17796852
chrX	62571385	-	cg07309821	NA	NA	NA	NA	NA	NA	chrX:62570952-62571426	Island	SPIN4	NM_001012968	TSS200	high-CpG:62487712-62488155			X:62487588-62488122	X:62570379-62571582	Promoter_Associated		-2.652139687	-2.132184082	-22.13292935	1.58E-17	6.72E-15	30.17671836
chrX	128788977	-	cg13338084	NA	NA	NA	NA	NA	NA	chrX:128788003-128789195	Island	APLN	NM_017413	TSS200				X:128615752-128616827				-3.362731723	-2.910323499	-22.12154019	1.60E-17	6.79E-15	30.1651129
chrX	133684080	+	cg01562833	rs112775300	0.028916	NA	NA	NA	NA	chrX:133683174-133685463	Island							X:133510997-133511914	X:133683289-133685255	Unclassified_Cell_type_specific	TRUE	-3.12335212	-2.27944685	-22.11705978	1.61E-17	6.82E-15	30.16054574
chrX	46433744	+	cg10906138	NA	NA	NA	NA	NA	NA	chrX:46433054-46434902	Island	CHST7	NM_019886	1stExon				X:46317999-46319801	X:46433413-46434885	Unclassified	TRUE	-3.389641754	-3.141167022	-22.11658997	1.61E-17	6.82E-15	30.16006678
chrX	77359749	-	cg13014545	rs17139588	0.053044	NA	NA	NA	NA	chrX:77359303-77359979	Island	PGK1;PGK1	NM_000291;NM_000291	1stExon;5'UTR	high-CpG:77246334-77246437			X:77246011-77247167	X:77359057-77359965	Promoter_Associated		-4.376981808	-3.643309014	-22.07726924	1.68E-17	7.10E-15	30.11994347
chrX	77155144	-	cg18449462	NA	NA	NA	NA	NA	NA	chrX:77150837-77151247	S_Shelf	COX7B	NM_001866	Body								-3.569528117	-2.899618997	-22.07579902	1.68E-17	7.10E-15	30.11844183
chrX	118986897	-	cg21900764	NA	NA	NA	NA	NA	NA	chrX:118986684-118987252	Island	UPF3B;UPF3B;UPF3B;UPF3B	NM_023010;NM_023010;NM_080632;NM_080632	1stExon;5'UTR;1stExon;5'UTR				X:118870542-118871280	X:118986766-118987398	Promoter_Associated		-2.375019901	-2.41886339	-22.07547444	1.68E-17	7.10E-15	30.1181103
chrX	118109068	-	cg06944050	NA	NA	NA	NA	NA	NA	chrX:118108502-118110559	Island	LONRF3;LONRF3	NM_024778;NM_001031855	1stExon;1stExon				X:117992531-117993720				-2.939103895	-2.768201116	-22.07273082	1.68E-17	7.11E-15	30.11530775
chrX	129402311	-	cg13156574	NA	NA	NA	NA	NA	NA	chrX:129402458-129403088	N_Shore	ZNF280C	NM_017666	5'UTR				X:129229992-129230718	X:129401882-129403260	Promoter_Associated		-4.179419996	-3.376927186	-22.06283131	1.70E-17	7.17E-15	30.10519262
chrX	103498900	-	cg20699879	NA	NA	NA	NA	NA	NA	chrX:103498706-103499843	Island	ESX1	NM_153448	Body			TRUE	X:103385325-103387090				-2.362024469	-3.021565781	-22.06230838	1.70E-17	7.17E-15	30.10465818
chrX	46433828	+	cg00666173	NA	NA	NA	NA	NA	NA	chrX:46433054-46434902	Island	CHST7	NM_019886	1stExon		DMR		X:46317999-46319801	X:46433413-46434885	Unclassified	TRUE	-3.66537814	-2.772176729	-22.05487963	1.72E-17	7.22E-15	30.09706443
chrX	46306775	-	cg19257537	NA	NA	NA	NA	NA	NA	chrX:46306249-46306838	Island	ZNF673;ZNF673;ZNF673;ZNF673;ZNF673;ZNF673;ZNF673;ZNF673	NM_001129899;NM_017776;NM_001129899;NM_017776;NM_001129898;NM_001129900;NM_001129900;NM_001129898	5'UTR;5'UTR;1stExon;1stExon;5'UTR;5'UTR;1stExon;1stExon	high-CpG:46191621-46191744			X:46191200-46192025	X:46305774-46307039	Promoter_Associated_Cell_type_specific		-3.028008474	-2.855972174	-22.05351695	1.72E-17	7.23E-15	30.0956712
chrX	39948609	+	cg11434986	NA	NA	NA	NA	NA	NA	chrX:39949372-39949976	N_Shore	BCOR;BCOR;BCOR;BCOR	NM_001123384;NM_017745;NM_001123385;NM_001123383	5'UTR;5'UTR;5'UTR;5'UTR		RDMR						2.814839445	3.018739369	22.05126783	1.72E-17	7.23E-15	30.09337146
chrX	117479910	+	cg14214586	NA	NA	NA	NA	NA	NA	chrX:117479565-117480488	Island	WDR44	NM_019045	TSS200				X:117363780-117364877	X:117479159-117481066	Promoter_Associated		-3.296954552	-2.243496502	-22.05108313	1.72E-17	7.23E-15	30.0931826
chrX	80065135	+	cg22618269	NA	NA	NA	NA	NA	NA	chrX:80064923-80065136	Island	BRWD3;BRWD3	NM_153252;NM_153252	1stExon;5'UTR				X:79950702-79952450	X:80065046-80066010	Promoter_Associated		-3.594201821	-2.296756739	-22.04852477	1.73E-17	7.25E-15	30.09056636
chrX	14891338	-	cg18132745	NA	NA	NA	NA	NA	NA	chrX:14890991-14891734	Island	MOSPD2;FANCB;FANCB	NM_152581;NM_152633;NM_001018113	TSS1500;TSS200;TSS200				X:14800913-14801685	X:14890952-14892003	Promoter_Associated		-4.272733197	-3.407915189	-22.03742518	1.75E-17	7.32E-15	30.07921206
chrX	129040194	-	cg00634642	NA	NA	NA	NA	NA	NA	chrX:129039750-129040152	S_Shore	UTP14A;UTP14A	NM_001166221;NM_006649	1stExon;1stExon				X:128867377-128868032	X:129039695-129040199	Promoter_Associated_Cell_type_specific		-3.043956395	-2.890769564	-22.03292128	1.76E-17	7.35E-15	30.07460316
chrX	135991858	-	cg00255219	NA	NA	NA	NA	NA	NA	chrX:135991412-135991928	Island							X:135818962-135819758	X:135991143-135992723	Promoter_Associated		-3.330317206	-3.315097526	-22.02602991	1.77E-17	7.40E-15	30.06754927
chrX	128977498	+	cg20289741	NA	NA	NA	NA	NA	NA	chrX:128977325-128977998	Island	ZDHHC9;ZDHHC9	NM_001008222;NM_016032	TSS200;5'UTR	high-CpG:128805162-128805619			X:128804759-128805889	X:128977383-128978783	Promoter_Associated		-3.397282536	-2.310949486	-22.00314372	1.81E-17	7.57E-15	30.04410729
chrX	119379188	-	cg04967538	NA	NA	NA	NA	NA	NA	chrX:119378646-119379039	S_Shore	CXorf42	NR_027131	TSS200				X:119262392-119263245	X:119378514-119379243	Promoter_Associated		-3.709170796	-2.489299704	-21.99607272	1.82E-17	7.62E-15	30.03685958
chrX	19534066	+	cg08461617	NA	NA	NA	NA	NA	NA	chrX:19533003-19533551	S_Shore	MAP3K15	NM_001001671	TSS1500				X:19443908-19443988				-3.626321379	-2.452637954	-21.98617857	1.84E-17	7.69E-15	30.02671418
chrX	118533786	+	cg04602218	NA	NA	NA	NA	NA	NA	chrX:118533163-118533787	Island	SLC25A43	NM_145305	Body				X:118417154-118417946	X:118532037-118534007	Promoter_Associated		-2.6655557	-2.865601343	-21.98031377	1.85E-17	7.73E-15	30.02069827
chrX	153285622	+	cg09520212	NA	NA	NA	NA	NA	NA	chrX:153284685-153285655	Island	IRAK1;MIR718;IRAK1;IRAK1	NM_001025242;NR_031757;NM_001569;NM_001025243	TSS1500;TSS200;TSS1500;TSS1500				X:152937930-152939013	X:153284526-153285979	Promoter_Associated		-2.20186508	-0.928731728	-21.9789762	1.86E-17	7.74E-15	30.01932601
chrX	70585696	-	cg19586382	NA	NA	NA	NA	NA	NA	chrX:70585715-70587063	N_Shore	BCYRN1;TAF1;TAF1	NR_001568;NM_138923;NM_004606	Body;TSS1500;TSS1500					X:70585609-70587084	Promoter_Associated		-4.014616156	-3.303225073	-21.96399281	1.89E-17	7.85E-15	30.00394823
chrX	71131703	+	cg20497334	NA	NA	NA	NA	NA	NA	chrX:71130679-71131820	Island	NHSL2	NM_001013627	Body		DMR		X:71047157-71048545				-2.638762977	-2.533182488	-21.95835511	1.90E-17	7.89E-15	29.99815938
chrX	24712096	-	cg23503517	NA	NA	NA	NA	NA	NA	chrX:24711630-24712284	Island	POLA1	NM_016937	1stExon				X:24621552-24622381	X:24711381-24712598	Promoter_Associated_Cell_type_specific		-4.291635424	-3.175065961	-21.9396362	1.94E-17	8.04E-15	29.9789278
chrX	153979543	-	cg23896806	NA	NA	NA	NA	NA	NA	chrX:153978838-153979650	Island	GAB3;GAB3	NM_001081573;NM_080612	TSS200;TSS200	high-CpG:153632355-153633010			X:153631939-153632911	X:153978764-153979675	Promoter_Associated_Cell_type_specific		-2.546329476	-2.57983207	-21.93741114	1.94E-17	8.05E-15	29.9766407
chrX	70474110	+	cg21474854	NA	NA	NA	NA	NA	NA	chrX:70473812-70474287	Island	ZMYM3;ZMYM3;BCYRN1;ZMYM3;ZMYM3	NM_001171163;NM_201599;NR_001568;NM_005096;NM_001171162	5'UTR;TSS200;Body;5'UTR;5'UTR				X:70390117-70391238	X:70473747-70474840	Promoter_Associated		-3.24364332	-3.008073916	-21.93731707	1.94E-17	8.05E-15	29.976544
chrX	153602658	+	cg03672021	NA	NA	NA	NA	NA	NA	chrX:153602720-153603269	N_Shore	FLNA;FLNA	NM_001456;NM_001110556	5'UTR;5'UTR					X:153600892-153603150	Promoter_Associated	TRUE	-2.53442105	-2.582819371	-21.91672391	1.98E-17	8.21E-15	29.95536536
chrX	28605742	-	cg26810336	NA	NA	NA	NA	NA	NA		OpenSea	IL1RAPL1;IL1RAPL1	NM_014271;NM_014271	5'UTR;1stExon								-3.233918634	-2.456253165	-21.89743637	2.02E-17	8.37E-15	29.93551118
chrY	9303715	+	cg15935877	NA	NA	NA	NA	NA	NA	chrY:9303622-9303934	Island	TSPY1;TSPY4	NM_003308;NM_001164471	TSS1500;Body				Y:9912245-9915413				4.788290957	2.379546507	21.89323506	2.03E-17	8.40E-15	29.9311841
chrX	46771884	-	cg19194595	NA	NA	NA	NA	NA	NA	chrX:46771563-46772981	Island	PHF16;PHF16;PHF16	NM_001077445;NM_014735;NM_014735	5'UTR;1stExon;5'UTR	high-CpG:46656543-46657215			X:46656508-46657866	X:46771463-46772259	Unclassified_Cell_type_specific		-3.534735691	-2.258748909	-21.8917022	2.04E-17	8.41E-15	29.92960513
chrX	117957771	+	cg20113724	NA	NA	NA	NA	NA	NA	chrX:117957615-117957937	Island	ZCCHC12	NM_173798	TSS200	high-CpG:117841761-117841818		TRUE	X:117841621-117842738	X:117957496-117957911	Unclassified_Cell_type_specific	TRUE	-4.011500912	-3.437059798	-21.88799272	2.04E-17	8.44E-15	29.92578364
chrX	101854276	-	cg11810837	NA	NA	NA	NA	NA	NA	chrX:101854275-101854527	Island	ARMCX5;ARMCX5;ARMCX5;ARMCX5;ARMCX5;ARMCX5	NM_001168485;NM_022838;NM_001168478;NM_001168479;NM_001168480;NM_001168482	5'UTR;TSS200;TSS200;5'UTR;5'UTR;TSS200	low-CpG:101740759-101741131			X:101740712-101741183	X:101854147-101855080	Promoter_Associated		-2.750031278	-3.421988838	-21.88584581	2.05E-17	8.44E-15	29.9235716
chrX	46306863	+	cg15008991	NA	NA	NA	NA	NA	NA	chrX:46306249-46306838	S_Shore	ZNF673;ZNF673;ZNF673;ZNF673	NM_001129898;NM_001129900;NM_001129899;NM_017776	5'UTR;5'UTR;5'UTR;5'UTR				X:46191200-46192025	X:46305774-46307039	Promoter_Associated_Cell_type_specific		-3.101636429	-3.146615792	-21.88546501	2.05E-17	8.44E-15	29.92317922
chrX	38187009	+	cg03191359	NA	NA	NA	NA	NA	NA	chrX:38186422-38187010	Island	RPGR;RPGR	NM_001034853;NM_000328	TSS1500;TSS1500				X:38071367-38071954	X:38186270-38187432	Promoter_Associated		-3.169033947	-2.13402672	-21.86412935	2.10E-17	8.63E-15	29.90118395
chrX	38421078	-	cg21516819	NA	NA	NA	NA	NA	NA	chrX:38420557-38421478	Island	TSPAN7	NM_004615	Body				X:38305204-38306057				-2.478240919	-2.871716541	-21.86156898	2.10E-17	8.64E-15	29.89854296
chrX	48535266	+	cg20971536	NA	NA	NA	NA	NA	NA	chrX:48534591-48535247	S_Shore								X:48534476-48535299	Promoter_Associated		-2.969299278	-2.121784362	-21.85700671	2.11E-17	8.68E-15	29.89383626
chrX	118709227	-	cg27559462	NA	NA	NA	NA	NA	NA	chrX:118708293-118709240	Island	UBE2A;UBE2A	NM_181762;NM_003336	Body;Body					X:118707580-118709556	Promoter_Associated		-2.887014485	-2.920186505	-21.8523182	2.12E-17	8.71E-15	29.8889983
chrX	102840997	-	cg21417660	NA	NA	NA	NA	NA	NA	chrX:102840379-102841178	Island	TCEAL4;TCEAL4;TCEAL4;TCEAL4	NM_001006935;NM_001006937;NM_001006936;NM_024863	5'UTR;5'UTR;5'UTR;5'UTR				X:102727036-102727811				-2.54287111	-2.050017046	-21.8521323	2.12E-17	8.71E-15	29.88880646
chrX	107019166	-	cg21902627	NA	NA	NA	NA	NA	NA	chrX:107018606-107019611	Island	TSC22D3	NM_198057	TSS200				X:106905047-106906480	X:107018859-107021211	Unclassified		-3.643989568	-3.390250152	-21.84670044	2.13E-17	8.75E-15	29.88320009
chrX	20285432	-	cg01948589	NA	NA	NA	NA	NA	NA	chrX:20284127-20286811	Island	RPS6KA3	NM_004586	TSS1500				X:20193309-20195646				-3.292353146	-2.927138043	-21.82289201	2.19E-17	8.96E-15	29.85861011
chrX	74743023	+	cg19792266	NA	NA	NA	NA	NA	NA	chrX:74742765-74743117	Island	ZDHHC15;ZDHHC15;ZDHHC15;ZDHHC15;ZDHHC15;ZDHHC15	NM_001146256;NM_144969;NM_001146256;NM_001146257;NM_144969;NM_001146257	5'UTR;5'UTR;1stExon;5'UTR;1stExon;1stExon		DMR		X:74659491-74659980	X:74742639-74743553	Unclassified_Cell_type_specific		-3.028260498	-2.945023424	-21.82278774	2.19E-17	8.96E-15	29.85850236
chrX	56258812	+	cg05559795	NA	NA	NA	NA	NA	NA	chrX:56258951-56259159	N_Shore	KLF8;KLF8	NM_001159296;NM_007250	TSS200;TSS200				X:56275537-56276375	X:56258265-56259079	Unclassified	TRUE	-2.793404338	-2.566892992	-21.82069739	2.19E-17	8.97E-15	29.85634209
chrX	51142212	+	cg09971892	rs7062237	0.080443	NA	NA	NA	NA	chrX:51138953-51139255	S_Shelf											1.839827224	1.358971873	21.81805609	2.20E-17	8.98E-15	29.85361214
chrX	134556416	+	cg11594566	NA	NA	NA	NA	NA	NA	chrX:134555638-134556565	Island	NCRNA00086	NR_024359	Body		DMR		X:134383073-134384231	X:134555134-134556476	Unclassified	TRUE	-4.322120933	-3.520035785	-21.81702411	2.20E-17	8.99E-15	29.85254543
chrX	24483092	-	cg02539591	rs12556785	0.411749	NA	NA	NA	NA	chrX:24483016-24483947	Island	PDK3;PDK3	NM_005391;NM_001142386	TSS1500;TSS1500				X:24392942-24393868	X:24482615-24484015	Promoter_Associated_Cell_type_specific		-3.152757802	-2.204795806	-21.81335297	2.21E-17	9.01E-15	29.84875034
chrX	46696093	+	cg14091713	NA	NA	NA	NA	NA	NA	chrX:46696141-46697075	N_Shore	RP2	NM_006915	TSS1500				X:46581030-46582019	X:46695962-46697271	Promoter_Associated		-3.742952898	-3.12048377	-21.79877132	2.24E-17	9.15E-15	29.83366996
chrX	122866938	-	cg18102950	NA	NA	NA	NA	NA	NA	chrX:122866199-122867097	Island	THOC2	NM_001081550	TSS200				X:122693836-122694778	X:122866193-122867302	Promoter_Associated		-3.433567488	-2.513868429	-21.79620993	2.25E-17	9.16E-15	29.83101992
chrX	153626527	+	cg20781383	rs142941833	0.014925	NA	NA	NA	NA	chrX:153626095-153627324	Island	RPL10;RPL10	NM_006013;NR_026898	TSS200;TSS200				X:153278915-153280518	X:153625687-153628207	Promoter_Associated		-3.42374389	-3.023638564	-21.78835479	2.27E-17	9.23E-15	29.82289093
chrX	47518579	-	cg00265812	NA	NA	NA	NA	NA	NA	chrX:47518015-47518850	Island	LOC100133957;LOC100133957;UXT;UXT	NR_028119;NR_027444;NM_004182;NM_153477	Body;Body;TSS200;TSS200	high-CpG:47403431-47403533			X:47402910-47403794	X:47517859-47519027	Promoter_Associated	TRUE	-3.670392512	-2.663764486	-21.78003586	2.29E-17	9.30E-15	29.81427875
chrX	48367513	-	cg03244432	NA	NA	NA	NA	NA	NA	chrX:48367165-48367742	Island	PORCN;PORCN;PORCN;PORCN;PORCN	NM_203476;NM_203473;NM_022825;NM_203474;NM_203475	5'UTR;5'UTR;5'UTR;TSS1500;TSS1500				X:48251768-48252712	X:48366736-48367607	Promoter_Associated		-3.445753194	-3.688201325	-21.77959078	2.29E-17	9.30E-15	29.81381789
chrX	70150722	+	cg10801213	rs59445423	0.098736	NA	NA	NA	NA	chrX:70150675-70151002	Island	SLC7A3;SLC7A3	NM_032803;NM_001048164	5'UTR;5'UTR				X:70067331-70067727				-2.927564922	-2.98403207	-21.77013652	2.31E-17	9.38E-15	29.80402612
chrX	25020938	-	cg08792260	NA	NA	NA	NA	NA	NA	chrX:25020237-25024207	Island							X:24930174-24930979	X:25020797-25021204	Unclassified_Cell_type_specific		-2.62059843	-2.9971668	-21.76984491	2.31E-17	9.38E-15	29.80372403
chrX	135963137	+	cg14642832	NA	NA	NA	NA	NA	NA	chrX:135962102-135962951	S_Shore	RBMX;RBMX;RBMX;RBMX	NM_001164803;NR_028476;NM_002139;NR_028477	TSS200;TSS200;TSS200;TSS200					X:135962157-135963274	Promoter_Associated_Cell_type_specific		-3.929110877	-3.13467934	-21.76268158	2.33E-17	9.44E-15	29.79630202
chrX	139587184	+	cg02847500	NA	NA	NA	NA	NA	NA	chrX:139585867-139588578	Island	SOX3	NM_005634	1stExon				X:139413290-139416623				-2.41874186	-1.895259885	-21.75989724	2.34E-17	9.46E-15	29.79341646
chrX	55024398	-	cg01994890	NA	NA	NA	NA	NA	NA	chrX:55026359-55026985	N_Shore											2.619331536	3.360330677	21.75605572	2.35E-17	9.49E-15	29.78943469
chrX	119738453	+	cg13741548	NA	NA	NA	NA	NA	NA		OpenSea	MCTS1;MCTS1	NM_001137554;NM_014060	TSS200;Body					X:119738307-119738697	Promoter_Associated		-3.362176625	-2.790197529	-21.73802473	2.39E-17	9.67E-15	29.77073589
chrX	152865117	+	cg22972692	NA	NA	NA	NA	NA	NA	chrX:152864043-152865260	Island	FAM58A;FAM58A	NM_001130997;NM_152274	TSS1500;TSS1500				X:152517139-152518454	X:152863988-152865134	Promoter_Associated		-2.828193957	-2.869923111	-21.73516262	2.40E-17	9.69E-15	29.76776633
chrX	80065003	-	cg05835545	NA	NA	NA	NA	NA	NA	chrX:80064923-80065136	Island	BRWD3;BRWD3	NM_153252;NM_153252	1stExon;5'UTR				X:79950702-79952450				-2.649066591	-2.842593017	-21.72922028	2.42E-17	9.74E-15	29.76159966
chrX	24665669	+	cg20922422	NA	NA	NA	NA	NA	NA		OpenSea	PCYT1B;PCYT1B;PCYT1B	NM_001163264;NM_004845;NM_001163265	Body;TSS1500;TSS1500					X:24665285-24665773	Unclassified_Cell_type_specific		-3.519924627	-2.675000204	-21.7226386	2.43E-17	9.80E-15	29.75476752
chrX	66788098	+	cg15840039	NA	NA	NA	NA	NA	NA		OpenSea	AR;AR	NM_001011645;NM_000044	TSS1500;Body								1.934961416	1.970532183	21.72103069	2.44E-17	9.81E-15	29.75309811
chrX	152736022	+	cg22561883	NA	NA	NA	NA	NA	NA	chrX:152735784-152736193	Island	HAUS7	NM_017518	1stExon	high-CpG:152389212-152389264			X:152388831-152389659	X:152735349-152736967	Promoter_Associated		-3.203060044	-2.548417249	-21.71215415	2.46E-17	9.89E-15	29.74387978
chrX	50213681	+	cg25547772	NA	NA	NA	NA	NA	NA	chrX:50213658-50213983	Island	DGKK;DGKK	NM_001013742;NM_001013742	1stExon;5'UTR				X:50228771-50231419				-2.562150619	-2.023245458	-21.70276308	2.48E-17	9.98E-15	29.73412298
chrX	119694550	-	cg07480829	NA	NA	NA	NA	NA	NA	chrX:119694943-119695228	N_Shore	CUL4B;CUL4B;CUL4B	NM_003588;NM_001079872;NM_001079872	Body;1stExon;5'UTR				X:119578578-119578840	X:119694489-119695993	Promoter_Associated		-3.008815036	-2.623348691	-21.69877924	2.49E-17	1.00E-14	29.7299827
chrX	23925866	+	cg00627024	NA	NA	NA	NA	NA	NA	chrX:23925590-23926315	Island	CXorf58;APOO;APOO;APOO;CXorf58	NM_001169574;NM_024122;NM_024122;NR_026545;NM_152761	TSS1500;1stExon;5'UTR;Body;TSS1500	high-CpG:23835757-23835995			X:23835491-23836236	X:23925325-23926585	Promoter_Associated		-2.375995308	-2.945029714	-21.69652377	2.50E-17	1.00E-14	29.72763832
chrX	70586173	-	cg11262744	NA	NA	NA	NA	NA	NA	chrX:70585715-70587063	Island	BCYRN1;TAF1;TAF1	NR_001568;NM_004606;NM_138923	Body;1stExon;1stExon	high-CpG:70502801-70502943			X:70502441-70503788	X:70585609-70587084	Promoter_Associated		-3.377499344	-2.913022821	-21.69616908	2.50E-17	1.00E-14	29.72726963
chrX	151806923	-	cg03335173	NA	NA	NA	NA	NA	NA	chrX:151806233-151806947	Island	GABRQ	NM_018558	Body		DMR		X:151556865-151558024				-3.152565714	-2.686248489	-21.68178175	2.54E-17	1.02E-14	29.71230912
chrX	49687331	-	cg21911363	NA	NA	NA	NA	NA	NA	chrX:49687027-49687993	Island	CLCN5;CLCN5;CLCN5;CLCN5	NM_001127898;NM_001127899;NM_001127899;NM_001127898	1stExon;5'UTR;1stExon;5'UTR	high-CpG:49573952-49574080			X:49573768-49574703	X:49686836-49687917	Promoter_Associated		-3.470623338	-3.124407953	-21.68054292	2.54E-17	1.02E-14	29.71102048
chrX	118739824	-	cg08214610	NA	NA	NA	NA	NA	NA	chrX:118739709-118740515	Island	NKRF	NM_017544	TSS200				X:118623335-118624670	X:118739225-118740711	Promoter_Associated		-2.930515523	-2.938146068	-21.65962286	2.60E-17	1.04E-14	29.68924788
chrX	135067450	-	cg04675306	NA	NA	NA	NA	NA	NA	chrX:135067507-135068309	N_Shore	SLC9A6;SLC9A6	NM_001042537;NM_006359	TSS200;TSS200				X:134895064-134896119	X:135066864-135068438	Promoter_Associated	TRUE	-3.231601242	-2.612626476	-21.64641987	2.64E-17	1.05E-14	29.67549593
chrX	153060450	+	cg11154719	NA	NA	NA	NA	NA	NA	chrX:153059275-153060557	Island	IDH3G;IDH3G;SSR4	NM_174869;NM_004135;NM_006280	TSS1500;TSS1500;Body				X:152712470-152714037				-3.744239687	-3.103768429	-21.64464106	2.64E-17	1.05E-14	29.67364251
chrX	53713885	+	cg00667781	NA	NA	NA	NA	NA	NA	chrX:53713068-53713794	S_Shore	HUWE1	NM_031407	TSS1500				X:53729809-53730611	X:53712977-53713972	Promoter_Associated_Cell_type_specific	TRUE	-3.046944719	-2.708594656	-21.6373361	2.66E-17	1.06E-14	29.66602955
chrX	49125646	-	cg10723556	NA	NA	NA	NA	NA	NA	chrX:49125645-49127200	Island	PPP1R3F	NM_033215	TSS1500				X:49012590-49014144	X:49125345-49126853	Promoter_Associated		-2.955671824	-1.807378614	-21.63260571	2.68E-17	1.07E-14	29.66109833
chrX	24483231	+	cg02623256	NA	NA	NA	NA	NA	NA	chrX:24483016-24483947	Island	PDK3;PDK3	NM_005391;NM_001142386	TSS200;TSS200				X:24392942-24393868	X:24482615-24484015	Promoter_Associated_Cell_type_specific		-3.752871097	-3.539728107	-21.62868747	2.69E-17	1.07E-14	29.65701292
chrX	135333674	+	cg13304035	NA	NA	NA	NA	NA	NA	chrX:135332893-135333726	Island	MAP7D3	NM_024597	TSS200				X:135160560-135161372	X:135332590-135334313	Promoter_Associated	TRUE	-4.264459379	-3.484997454	-21.62358573	2.70E-17	1.07E-14	29.6516924
chrX	148713744	+	cg15568009	NA	NA	NA	NA	NA	NA	chrX:148712839-148713679	S_Shore	TMEM185A	NM_032508	TSS200				X:148520659-148521552	X:148713512-148713774	Promoter_Associated_Cell_type_specific	TRUE	-2.966971491	-2.839600272	-21.61983358	2.71E-17	1.08E-14	29.64777854
chrX	150067249	-	cg07693301	NA	NA	NA	NA	NA	NA	chrX:150066792-150068172	Island	CD99L2;CD99L2;CD99L2	NM_134446;NM_031462;NM_134445	TSS200;TSS200;TSS200				X:149817081-149818776	X:150066939-150067279	Unclassified		-2.391525662	-2.534125569	-21.6053683	2.75E-17	1.09E-14	29.63268342
chrX	138774239	-	cg02095995	rs4824861	0.019832	NA	NA	NA	NA	chrX:138773796-138774673	Island	MCF2	NM_001099855	5'UTR			TRUE	X:138601463-138602410				-2.947995925	-2.664813756	-21.60392786	2.76E-17	1.09E-14	29.6311797
chrX	125300078	-	cg14243895	NA	NA	NA	NA	NA	NA	chrX:125299245-125300436	Island	DCAF12L2	NM_001013628	TSS200				X:125126454-125128155				-2.79351851	-2.047539215	-21.59981969	2.77E-17	1.10E-14	29.62689052
chrX	30671090	+	cg16617753	NA	NA	NA	NA	NA	NA	chrX:30670739-30671869	Island	GK;GK;GK	NM_001128127;NM_203391;NM_000167	TSS1500;TSS1500;TSS1500				X:30580708-30582096	X:30670643-30672199	Promoter_Associated		-3.21245349	-3.577265624	-21.58737861	2.81E-17	1.11E-14	29.61389623
chrX	23925777	+	cg22881447	NA	NA	NA	NA	NA	NA	chrX:23925590-23926315	Island	CXorf58;APOO;APOO;CXorf58	NM_001169574;NM_024122;NR_026545;NM_152761	TSS1500;Body;Body;TSS1500				X:23835491-23836236	X:23925325-23926585	Promoter_Associated		-2.622374608	-2.675005701	-21.58606302	2.81E-17	1.11E-14	29.6125217
chrX	106045825	+	cg04238548	NA	NA	NA	NA	NA	NA		OpenSea	TBC1D8B;TBC1D8B	NM_017752;NM_198881	TSS200;TSS200				X:105932461-105933191			TRUE	-3.003039516	-2.624937048	-21.58242874	2.82E-17	1.12E-14	29.60872416
chrX	19002190	+	cg22844499	NA	NA	NA	NA	NA	NA	chrX:19002003-19003244	Island	PHKA2;PHKA2	NM_000292;NM_000292	1stExon;5'UTR				X:18911925-18913165	X:19001823-19003388	Promoter_Associated		-3.533253513	-3.440546856	-21.58188148	2.82E-17	1.12E-14	29.60815226
chrX	153656771	-	cg17800714	NA	NA	NA	NA	NA	NA	chrX:153656733-153657363	Island	ATP6AP1	NM_001183	TSS1500				X:153309936-153310637	X:153656668-153657524	Promoter_Associated		-3.992206682	-3.265819277	-21.57785546	2.84E-17	1.12E-14	29.60394452
chrX	23926314	+	cg11016745	NA	NA	NA	NA	NA	NA	chrX:23925590-23926315	Island	CXorf58;CXorf58;CXorf58;APOO;CXorf58;APOO	NM_001169574;NM_152761;NM_001169574;NR_026545;NM_152761;NM_024122	5'UTR;5'UTR;1stExon;TSS1500;1stExon;TSS1500				X:23835491-23836236	X:23925325-23926585	Promoter_Associated		-3.13493883	-3.097970923	-21.56823622	2.87E-17	1.13E-14	29.59388792
chrX	153640589	+	cg03670113	NA	NA	NA	NA	NA	NA	chrX:153639734-153640675	Island	TAZ;TAZ;TAZ;TAZ;DNASE1L1;DNASE1L1;TAZ;DNASE1L1	NM_181311;NM_181312;NM_000116;NM_181313;NM_001009933;NM_001009934;NR_024048;NM_001009932	Body;Body;Body;Body;TSS200;TSS200;Body;TSS200				X:153292929-153293809				-2.560869169	-1.485249609	-21.56791559	2.87E-17	1.13E-14	29.59355263
chrX	48776349	+	cg03692228	NA	NA	NA	NA	NA	NA	chrX:48775763-48776813	Island	PIM2;PIM2	NM_006875;NM_006875	5'UTR;1stExon				X:48660561-48661558	X:48776133-48777588	Promoter_Associated		-2.80946259	-2.932739532	-21.56080208	2.89E-17	1.14E-14	29.58611268
chrX	128674145	-	cg21398507	rs72614119	0.138638	NA	NA	NA	NA	chrX:128674133-128674727	Island	OCRL;OCRL	NM_001587;NM_000276	TSS200;TSS200				X:128501815-128502447	X:128673748-128675140	Unclassified		-3.097186496	-3.038404779	-21.55993259	2.89E-17	1.14E-14	29.58520311
chrX	77360510	+	cg08955859	rs17313023	0.013326	NA	NA	NA	NA	chrX:77359303-77359979	S_Shore	PGK1	NM_000291	Body				X:77246011-77247167	X:77360384-77360561	Promoter_Associated		-3.036596889	-2.784245134	-21.54671586	2.93E-17	1.15E-14	29.57137273
chrX	147582133	-	cg06174815	NA	NA	NA	NA	NA	NA	chrX:147582276-147583283	N_Shore	AFF2;AFF2;AFF2;AFF2;AFF2	NM_002025;NM_001169125;NM_001169123;NM_001169124;NM_001169122	TSS200;TSS200;TSS200;TSS200;TSS200	high-CpG:147389792-147389838			X:147389254-147391091	X:147581823-147583667	Unclassified_Cell_type_specific	TRUE	-3.030577618	-1.604054567	-21.54511905	2.94E-17	1.15E-14	29.5697012
chrX	64887745	+	cg27066211	NA	NA	NA	NA	NA	NA	chrX:64887549-64887837	Island	MSN	NM_002444	Body				X:64804123-64804562	X:64887022-64888186	Promoter_Associated_Cell_type_specific	TRUE	-2.420329699	-2.84268929	-21.53403208	2.97E-17	1.17E-14	29.55809201
chrX	68049613	-	cg23545272	NA	NA	NA	NA	NA	NA	chrX:68048659-68050252	Island	EFNB1;EFNB1	NM_004429;NM_004429	5'UTR;1stExon				X:67965288-67967183				-3.042282275	-2.542600013	-21.52944529	2.99E-17	1.17E-14	29.55328741
chrX	154033688	-	cg04784122	NA	NA	NA	NA	NA	NA	chrX:154033366-154033935	Island	MPP1;MPP1;MPP1;MPP1;MPP1;MPP1;MPP1;MPP1	NM_001166462;NM_001166460;NM_001166461;NM_001166462;NM_002436;NM_001166460;NM_001166461;NM_002436	5'UTR;1stExon;1stExon;1stExon;5'UTR;5'UTR;5'UTR;1stExon	high-CpG:153686844-153687238			X:153686561-153687286	X:154033406-154034202	Unclassified_Cell_type_specific		-2.105124765	-2.654624835	-21.52784474	2.99E-17	1.17E-14	29.55161062
chrX	101771222	-	cg16063272	NA	NA	NA	NA	NA	NA	chrX:101771337-101771673	N_Shore	TMSB15A	NM_021992	5'UTR		DMR		X:101657860-101658464	X:101770970-101771295	Unclassified_Cell_type_specific		-2.669950411	-2.270092878	-21.52391739	3.00E-17	1.18E-14	29.54749565
chrX	46618632	+	cg04027312	NA	NA	NA	NA	NA	NA	chrX:46618013-46618969	Island	SLC9A7	NM_032591	TSS200	high-CpG:46503490-46503609			X:46502814-46503913	X:46617919-46619242	Promoter_Associated	TRUE	-3.888415769	-3.423944045	-21.51924701	3.02E-17	1.18E-14	29.54260117
chrX	77150966	-	cg16429439	NA	NA	NA	NA	NA	NA	chrX:77150837-77151247	Island	MAGT1	NM_032121	1stExon				X:77037317-77037870	X:77150695-77151371	Promoter_Associated	TRUE	-3.153033997	-3.659120121	-21.50969025	3.05E-17	1.19E-14	29.53258252
chrX	64888437	+	cg22771999	rs12011733	0.207574	NA	NA	NA	NA	chrX:64887549-64887837	S_Shore	MSN	NM_002444	Body					X:64888305-64888964	Promoter_Associated_Cell_type_specific	TRUE	-3.115272008	-2.747286805	-21.50895874	3.05E-17	1.19E-14	29.53181548
chrX	63425725	-	cg03730082	NA	NA	NA	NA	NA	NA	chrX:63424198-63426190	Island	FAM123B	NM_152424	TSS200				X:63340947-63342911	X:63425535-63425860	Promoter_Associated		-3.77764731	-2.162312315	-21.50591804	3.06E-17	1.19E-14	29.52862676
chrX	131356353	-	cg07981033	NA	NA	NA	NA	NA	NA	chrX:131351531-131352535	S_Shelf											2.434100029	2.510853976	21.50290876	3.07E-17	1.20E-14	29.52547056
chrX	103401991	-	cg10723245	rs150328585	0.012658	NA	NA	NA	NA	chrX:103401400-103401778	S_Shore	MCART6	NM_001012755	TSS1500					X:103401246-103402156	Promoter_Associated		-3.046665775	-3.194584728	-21.5028092	3.07E-17	1.20E-14	29.52536613
chrX	102632067	-	cg15024277	NA	NA	NA	NA	NA	NA	chrX:102631321-102632073	Island	NGFRAP1;NGFRAP1;NGFRAP1	NM_206917;NM_206915;NM_014380	5'UTR;5'UTR;TSS200				X:102518033-102518923	X:102630976-102632427	Unclassified_Cell_type_specific	TRUE	-3.686302805	-3.15976247	-21.48635461	3.13E-17	1.22E-14	29.50810024
chrX	129040123	-	cg14513804	NA	NA	NA	NA	NA	NA	chrX:129039750-129040152	Island	UTP14A;UTP14A;UTP14A;UTP14A	NM_001166221;NM_001166221;NM_006649;NM_006649	1stExon;5'UTR;1stExon;5'UTR	high-CpG:128867757-128867861			X:128867377-128868032	X:129039695-129040199	Promoter_Associated_Cell_type_specific	TRUE	-4.646832061	-3.59912005	-21.4828656	3.14E-17	1.22E-14	29.50443749
chrX	68384992	+	cg01288367	NA	NA	NA	NA	NA	NA	chrX:68384913-68385404	Island	PJA1;PJA1;PJA1	NM_022368;NM_001032396;NM_145119	5'UTR;5'UTR;5'UTR				X:68301572-68302129	X:68383953-68385644	Promoter_Associated		-3.048873399	-2.503042378	-21.47926123	3.15E-17	1.22E-14	29.500653
chrX	48815747	-	cg00680673	NA	NA	NA	NA	NA	NA	chrX:48814267-48815894	Island	OTUD5;OTUD5;OTUD5;OTUD5	NM_017602;NM_001136159;NM_001136158;NM_001136157	TSS1500;TSS200;TSS1500;TSS1500				X:48699188-48700813	X:48814180-48816023	Promoter_Associated		-4.42692986	-3.430905216	-21.47808799	3.15E-17	1.22E-14	29.49942101
chrX	128788071	-	cg08610278	NA	NA	NA	NA	NA	NA	chrX:128788003-128789195	Island	APLN	NM_017413	Body				X:128615752-128616827				-2.01889383	-1.252548747	-21.47800814	3.16E-17	1.22E-14	29.49933716
chrX	135228969	-	cg23124867	NA	NA	NA	NA	NA	NA	chrX:135228947-135230049	Island	FHL1;FHL1;FHL1;FHL1	NR_027621;NM_001159702;NM_001449;NM_001159703	Body;TSS1500;TSS1500;TSS1500		DMR		X:135056614-135057779	X:135228601-135230513	Unclassified_Cell_type_specific	TRUE	-3.406426605	-2.907849531	-21.47277898	3.17E-17	1.23E-14	29.49384523
chrX	105855386	-	cg23157067	NA	NA	NA	NA	NA	NA	chrX:105855028-105855297	S_Shore	CXorf57	NM_018015	1stExon				X:105741696-105742260	X:105854773-105855719	Unclassified_Cell_type_specific		-3.396128221	-3.126310174	-21.47117928	3.18E-17	1.23E-14	29.49216489
chrX	146993425	-	cg04552106	NA	NA	NA	NA	NA	NA	chrX:146993091-146994200	Island	ASFMR1;FMR1;ASFMR1;ASFMR1;ASFMR1;ASFMR1	NR_024501;NM_002024;NR_024502;NR_024499;NR_024500;NR_024503	Body;TSS200;Body;Body;Body;Body	high-CpG:146801062-146801415			X:146800503-146802002	X:146992752-146994591	Promoter_Associated		-3.70554438	-3.153569229	-21.470663	3.18E-17	1.23E-14	29.49162256
chrX	117957786	-	cg05397816	NA	NA	NA	NA	NA	NA	chrX:117957615-117957937	Island	ZCCHC12;ZCCHC12	NM_173798;NM_173798	1stExon;5'UTR	high-CpG:117841761-117841818		TRUE	X:117841621-117842738	X:117957496-117957911	Unclassified_Cell_type_specific	TRUE	-2.910722531	-2.243163077	-21.46913483	3.19E-17	1.23E-14	29.49001719
chrX	55743906	+	cg16126759	rs12833543	0.019951	NA	NA	NA	NA		OpenSea	RRAGB;RRAGB	NM_016656;NM_006064	TSS1500;TSS1500					X:55743760-55744963	Promoter_Associated		-3.578823522	-2.993006674	-21.45576589	3.23E-17	1.25E-14	29.47596797
chrX	133941190	-	cg24248049	NA	NA	NA	NA	NA	NA		OpenSea	FAM122C;FAM122C;FAM122C;FAM122C;FAM122C;FAM122C;FAM122C	NM_001170783;NM_138819;NM_001170784;NM_001170779;NM_001170782;NM_001170781;NM_001170780	TSS200;TSS200;TSS200;TSS200;TSS200;TSS200;Body				X:133768787-133769438	X:133940939-133941380	Promoter_Associated	TRUE	-3.613160445	-3.150639498	-21.44246404	3.28E-17	1.26E-14	29.46198054
chrX	118740401	+	cg15757320	NA	NA	NA	NA	NA	NA	chrX:118739709-118740515	Island	NKRF	NM_017544	TSS1500	high-CpG:118624382-118624482			X:118623335-118624670	X:118739225-118740711	Promoter_Associated		-3.418838994	-3.101408348	-21.44031885	3.28E-17	1.27E-14	29.45972396
chrX	152599997	-	cg05365121	NA	NA	NA	NA	NA	NA	chrX:152599434-152600076	Island	ZNF275	NM_001080485	5'UTR				X:152252540-152253259	X:152599025-152600555	Promoter_Associated		-3.260124152	-2.918428803	-21.43939431	3.29E-17	1.27E-14	29.45875135
chrX	71352089	-	cg24569746	NA	NA	NA	NA	NA	NA	chrX:71350941-71352137	Island	NHSL2;RGAG4	NM_001013627;NM_001024455	Body;TSS1500				X:71267179-71268815			TRUE	-2.897040671	-2.711487006	-21.43618248	3.30E-17	1.27E-14	29.45537219
chrX	23353027	-	cg06619487	NA	NA	NA	NA	NA	NA	chrX:23351142-23353639	Island	PTCHD1	NM_173495	1stExon				X:23260014-23263560				-3.262168737	-3.429037082	-21.43401826	3.31E-17	1.27E-14	29.45309493
chrX	153190589	+	cg03008405	NA	NA	NA	NA	NA	NA	chrX:153191469-153191740	N_Shore	ARHGAP4;ARHGAP4	NM_001666;NM_001164741	Body;Body								-2.260514214	-2.738106805	-21.43246329	3.31E-17	1.27E-14	29.45145861
chrX	54835372	-	cg08395108	NA	NA	NA	NA	NA	NA	chrX:54835220-54835525	Island	MAGED2;MAGED2;MAGED2	NM_177433;NM_201222;NM_014599	5'UTR;TSS200;5'UTR				X:54851468-54852198	X:54834655-54835823	Promoter_Associated		-3.761925489	-3.229269311	-21.43135947	3.32E-17	1.27E-14	29.45029696
chr7	64298676	-	cg12949927	rs61731272	0.190476	NA	NA	NA	NA		OpenSea							7:63935781-63936890				-1.931990971	1.256751422	-21.42781318	3.33E-17	1.28E-14	29.44656448
chrX	48534592	-	cg27147258	NA	NA	NA	NA	NA	NA	chrX:48534591-48535247	Island							X:48419391-48420145	X:48534476-48535299	Promoter_Associated		-2.68117656	-2.850460297	-21.42392896	3.34E-17	1.28E-14	29.44247562
chrX	118370302	+	cg18689730	NA	NA	NA	NA	NA	NA	chrX:118369862-118370973	Island	PGRMC1;PGRMC1	NM_006667;NM_006667	1stExon;5'UTR	high-CpG:118254233-118254353			X:118253744-118255323	X:118369631-118371487	Promoter_Associated		-3.305739993	-2.376042151	-21.42242843	3.35E-17	1.28E-14	29.44089583
chrX	118987238	-	cg26510526	NA	NA	NA	NA	NA	NA	chrX:118986684-118987252	Island	UPF3B;UPF3B	NM_080632;NM_023010	TSS1500;TSS1500				X:118870542-118871280	X:118986766-118987398	Promoter_Associated		-3.080522638	-2.87116261	-21.4222582	3.35E-17	1.28E-14	29.4407166
chrX	54070176	-	cg08076508	NA	NA	NA	NA	NA	NA	chrX:54070312-54071311	N_Shore	PHF8	NM_015107	5'UTR				X:54086785-54087482				-3.060422956	-2.636564804	-21.41539881	3.37E-17	1.29E-14	29.43349344
chrX	150565302	-	cg22484503	NA	NA	NA	NA	NA	NA	chrX:150565211-150565865	Island	VMA21	NM_001017980	TSS1500				X:150315829-150316693	X:150564711-150566029	Promoter_Associated		-3.267825074	-2.650984128	-21.40018627	3.43E-17	1.31E-14	29.41746585
chrX	149862363	+	cg23947872	NA	NA	NA	NA	NA	NA		OpenSea	MTMR1	NM_003828	Body				X:149612254-149613323	X:149862146-149862521	Promoter_Associated	TRUE	-3.435344759	-2.538132345	-21.39843007	3.44E-17	1.31E-14	29.41561481
chrX	101854309	+	cg09824104	NA	NA	NA	NA	NA	NA	chrX:101854275-101854527	Island	ARMCX5;ARMCX5;ARMCX5;ARMCX5;ARMCX5;ARMCX5	NM_001168485;NM_022838;NM_001168478;NM_001168479;NM_001168480;NM_001168482	5'UTR;TSS200;TSS200;5'UTR;5'UTR;TSS200	low-CpG:101740759-101741131			X:101740712-101741183	X:101854147-101855080	Promoter_Associated	TRUE	-3.356496982	-3.26986316	-21.38703882	3.48E-17	1.33E-14	29.40360477
chrX	48432562	+	cg20657691	rs138252440	0.02833	NA	NA	NA	NA	chrX:48432815-48433322	N_Shore	RBM3	NM_006743	TSS1500					X:48432268-48433808	Promoter_Associated		-3.113943733	-2.5481838	-21.38252408	3.49E-17	1.33E-14	29.398843
chrX	103401494	+	cg19541913	NA	NA	NA	NA	NA	NA	chrX:103401400-103401778	Island	MCART6	NM_001012755	5'UTR				X:103287908-103288434	X:103401246-103402156	Promoter_Associated	TRUE	-2.801447015	-2.989813406	-21.38043887	3.50E-17	1.33E-14	29.39664336
chrX	48768883	+	cg23709838	NA	NA	NA	NA	NA	NA	chrX:48768763-48769474	Island	SLC35A2;SLC35A2;SLC35A2	NM_001032289;NM_005660;NM_001042498	1stExon;1stExon;1stExon				X:48653616-48654401	X:48768510-48769452	Promoter_Associated_Cell_type_specific	TRUE	-2.486295778	-2.77426986	-21.3738737	3.53E-17	1.34E-14	29.3897165
chrX	62780753	+	cg18625305	NA	NA	NA	NA	NA	NA		OpenSea	LOC92249	NR_015353	Body	low-CpG:62697473-62697712			X:62697298-62697679			TRUE	-2.814660597	-2.883830978	-21.37034783	3.54E-17	1.35E-14	29.3859955
chrX	102565951	-	cg12549513	rs12559214	0.047447	NA	NA	NA	NA	chrX:102565314-102566034	Island	BEX2;BEX2;BEX2;BEX2;BEX2	NM_032621;NM_001168400;NM_001168401;NM_032621;NM_001168399	1stExon;TSS200;TSS200;5'UTR;TSS200		DMR		X:102451971-102452626	X:102565226-102566593	Unclassified_Cell_type_specific	TRUE	-2.377875047	-2.990099804	-21.36786659	3.55E-17	1.35E-14	29.38337656
chrX	74375966	-	cg23279136	NA	NA	NA	NA	NA	NA		OpenSea	ABCB7	NM_004299	1stExon				X:74292675-74292893	X:74375626-74376328	Promoter_Associated_Cell_type_specific		-3.208585737	-3.4440983	-21.35588299	3.60E-17	1.37E-14	29.37072369
chrX	53111398	-	cg05599151	NA	NA	NA	NA	NA	NA	chrX:53111281-53112016	Island	TSPYL2	NM_022117	TSS200	high-CpG:53127829-53128333			X:53127895-53128983	X:53110760-53112518	Promoter_Associated		-3.43021405	-3.050483151	-21.35266689	3.61E-17	1.37E-14	29.36732676
chrX	153235149	-	cg11609126	NA	NA	NA	NA	NA	NA	chrX:153236071-153238480	N_Shore	HCFC1	NM_005334	Body								-2.294005076	-2.127784895	-21.34914673	3.62E-17	1.37E-14	29.36360809
chrX	73640648	-	cg03280420	NA	NA	NA	NA	NA	NA	chrX:73639898-73640778	Island	SLC16A2	NM_006517	TSS1500				X:73556482-73557723				-2.555995375	-2.574414473	-21.34600091	3.63E-17	1.38E-14	29.36028434
chrX	54556330	+	cg10318351	NA	NA	NA	NA	NA	NA	chrX:54556428-54556959	N_Shore	GNL3L	NM_019067	TSS1500					X:54555877-54557517	NonGene_Associated		-3.373707659	-2.677583942	-21.33737843	3.67E-17	1.39E-14	29.35117167
chrX	151619997	-	cg02279464	NA	NA	NA	NA	NA	NA		OpenSea	GABRA3	NM_000808	TSS200								-3.109539568	-2.280621915	-21.33346961	3.68E-17	1.39E-14	29.34703942
chrX	17755839	-	cg00230685	NA	NA	NA	NA	NA	NA	chrX:17755053-17756648	Island	SCML1;SCML1;SCML1;SCML1	NM_001037540;NM_001037536;NM_001037535;NM_006746	5'UTR;5'UTR;5'UTR;5'UTR				X:17664999-17666033	X:17754866-17756294	Promoter_Associated		-3.48420145	-2.715828989	-21.31641786	3.75E-17	1.42E-14	29.32900409
chrX	46618164	-	cg18799866	NA	NA	NA	NA	NA	NA	chrX:46618013-46618969	Island	SLC9A7	NM_032591	1stExon				X:46502814-46503913	X:46617919-46619242	Promoter_Associated	TRUE	-3.62834869	-2.803586331	-21.31627226	3.75E-17	1.42E-14	29.32885002
chrX	119378716	-	cg16181678	rs34139236	0.020862	NA	NA	NA	NA	chrX:119378646-119379039	Island	CXorf42	NR_027131	Body				X:119262392-119263245	X:119378514-119379243	Promoter_Associated		-3.395095728	-2.291704161	-21.3150529	3.76E-17	1.42E-14	29.32755976
chrX	136113964	-	cg25075069	NA	NA	NA	NA	NA	NA	chrX:136113583-136114232	Island	GPR101	NM_054021	TSS200		CDMR		X:135940995-135942513			TRUE	-2.319283249	-2.644857745	-21.31376161	3.76E-17	1.42E-14	29.32619331
chrX	40003935	-	cg15366127	NA	NA	NA	NA	NA	NA	chrX:40004305-40004536	N_Shore	BCOR;BCOR	NM_001123384;NM_001123383	5'UTR;5'UTR		CDMR						2.460169524	2.238364853	21.31226202	3.77E-17	1.42E-14	29.32460634
chrX	146993175	+	cg04744025	NA	NA	NA	NA	NA	NA	chrX:146993091-146994200	Island	ASFMR1;ASFMR1;ASFMR1;FMR1;ASFMR1;ASFMR1	NR_024501;NR_024502;NR_024499;NM_002024;NR_024500;NR_024503	Body;Body;Body;TSS1500;Body;Body				X:146800503-146802002	X:146992752-146994591	Promoter_Associated		-2.424643123	-2.537233458	-21.30544137	3.80E-17	1.43E-14	29.3173868
chrX	68060738	-	cg22355031	NA	NA	NA	NA	NA	NA	chrX:68060178-68060558	S_Shore	EFNB1	NM_004429	3'UTR								2.574856984	3.172515669	21.30502416	3.80E-17	1.43E-14	29.31694512
chrX	49087234	-	cg05740959	NA	NA	NA	NA	NA	NA	chrX:49087209-49087520	Island	CACNA1F	NM_005183	Body				X:48974164-48974448	X:49086868-49087781	Unclassified_Cell_type_specific	TRUE	-2.837014351	-3.12105564	-21.30336874	3.81E-17	1.43E-14	29.3151925
chrX	153363353	+	cg13189687	NA	NA	NA	NA	NA	NA	chrX:153362568-153363473	Island	MECP2;MECP2	NM_001110792;NM_004992	TSS200;TSS200				X:153015265-153016827	X:153361905-153363868	Promoter_Associated		-3.225028973	-3.033179905	-21.30141315	3.81E-17	1.43E-14	29.31312191
chrX	71401510	+	cg12417438	NA	NA	NA	NA	NA	NA		OpenSea	PIN4;PIN4;PIN4	NM_006223;NM_001170747;NR_033187	TSS200;TSS200;TSS200				X:71317907-71318560	X:71400720-71401752	Promoter_Associated		-2.90498567	-2.330340225	-21.29721316	3.83E-17	1.44E-14	29.3086743
chrX	67913309	-	cg16700576	NA	NA	NA	NA	NA	NA	chrX:67913299-67914134	Island	STARD8;STARD8;STARD8	NM_001142504;NM_014725;NM_001142503	TSS200;5'UTR;Body							TRUE	-2.34523827	-1.788642084	-21.29051381	3.86E-17	1.45E-14	29.30157816
chrX	133119308	+	cg06384623	NA	NA	NA	NA	NA	NA	chrX:133118960-133119990	Island	GPC3;GPC3;GPC3;GPC3	NM_001164619;NM_001164617;NM_001164618;NM_004484	1stExon;1stExon;1stExon;1stExon				X:132946431-132947656	X:133119026-133119861	Unclassified_Cell_type_specific		-2.474274846	-2.43038892	-21.2847926	3.88E-17	1.45E-14	29.29551632
chrX	117120182	+	cg07442775	rs148596502	0.066305	NA	NA	NA	NA		OpenSea	KLHL13;KLHL13;KLHL13;KLHL13	NM_001168303;NM_001168302;NM_001168299;NM_001168301	5'UTR;Body;TSS1500;Body					X:117120078-117120227	Unclassified_Cell_type_specific		2.515635314	2.058208749	21.28348596	3.89E-17	1.45E-14	29.29413166
chrX	16889173	+	cg17878446	NA	NA	NA	NA	NA	NA	chrX:16887742-16889250	Island	RBBP7	NM_002893	TSS1500				X:16797552-16799101	X:16887512-16889280	Promoter_Associated		-3.000161659	-2.544159732	-21.28332279	3.89E-17	1.45E-14	29.29395874
chrX	153665624	-	cg13240932	NA	NA	NA	NA	NA	NA	chrX:153664761-153666065	Island	GDI1	NM_001493	1stExon	high-CpG:153318478-153318894			X:153317938-153319259				-4.564803896	-3.854979651	-21.2703585	3.94E-17	1.47E-14	29.28021559
chrX	48755245	-	cg21537947	NA	NA	NA	NA	NA	NA	chrX:48754500-48755329	Island	PQBP1;PQBP1;PQBP1;PQBP1;PQBP1;PQBP1;PQBP1;PQBP1;PQBP1;TIMM17B;PQBP1;TIMM17B;PQBP1;PQBP1;PQBP1;PQBP1;PQBP1	NM_001167992;NM_001167989;NM_001167990;NM_001167989;NM_001167990;NM_005710;NM_144495;NM_001032381;NM_001032383;NM_005834;NM_001032384;NM_001167947;NM_144495;NM_001032382;NM_001032381;NM_001032383;NM_001032382	TSS1500;5'UTR;1stExon;1stExon;5'UTR;TSS1500;5'UTR;1stExon;1stExon;5'UTR;TSS1500;5'UTR;1stExon;1stExon;5'UTR;5'UTR;5'UTR	high-CpG:48640147-48640260			X:48639396-48640765	X:48754293-48755711	Promoter_Associated		-2.758339342	-3.350636231	-21.26661183	3.96E-17	1.48E-14	29.27624227
chrX	3630582	-	cg16115418	NA	NA	NA	NA	NA	NA	chrX:3630406-3630620	Island	PRKX	NM_005044	Body				X:3640353-3641947				-2.333917847	-2.921572264	-21.26137461	3.98E-17	1.48E-14	29.27068705
chrX	119378837	-	cg19732480	NA	NA	NA	NA	NA	NA	chrX:119378646-119379039	Island	CXorf42	NR_027131	Body				X:119262392-119263245	X:119378514-119379243	Promoter_Associated		-3.142364745	-3.180690947	-21.25912976	3.99E-17	1.49E-14	29.26830548
chrX	149531084	+	cg27389609	NA	NA	NA	NA	NA	NA	chrX:149529540-149534090	Island							X:149281427-149284862	X:149530262-149531798	Unclassified	TRUE	-2.754772242	-2.914387233	-21.25655009	4.00E-17	1.49E-14	29.26556839
chrX	118824969	+	cg16967668	NA	NA	NA	NA	NA	NA	chrX:118826452-118827731	N_Shore	SEPT6;SEPT6;SEPT6;SEPT6	NM_015129;NM_145802;NM_145800;NM_145799	Body;Body;Body;Body		RDMR			X:118824864-118825274	Promoter_Associated		-2.728769363	-2.498382592	-21.23561601	4.09E-17	1.52E-14	29.2433445
chrX	49687062	-	cg21983484	NA	NA	NA	NA	NA	NA	chrX:49687027-49687993	Island	CLCN5;CLCN5	NM_001127898;NM_001127899	TSS200;TSS200				X:49573768-49574703	X:49686836-49687917	Promoter_Associated		-3.498913721	-0.953158801	-21.22946845	4.12E-17	1.53E-14	29.236814
chrX	23761589	+	cg26207017	NA	NA	NA	NA	NA	NA	chrX:23761070-23761610	Island	ACOT9;ACOT9	NM_001033583;NM_001037171	TSS200;TSS200				X:23670956-23671531	X:23760798-23761743	Promoter_Associated		-2.81534873	-2.354509	-21.22886311	4.12E-17	1.53E-14	29.23617086
chrX	77041828	-	cg03661529	NA	NA	NA	NA	NA	NA	chrX:77041003-77041725	S_Shore	ATRX;ATRX	NM_000489;NM_138270	TSS200;TSS200				X:76927631-76928492	X:77041384-77042298	Promoter_Associated_Cell_type_specific	TRUE	-3.272394588	-3.160794578	-21.22516585	4.14E-17	1.54E-14	29.23224227
chrX	118739835	-	cg13723766	NA	NA	NA	NA	NA	NA	chrX:118739709-118740515	Island	NKRF	NM_017544	TSS200				X:118623335-118624670	X:118739225-118740711	Promoter_Associated		-2.810764261	-3.028698461	-21.21928958	4.17E-17	1.54E-14	29.22599693
chrX	14891453	-	cg25845992	NA	NA	NA	NA	NA	NA	chrX:14890991-14891734	Island	FANCB;FANCB;MOSPD2	NM_001018113;NM_152633;NM_152581	TSS1500;TSS1500;TSS200				X:14800913-14801685	X:14890952-14892003	Promoter_Associated		-2.642424553	-2.695781386	-21.21798226	4.17E-17	1.54E-14	29.22460726
chrX	134555714	-	cg14970569	NA	NA	NA	NA	NA	NA	chrX:134555638-134556565	Island	NCRNA00086	NR_024359	TSS200		DMR		X:134383073-134384231	X:134555134-134556476	Unclassified	TRUE	-4.287207125	-3.165227498	-21.21745756	4.17E-17	1.54E-14	29.22404949
chrX	19533456	-	cg06615444	NA	NA	NA	NA	NA	NA	chrX:19533003-19533551	Island	MAP3K15	NM_001001671	TSS200				X:19442925-19443682	X:19532666-19533897	Unclassified_Cell_type_specific	TRUE	-3.579962227	-2.706484376	-21.21741946	4.17E-17	1.54E-14	29.22400899
chrX	119005714	+	cg18107314	NA	NA	NA	NA	NA	NA	chrX:119005251-119006217	Island	RNF113A;NDUFA1;RNF113A	NM_006978;NM_004541;NM_006978	5'UTR;TSS200;1stExon	high-CpG:118889372-118889781			X:118889144-118890238	X:119005139-119006336	Promoter_Associated_Cell_type_specific	TRUE	-2.258236347	-1.194463308	-21.21518569	4.19E-17	1.55E-14	29.22163426
chrX	38663062	+	cg00829575	rs198783	0.304061	NA	NA	NA	NA	chrX:38662906-38664764	Island	MID1IP1;MID1IP1;MID1IP1	NM_001098790;NM_001098791;NM_021242	5'UTR;5'UTR;TSS200				X:38547860-38550159	X:38662385-38664278	Promoter_Associated_Cell_type_specific	TRUE	-3.527481394	-2.462315868	-21.20886558	4.21E-17	1.56E-14	29.21491398
chrX	100184535	+	cg16592242	NA	NA	NA	NA	NA	NA	chrX:100183877-100184344	S_Shore	XKRX	NM_212559	TSS1500					X:100183879-100184650	Unclassified_Cell_type_specific	TRUE	-3.117813297	-2.643846126	-21.2065367	4.22E-17	1.56E-14	29.21243713
chrX	47420453	+	cg13789561	NA	NA	NA	NA	NA	NA	chrX:47420402-47421099	Island	ARAF	NM_001654	TSS200				X:47305292-47306011	X:47419968-47421096	Promoter_Associated	TRUE	-3.109200127	-3.843643376	-21.20271269	4.24E-17	1.56E-14	29.20836958
chrX	71131509	-	cg01486020	NA	NA	NA	NA	NA	NA	chrX:71130679-71131820	Island	NHSL2	NM_001013627	Body		DMR		X:71047157-71048545	X:71130631-71131552	Unclassified_Cell_type_specific		-3.150453628	-2.847518309	-21.19725101	4.27E-17	1.57E-14	29.20255878
chrX	43514740	+	cg03317455	NA	NA	NA	NA	NA	NA	chrX:43514030-43514793	Island	MAOA	NM_000240	TSS1500				X:43398975-43400591				-3.162032339	-2.703177401	-21.18704584	4.31E-17	1.59E-14	29.19169726
chrX	54556443	-	cg00046099	NA	NA	NA	NA	NA	NA	chrX:54556428-54556959	Island	GNL3L	NM_019067	TSS200				X:54573090-54573835	X:54555877-54557517	NonGene_Associated		-3.420917526	-2.339402046	-21.17953681	4.35E-17	1.60E-14	29.18370196
chrX	102469996	+	cg11049774	NA	NA	NA	NA	NA	NA	chrX:102469940-102470419	Island	BEX4;BEX4	NM_001080425;NM_001127688	TSS200;TSS200				X:102356606-102357432	X:102469577-102471329	Promoter_Associated_Cell_type_specific	TRUE	-3.376218824	-3.704579398	-21.17629199	4.36E-17	1.60E-14	29.18024613
chrX	38664606	-	cg26155828	NA	NA	NA	NA	NA	NA	chrX:38662906-38664764	Island	MID1IP1;MID1IP1;MID1IP1	NM_001098790;NM_021242;NM_001098791	Body;Body;Body				X:38547860-38550159				-2.803088991	-2.54295285	-21.17343557	4.38E-17	1.61E-14	29.17720351
chrX	153978709	+	cg12938998	NA	NA	NA	NA	NA	NA	chrX:153978838-153979650	N_Shore	GAB3;GAB3	NM_001081573;NM_080612	Body;Body								-2.814139534	-3.271241813	-21.17000688	4.39E-17	1.61E-14	29.17355079
chrX	77151104	+	cg23832225	NA	NA	NA	NA	NA	NA	chrX:77150837-77151247	Island	MAGT1	NM_032121	TSS200				X:77037317-77037870	X:77150695-77151371	Promoter_Associated	TRUE	-3.091108523	-2.619704439	-21.16030707	4.44E-17	1.63E-14	29.16321398
chrX	37707074	+	cg20119635	NA	NA	NA	NA	NA	NA	chrX:37706295-37706972	S_Shore	DYNLT3	NM_006520	TSS200					X:37706331-37707209	Promoter_Associated	TRUE	-2.478653942	-2.16997851	-21.15487826	4.47E-17	1.64E-14	29.15742659
chrX	153775496	+	cg26799772	NA	NA	NA	NA	NA	NA	chrX:153774893-153776136	Island	G6PD;G6PD;IKBKG;IKBKG;IKBKG;IKBKG	NM_001042351;NM_000402;NM_003639;NM_001099856;NM_001145255;NM_001099857	5'UTR;TSS1500;TSS1500;Body;TSS200;TSS200	high-CpG:153428196-153429004			X:153428021-153429369	X:153774668-153776602	Promoter_Associated		-3.475339466	-2.49418406	-21.14289959	4.53E-17	1.66E-14	29.14465146
chrX	148622572	+	cg00466309	NA	NA	NA	NA	NA	NA	chrX:148622270-148623178	Island	LOC100131434;CXorf40A;CXorf40A	NR_027455;NM_178124;NM_178124	TSS1500;5'UTR;1stExon				X:148429390-148431072				-4.131491151	-2.848228156	-21.13999211	4.54E-17	1.66E-14	29.14154957
chrX	19533987	+	cg13759356	NA	NA	NA	NA	NA	NA	chrX:19533003-19533551	S_Shore	MAP3K15	NM_001001671	TSS1500		DMR		X:19443908-19443988				-2.840349086	-2.372027628	-21.13945415	4.54E-17	1.66E-14	29.14097559
chrX	103811716	-	cg07681139	NA	NA	NA	NA	NA	NA	chrX:103811550-103812043	Island	IL1RAPL2;IL1RAPL2	NM_017416;NM_017416	5'UTR;1stExon				X:103698207-103699059				-2.536923262	-3.353156151	-21.13248645	4.58E-17	1.67E-14	29.13354007
chrX	118108506	-	cg21183872	NA	NA	NA	NA	NA	NA	chrX:118108502-118110559	Island	LONRF3;LONRF3	NM_024778;NM_001031855	TSS1500;TSS1500				X:117992531-117993720				-3.216780956	-2.358573488	-21.13179889	4.58E-17	1.67E-14	29.13280622
chrX	118533179	+	cg15165694	rs185927297	0.011453	NA	NA	NA	NA	chrX:118533163-118533787	Island	SLC25A43	NM_145305	TSS200				X:118417154-118417946	X:118532037-118534007	Promoter_Associated		-3.225503188	-2.25036836	-21.11465767	4.67E-17	1.70E-14	29.11450311
chrY	14648161	+	cg01463110	NA	NA	NA	NA	NA	NA	chrY:14649050-14649669	N_Shore											2.883073913	1.620653621	21.10013131	4.74E-17	1.73E-14	29.09898048
chrX	23352975	+	cg21657265	NA	NA	NA	NA	NA	NA	chrX:23351142-23353639	Island	PTCHD1	NM_173495	TSS200				X:23260014-23263560				-2.445407081	-2.75205377	-21.09922551	4.75E-17	1.73E-14	29.09801221
chrX	128812388	+	cg04763286	NA	NA	NA	NA	NA	NA	chrX:128812232-128812519	Island						TRUE	X:128639682-128640239	X:128811841-128812973	Unclassified_Cell_type_specific	TRUE	-3.624324074	-2.884510773	-21.09047614	4.79E-17	1.74E-14	29.08865723
chrX	100306693	+	cg02940028	NA	NA	NA	NA	NA	NA	chrX:100306614-100306992	Island	TRMT2B;TRMT2B;TRMT2B;TRMT2B	NM_001167972;NM_001167971;NM_001167970;NM_024917	5'UTR;5'UTR;5'UTR;5'UTR				X:100193279-100193352	X:100306243-100307622	Promoter_Associated	TRUE	-2.42767234	-2.533187798	-21.08420123	4.82E-17	1.75E-14	29.08194561
chrX	149737646	+	cg06144608	NA	NA	NA	NA	NA	NA	chrX:149736720-149737756	Island	MTM1	NM_000252	5'UTR				X:149487398-149488414	X:149736302-149737928	Promoter_Associated		-2.877364397	-3.103349392	-21.08356188	4.83E-17	1.75E-14	29.08126165
chrX	152909992	+	cg05085049	NA	NA	NA	NA	NA	NA	chrX:152909502-152910069	Island	DUSP9	NM_001395	5'UTR				X:152562208-152563378	X:152909473-152910508	Unclassified_Cell_type_specific		-2.713124773	-2.844717406	-21.07840214	4.85E-17	1.76E-14	29.07574114
chrX	154842535	-	cg06659128	NA	NA	NA	NA	NA	NA	chrX:154842112-154842719	Island	TMLHE;TMLHE	NM_018196;NM_018196	5'UTR;1stExon				X:154495311-154495899	X:154842001-154842828	Promoter_Associated_Cell_type_specific		-2.223823577	-2.427028378	-21.07072282	4.89E-17	1.78E-14	29.0675224
chrX	46404607	-	cg05237609	NA	NA	NA	NA	NA	NA	chrX:46404634-46405165	N_Shore	ZNF674;LOC401588;ZNF674	NM_001146291;NR_015378;NM_001039891	5'UTR;TSS1500;5'UTR				X:46289535-46290146	X:46404458-46405206	Promoter_Associated		-3.170176124	-3.469342563	-21.0659774	4.92E-17	1.78E-14	29.06244215
chrX	101967557	-	cg23066860	NA	NA	NA	NA	NA	NA	chrX:101966967-101967970	Island	GPRASP2;GPRASP2	NM_138437;NM_001004051	5'UTR;5'UTR		DMR		X:101853673-101854655	X:101967196-101969148	Unclassified	TRUE	-2.38769428	-2.227912233	-21.06563376	4.92E-17	1.78E-14	29.06207422
chrX	136651271	-	cg16870351	NA	NA	NA	NA	NA	NA	chrX:136651178-136651656	Island	ZIC3	NM_003413	Body		DMR		X:136478318-136479395				-3.119372372	-2.254296646	-21.06544458	4.92E-17	1.78E-14	29.06187166
chrX	48901162	+	cg11825731	NA	NA	NA	NA	NA	NA	chrX:48900510-48901469	Island	TFE3	NM_006521	TSS200				X:48787455-48788592	X:48900234-48902017	Promoter_Associated		-3.296435147	-3.357256	-21.06352656	4.93E-17	1.78E-14	29.05981793
chrX	135068018	-	cg19778009	NA	NA	NA	NA	NA	NA	chrX:135067507-135068309	Island	SLC9A6;SLC9A6	NM_001042537;NM_006359	Body;Body				X:134895064-134896119	X:135066864-135068438	Promoter_Associated	TRUE	-2.442819649	-3.081057059	-21.06255435	4.94E-17	1.78E-14	29.05877685
chrX	48455861	+	cg20219360	NA	NA	NA	NA	NA	NA	chrX:48455942-48456594	N_Shore	WDR13;WDR13;WDR13	NR_029427;NM_017883;NM_001166426	TSS200;TSS200;TSS1500	high-CpG:48340745-48341525			X:48340729-48341538	X:48455651-48457059	Promoter_Associated		-2.547437001	-3.00890518	-21.05530667	4.98E-17	1.80E-14	29.05101433
chrX	62780853	-	cg14314451	NA	NA	NA	NA	NA	NA		OpenSea	LOC92249	NR_015353	Body	low-CpG:62697473-62697712			X:62697298-62697679	X:62780804-62781122	Promoter_Associated_Cell_type_specific	TRUE	-3.197447862	-2.87401966	-21.0491077	5.01E-17	1.81E-14	29.04437289
chrX	23685453	-	cg08248532	rs475171	0.001092	NA	NA	NA	NA	chrX:23685406-23686046	Island	PRDX4	NM_006406	TSS200				X:23595306-23595918	X:23685262-23686555	Promoter_Associated		-3.334943719	-2.959287253	-21.04558333	5.03E-17	1.81E-14	29.0405961
chrX	80377408	+	cg02132188	NA	NA	NA	NA	NA	NA		OpenSea	HMGN5	NM_030763	5'UTR				X:80263891-80264065	X:80377055-80377494	Promoter_Associated		-3.510072918	-3.250526513	-21.03102958	5.11E-17	1.84E-14	29.02499327
chrX	23801037	-	cg25413720	NA	NA	NA	NA	NA	NA	chrX:23801055-23801724	N_Shore	SAT1;SAT1	NM_002970;NR_027783	TSS1500;TSS1500				X:23710958-23711645	X:23800826-23801642	Promoter_Associated_Cell_type_specific	TRUE	-2.770968829	-2.675133912	-21.02745578	5.13E-17	1.85E-14	29.02116021
chrX	100662853	+	cg15481221	rs3027585	0.08248	NA	NA	NA	NA	chrX:100662827-100663592	Island	HNRNPH2;HNRNPH2;GLA	NM_019597;NM_001032393;NM_000169	TSS1500;TSS1500;1stExon				X:100549484-100549615	X:100662790-100663736	Promoter_Associated	TRUE	-2.826833488	-2.423511892	-21.01210962	5.22E-17	1.88E-14	29.00469341
chrX	153990478	-	cg14369777	NA	NA	NA	NA	NA	NA	chrX:153990840-153991831	N_Shore	DKC1;DKC1	NM_001142463;NM_001363	TSS1500;TSS1500					X:153990229-153991934	Promoter_Associated		-2.502558367	-1.617545301	-21.00469787	5.26E-17	1.89E-14	28.99673613
chrX	154254916	-	cg17758583	NA	NA	NA	NA	NA	NA	chrX:154254915-154255696	Island	FUNDC2	NM_023934	TSS200				X:153908110-153908890	X:154254768-154255796	Promoter_Associated	TRUE	-3.760598452	-2.752411996	-20.99539068	5.31E-17	1.91E-14	28.98673994
chrX	12809328	+	cg01669374	NA	NA	NA	NA	NA	NA	chrX:12809597-12810332	N_Shore	PRPS2;PRPS2	NM_002765;NM_001039091	TSS200;TSS200				X:12719077-12720253	X:12808920-12810321	Promoter_Associated		-2.386650539	-2.567607503	-20.99410318	5.32E-17	1.91E-14	28.98535677
chrX	73755969	+	cg21765125	NA	NA	NA	NA	NA	NA	chrX:73755645-73756784	Island							X:73672312-73673528	X:73755483-73757165	Unclassified	TRUE	-3.844235972	-2.737715916	-20.9849308	5.37E-17	1.93E-14	28.97550045
chrX	54835328	+	cg18144073	NA	NA	NA	NA	NA	NA	chrX:54835220-54835525	Island	MAGED2;MAGED2;MAGED2	NM_177433;NM_201222;NM_014599	5'UTR;TSS200;5'UTR				X:54851468-54852198	X:54834655-54835823	Promoter_Associated		-2.714716365	-2.598955517	-20.9817235	5.39E-17	1.93E-14	28.97205298
chrX	47483268	+	cg13726724	NA	NA	NA	NA	NA	NA	chrX:47483042-47483364	Island					DMR	TRUE	X:47367922-47368671	X:47482867-47483310	Unclassified_Cell_type_specific	TRUE	-3.563714402	-3.067890061	-20.97891608	5.41E-17	1.94E-14	28.96903491
chrX	17393160	-	cg02042142	NA	NA	NA	NA	NA	NA	chrX:17393159-17395817	Island	NHS	NM_198270	TSS1500				X:17302651-17305714				-2.797979713	-2.388363076	-20.96923965	5.47E-17	1.96E-14	28.95862933
chrX	48937688	-	cg26342575	NA	NA	NA	NA	NA	NA	chrX:48937435-48937976	Island	WDR45;WDR45	NM_001029896;NM_007075	TSS200;5'UTR				X:48824401-48824920	X:48937345-48937990	Promoter_Associated		-3.941968387	-2.770116491	-20.94588281	5.61E-17	2.01E-14	28.93349277
chrX	102941928	+	cg17875227	NA	NA	NA	NA	NA	NA	chrX:102942107-102942486	N_Shore	MORF4L2;MORF4L2;MORF4L2;MORF4L2;MORF4L2;MORF4L2;MORF4L2;MORF4L2;MORF4L2;MORF4L2;MORF4L2;MORF4L2;MORF4L2;MORF4L2;MORF4L2;MORF4L2	NM_001142423;NM_001142427;NM_001142429;NM_001142419;NM_001142432;NM_012286;NM_001142421;NM_001142422;NM_001142426;NM_001142430;NM_001142418;NM_001142425;NM_001142420;NM_001142428;NM_001142431;NM_001142424	TSS200;5'UTR;TSS200;5'UTR;5'UTR;TSS200;5'UTR;5'UTR;TSS200;TSS200;TSS200;TSS200;5'UTR;5'UTR;5'UTR;TSS200				X:102828424-102828642	X:102941476-102943205	Promoter_Associated	TRUE	-2.373922223	-2.834222858	-20.9316712	5.70E-17	2.03E-14	28.91818462
chrX	49048031	-	cg26333397	NA	NA	NA	NA	NA	NA	chrX:49047835-49048405	Island	SYP	NM_003179	Body				X:48934735-48935340	X:49047289-49048192	Promoter_Associated		-3.336466278	-2.857003288	-20.92747651	5.72E-17	2.04E-14	28.91366431
chrX	153715241	-	cg05803370	NA	NA	NA	NA	NA	NA	chrX:153714288-153715375	Island	UBL4A	NM_014235	TSS1500				X:153367483-153368534	X:153714274-153715541	Promoter_Associated		-3.789884709	-2.894724129	-20.92420568	5.74E-17	2.05E-14	28.91013894
chrX	119737885	-	cg25622910	NA	NA	NA	NA	NA	NA		OpenSea	MCTS1;MCTS1;MCTS1	NM_014060;NM_001137554;NM_014060	5'UTR;TSS1500;1stExon	low-CpG:119621778-119622029			X:119621751-119622050	X:119737584-119738036	Promoter_Associated	TRUE	-2.728798319	-3.028201886	-20.92174499	5.76E-17	2.05E-14	28.9074864
chrX	119694953	-	cg04464742	NA	NA	NA	NA	NA	NA	chrX:119694943-119695228	Island	CUL4B;CUL4B	NM_003588;NM_001079872	Body;TSS200	high-CpG:119578599-119578993			X:119578972-119579561	X:119694489-119695993	Promoter_Associated		-3.014359069	-3.040851143	-20.91549173	5.80E-17	2.07E-14	28.9007442
chrX	47863334	+	cg17340957	NA	NA	NA	NA	NA	NA	chrX:47863379-47863596	N_Shore	ZNF182;ZNF182;ZNF182;SPACA5;ZNF182	NM_001007088;NM_006962;NM_006962;NM_205856;NM_001007088	5'UTR;1stExon;5'UTR;TSS1500;1stExon				X:47748137-47748828	X:47863207-47863743	Promoter_Associated		-2.61108834	-2.665033222	-20.91330809	5.81E-17	2.07E-14	28.89838935
chrX	119763829	+	cg24054653	NA	NA	NA	NA	NA	NA	chrX:119763737-119764230	Island	C1GALT1C1;C1GALT1C1;C1GALT1C1;C1GALT1C1	NM_001011551;NM_152692;NM_001011551;NM_152692	1stExon;1stExon;5'UTR;5'UTR	high-CpG:119647832-119647979			X:119647766-119648258	X:119763366-119764558	Promoter_Associated		-2.598399618	-2.875731377	-20.8999667	5.90E-17	2.10E-14	28.88399659
chrX	47004150	+	cg22069441	NA	NA	NA	NA	NA	NA	chrX:47003750-47004987	Island	NDUFB11;RBM10;NDUFB11;RBM10;NDUFB11;NDUFB11	NR_024234;NM_152856;NR_024235;NM_005676;NM_001135998;NM_019056	Body;TSS1500;Body;TSS1500;TSS200;TSS200	high-CpG:46889009-46889446			X:46888631-46889931	X:47003596-47005333	Promoter_Associated		-3.55195058	-3.338762134	-20.89394468	5.94E-17	2.11E-14	28.87749702
chrX	118740514	+	cg17003375	NA	NA	NA	NA	NA	NA	chrX:118739709-118740515	Island	NKRF	NM_017544	TSS1500				X:118623335-118624670	X:118739225-118740711	Promoter_Associated		-2.98693338	-2.819832861	-20.89122368	5.95E-17	2.11E-14	28.87455963
chrX	30327110	-	cg11869614	NA	NA	NA	NA	NA	NA	chrX:30326439-30327668	Island	NR0B1	NM_000475	1stExon			TRUE	X:30236183-30237627				-2.661015796	-2.377545422	-20.88543337	5.99E-17	2.13E-14	28.86830757
chrX	133119961	-	cg14867863	NA	NA	NA	NA	NA	NA	chrX:133118960-133119990	Island	GPC3;GPC3;GPC3;GPC3	NM_001164617;NM_001164618;NM_001164619;NM_004484	TSS1500;TSS1500;TSS1500;TSS1500				X:132946431-132947656			TRUE	-3.098513301	-2.496655698	-20.88458271	6.00E-17	2.13E-14	28.86738894
chrX	151999486	-	cg15511516	NA	NA	NA	NA	NA	NA	chrX:151999149-151999751	Island	NSDHL;NSDHL;CETN2	NM_001129765;NM_015922;NM_004344	TSS200;TSS200;TSS200				X:151749730-151750567	X:151998836-152000136	Promoter_Associated		-3.740477077	-2.713956837	-20.87995112	6.03E-17	2.14E-14	28.86238656
chrX	153775847	-	cg14397289	NA	NA	NA	NA	NA	NA	chrX:153774893-153776136	Island	IKBKG;IKBKG;IKBKG;G6PD;IKBKG;G6PD;IKBKG;IKBKG	NM_001145255;NM_001145255;NM_001099857;NM_001042351;NM_001099857;NM_000402;NM_003639;NM_001099856	1stExon;5'UTR;5'UTR;TSS200;1stExon;TSS1500;TSS1500;Body	high-CpG:153429028-153429077			X:153428021-153429369	X:153774668-153776602	Promoter_Associated		-2.810497022	-2.978285691	-20.87949068	6.03E-17	2.14E-14	28.8618892
chrX	49126486	-	cg16403901	NA	NA	NA	NA	NA	NA	chrX:49125645-49127200	Island	PPP1R3F	NM_033215	1stExon	high-CpG:49013243-49013461			X:49012590-49014144	X:49125345-49126853	Promoter_Associated		-2.401427559	-1.853756867	-20.87522587	6.06E-17	2.14E-14	28.85728189
chrX	100645741	+	cg00029931	NA	NA	NA	NA	NA	NA	chrX:100645780-100646107	N_Shore	RPL36A	NM_021029	TSS1500					X:100645391-100646487	Promoter_Associated		-3.720693129	-3.376650739	-20.87434742	6.07E-17	2.14E-14	28.85633278
chrX	47863707	+	cg15508612	rs516464	0.067585	NA	NA	NA	NA	chrX:47863379-47863596	S_Shore	SPACA5;ZNF182;ZNF182	NM_205856;NM_006962;NM_001007088	TSS200;TSS1500;TSS1500				X:47748137-47748828	X:47863207-47863743	Promoter_Associated		-3.464293464	-2.949708648	-20.8641881	6.13E-17	2.17E-14	28.84535335
chrX	55515653	-	cg00834229	NA	NA	NA	NA	NA	NA	chrX:55515067-55515544	S_Shore	USP51	NM_201286	TSS200				X:55531610-55532508	X:55514794-55516250	Promoter_Associated		-2.365818412	-2.280600762	-20.85604804	6.19E-17	2.18E-14	28.83655235
chrX	119077757	+	cg27483305	NA	NA	NA	NA	NA	NA	chrX:119077089-119077664	S_Shore	NKAP	NM_024528	TSS200	low-CpG:118961692-118961806			X:118960964-118961849	X:119077110-119078019	Promoter_Associated		-3.489244569	-2.707551983	-20.84208609	6.28E-17	2.22E-14	28.82144881
chrX	48398004	-	cg26457272	NA	NA	NA	NA	NA	NA	chrX:48397759-48398529	Island	TBC1D25	NM_002536	TSS200	high-CpG:48282764-48283111			X:48282721-48283434	X:48397581-48398829	Promoter_Associated		-3.321334114	-2.815858499	-20.84069984	6.29E-17	2.22E-14	28.81994867
chrX	68725052	+	cg08202860	NA	NA	NA	NA	NA	NA	chrX:68723731-68726051	Island	FAM155B	NM_015686	TSS200		DMR		X:68640125-68642699			TRUE	-3.316296787	-2.34339154	-20.83152228	6.36E-17	2.24E-14	28.81001457
chrX	49687306	-	cg00264378	NA	NA	NA	NA	NA	NA	chrX:49687027-49687993	Island	CLCN5;CLCN5;CLCN5;CLCN5	NM_001127898;NM_001127899;NM_001127899;NM_001127898	1stExon;5'UTR;1stExon;5'UTR	high-CpG:49573952-49574080			X:49573768-49574703	X:49686836-49687917	Promoter_Associated		-3.821855544	-3.090448373	-20.81636237	6.46E-17	2.27E-14	28.79359547
chrX	47509947	+	cg02291897	NA	NA	NA	NA	NA	NA	chrX:47509592-47510508	Island	ELK1;ELK1;ELK1;ELK1	NM_001114123;NM_001114123;NM_005229;NM_005229	5'UTR;1stExon;1stExon;5'UTR	high-CpG:47394883-47394968			X:47394289-47395452	X:47509323-47510675	Unclassified		-3.475996753	-2.648161974	-20.81352941	6.48E-17	2.28E-14	28.79052589
chrX	100673431	+	cg06980881	NA	NA	NA	NA	NA	NA	chrX:100673191-100673673	Island	ARMCX4	NR_028407	Body				X:100559718-100560445	X:100673025-100674007	Unclassified_Cell_type_specific		-2.503033919	-3.24772625	-20.79495407	6.62E-17	2.32E-14	28.77038875
chrX	133305793	+	cg20788415	NA	NA	NA	NA	NA	NA	chrX:133305678-133306936	Island	MIR106A	NR_029523	TSS1500		DMR		X:133133345-133134878	X:133305641-133307088	Unclassified_Cell_type_specific		-1.72005797	-2.054592142	-20.79448655	6.62E-17	2.32E-14	28.76988169
chrX	129402929	-	cg04700060	NA	NA	NA	NA	NA	NA	chrX:129402458-129403088	Island	ZNF280C	NM_017666	TSS200	high-CpG:129230434-129230620			X:129229992-129230718	X:129401882-129403260	Promoter_Associated		-2.94333335	-2.872020419	-20.79442444	6.62E-17	2.32E-14	28.76981433
chrX	102611412	-	cg13208102	NA	NA	NA	NA	NA	NA		OpenSea	WBP5;WBP5;WBP5;WBP5;WBP5;WBP5;WBP5;WBP5	NM_001006612;NM_016303;NM_001006614;NM_016303;NM_001006614;NM_001006613;NM_001006612;NM_001006613	1stExon;5'UTR;1stExon;1stExon;5'UTR;5'UTR;5'UTR;1stExon	low-CpG:102498051-102498118						TRUE	-3.502617242	-3.037554436	-20.79138451	6.64E-17	2.33E-14	28.76651702
chrX	119737620	-	cg12047536	NA	NA	NA	NA	NA	NA		OpenSea	MCTS1;MCTS1	NM_001137554;NM_014060	TSS1500;TSS200					X:119737584-119738036	Promoter_Associated	TRUE	-3.210582028	-2.722697717	-20.78524079	6.69E-17	2.34E-14	28.75985168
chrX	18372696	+	cg05049545	NA	NA	NA	NA	NA	NA	chrX:18371897-18373148	Island	SCML2	NM_006089	5'UTR				X:18281819-18283196	X:18371697-18373050	Unclassified_Cell_type_specific	TRUE	-4.101932229	-3.066020963	-20.77358465	6.78E-17	2.37E-14	28.74720052
chrX	68758302	-	cg14868996	NA	NA	NA	NA	NA	NA	chrX:68758191-68758647	Island					DMR		X:68674966-68675358	X:68758049-68758572	Unclassified_Cell_type_specific		-2.155254827	-2.328025975	-20.7687966	6.81E-17	2.38E-14	28.74200171
chrX	153979491	+	cg10026671	NA	NA	NA	NA	NA	NA	chrX:153978838-153979650	Island	GAB3;GAB3	NM_001081573;NM_080612	TSS200;TSS200	high-CpG:153632355-153633010			X:153631939-153632911	X:153978764-153979675	Promoter_Associated_Cell_type_specific		-2.634091313	-2.764668852	-20.76436846	6.84E-17	2.39E-14	28.73719262
chrX	124337761	+	cg07648454	NA	NA	NA	NA	NA	NA	chrX:124337265-124338204	Island					DMR		X:124164339-124165922				-3.187978495	-2.41656691	-20.76212566	6.86E-17	2.40E-14	28.73475649
chrX	70752860	-	cg05419227	NA	NA	NA	NA	NA	NA	chrX:70752638-70752965	Island	OGT;OGT;BCYRN1	NM_181673;NM_181672;NR_001568	TSS200;TSS200;Body				X:70669413-70670093	X:70752535-70752971	Promoter_Associated	TRUE	-2.753584323	-3.122121897	-20.75895459	6.89E-17	2.40E-14	28.73131162
chrX	134166205	+	cg15043283	NA	NA	NA	NA	NA	NA	chrX:134166067-134166985	Island	FAM127A	NM_001078171	TSS200		DMR		X:133993685-133994651	X:134165921-134166843	Promoter_Associated	TRUE	-3.696943653	-2.846662789	-20.75771978	6.89E-17	2.40E-14	28.72997005
chrX	153715339	+	cg27112414	NA	NA	NA	NA	NA	NA	chrX:153714288-153715375	Island	UBL4A	NM_014235	TSS1500				X:153367483-153368534	X:153714274-153715541	Promoter_Associated		-3.13494299	-2.751807075	-20.75572466	6.91E-17	2.41E-14	28.72780227
chrX	107019191	+	cg07473550	NA	NA	NA	NA	NA	NA	chrX:107018606-107019611	Island	TSC22D3	NM_198057	TSS200				X:106905047-106906480	X:107018859-107021211	Unclassified		-3.288438879	-2.948188422	-20.75031014	6.95E-17	2.42E-14	28.72191814
chrX	106960273	-	cg11550332	rs111737600	0.000602	NA	NA	NA	NA	chrX:106959378-106959914	S_Shore	TSC22D3;TSC22D3;TSC22D3;TSC22D3	NM_198057;NM_004089;NM_001015881;NM_004089	Body;1stExon;TSS1500;5'UTR	low-CpG:106846838-106846951			X:106846035-106846930	X:106959379-106962296	Promoter_Associated	TRUE	-2.79219593	-2.582449017	-20.74221098	7.01E-17	2.44E-14	28.71311367
chrX	118925789	-	cg02129889	NA	NA	NA	NA	NA	NA	chrX:118925157-118926129	Island	RPL39	NM_001000	TSS200	high-CpG:118809738-118809986			X:118809040-118810125	X:118924850-118926318	Promoter_Associated_Cell_type_specific		-3.884996559	-3.029772696	-20.74019434	7.03E-17	2.44E-14	28.71092088
chrX	118370873	-	cg16594779	NA	NA	NA	NA	NA	NA	chrX:118369862-118370973	Island	PGRMC1	NM_006667	Body				X:118253744-118255323	X:118369631-118371487	Promoter_Associated		-2.928839425	-2.278471123	-20.73519083	7.07E-17	2.46E-14	28.70547942
chrX	118827889	-	cg21501064	NA	NA	NA	NA	NA	NA	chrX:118828038-118828257	N_Shore	SEPT6;SEPT6;SEPT6;SEPT6	NM_015129;NM_145800;NM_145802;NM_145799	TSS1500;TSS1500;TSS1500;TSS1500				X:118710331-118712254	X:118825912-118827912	Promoter_Associated		-2.80741678	-2.93728508	-20.73428299	7.08E-17	2.46E-14	28.70449198
chrX	47479048	+	cg13839778	NA	NA	NA	NA	NA	NA	chrX:47478670-47479515	Island	SYN1;SYN1	NM_006950;NM_133499	1stExon;1stExon				X:47363615-47364544				-2.279427989	-2.613359784	-20.73387553	7.08E-17	2.46E-14	28.70404878
chrX	68048137	+	cg09867302	rs181815589	0.01085	NA	NA	NA	NA	chrX:68048659-68050252	N_Shore	EFNB1	NM_004429	TSS1500				X:67964550-67964959	X:68047578-68048227	Unclassified		-3.012331601	-2.387823189	-20.73115712	7.10E-17	2.46E-14	28.7010917
chrX	48433120	-	cg16315447	NA	NA	NA	NA	NA	NA	chrX:48432815-48433322	Island	RBM3	NM_006743	5'UTR				X:48317584-48318315	X:48432268-48433808	Promoter_Associated		-2.806471712	-2.188130837	-20.73096136	7.10E-17	2.46E-14	28.70087874
chrX	11777722	+	cg05563333	NA	NA	NA	NA	NA	NA	chrX:11775784-11776936	S_Shore	MSL3;MSL3;MSL3;MSL3	NM_078628;NM_006800;NM_078629;NM_078630	Body;TSS200;Body;Body					X:11777316-11778499	Promoter_Associated	TRUE	-2.32842418	-2.406479191	-20.69232701	7.41E-17	2.57E-14	28.65881039
chrX	134124939	-	cg17531456	NA	NA	NA	NA	NA	NA	chrX:134124938-134125307	Island	LOC644538	NM_001163438	TSS200			TRUE	X:133952529-133953007			TRUE	-2.84384117	-3.101636944	-20.69044163	7.43E-17	2.57E-14	28.65675543
chrX	128657038	+	cg12935118	NA	NA	NA	NA	NA	NA	chrX:128656851-128657406	Island	SMARCA1;SMARCA1	NM_139035;NM_003069	Body;Body				X:128484016-128485455	X:128656440-128657722	Unclassified_Cell_type_specific	TRUE	-4.322689155	-2.59947131	-20.67362459	7.57E-17	2.61E-14	28.63841766
chrX	153200309	+	cg23175583	NA	NA	NA	NA	NA	NA	chrX:153199952-153200924	Island	NAA10	NM_003491	Body	high-CpG:152853235-152853858			X:152853163-152854352	X:153200107-153200926	Promoter_Associated		-3.604235008	-3.246194177	-20.67013499	7.60E-17	2.62E-14	28.63461065
chrX	51636568	+	cg00597858	rs60884260	0.040989	NA	NA	NA	NA	chrX:51637830-51638076	N_Shore	MAGED1;MAGED1;MAGED1	NM_001005332;NM_001005333;NM_006986	5'UTR;TSS200;TSS200				X:51653302-51654712	X:51636350-51636900	Unclassified	TRUE	-2.656419912	-2.814853473	-20.66921504	7.60E-17	2.62E-14	28.63360691
chrX	73640431	-	cg04317640	NA	NA	NA	NA	NA	NA	chrX:73639898-73640778	Island	SLC16A2	NM_006517	TSS1500				X:73556482-73557723				-3.001228673	-2.260619034	-20.66180171	7.67E-17	2.64E-14	28.62551681
chrX	102941768	-	cg23572319	rs5987565	0.006346	NA	NA	NA	NA	chrX:102942107-102942486	N_Shore	MORF4L2;MORF4L2;MORF4L2;MORF4L2;MORF4L2;MORF4L2;MORF4L2;MORF4L2;MORF4L2;MORF4L2;MORF4L2;MORF4L2;MORF4L2;MORF4L2;MORF4L2;MORF4L2	NM_001142423;NM_001142427;NM_001142429;NM_001142419;NM_001142432;NM_012286;NM_001142421;NM_001142422;NM_001142426;NM_001142430;NM_001142418;NM_001142425;NM_001142420;NM_001142428;NM_001142431;NM_001142424	TSS200;5'UTR;TSS200;5'UTR;5'UTR;TSS200;5'UTR;5'UTR;TSS200;TSS200;TSS200;TSS200;5'UTR;5'UTR;5'UTR;TSS200				X:102828424-102828642	X:102941476-102943205	Promoter_Associated	TRUE	-2.996153263	-3.316318983	-20.66113188	7.67E-17	2.64E-14	28.62478569
chrX	130037157	+	cg20964758	NA	NA	NA	NA	NA	NA	chrX:130036747-130037158	Island	ENOX2;ENOX2;ENOX2;ENOX2	NM_006375;NM_182314;NM_006375;NM_182314	5'UTR;5'UTR;1stExon;1stExon	high-CpG:129864818-129864928			X:129864429-129865131	X:130036533-130037996	Promoter_Associated		-2.911315589	-3.334430419	-20.65805565	7.70E-17	2.65E-14	28.62142767
chrX	54556365	+	cg20973408	NA	NA	NA	NA	NA	NA	chrX:54556428-54556959	N_Shore	GNL3L	NM_019067	TSS1500				X:54573090-54573835	X:54555877-54557517	NonGene_Associated		-2.827402205	-2.868529418	-20.6553718	7.72E-17	2.66E-14	28.61849757
chrX	153362123	+	cg11506821	NA	NA	NA	NA	NA	NA	chrX:153362568-153363473	N_Shore	MECP2;MECP2	NM_001110792;NM_004992	Body;5'UTR		RDMR		X:153015265-153016827	X:153361905-153363868	Promoter_Associated		-3.155462448	-2.242386408	-20.64257574	7.83E-17	2.69E-14	28.60452228
chrX	23801440	-	cg09725439	NA	NA	NA	NA	NA	NA	chrX:23801055-23801724	Island	SAT1;SAT1;SAT1	NR_027783;NM_002970;NM_002970	Body;1stExon;5'UTR				X:23710958-23711645	X:23800826-23801642	Promoter_Associated_Cell_type_specific		-3.138633344	-2.625451195	-20.63535166	7.89E-17	2.71E-14	28.59662867
chrX	47863529	+	cg22276991	rs190748374	0.016878	NA	NA	NA	NA	chrX:47863379-47863596	Island	ZNF182;ZNF182;SPACA5	NM_006962;NM_001007088;NM_205856	TSS200;TSS200;TSS1500				X:47748137-47748828	X:47863207-47863743	Promoter_Associated		-2.768420653	-2.981394528	-20.63278665	7.92E-17	2.72E-14	28.59382527
chrX	49056711	+	cg15806723	NA	NA	NA	NA	NA	NA	chrX:49056348-49056887	Island	SYP	NM_003179	TSS200	high-CpG:48943582-48943671			X:48943293-48943824	X:49056264-49057300	Promoter_Associated		-4.059194473	-3.703448187	-20.62922405	7.95E-17	2.73E-14	28.589931
chrX	152989424	+	cg01910452	rs184707396	0.072935	NA	NA	NA	NA	chrX:152988874-152991719	Island	BCAP31;BCAP31;ABCD1;BCAP31;BCAP31;BCAP31	NR_024450;NM_001139441;NM_000033;NM_005745;NM_001139457;NM_001139457	Body;5'UTR;TSS1500;5'UTR;1stExon;5'UTR	high-CpG:152642548-152643122			X:152642116-152643793				-3.226317159	-2.932361679	-20.62077434	8.02E-17	2.75E-14	28.58069199
chrX	107334815	+	cg12709057	NA	NA	NA	NA	NA	NA	chrX:107334420-107335139	Island	PSMD10;PSMD10;ATG4A;PSMD10;ATG4A;PSMD10	NM_002814;NM_170750;NM_052936;NM_002814;NM_178270;NM_170750	5'UTR;5'UTR;TSS200;1stExon;TSS200;1stExon				X:107221077-107221814	X:107334396-107335296	Promoter_Associated	TRUE	-4.399402051	-2.904122787	-20.61929519	8.04E-17	2.75E-14	28.57907428
chrX	119443687	+	cg05185504	NA	NA	NA	NA	NA	NA	chrX:119444859-119445272	N_Shore	FAM70A;FAM70A;FAM70A	NM_017938;NM_001104544;NM_001104545	Body;Body;Body		DMR		X:119327021-119327723	X:119442772-119444048	Unclassified		-3.262613639	-2.668408951	-20.61852089	8.04E-17	2.75E-14	28.57822741
chrX	72782798	-	cg22683858	NA	NA	NA	NA	NA	NA	chrX:72782945-72783165	N_Shore	LOC139201;CHIC1	NR_029423;NM_001039840	Body;TSS200					X:72782592-72783937	Promoter_Associated	TRUE	-3.094462001	-2.880511523	-20.61688246	8.06E-17	2.76E-14	28.5764353
chrX	153719176	+	cg05424879	NA	NA	NA	NA	NA	NA	chrX:153718654-153719455	Island	SLC10A3;SLC10A3;SLC10A3	NM_001142391;NM_001142392;NM_019848	TSS200;TSS200;TSS200				X:153371859-153372601	X:153718312-153719523	Promoter_Associated		-3.38248785	-2.742869977	-20.59923984	8.22E-17	2.81E-14	28.55712895
chrX	153719071	+	cg08648877	NA	NA	NA	NA	NA	NA	chrX:153718654-153719455	Island	SLC10A3;SLC10A3;SLC10A3	NM_001142391;NM_001142392;NM_019848	TSS200;TSS200;TSS200				X:153371859-153372601	X:153718312-153719523	Promoter_Associated		-3.930433711	-3.427135486	-20.5787983	8.40E-17	2.87E-14	28.5347393
chrX	16964556	-	cg01886630	NA	NA	NA	NA	NA	NA	chrX:16964603-16965472	N_Shore	REPS2;REPS2	NM_004726;NM_001080975	TSS1500;TSS1500				X:16874477-16875342	X:16964251-16965669	Unclassified		-2.418660377	-1.577115276	-20.56759495	8.51E-17	2.90E-14	28.52245894
chrX	149531594	-	cg07659240	NA	NA	NA	NA	NA	NA	chrX:149529540-149534090	Island				high-CpG:149282097-149282272	DMR		X:149281427-149284862	X:149530262-149531798	Unclassified	TRUE	-3.762985877	-2.941840245	-20.56065763	8.58E-17	2.92E-14	28.51485139
chrX	68049085	-	cg10950297	NA	NA	NA	NA	NA	NA	chrX:68048659-68050252	Island	EFNB1;EFNB1	NM_004429;NM_004429	5'UTR;1stExon				X:67965288-67967183	X:68048943-68049197	Promoter_Associated		-3.468403782	-2.925984497	-20.5593771	8.59E-17	2.93E-14	28.51344686
chrX	80064750	+	cg25063710	NA	NA	NA	NA	NA	NA	chrX:80064923-80065136	N_Shore	BRWD3	NM_153252	Body				X:79950702-79952450				-3.258990062	-2.828378442	-20.54801707	8.70E-17	2.96E-14	28.50098308
chrX	135580098	+	cg02698615	NA	NA	NA	NA	NA	NA	chrX:135579001-135580099	Island	HTATSF1;HTATSF1	NM_014500;NM_001163280	Body;Body				X:135406459-135407765	X:135578666-135580196	Promoter_Associated_Cell_type_specific		-2.723813109	-2.641427153	-20.54236129	8.75E-17	2.98E-14	28.49477524
chrX	13835207	-	cg18627493	NA	NA	NA	NA	NA	NA		OpenSea	GPM6B;GPM6B;GPM6B;GPM6B;GPM6B;GPM6B;GPM6B	NM_005278;NM_005278;NM_001001996;NM_001001994;NM_001001995;NM_001001996;NM_001001995	1stExon;5'UTR;5'UTR;Body;5'UTR;1stExon;1stExon	low-CpG:13745088-13745239		TRUE					2.683475203	2.466595928	20.53827117	8.79E-17	2.99E-14	28.49028483
chrX	153603079	+	cg19063141	NA	NA	NA	NA	NA	NA	chrX:153602720-153603269	Island	FLNA;FLNA	NM_001456;NM_001110556	TSS200;TSS200				X:153255954-153256539	X:153600892-153603150	Promoter_Associated	TRUE	-2.809872763	-2.538336919	-20.53707208	8.80E-17	2.99E-14	28.48896823
chrX	118699448	-	cg17398485	rs16995567	0.00829	NA	NA	NA	NA		OpenSea	CXorf56;CXorf56;CXorf56	NM_001170569;NM_022101;NM_001170570	TSS200;TSS200;TSS200					X:118699139-118699658	Promoter_Associated		-2.691188263	-2.552723759	-20.53608289	8.81E-17	2.99E-14	28.48788203
chr2	84105546	+	cg11955727	NA	NA	NA	NA	NA	NA		OpenSea							2:83958990-83959058				-2.154876844	1.119814395	-20.52791422	8.89E-17	3.02E-14	28.47891033
chrX	25031919	-	cg12419462	NA	NA	NA	NA	NA	NA	chrX:25030461-25032053	Island	ARX	NM_139058	Body				X:24940768-24941974	X:25031393-25032009	Unclassified_Cell_type_specific	TRUE	-3.047283906	-2.762711379	-20.52424922	8.93E-17	3.03E-14	28.47488389
chrX	17673726	-	cg20451131	rs17320531	0.010811	NA	NA	NA	NA	chrX:17673385-17674483	Island	NHS;NHS	NM_001136024;NM_198270	Body;Body				X:17583175-17584657	X:17673644-17673820	Unclassified_Cell_type_specific		-2.699511883	-2.674702927	-20.5045317	9.13E-17	3.09E-14	28.45320966
chrX	131157495	+	cg04739874	NA	NA	NA	NA	NA	NA	chrX:131156818-131157775	Island	MST4;MST4;MST4	NM_001042453;NM_001042452;NM_016542	5'UTR;TSS200;5'UTR				X:130984463-130985821	X:131156086-131157733	Promoter_Associated_Cell_type_specific	TRUE	-3.342434023	-3.368474375	-20.50150789	9.16E-17	3.10E-14	28.44988396
chrX	124339778	+	cg27471304	NA	NA	NA	NA	NA	NA	chrX:124338904-124339940	Island					CDMR						-3.933193327	-2.85105616	-20.49828455	9.19E-17	3.11E-14	28.44633827
chrX	11776121	-	cg20775112	NA	NA	NA	NA	NA	NA	chrX:11775784-11776936	Island	MSL3;MSL3;MSL3	NM_078628;NM_078630;NM_078629	TSS200;TSS200;TSS200				X:11685687-11687039	X:11775564-11776986	Promoter_Associated	TRUE	-3.048304371	-4.030332762	-20.49299835	9.25E-17	3.13E-14	28.44052224
chrX	57017815	-	cg11871337	NA	NA	NA	NA	NA	NA	chrX:57021591-57022044	N_Shelf	SPIN3;SPIN3	NR_027139;NM_001010862	Body;3'UTR					X:57017737-57017891	Unclassified_Cell_type_specific		2.508896631	2.186897013	20.48709221	9.31E-17	3.14E-14	28.43402239
chrX	129116536	+	cg08059778	NA	NA	NA	NA	NA	NA	chrX:129113845-129118029	Island	BCORL1	NM_021946	TSS200	high-CpG:128944207-128944422			X:128941100-128946452	X:129116458-129116735	Promoter_Associated		-3.782446153	-1.5925678	-20.47977488	9.38E-17	3.17E-14	28.42596691
chrX	107979988	-	cg00538420	NA	NA	NA	NA	NA	NA	chrX:107978210-107980145	Island	IRS4	NM_003604	TSS1500				X:107864927-107867311				-2.280173376	-2.459541863	-20.47675107	9.42E-17	3.18E-14	28.42263724
chrX	41781891	-	cg22252245	NA	NA	NA	NA	NA	NA	chrX:41782106-41783258	N_Shore	CASK;CASK;CASK	NM_003688;NM_001126054;NM_001126055	Body;Body;Body				X:41666835-41668202				-4.379952518	-2.942233995	-20.46252673	9.57E-17	3.23E-14	28.40696759
chrX	152990341	-	cg06041068	NA	NA	NA	NA	NA	NA	chrX:152988874-152991719	Island	BCAP31;ABCD1;ABCD1;BCAP31;BCAP31;BCAP31	NM_001139441;NM_000033;NM_000033;NR_024450;NM_001139457;NM_005745	TSS1500;1stExon;5'UTR;TSS200;TSS1500;TSS1500	high-CpG:152643129-152643659			X:152642116-152643793	X:152990008-152990488	Promoter_Associated		-3.663464329	-2.325789321	-20.46151285	9.58E-17	3.23E-14	28.40585029
chrX	23925454	+	cg00815770	NA	NA	NA	NA	NA	NA	chrX:23925590-23926315	N_Shore	CXorf58;APOO;APOO;CXorf58	NM_001169574;NM_024122;NR_026545;NM_152761	TSS1500;Body;Body;TSS1500					X:23925325-23926585	Promoter_Associated		-2.733233582	-2.735634956	-20.45717113	9.62E-17	3.24E-14	28.40106504
chrX	152066599	-	cg24627956	NA	NA	NA	NA	NA	NA	chrX:152066196-152066811	Island				high-CpG:151817201-151817268		TRUE	X:151816674-151817455			TRUE	-3.305438292	-3.357975584	-20.44057997	9.80E-17	3.30E-14	28.38276979
chrY	13332435	-	cg03359666	NA	NA	NA	NA	NA	NA	chrY:13328678-13329051	S_Shelf											3.197148637	0.753510619	20.43102695	9.91E-17	3.33E-14	28.37222893
chrX	133371383	-	cg14720319	NA	NA	NA	NA	NA	NA	chrX:133371069-133371718	Island	CCDC160	NM_001101357	5'UTR				X:133198718-133199356			TRUE	-2.699923681	-2.034759485	-20.41723905	1.01E-16	3.38E-14	28.35700672
chrX	48327749	+	cg17590101	NA	NA	NA	NA	NA	NA		OpenSea	SLC38A5	NM_033518	5'UTR	low-CpG:48212683-48212877				X:48326524-48328485	Promoter_Associated		-3.007800799	-2.025954363	-20.41005545	1.01E-16	3.41E-14	28.34907182
chrX	132550131	+	cg12600766	rs73572505	0.276609	NA	NA	NA	NA	chrX:132547567-132550284	Island	GPC4	NM_001448	TSS1500				X:132376001-132377979			TRUE	-3.014495986	-2.845920571	-20.40450338	1.02E-16	3.42E-14	28.3429372
chrX	109561147	+	cg20208613	NA	NA	NA	NA	NA	NA	chrX:109560703-109561534	Island	AMMECR1;AMMECR1;AMMECR1	NM_001171689;NM_015365;NM_001025580	5'UTR;1stExon;1stExon	high-CpG:109447730-109448090			X:109447067-109448450	X:109560609-109562069	Promoter_Associated	TRUE	-4.475090941	-3.174461643	-20.39553515	1.03E-16	3.46E-14	28.3330245
chrX	49028673	-	cg17878135	NA	NA	NA	NA	NA	NA	chrX:49028091-49029111	Island	PLP2	NM_002668	Body				X:48914862-48916028	X:49028648-49029259	Promoter_Associated_Cell_type_specific	TRUE	-2.390125941	-2.450989866	-20.393313	1.03E-16	3.46E-14	28.33056767
chrX	100353353	-	cg14743649	NA	NA	NA	NA	NA	NA	chrX:100353009-100353276	S_Shore	CENPI	NM_006733	TSS1500				X:100239619-100240010	X:100352456-100353480	Promoter_Associated		-3.061649371	-2.306484481	-20.38172781	1.05E-16	3.50E-14	28.31775468
chrX	48776567	-	cg12888005	NA	NA	NA	NA	NA	NA	chrX:48775763-48776813	Island	PIM2	NM_006875	TSS200				X:48660561-48661558	X:48776133-48777588	Promoter_Associated		-2.942215544	-2.264468392	-20.37904094	1.05E-16	3.51E-14	28.31478203
chrX	38079723	-	cg15727409	rs73632468	0.178206	NA	NA	NA	NA	chrX:38079691-38080150	Island	SRPX;SRPX;SRPX;SRPX	NM_001170751;NM_006307;NM_001170750;NM_001170752	Body;Body;Body;Body				X:37964214-37965553			TRUE	-2.78389836	-2.917572567	-20.37349543	1.06E-16	3.53E-14	28.30864547
chrX	70474483	+	cg02214597	NA	NA	NA	NA	NA	NA	chrX:70473812-70474287	S_Shore	ZMYM3;ZMYM3;ZMYM3;ZMYM3;ZMYM3;BCYRN1;ZMYM3;ZMYM3	NM_001171163;NM_201599;NM_005096;NM_001171163;NM_001171162;NR_001568;NM_005096;NM_001171162	5'UTR;TSS1500;5'UTR;1stExon;1stExon;Body;1stExon;5'UTR				X:70390117-70391238	X:70473747-70474840	Promoter_Associated		-3.145209681	-2.228620906	-20.37158255	1.06E-16	3.54E-14	28.30652834
chrX	153626633	+	cg01755617	rs915941	0.243273	NA	NA	NA	NA	chrX:153626095-153627324	Island	RPL10;RPL10;RPL10	NR_026898;NM_006013;NM_006013	Body;5'UTR;1stExon	high-CpG:153279798-153279956			X:153278915-153280518	X:153625687-153628207	Promoter_Associated		-2.790079471	-2.658628879	-20.36375125	1.07E-16	3.57E-14	28.29785876
chrX	77394723	-	cg01293417	NA	NA	NA	NA	NA	NA	chrX:77394831-77395292	N_Shore	TAF9B	NM_015975	Body				X:77281379-77282159				-2.686709471	-2.329604915	-20.36106176	1.07E-16	3.57E-14	28.29488064
chrX	70338331	-	cg21693321	NA	NA	NA	NA	NA	NA	chrX:70338280-70338866	Island	MED12	NM_005120	TSS200				X:70254936-70255714	X:70338213-70338728	Promoter_Associated_Cell_type_specific		-2.747776529	-2.618333231	-20.35803326	1.08E-16	3.58E-14	28.29152665
chrX	66765446	+	cg25987936	NA	NA	NA	NA	NA	NA	chrX:66766037-66766279	N_Shore	AR	NM_000044	1stExon		DMR		X:66682094-66683362			TRUE	-2.966624685	-2.308900281	-20.35499072	1.08E-16	3.59E-14	28.28815661
chrX	136114144	-	cg13658640	NA	NA	NA	NA	NA	NA	chrX:136113583-136114232	Island	GPR101	NM_054021	TSS1500		CDMR		X:135940995-135942513			TRUE	-2.20584383	-2.861479531	-20.34993264	1.09E-16	3.61E-14	28.28255299
chrX	149736753	+	cg18849630	NA	NA	NA	NA	NA	NA	chrX:149736720-149737756	Island	MTM1	NM_000252	TSS1500				X:149487398-149488414	X:149736302-149737928	Promoter_Associated		-2.703970991	-3.125078488	-20.34933903	1.09E-16	3.61E-14	28.28189527
chrX	148713713	+	cg19523014	NA	NA	NA	NA	NA	NA	chrX:148712839-148713679	S_Shore	TMEM185A	NM_032508	TSS200				X:148520659-148521552	X:148713512-148713774	Promoter_Associated_Cell_type_specific	TRUE	-3.009800899	-2.361598396	-20.34720245	1.09E-16	3.62E-14	28.27952777
chrX	106362067	-	cg15259400	rs1777519	0.040915	NA	NA	NA	NA	chrX:106361519-106361900	S_Shore	RBM41;RBM41	NM_018301;NM_001171080	TSS200;TSS200	low-CpG:106248472-106248726				X:106361844-106362572	Promoter_Associated_Cell_type_specific		-2.986114856	-3.161102888	-20.33028986	1.11E-16	3.68E-14	28.26077864
chrX	48931388	+	cg20371650	NA	NA	NA	NA	NA	NA	chrX:48931423-48931954	N_Shore	PRAF2	NM_007213	Body					X:48930919-48932220	Promoter_Associated		-2.940711681	-2.990095426	-20.32747446	1.11E-16	3.69E-14	28.25765603
chrX	11775722	+	cg03147775	rs73493569	0.086093	NA	NA	NA	NA	chrX:11775784-11776936	N_Shore	MSL3;MSL3;MSL3	NM_078630;NM_078629;NM_078628	TSS1500;TSS1500;TSS1500					X:11775564-11776986	Promoter_Associated	TRUE	-2.620432128	-3.046937333	-20.3134997	1.13E-16	3.75E-14	28.24215006
chrX	48693564	-	cg13120260	NA	NA	NA	NA	NA	NA	chrX:48693328-48694090	Island	PCSK1N	NM_013271	Body		DMR		X:48578273-48579034	X:48693151-48694271	Unclassified_Cell_type_specific	TRUE	-3.200241601	-2.85965925	-20.31066323	1.13E-16	3.76E-14	28.23900152
chrX	11683625	-	cg18036967	NA	NA	NA	NA	NA	NA	chrX:11682333-11684544	Island	ARHGAP6;ARHGAP6;ARHGAP6;ARHGAP6	NM_006125;NM_013427;NM_006125;NM_013427	1stExon;1stExon;5'UTR;5'UTR				X:11592255-11594177				-2.919934224	-2.802712173	-20.30894274	1.14E-16	3.76E-14	28.23709153
chrX	46404864	-	cg00805116	NA	NA	NA	NA	NA	NA	chrX:46404634-46405165	Island	LOC401588;ZNF674;ZNF674;ZNF674;ZNF674	NR_015378;NM_001039891;NM_001146291;NM_001146291;NM_001039891	TSS200;1stExon;1stExon;5'UTR;5'UTR				X:46289535-46290146	X:46404458-46405206	Promoter_Associated		-3.324404347	-2.993649353	-20.30557635	1.14E-16	3.77E-14	28.23335389
chrX	109561515	+	cg17959735	NA	NA	NA	NA	NA	NA	chrX:109560703-109561534	Island	AMMECR1;AMMECR1;AMMECR1	NM_001171689;NM_015365;NM_001025580	5'UTR;TSS200;TSS200				X:109447067-109448450	X:109560609-109562069	Promoter_Associated	TRUE	-3.217998245	-3.042432665	-20.30137353	1.15E-16	3.79E-14	28.22868673
chrX	48433165	-	cg27124847	NA	NA	NA	NA	NA	NA	chrX:48432815-48433322	Island	RBM3	NM_006743	5'UTR				X:48317584-48318315	X:48432268-48433808	Promoter_Associated		-2.832256504	-2.44044864	-20.29018637	1.16E-16	3.83E-14	28.21625894
chrX	102632060	+	cg24126759	NA	NA	NA	NA	NA	NA	chrX:102631321-102632073	Island	NGFRAP1;NGFRAP1;NGFRAP1	NM_206917;NM_206915;NM_014380	5'UTR;5'UTR;TSS200				X:102518033-102518923	X:102630976-102632427	Unclassified_Cell_type_specific	TRUE	-2.435840865	-1.910571322	-20.28001497	1.17E-16	3.88E-14	28.20495371
chrX	38080412	+	cg27485646	NA	NA	NA	NA	NA	NA	chrX:38079691-38080150	S_Shore	SRPX;SRPX;SRPX;SRPX	NM_001170752;NM_006307;NM_001170751;NM_001170750	TSS1500;TSS1500;TSS1500;TSS1500				X:37964214-37965553				-3.499208369	-2.419930544	-20.2756124	1.18E-16	3.89E-14	28.20005865
chrX	131157486	+	cg18983709	NA	NA	NA	NA	NA	NA	chrX:131156818-131157775	Island	MST4;MST4;MST4	NM_001042453;NM_001042452;NM_016542	5'UTR;TSS200;5'UTR				X:130984463-130985821	X:131156086-131157733	Promoter_Associated_Cell_type_specific	TRUE	-2.515132132	-2.314063261	-20.27461549	1.18E-16	3.89E-14	28.19895008
chrX	18257977	+	cg17856536	NA	NA	NA	NA	NA	NA		OpenSea	SCML2	NM_006089	3'UTR								1.496900529	1.624432619	20.27240371	1.18E-16	3.90E-14	28.19649036
chrX	39950501	-	cg24156613	NA	NA	NA	NA	NA	NA	chrX:39950899-39951665	N_Shore	BCOR;BCOR;BCOR;BCOR	NM_001123384;NM_017745;NM_001123385;NM_001123383	5'UTR;5'UTR;5'UTR;5'UTR		RDMR						2.390465523	1.852079497	20.27001073	1.19E-16	3.91E-14	28.19382884
chrX	11446101	+	cg22618086	NA	NA	NA	NA	NA	NA	chrX:11445527-11446182	Island	ARHGAP6;ARHGAP6	NM_013427;NM_006125	Body;Body		DMR		X:11355137-11356047	X:11445994-11446259	Unclassified_Cell_type_specific		-2.327838387	-2.04180742	-20.26942803	1.19E-16	3.91E-14	28.19318071
chrX	48327768	+	cg20495737	NA	NA	NA	NA	NA	NA		OpenSea	SLC38A5	NM_033518	5'UTR	low-CpG:48212683-48212877				X:48326524-48328485	Promoter_Associated		-2.691622056	-2.1100695	-20.26265946	1.20E-16	3.94E-14	28.18565067
chrX	152907969	+	cg18989810	NA	NA	NA	NA	NA	NA	chrX:152907595-152908323	Island	DUSP9;DUSP9	NM_001395;NM_001395	1stExon;5'UTR	high-CpG:152560546-152561173	DMR		X:152560732-152561920	X:152907827-152909266	Unclassified_Cell_type_specific		-3.295672626	-2.65812277	-20.25945634	1.20E-16	3.95E-14	28.18208635
chrX	70474085	-	cg26764972	NA	NA	NA	NA	NA	NA	chrX:70473812-70474287	Island	ZMYM3;ZMYM3;BCYRN1;ZMYM3;ZMYM3	NM_001171163;NM_201599;NR_001568;NM_005096;NM_001171162	5'UTR;TSS200;Body;5'UTR;5'UTR				X:70390117-70391238	X:70473747-70474840	Promoter_Associated		-2.624152487	-2.43441812	-20.25475355	1.21E-16	3.97E-14	28.17685223
chrX	153234476	+	cg05707218	NA	NA	NA	NA	NA	NA	chrX:153236071-153238480	N_Shore	HCFC1	NM_005334	Body					X:153234282-153234493	Promoter_Associated		-3.128984819	-2.603197188	-20.23655527	1.23E-16	4.04E-14	28.15658664
chrX	47383224	-	cg17466318	NA	NA	NA	NA	NA	NA	chrX:47382821-47383584	Island						TRUE	X:47267766-47268478	X:47382359-47383288	Unclassified		-2.723854664	-2.450217221	-20.23253679	1.24E-16	4.06E-14	28.15210925
chrX	48828397	-	cg06140460	NA	NA	NA	NA	NA	NA	chrX:48825776-48826593	S_Shore	KCND1	NM_004979	TSS200					X:48828229-48828480	Unclassified_Cell_type_specific	TRUE	-2.746322468	-2.376290102	-20.2177831	1.26E-16	4.13E-14	28.13566321
chrX	74743056	-	cg13307142	rs5938090	0.065725	NA	NA	NA	NA	chrX:74742765-74743117	Island	ZDHHC15;ZDHHC15;ZDHHC15;ZDHHC15;ZDHHC15;ZDHHC15	NM_001146256;NM_144969;NM_001146256;NM_001146257;NM_144969;NM_001146257	5'UTR;5'UTR;1stExon;5'UTR;1stExon;1stExon		DMR		X:74659491-74659980	X:74742639-74743553	Unclassified_Cell_type_specific		-4.099823762	-3.752453429	-20.21561245	1.26E-16	4.13E-14	28.13324258
chrX	39953075	+	cg05721877	NA	NA	NA	NA	NA	NA	chrX:39953434-39969247	N_Shore	BCOR;BCOR;BCOR;BCOR	NM_001123384;NM_017745;NM_001123385;NM_001123383	5'UTR;5'UTR;5'UTR;5'UTR		CDMR						2.924471982	3.197851895	20.2138012	1.26E-16	4.14E-14	28.13122254
chrX	69509773	-	cg03272642	NA	NA	NA	NA	NA	NA	chrX:69509644-69509962	Island	PDZD11;PDZD11;KIF4A	NM_016484;NM_016484;NM_012310	1stExon;5'UTR;TSS200	high-CpG:69426439-69426542			X:69426337-69427243	X:69509218-69510232	Promoter_Associated		-3.401189413	-2.948278442	-20.20519608	1.28E-16	4.18E-14	28.12162306
chrX	48768927	+	cg12614702	NA	NA	NA	NA	NA	NA	chrX:48768763-48769474	Island	SLC35A2;SLC35A2;SLC35A2;SLC35A2;SLC35A2	NM_001032289;NM_001032289;NM_001042498;NM_005660;NM_001042498	5'UTR;1stExon;5'UTR;TSS200;1stExon	high-CpG:48653868-48653893			X:48653616-48654401	X:48768510-48769452	Promoter_Associated_Cell_type_specific	TRUE	-3.021266613	-2.322040373	-20.20288825	1.28E-16	4.18E-14	28.11904786
chrX	17395816	+	cg00409000	NA	NA	NA	NA	NA	NA	chrX:17393159-17395817	Island	NHS	NM_198270	Body								-3.61534516	-2.530746548	-20.20186971	1.28E-16	4.19E-14	28.11791123
chrX	147582520	-	cg05806018	NA	NA	NA	NA	NA	NA	chrX:147582276-147583283	Island	AFF2;AFF2;AFF2;AFF2;AFF2;AFF2;AFF2;AFF2;AFF2;AFF2	NM_001169125;NM_001169124;NM_001169122;NM_002025;NM_001169124;NM_001169123;NM_001169122;NM_001169125;NM_002025;NM_001169123	1stExon;1stExon;5'UTR;5'UTR;5'UTR;5'UTR;1stExon;5'UTR;1stExon;1stExon		DMR		X:147389254-147391091	X:147581823-147583667	Unclassified_Cell_type_specific	TRUE	-3.499278137	-1.658874443	-20.19930794	1.29E-16	4.19E-14	28.1150522
chrX	17674041	-	cg08372291	NA	NA	NA	NA	NA	NA	chrX:17673385-17674483	Island	NHS;NHS	NM_001136024;NM_198270	Body;Body				X:17583175-17584657				-2.16978974	-3.179064735	-20.1979212	1.29E-16	4.20E-14	28.1135044
chrX	68835891	-	cg16221895	NA	NA	NA	NA	NA	NA	chrX:68835648-68837063	Island	EDA;EDA;EDA;EDA;EDA;EDA	NM_001005615;NM_001005609;NM_001005610;NM_001005612;NM_001399;NM_001005611	TSS200;TSS200;TSS200;TSS200;TSS200;TSS200				X:68752403-68753854	X:68835560-68836605	Unclassified_Cell_type_specific	TRUE	-4.617149492	-3.236790021	-20.19726972	1.29E-16	4.20E-14	28.11277722
chrX	47342124	+	cg05526804	NA	NA	NA	NA	NA	NA	chrX:47341887-47342697	Island	ZNF41;ZNF41;ZNF41;ZNF41	NM_007130;NM_153380;NM_153380;NM_007130	5'UTR;1stExon;5'UTR;1stExon	high-CpG:47226953-47227196			X:47226884-47227641	X:47341392-47343116	Promoter_Associated		-3.429317524	-3.378364873	-20.19672823	1.29E-16	4.20E-14	28.11217279
chrX	131351164	+	cg15667675	NA	NA	NA	NA	NA	NA	chrX:131351531-131352535	N_Shore	RAP2C	NM_021183	Body				X:131178803-131178857				-3.055643111	-3.09673814	-20.19201771	1.30E-16	4.22E-14	28.10691409
chrX	47004576	-	cg20497120	NA	NA	NA	NA	NA	NA	chrX:47003750-47004987	Island	NDUFB11;NDUFB11;NDUFB11;RBM10;RBM10;NDUFB11	NR_024234;NM_019056;NR_024235;NM_152856;NM_005676;NM_001135998	Body;TSS1500;Body;TSS200;TSS200;TSS1500	high-CpG:46889517-46889653			X:46888631-46889931	X:47003596-47005333	Promoter_Associated		-3.007771019	-2.783997465	-20.17954105	1.31E-16	4.27E-14	28.09297964
chrX	153607534	+	cg12598428	NA	NA	NA	NA	NA	NA	chrX:153606334-153608237	Island	EMD	NM_000117	TSS200				X:153259580-153261632	X:153606791-153608059	Promoter_Associated		-3.110359407	-1.908401119	-20.17906972	1.32E-16	4.27E-14	28.09245308
chrX	136114047	+	cg05566296	NA	NA	NA	NA	NA	NA	chrX:136113583-136114232	Island	GPR101	NM_054021	TSS1500		CDMR		X:135940995-135942513			TRUE	-2.827974161	-2.406091791	-20.17533391	1.32E-16	4.29E-14	28.08827904
chrX	21958631	-	cg22417589	NA	NA	NA	NA	NA	NA	chrX:21958611-21959701	Island	SMS	NM_004595	TSS1500				X:21868420-21869617	X:21958317-21959738	Promoter_Associated	TRUE	-3.34085413	-2.194932403	-20.160568	1.34E-16	4.36E-14	28.07177357
chrX	134166344	+	cg19579913	NA	NA	NA	NA	NA	NA	chrX:134166067-134166985	Island	FAM127A;FAM127A	NM_001078171;NM_001078171	1stExon;5'UTR	high-CpG:133993984-133994069	DMR		X:133993685-133994651	X:134165921-134166843	Promoter_Associated	TRUE	-3.558659236	-3.274040203	-20.15971954	1.34E-16	4.36E-14	28.0708248
chrX	36976108	+	cg25436127	NA	NA	NA	NA	NA	NA	chrX:36975505-36976349	Island					DMR		X:36885444-36886401				-2.140382896	-2.135935717	-20.13926451	1.38E-16	4.46E-14	28.04793946
chrX	63425930	+	cg20498086	NA	NA	NA	NA	NA	NA	chrX:63424198-63426190	Island	FAM123B	NM_152424	TSS1500				X:63340947-63342911				-3.817593484	-3.351131996	-20.13623085	1.38E-16	4.47E-14	28.04454342
chrX	101967643	-	cg18406472	NA	NA	NA	NA	NA	NA	chrX:101966967-101967970	Island	GPRASP2;GPRASP2	NM_138437;NM_001004051	5'UTR;5'UTR		DMR		X:101853673-101854655	X:101967196-101969148	Unclassified	TRUE	-2.87732587	-2.100576815	-20.12574336	1.40E-16	4.52E-14	28.03279932
chrX	25040907	-	cg01308913	NA	NA	NA	NA	NA	NA	chrX:25040878-25041362	Island							X:24950669-24951304	X:25040311-25040939	Unclassified_Cell_type_specific		-2.257930367	-1.843128547	-20.1219144	1.40E-16	4.54E-14	28.02851008
chrX	153672702	-	cg21016188	NA	NA	NA	NA	NA	NA	chrX:153672274-153673020	Island	FAM50A	NM_004699	Body	high-CpG:153325643-153325988			X:153325469-153326199	X:153671977-153672970	Promoter_Associated_Cell_type_specific		-3.333775088	-2.620301892	-20.10279742	1.43E-16	4.63E-14	28.00708307
chrX	106449457	+	cg07896193	NA	NA	NA	NA	NA	NA	chrX:106449029-106449740	Island	NUP62CL;CXorf41;CXorf41	NM_017681;NM_001169154;NM_173494	5'UTR;TSS1500;TSS1500				X:106335686-106336601	X:106449138-106449985	Unclassified	TRUE	-2.264884461	-2.117942488	-20.10080523	1.44E-16	4.64E-14	28.00484901
chrX	124338173	+	cg10207530	NA	NA	NA	NA	NA	NA	chrX:124337265-124338204	Island					CDMR		X:124164339-124165922				-2.347507801	-2.50578951	-20.09975031	1.44E-16	4.64E-14	28.00366592
chrX	101771438	-	cg03363535	NA	NA	NA	NA	NA	NA	chrX:101771337-101771673	Island	TMSB15A	NM_021992	5'UTR		DMR		X:101657860-101658464	X:101771430-101771984	Unclassified_Cell_type_specific	TRUE	-2.626700059	-1.696113326	-20.09621872	1.44E-16	4.66E-14	27.99970481
chrX	153194172	-	cg25492574	NA	NA	NA	NA	NA	NA	chrX:153193513-153194074	S_Shore								X:153193556-153194244	Promoter_Associated		-2.490267336	-2.023303991	-20.0803517	1.47E-16	4.74E-14	27.98189962
chrX	56590386	+	cg01780361	NA	NA	NA	NA	NA	NA	chrX:56589945-56590514	Island	UBQLN2	NM_013444	1stExon				X:56606671-56607217	X:56589467-56590755	Promoter_Associated_Cell_type_specific		-3.129135614	-2.790271011	-20.07534323	1.48E-16	4.76E-14	27.9762765
chrX	152110426	-	cg17736560	NA	NA	NA	NA	NA	NA	chrX:152110054-152110495	Island	ZNF185	NM_007150	Body				X:151860725-151861285	X:152109521-152110947	Promoter_Associated		-3.664625644	-2.955875579	-20.07468915	1.48E-16	4.76E-14	27.97554205
chrX	49091797	-	cg17503853	NA	NA	NA	NA	NA	NA	chrX:49091934-49092233	N_Shore	CCDC22	NM_014008	TSS200					X:49091596-49092554	Promoter_Associated		-2.785199527	-1.721661839	-20.07306755	1.48E-16	4.77E-14	27.97372109
chrX	153775517	+	cg07215528	NA	NA	NA	NA	NA	NA	chrX:153774893-153776136	Island	G6PD;G6PD;IKBKG;IKBKG;IKBKG;IKBKG	NM_001042351;NM_000402;NM_003639;NM_001099856;NM_001145255;NM_001099857	5'UTR;TSS1500;TSS1500;Body;TSS200;TSS200	high-CpG:153428196-153429004			X:153428021-153429369	X:153774668-153776602	Promoter_Associated		-2.72304798	-2.518438891	-20.06995078	1.49E-16	4.78E-14	27.97022073
chrX	68725440	+	cg24626756	NA	NA	NA	NA	NA	NA	chrX:68723731-68726051	Island	FAM155B	NM_015686	1stExon		DMR		X:68640125-68642699				-2.567082694	-2.690076567	-20.06120652	1.50E-16	4.83E-14	27.9603975
chrX	103173728	+	cg04476849	rs1180802	0.018777	NA	NA	NA	NA	chrX:103173142-103173967	Island	MIR1256	NR_031657	Body				X:103059471-103060584	X:103173227-103174354	Unclassified		-2.562918429	-2.912387611	-20.04637147	1.53E-16	4.91E-14	27.9437223
chrX	12996931	+	cg20780998	NA	NA	NA	NA	NA	NA	chrX:12993107-12994599	S_Shelf					DMR						-2.253684099	-3.149810234	-20.0453637	1.53E-16	4.91E-14	27.94258909
chrX	103411414	-	cg26133460	NA	NA	NA	NA	NA	NA	chrX:103411059-103411782	Island	CXorf39;CXorf39	NM_207318;NM_207318	5'UTR;1stExon				X:103297516-103298551	X:103410493-103411602	Promoter_Associated		-3.556502478	-3.281105043	-20.04088212	1.54E-16	4.93E-14	27.93754899
chrX	48334966	-	cg06852103	NA	NA	NA	NA	NA	NA	chrX:48334229-48335036	Island	FTSJ1;FTSJ1;FTSJ1	NM_177439;NM_177434;NM_012280	5'UTR;TSS1500;5'UTR				X:48219174-48219955	X:48333937-48335021	Promoter_Associated_Cell_type_specific		-3.020850647	-3.108284507	-20.04080744	1.54E-16	4.93E-14	27.937465
chrX	68385397	-	cg14430524	NA	NA	NA	NA	NA	NA	chrX:68384913-68385404	Island	PJA1;PJA1;PJA1	NM_022368;NM_001032396;NM_145119	TSS200;TSS200;TSS200				X:68301572-68302129	X:68383953-68385644	Promoter_Associated		-2.908261857	-2.592048397	-20.03703386	1.55E-16	4.94E-14	27.93322026
chrX	54209679	-	cg26428339	NA	NA	NA	NA	NA	NA	chrX:54208939-54209723	Island	FAM120C;FAM120C	NM_017848;NM_017848	5'UTR;1stExon	high-CpG:54226364-54226740			X:54225728-54226729	X:54208515-54210334	Promoter_Associated		-3.485492395	-2.014497734	-20.03664903	1.55E-16	4.94E-14	27.93278734
chrX	119149337	-	cg22223600	rs16995714	0.007267	NA	NA	NA	NA	chrX:119149185-119149734	Island					DMR		X:119032686-119034466				-3.232918019	-2.353898059	-20.01992291	1.58E-16	5.04E-14	27.9139631
chrX	102632072	-	cg06650776	NA	NA	NA	NA	NA	NA	chrX:102631321-102632073	Island	NGFRAP1;NGFRAP1;NGFRAP1	NM_206917;NM_206915;NM_014380	5'UTR;5'UTR;TSS200				X:102518033-102518923	X:102630976-102632427	Unclassified_Cell_type_specific	TRUE	-3.336627247	-2.972179182	-20.0099338	1.59E-16	5.09E-14	27.90271363
chrX	100673417	+	cg15450986	NA	NA	NA	NA	NA	NA	chrX:100673191-100673673	Island	ARMCX4	NR_028407	Body				X:100559718-100560445	X:100673025-100674007	Unclassified_Cell_type_specific		-2.064682474	-2.922898262	-20.0044909	1.60E-16	5.12E-14	27.89658167
chrX	154444551	+	cg00618396	NA	NA	NA	NA	NA	NA		OpenSea	VBP1	NM_003372	TSS200				X:154097664-154098543	X:154444143-154445660	Promoter_Associated		-3.416981802	-2.877818542	-20.00184936	1.61E-16	5.13E-14	27.89360513
chrX	101186994	+	cg23860088	NA	NA	NA	NA	NA	NA	chrX:101186525-101187258	Island	ZMAT1	NM_001011657	TSS1500	high-CpG:101073632-101073712			X:101073201-101073905	X:101186029-101187426	Promoter_Associated_Cell_type_specific	TRUE	-3.285397757	-3.097332077	-19.99797595	1.62E-16	5.15E-14	27.88923979
chrX	47930854	+	cg00883449	NA	NA	NA	NA	NA	NA	chrX:47930635-47931143	Island	ZNF630	NM_001037735	TSS1500				X:47815667-47816218	X:47930403-47931757	Unclassified	TRUE	-3.131299727	-2.20776763	-19.99295985	1.62E-16	5.18E-14	27.88358541
chrX	106243545	-	cg00276426	NA	NA	NA	NA	NA	NA	chrX:106242506-106243593	Island	MORC4;MORC4	NM_001085354;NM_024657	TSS200;TSS200				X:106129137-106130237	X:106241943-106243809	Unclassified_Cell_type_specific	TRUE	-2.401039042	-2.149564124	-19.98765427	1.63E-16	5.20E-14	27.87760322
chrX	100673096	-	cg13484245	rs3027571	0.293186	NA	NA	NA	NA	chrX:100673191-100673673	N_Shore	ARMCX4	NR_028407	TSS200				X:100559718-100560445	X:100673025-100674007	Unclassified_Cell_type_specific		-2.349610305	-2.656505628	-19.98198143	1.65E-16	5.23E-14	27.87120521
chrX	70316670	+	cg21166191	NA	NA	NA	NA	NA	NA	chrX:70316349-70316671	Island	FOXO4;FOXO4	NM_005938;NM_001170931	1stExon;Body				X:70232285-70233396	X:70316374-70316716	Promoter_Associated_Cell_type_specific		-2.012337716	-1.676622231	-19.97933312	1.65E-16	5.25E-14	27.86821775
chrX	55188047	+	cg08615635	NA	NA	NA	NA	NA	NA	chrX:55187321-55188007	S_Shore	FAM104B;FAM104B;FAM104B;FAM104B;FAM104B;FAM104B;FAM104B;FAM104B	NM_001166700;NM_001166701;NM_138362;NR_030722;NM_001166704;NM_001166699;NM_001166702;NM_001166703	TSS1500;TSS1500;TSS1500;TSS1500;TSS1500;TSS1500;TSS1500;TSS1500				X:55203967-55204813	X:55187043-55188050	Promoter_Associated		-2.477274501	-2.524608005	-19.97583453	1.66E-16	5.26E-14	27.86427053
chrX	68835885	-	cg21634944	NA	NA	NA	NA	NA	NA	chrX:68835648-68837063	Island	EDA;EDA;EDA;EDA;EDA;EDA	NM_001005615;NM_001005609;NM_001005610;NM_001005612;NM_001399;NM_001005611	TSS200;TSS200;TSS200;TSS200;TSS200;TSS200				X:68752403-68753854	X:68835560-68836605	Unclassified_Cell_type_specific	TRUE	-4.00501458	-3.086323409	-19.97512836	1.66E-16	5.26E-14	27.86347373
chrX	129299802	-	cg07393670	NA	NA	NA	NA	NA	NA	chrX:129299432-129300105	Island	AIFM1;AIFM1;AIFM1;AIFM1;AIFM1;AIFM1;AIFM1;AIFM1	NM_004208;NM_001130847;NM_145813;NM_004208;NM_145813;NM_145812;NM_145812;NM_001130847	5'UTR;5'UTR;5'UTR;1stExon;1stExon;5'UTR;1stExon;1stExon	high-CpG:129127345-129127532			X:129126920-129127994	X:129299402-129300388	Promoter_Associated		-2.482400457	-1.91626248	-19.97280204	1.66E-16	5.27E-14	27.86084864
chrX	24483077	-	cg23143524	rs12556785	0.411749	NA	NA	NA	NA	chrX:24483016-24483947	Island	PDK3;PDK3	NM_005391;NM_001142386	TSS1500;TSS1500				X:24392942-24393868	X:24482615-24484015	Promoter_Associated_Cell_type_specific		-4.521670661	-3.131735082	-19.96806328	1.67E-16	5.30E-14	27.85550036
chrX	11129297	-	cg25492195	NA	NA	NA	NA	NA	NA	chrX:11129276-11129758	Island	HCCS;HCCS	NM_005333;NM_001122608	TSS200;TSS200	high-CpG:11039196-11039393			X:11039218-11039679	X:11129102-11130105	Promoter_Associated	TRUE	-2.643408031	-1.758204921	-19.96667759	1.67E-16	5.30E-14	27.8539362
chrX	133684884	-	cg27505047	rs113922527	0.02047	NA	NA	NA	NA	chrX:133683174-133685463	Island					DMR		X:133512432-133512970	X:133683289-133685255	Unclassified_Cell_type_specific	TRUE	-2.461090138	-2.26922132	-19.95187955	1.70E-16	5.39E-14	27.83722564
chrX	71238329	-	cg00111239	rs188290665	0.022303	NA	NA	NA	NA	chrX:71238328-71238675	Island	NHSL2	NM_001013627	Body			TRUE	X:71154962-71155503	X:71238211-71238834	Unclassified		-2.574733234	-2.897969891	-19.95098383	1.70E-16	5.39E-14	27.83621376
chrX	118740132	-	cg23446945	NA	NA	NA	NA	NA	NA	chrX:118739709-118740515	Island	NKRF	NM_017544	TSS1500				X:118623335-118624670	X:118739225-118740711	Promoter_Associated		-3.186198915	-2.809956193	-19.93991449	1.73E-16	5.46E-14	27.82370535
chrX	38663177	+	cg16976875	NA	NA	NA	NA	NA	NA	chrX:38662906-38664764	Island	MID1IP1;MID1IP1;MID1IP1;MID1IP1	NM_001098790;NM_021242;NM_021242;NM_001098791	5'UTR;5'UTR;1stExon;5'UTR	high-CpG:38548112-38548413			X:38547860-38550159	X:38662385-38664278	Promoter_Associated_Cell_type_specific	TRUE	-3.209770735	-2.673523512	-19.93727338	1.73E-16	5.47E-14	27.82071988
chrX	20285083	+	cg17794813	NA	NA	NA	NA	NA	NA	chrX:20284127-20286811	Island	RPS6KA3	NM_004586	TSS1500	high-CpG:20194831-20195196			X:20193309-20195646	X:20285010-20285315	Promoter_Associated		-3.287362411	-3.065305159	-19.92848829	1.75E-16	5.52E-14	27.81078657
chrX	129066829	-	cg07861180	NA	NA	NA	NA	NA	NA	chrX:129066633-129067227	Island							X:128893025-128894878	X:129065241-129067160	Unclassified		-2.780977002	-1.381401206	-19.92055487	1.76E-16	5.57E-14	27.80181257
chrX	48456308	-	cg02179880	NA	NA	NA	NA	NA	NA	chrX:48455942-48456594	Island	WDR13;WDR13;WDR13;WDR13;WDR13	NR_029427;NM_001166426;NM_001166426;NM_017883;NM_017883	Body;5'UTR;1stExon;5'UTR;1stExon	high-CpG:48340745-48341525			X:48340729-48341538	X:48455651-48457059	Promoter_Associated		-3.028351362	-2.228353408	-19.91668674	1.77E-16	5.59E-14	27.79743582
chrX	49777712	-	cg21664443	NA	NA	NA	NA	NA	NA		OpenSea	MIR502;CLCN5;CLCN5;MIR660	NR_030226;NM_001127898;NM_001127899;NR_030397	TSS1500;Body;Body;TSS200								1.634367792	2.843189396	19.91652282	1.77E-16	5.59E-14	27.79725033
chrX	64254615	-	cg13214937	NA	NA	NA	NA	NA	NA	chrX:64254408-64255291	Island				high-CpG:64171319-64171407			X:64171164-64172289	X:64253932-64255699	Promoter_Associated	TRUE	-3.178107063	-3.287305366	-19.90947883	1.79E-16	5.63E-14	27.78927792
chrX	119385834	+	cg06482328	NA	NA	NA	NA	NA	NA	chrX:119385464-119385835	Island	ZBTB33	NM_006777	5'UTR					X:119384186-119385841	Promoter_Associated		-2.858550313	-2.237751087	-19.90370353	1.80E-16	5.66E-14	27.78273937
chrX	110339032	-	cg13273653	NA	NA	NA	NA	NA	NA	chrX:110339364-110339679	N_Shore	PAK3;PAK3;PAK3	NM_001128166;NM_001128167;NM_002578	5'UTR;5'UTR;TSS1500					X:110338945-110340034	Unclassified_Cell_type_specific		-2.554394803	-2.137511171	-19.90046512	1.81E-16	5.68E-14	27.77907217
chrX	41782695	-	cg03983969	NA	NA	NA	NA	NA	NA	chrX:41782106-41783258	Island	CASK;CASK;CASK	NM_001126054;NM_001126055;NM_003688	TSS1500;TSS1500;TSS1500	high-CpG:41667595-41667753			X:41666835-41668202				-3.107812306	-3.050777344	-19.89546732	1.82E-16	5.70E-14	27.77341148
chrX	15683403	-	cg05219621	NA	NA	NA	NA	NA	NA		OpenSea	TMEM27	NM_020665	TSS1500								1.755348232	2.162271402	19.89530881	1.82E-16	5.70E-14	27.77323193
chrX	133306349	+	cg03576039	NA	NA	NA	NA	NA	NA	chrX:133305678-133306936	Island					DMR		X:133133345-133134878	X:133305641-133307088	Unclassified_Cell_type_specific		-2.641408882	-2.179072788	-19.89368832	1.82E-16	5.71E-14	27.77139619
chrX	66765795	+	cg09418623	NA	NA	NA	NA	NA	NA	chrX:66766037-66766279	N_Shore	AR	NM_000044	1stExon		CDMR		X:66682094-66683362			TRUE	-3.056771457	-2.655227841	-19.89129123	1.82E-16	5.72E-14	27.76868043
chrX	11129171	+	cg24711407	NA	NA	NA	NA	NA	NA	chrX:11129276-11129758	N_Shore	HCCS;HCCS	NM_001122608;NM_005333	TSS1500;TSS1500					X:11129102-11130105	Promoter_Associated	TRUE	-2.46573197	-2.101985908	-19.89011864	1.83E-16	5.73E-14	27.76735184
chrX	13063132	-	cg01408682	NA	NA	NA	NA	NA	NA		OpenSea	FAM9C	NM_174901	TSS1500								1.289313295	1.925747178	19.88250338	1.84E-16	5.77E-14	27.75872159
chrX	71933629	+	cg20816612	NA	NA	NA	NA	NA	NA	chrX:71933681-71934265	N_Shore	PHKA1;PHKA1	NM_002637;NM_001122670	Body;Body				X:71850213-71850977				-2.840977783	-2.827828469	-19.88054508	1.85E-16	5.78E-14	27.75650176
chrX	49643947	+	cg16810342	NA	NA	NA	NA	NA	NA	chrX:49643906-49644501	Island	USP27X;LOC158572	NM_001145073;NR_026742	TSS1500;Body				X:49530608-49531585	X:49643406-49645097	Promoter_Associated		-3.090784013	-3.17914446	-19.88036486	1.85E-16	5.78E-14	27.75629746
chrX	130036695	-	cg13768026	NA	NA	NA	NA	NA	NA	chrX:130036747-130037158	N_Shore	ENOX2;ENOX2	NM_006375;NM_182314	5'UTR;5'UTR					X:130036533-130037996	Promoter_Associated		-2.822632581	-2.510486924	-19.87770367	1.85E-16	5.79E-14	27.7532805
[truncated: 8,247 more rows]
