# Supplementary material for: Epigenetic stratification of head and neck cancer survivors reveals differences in lycopene levels, alcohol consumption, and methylation of immune regulatory genes
Source: Clin Epigenetics. 2020 Sep 11;12:138. doi: 10.1186/s13148-020-00930-5 (PMC7488769; doi:10.1186/s13148-020-00930-5)
Supplement: Supplementary file 2 — Additional file 2. DMRs between blue and pink groups. [file 13148_2020_930_MOESM2_ESM.csv]

coord	no.cpgs	minfdr	Stouffer	maxbetafc	meanbetafc
chrX:48754200-48756592	27	0	5.77E-292	-0.474730188	-0.325841089
chrX:149529976-149534258	19	0	2.39E-222	-0.498402552	-0.339666791
chrX:66762467-66766506	29	0	1.32E-205	-0.409490299	-0.147155292
chrX:153774721-153776358	20	0	1.74E-202	-0.550711255	-0.338176069
chrX:46404528-46405451	15	0	6.04E-201	-0.460982887	-0.374970764
chrX:134476314-134479169	17	0	6.06E-201	-0.414270114	-0.303527849
chrX:47003160-47005131	20	0	2.33E-182	-0.547133318	-0.319102802
chrX:129113524-129118953	22	0	5.09E-182	-0.558775493	-0.33432917
chrX:139583634-139590479	31	0	1.03E-179	-0.365689173	-0.22205411
chrX:135578793-135580181	19	0	1.07E-179	-0.474403082	-0.298758375
chrX:70473929-70476177	19	0	1.01E-178	-0.489811711	-0.306946936
chrX:11774340-11777794	20	0	9.42E-177	-0.437504239	-0.261274481
chrX:118107540-118110766	18	0	1.11E-173	-0.467932333	-0.330102615
chrX:47518016-47518849	17	0	2.68E-171	-0.475972552	-0.326797094
chrX:68833308-68837158	19	0	2.22E-168	-0.503682747	-0.29964292
chrX:47341740-47343198	14	0	5.15E-168	-0.421809866	-0.345517159
chrX:68046595-68050216	31	0	2.90E-167	-0.5374358	-0.240154572
chrX:77358961-77360510	16	0	4.61E-167	-0.455352674	-0.320388598
chrX:68723670-68726029	15	0	1.70E-166	-0.421762149	-0.3400803
chrX:153625785-153628673	20	0	1.56E-159	-0.428674445	-0.259675405
chrX:46696086-46697120	13	0	5.52E-157	-0.520788672	-0.365336365
chrX:153639287-153640967	13	0	4.99E-156	-0.473313249	-0.355990586
chrX:55187242-55188884	15	0	1.78E-155	-0.469837029	-0.295755053
chrX:106449030-106449944	13	0	1.96E-155	-0.427470082	-0.322822125
chrX:138285233-138287900	18	0	3.53E-154	-0.429260067	-0.281283325
chrX:48814205-48815856	17	0	2.20E-153	-0.488209482	-0.348523875
chrX:38660266-38665168	27	0	5.87E-151	-0.480431157	-0.262884242
chrX:46306111-46307369	13	0	2.23E-149	-0.44081111	-0.322379459
chrX:48931388-48932122	12	0	2.37E-147	-0.445534165	-0.356968596
chrX:131156448-131158005	15	0	3.27E-146	-0.452136777	-0.309946627
chrX:122993419-122994594	14	0	5.58E-145	-0.417274087	-0.309446509
chrX:46432770-46434696	11	0	7.46E-145	-0.513405158	-0.368101323
chrX:48957691-48959149	15	0	1.73E-144	-0.467154205	-0.302014109
chrX:135067201-135068355	12	0	1.84E-143	-0.479313335	-0.357042961
chrX:153990478-153991830	12	0	4.40E-143	-0.433722398	-0.308037249
chrX:48768342-48769670	17	0	1.38E-142	-0.414282442	-0.29478663
chrX:150150670-150153136	17	0	4.70E-140	-0.460196494	-0.300106697
chrX:100662775-100663591	14	0	4.97E-140	-0.417538725	-0.297668437
chrX:100074813-100075588	11	0	8.17E-140	-0.42067829	-0.309914355
chrX:119004292-119006837	17	0	3.02E-139	-0.49623038	-0.296652457
chrX:30906829-30907909	15	0	7.14E-136	-0.437230624	-0.254913085
chrX:124336658-124340398	17	0	1.65E-135	-0.454219698	-0.267312388
chrX:17392798-17395856	15	0	8.75E-135	-0.510864405	-0.318967152
chrX:109560744-109561918	13	0	9.34E-133	-0.525970111	-0.334644304
chrX:135332628-135334923	13	0	9.85E-133	-0.50931565	-0.318734168
chrX:147581562-147583550	15	0	3.58E-131	-0.527768285	-0.307865716
chrX:100877463-100879169	15	0	4.08E-131	-0.508051338	-0.305883339
chrX:134555540-134556505	11	0	2.97E-130	-0.470019205	-0.373464464
chrX:108976035-108977252	11	0	5.71E-130	-0.511050022	-0.392303247
chrX:49056505-49057013	11	0	5.12E-129	-0.561081643	-0.367077843
chrX:148712409-148714613	14	0	1.15E-128	-0.43162349	-0.250064727
chrX:47420179-47421098	14	0	1.99E-128	-0.413394735	-0.280950789
chrX:24482846-24484361	13	0	2.06E-128	-0.52774803	-0.360637126
chrX:117479353-117480893	11	0	2.25E-128	-0.435097816	-0.340992843
chrX:70288026-70288735	12	0	4.45E-128	-0.402740337	-0.293562819
chrX:153744216-153745887	14	0	8.32E-128	-0.490721936	-0.229365952
chrX:47862977-47863707	11	0	9.53E-127	-0.485082112	-0.361133983
chrX:153978709-153979792	13	0	1.92E-126	-0.427353325	-0.271536806
chrX:129299367-129300964	13	0	2.21E-126	-0.464666755	-0.289275401
chrX:49685776-49688313	18	0	1.46E-123	-0.538033651	-0.276168152
chrX:149106022-149107029	15	0	2.37E-123	-0.412035636	-0.278691131
chrX:134653741-134656158	14	0	2.98E-123	-0.41706956	-0.254410335
chrX:14891001-14892638	12	0	3.52E-123	-0.476219713	-0.322942567
chrX:23350093-23353620	16	0	4.87E-121	-0.447152453	-0.276568034
chrX:131351164-131353502	12	0	9.46E-121	-0.471446136	-0.331250161
chrX:100306566-100307293	12	0	2.64E-120	-0.394396363	-0.290117501
chrX:100645005-100646162	13	0	4.45E-120	-0.438066595	-0.308292794
chrX:118925442-118926253	11	0	1.28E-119	-0.420569243	-0.342616115
chrX:40002443-40017965	42	0	2.48E-119	0.421958544	0.091017258
chrX:53111116-53114138	14	0	5.02E-119	-0.502272546	-0.223971571
chrX:54556330-54557002	13	0	2.03E-118	-0.474779311	-0.335837218
chrX:63424088-63426841	15	0	3.54E-118	-0.513655733	-0.198162539
chrX:23760460-23762372	14	0	8.79E-118	-0.403274042	-0.272460736
chrX:69509009-69510675	14	0	1.26E-117	-0.389945617	-0.263877355
chrX:154032629-154034184	11	0	2.77E-117	-0.472713249	-0.321411459
chrX:103498075-103500874	21	0	3.78E-117	-0.326750681	-0.200168037
chrX:146992908-146994369	13	0	2.07E-116	-0.444001295	-0.327541171
chrX:118369571-118371210	14	0	2.77E-116	-0.425513023	-0.264828013
chrX:107333538-107335227	12	0	5.45E-116	-0.529436374	-0.338734451
chrX:153234476-153238579	21	0	6.10E-116	-0.383766151	-0.189991777
chrX:48334240-48337472	18	0	6.24E-116	-0.443581245	-0.1930778
chrX:70752639-70753023	10	0	1.59E-115	-0.424837249	-0.311960299
chrX:12992684-12997273	16	0	2.14E-115	-0.397057792	-0.262349633
chrX:151999289-152000347	13	0	5.74E-115	-0.437245995	-0.302101277
chrX:131622892-131624555	13	0	1.15E-114	-0.43312546	-0.279853138
chrX:56589768-56590537	13	0	1.19E-114	-0.367005207	-0.27579691
chrX:153361684-153363765	13	0	3.47E-114	-0.508128939	-0.299944948
chrX:21391817-21393898	12	0	1.02E-113	-0.43188467	-0.284711045
chrX:136112268-136116359	22	0	9.55E-113	-0.372825971	-0.19194066
chrX:55026135-55027018	9	0	3.34E-112	-0.439160188	-0.330375705
chrX:153655823-153657411	10	0	1.68E-111	-0.498230031	-0.363082208
chrX:47695789-47696603	12	0	1.07E-110	-0.422623059	-0.315977602
chrX:23801037-23801995	11	0	2.05E-110	-0.387941584	-0.280750867
chrX:49026774-49029384	15	0	3.12E-110	-0.455748579	-0.28210845
chrX:19001031-19003316	13	0	8.41E-110	-0.382205933	-0.270997688
chrX:64754017-64754995	13	0	1.31E-109	-0.462247482	-0.320901889
chrX:54070176-54071365	9	0	3.82E-109	-0.425575914	-0.342894455
chrX:144898249-144903748	26	0	4.67E-109	-0.404880608	-0.177036839
chrX:154299274-154300204	10	0	6.86E-109	-0.447693195	-0.340893905
chrX:15353254-15354150	12	0	1.43E-108	-0.409283172	-0.30959665
chrX:62974433-62975824	11	0	4.53E-108	-0.484238159	-0.301353129
chrX:49124819-49127366	15	0	1.08E-107	-0.460746193	-0.263494317
chrX:119736432-119738603	16	0	1.76E-107	-0.433273766	-0.260501081
chrX:21856948-21858304	12	0	3.63E-107	-0.566032144	-0.322343972
chrX:154842064-154843228	11	0	4.42E-107	-0.423483393	-0.272842998
chrX:129473599-129474199	9	0	5.09E-107	-0.489718419	-0.396901122
chrX:102941498-102943966	14	0	6.23E-107	-0.463246226	-0.250416743
chrX:43513914-43515575	12	0	9.76E-107	-0.434465176	-0.301921999
chrX:105854952-105855386	10	0	1.36E-106	-0.415148651	-0.289984466
chrX:54209148-54209968	9	0	1.48E-106	-0.515980888	-0.379445013
chrX:100603351-100604591	17	0	2.10E-105	-0.401790118	-0.245987284
chrX:118739737-118740614	9	0	5.32E-105	-0.371525207	-0.31654516
chrX:119694550-119695227	9	0	5.73E-105	-0.475083901	-0.33900193
chrX:119442797-119445864	18	0	6.17E-105	-0.434038391	-0.237124125
chrX:153058860-153061818	16	0	6.91E-105	-0.454351685	-0.253912476
chrX:153718691-153719780	11	0	8.52E-105	-0.553876939	-0.349722706
chrX:154254814-154255950	13	0	1.87E-104	-0.460612931	-0.277039984
chrX:54833733-54835651	16	0	1.08E-103	-0.453967136	-0.248990508
chrX:118707913-118709261	15	0	1.17E-103	-0.428765809	-0.247508306
chrX:103809062-103813550	20	0	1.39E-103	-0.366584155	-0.196702086
chrX:99661860-99667528	24	0	2.08E-103	-0.441562568	-0.213606358
chrX:73833865-73835412	12	0	2.48E-102	-0.461853646	-0.265213093
chrX:12809156-12810444	12	0	2.63E-102	-0.38845945	-0.26763982
chrX:67653156-67653925	10	0	1.21E-101	-0.495843653	-0.334495589
chrX:118532412-118534462	11	0	1.87E-101	-0.431811023	-0.262971914
chrX:129038758-129040950	11	0	1.66E-100	-0.447319067	-0.301041421
chrX:47509884-47510589	9	0	2.26E-100	-0.480816882	-0.394461495
chrX:133506724-133507742	10	0	2.41E-100	-0.431487572	-0.306679619
chrX:41781891-41783785	11	0	3.17E-100	-0.441411564	-0.304951954
chrX:118986581-118987328	15	0	1.03E-99	-0.510998293	-0.272690754
chrX:39946573-39954231	21	0	1.93E-99	0.379179016	0.178974227
chrX:133305793-133307957	9	0	2.77E-99	-0.432778294	-0.288189721
chrX:71933616-71934695	9	0	2.93E-99	-0.40263839	-0.255355158
chrX:11128728-11129831	11	0	1.50E-98	-0.392150771	-0.312048284
chrX:119076813-119078200	12	0	1.64E-98	-0.44289806	-0.318393793
chrX:55515154-55516236	10	0	3.13E-98	-0.402487452	-0.317794339
chrX:134165954-134167092	12	0	1.26E-97	-0.406419895	-0.272755439
chrX:70585545-70586753	9	0	1.31E-97	-0.414363643	-0.307198977
chrX:118826802-118828926	13	0	6.02E-97	-0.431364518	-0.225265166
chrX:153598077-153600494	8	0	1.53E-96	-0.369870924	-0.300188242
chrX:71524766-71528352	27	8.146129651168e-311	1.63E-96	-0.253393245	-0.116676592
chrX:153283694-153285934	11	0	1.95E-96	-0.519998502	-0.333197014
chrX:119378521-119379337	10	0	2.74E-96	-0.464515336	-0.355904067
chrX:19532166-19534066	11	0	8.22E-96	-0.457807073	-0.324391799
chrX:103410677-103411709	10	0	9.61E-96	-0.420411281	-0.300684039
chrX:77150966-77152114	12	0	1.22E-95	-0.392552304	-0.268616745
chrX:25019025-25025714	22	4.89E-244	1.26E-95	-0.41999138	-0.120456442
chrX:134048490-134049678	12	0	1.42E-95	-0.46180437	-0.282677499
chrX:23925454-23927284	16	0	2.12E-95	-0.448936149	-0.184676201
chrX:107017362-107019610	13	0	2.19E-95	-0.419227202	-0.240717744
chrX:118600932-118603378	15	0	4.05E-95	-0.404439946	-0.215878099
chrX:128977299-128978347	15	0	8.40E-95	-0.495387577	-0.28551355
chrX:48774742-48777487	13	0	9.95E-95	-0.424956344	-0.273718033
chrX:129243062-129246153	13	0	1.68E-94	-0.442811539	-0.252345635
chrX:84497869-84500028	11	0	2.54E-94	-0.422626136	-0.225816279
chrX:152863995-152865295	8	0	8.95E-94	-0.440332238	-0.322532974
chrX:137792814-137794408	12	0	1.54E-93	-0.440872295	-0.283460989
chrX:153671027-153672898	10	0	3.40E-92	-0.460908363	-0.279971235
chrX:119763444-119764469	11	0	3.69E-92	-0.447422598	-0.263858722
chrX:30670148-30671787	13	0	5.62E-92	-0.312289066	-0.19572346
chrX:83442333-83443518	11	0	5.97E-92	-0.433260334	-0.294804648
chrX:128913578-128913980	8	0	2.73E-91	-0.412766232	-0.301384457
chrX:130036695-130037545	9	0	4.98E-91	-0.416582497	-0.289815912
chrX:20283423-20287610	16	0	1.14E-90	-0.379096171	-0.21646287
chrX:50211229-50214878	18	0	1.34E-90	-0.355602436	-0.187472865
chrX:133940383-133941745	11	0	1.53E-90	-0.441228952	-0.214090817
chrX:117628241-117631015	12	0	1.73E-90	-0.489175565	-0.257672009
chrX:48397520-48399110	15	0	2.58E-90	-0.443372283	-0.244713717
chrX:153707029-153708103	9	0	5.64E-90	-0.510127347	-0.372145185
chrX:128674000-128675022	11	0	5.98E-90	-0.44618571	-0.27491995
chrX:30326328-30327819	16	0	1.38E-89	-0.48798148	-0.227015419
chrX:152987922-152992265	17	0	3.62E-89	-0.498520987	-0.221477786
chrX:119132869-119135074	12	0	4.55E-89	-0.359858698	-0.270989376
chrX:47478591-47479662	12	0	5.58E-89	-0.453826798	-0.287834187
chrX:25029285-25031919	13	0	9.00E-89	-0.454564237	-0.242055239
chrX:105969177-105970705	13	0	9.92E-89	-0.422896061	-0.238948717
chrX:123093616-123095766	10	0	1.05E-88	-0.536107055	-0.296185326
chrX:67718299-67719066	11	0	1.39E-88	-0.354780887	-0.270932668
chrX:101410339-101411275	11	0	1.13E-87	-0.434126813	-0.296010722
chrX:107068750-107070691	12	0	1.22E-87	-0.458616363	-0.301703424
chrX:119384384-119385834	9	0	2.92E-87	-0.418974114	-0.349733831
chrX:21958416-21960827	12	0	5.98E-87	-0.471786994	-0.240664982
chrX:51074068-51076387	16	0	6.87E-87	-0.381929799	-0.158929316
chrX:77041194-77042539	11	0	1.14E-86	-0.403180576	-0.270938333
chrX:103401252-103402124	10	0	1.80E-86	-0.394524953	-0.267873734
chrX:102469720-102471167	12	0	2.52E-86	-0.49317861	-0.278101935
chrX:48454041-48458274	18	0	3.80E-86	-0.417442086	-0.146389533
chrX:128787126-128790057	12	0	4.09E-86	-0.460372687	-0.236340974
chrX:37430044-37431920	12	0	4.42E-86	-0.403914728	-0.242675817
chrX:152066221-152066845	8	0	7.95E-86	-0.48574414	-0.352731717
chrX:102564442-102566490	11	0	8.18E-86	-0.401284781	-0.150633562
chrX:74742458-74744787	11	0	2.70E-85	-0.374868311	-0.219586849
chrX:80064750-80065793	8	0	7.65E-85	-0.480293641	-0.313539604
chrX:106241676-106243848	11	0	1.43E-84	-0.422034414	-0.250523929
chrX:153602509-153603503	13	0	4.15E-84	-0.421446906	-0.212597579
chrX:11682132-11684543	12	0	5.15E-84	-0.348251332	-0.222775171
chrX:18443256-18444361	8	0	9.10E-84	-0.380677989	-0.290333616
chrX:48366824-48368195	17	0	2.30E-83	-0.424699632	-0.197476141
chrX:142721195-142723826	16	1.17718371086368e-310	3.71E-83	-0.33262134	-0.24265424
chrX:106959517-106960491	9	0	6.66E-83	-0.399441388	-0.232223828
chrX:55743906-55744275	8	0	7.86E-83	-0.420080484	-0.315539484
chrX:85402595-85403899	13	0	6.21E-82	-0.384863408	-0.238932598
chrX:51635421-51638041	14	0	2.49E-81	-0.397975166	-0.229429287
chrX:152735584-152737555	12	0	3.33E-81	-0.421743331	-0.168235193
chrX:101853476-101854594	14	0	2.40E-80	-0.426420923	-0.222433084
chrX:49643431-49644706	9	0	2.61E-80	-0.397464809	-0.293643972
chrX:56258113-56260186	15	0	2.90E-80	-0.483291048	-0.175605852
chrX:102883550-102885043	11	0	8.96E-80	-0.459080016	-0.267723774
chrX:38420326-38421503	11	0	1.00E-79	-0.459515638	-0.314660959
chrX:24711474-24713101	9	0	1.06E-79	-0.471068804	-0.276333378
chrX:49022452-49023115	6	0	1.51E-79	-0.406617976	-0.340200689
chrX:117250153-117252422	13	0	2.51E-79	-0.455646165	-0.180553298
chrX:53713209-53714710	12	0	3.20E-79	-0.406440063	-0.258337061
chrX:129402160-129403083	12	0	3.50E-79	-0.417017146	-0.226855295
chrX:102862559-102863013	10	0	5.42E-79	-0.390430694	-0.267966354
chrX:100353031-100353462	6	0	9.56E-79	-0.445135006	-0.396598884
chrX:23684892-23686290	9	0	1.21E-78	-0.466480066	-0.279311211
chrX:83756854-83758409	14	0	2.35E-78	-0.476092935	-0.259875251
chrX:48432279-48435345	16	0	2.70E-78	-0.464981654	-0.209001611
chrX:101966398-101968505	14	0	3.28E-78	-0.433873617	-0.207348307
chrX:106361500-106362373	12	0	3.57E-78	-0.404041618	-0.222903318
chrX:71458261-71459274	12	0	4.47E-78	-0.344314468	-0.206123534
chrX:18371852-18373603	12	0	1.19E-77	-0.450172506	-0.269666985
chrX:42637044-42638108	8	0	2.07E-77	0.382447834	0.240496864
chrX:135991334-135992020	7	0	8.13E-77	-0.44051007	-0.327585788
chrX:17754811-17756762	15	0	1.19E-76	-0.483595412	-0.247594926
chrX:110339005-110339862	10	0	2.87E-76	-0.371904272	-0.252662764
chrX:128656725-128657893	11	0	2.93E-76	-0.556414857	-0.280095873
chrX:148621525-148623231	6	0	3.00E-76	-0.482105132	-0.350860756
chrX:133929361-133931641	14	0	3.48E-76	-0.404046687	-0.185773229
chrX:46771154-46773278	8	0	4.40E-76	-0.475453573	-0.270287286
chrX:101905359-101907558	14	0	4.42E-76	-0.451773115	-0.247785508
chrX:107975753-107980846	24	4.40E-281	4.85E-76	-0.356556967	-0.170921239
chrX:152906667-152910369	15	5.55E-240	1.62E-75	-0.461994907	-0.252447569
chrX:48900769-48901982	12	0	2.05E-75	-0.453472601	-0.274477788
chrX:55478180-55479616	8	0	4.72E-75	-0.473621679	-0.337951249
chrX:73639809-73642885	14	0	5.23E-75	-0.391181102	-0.246791875
chrX:50556181-50557800	12	0	6.11E-75	-0.364037499	-0.216026769
chrX:77154732-77155144	8	0	7.62E-75	-0.453917176	-0.36710112
chrX:132547142-132551786	16	2.22243546096803e-313	4.39E-74	-0.387738463	-0.210805262
chrX:154444148-154445068	10	0	5.03E-74	-0.429954589	-0.295175071
chrX:136506825-136512132	16	0	5.45E-74	-0.381752721	-0.191994019
chrX:140269750-140271719	12	0	6.01E-74	-0.416381704	-0.207478375
chrX:117957489-117959263	12	0	1.11E-73	-0.476052165	-0.24706382
chrX:150564821-150565921	7	0	1.60E-73	-0.430611668	-0.333780134
chrX:53122826-53123831	7	0	2.89E-73	-0.446154679	-0.305042733
chrX:148585951-148587784	15	0	5.05E-73	-0.397839692	-0.171451957
chrX:37706251-37707671	10	0	5.86E-73	-0.402401171	-0.259986723
chrX:109245325-109246494	11	8.65E-296	6.09E-73	-0.357962347	-0.265777495
chrX:48379816-48380420	6	0	6.26E-73	-0.465404667	-0.339835862
chrX:38186399-38187196	12	0	8.27E-73	-0.449450694	-0.243099955
chrX:117860789-117862288	11	0	8.69E-73	-0.467115378	-0.290134324
chrX:153605635-153608357	12	0	1.47E-72	-0.50715031	-0.317579287
chrX:69352975-69353974	11	0	1.49E-72	-0.462365983	-0.242481815
chrX:103356134-103358117	8	0	2.14E-72	-0.417158192	-0.215479102
chrX:74143801-74146608	13	0	1.10E-71	-0.387786736	-0.17641052
chrX:152599146-152600484	10	0	1.55E-71	-0.443436435	-0.313491424
chrX:64254240-64255552	8	0	2.44E-71	-0.483944205	-0.336154578
chrX:72781733-72783579	12	0	3.01E-71	-0.466656859	-0.195523022
chrX:46616842-46619235	10	0	3.77E-71	-0.529152481	-0.274578849
chrX:150066099-150068356	13	0	4.99E-71	-0.463776807	-0.212043775
chrX:68384259-68385467	7	0	1.66E-70	-0.418989567	-0.316437105
chrX:63614857-63617742	12	0	1.95E-70	-0.38389098	-0.127920468
chrX:102510111-102510314	7	0	2.04E-70	-0.478031026	-0.324455231
chrX:62570863-62571385	6	0	2.20E-70	-0.368881387	-0.300355813
chrX:134185269-134186522	14	0	2.32E-70	-0.398663123	-0.247311998
chrX:38079661-38080608	11	0	2.70E-70	-0.445571387	-0.258327883
chrX:48979067-48981300	13	0	4.37E-70	-0.399444713	-0.164674464
chrX:122316664-122319974	13	5.08E-269	5.62E-70	-0.380957534	-0.179212263
chrX:100183764-100184535	9	0	8.59E-70	-0.386007963	-0.258277042
chrX:49017493-49021148	19	0	1.13E-69	-0.472815701	-0.034756599
chrX:149736453-149737876	12	0	1.48E-69	-0.408802841	-0.236041467
chrX:133118088-133119961	11	0	1.85E-69	-0.421909936	-0.260121615
chrX:19361210-19362639	10	0	1.99E-69	-0.411938922	-0.232028744
chrX:102000610-102001935	11	0	2.83E-69	-0.457132532	-0.206461468
chrX:153664475-153665799	9	0	1.26E-68	-0.491535242	-0.296613901
chrX:129304869-129306129	6	0	3.65E-68	-0.457153218	-0.349453766
chrX:74375795-74377604	10	0	4.94E-68	-0.358863003	-0.191345494
chrX:47049440-47050480	13	1.87E-258	1.01E-67	-0.181015804	-0.107405477
chrX:48595527-48596117	5	0	1.21E-67	-0.428256147	-0.371081467
chrX:101186235-101188162	7	0	1.48E-66	-0.45064218	-0.308253511
chrX:133593670-133594951	11	0	2.00E-66	-0.353125508	-0.249232935
chrX:152676586-152677554	10	0	4.14E-66	-0.47201883	-0.287932187
chrX:134124839-134125259	9	0	4.44E-66	-0.346180153	-0.269418193
chrX:102629870-102632793	14	0	5.54E-66	-0.476261206	-0.145706158
chrX:73512004-73513906	10	0	1.31E-65	-0.371606827	-0.16260222
chrX:74493352-74494066	8	0	1.65E-65	-0.420119526	-0.264622763
chrX:153191600-153194172	7	9.32E-293	2.16E-65	-0.428642953	-0.274407315
chrX:57021244-57022192	8	0	8.57E-65	-0.483822414	-0.259233388
chrX:54383906-54385662	7	0	9.60E-65	-0.392288141	-0.296282195
chrX:70148340-70151816	11	1.64E-279	2.04E-64	-0.395913496	-0.157249906
chrX:24042365-24044093	6	0	3.03E-64	-0.384068852	-0.299645384
chrX:134155241-134157153	12	0	3.61E-64	-0.397094132	-0.131132555
chrX:19904780-19907122	8	0	4.48E-64	-0.403259532	-0.275489067
chrX:35937617-35938047	10	0	6.39E-64	-0.448039966	-0.208387387
chrX:69653552-69655158	7	0	1.03E-63	-0.445954424	-0.318975723
chrX:71130538-71131891	7	0	2.95E-63	-0.491124693	-0.316773643
chrX:151805899-151807197	12	0	5.21E-63	-0.390534051	-0.223620119
chrX:48858587-48859762	12	0	7.30E-63	-0.458721523	-0.278724184
chrX:153713930-153715609	11	0	1.08E-62	-0.436142657	-0.209588559
chrX:77166064-77166354	5	0	4.57E-62	-0.354596048	-0.282274634
chrX:129063773-129068705	12	3.74E-165	7.54E-62	-0.431291448	-0.079239654
chrX:80457015-80458049	13	0	1.56E-61	-0.370966435	-0.104237243
chrX:62780753-62781690	9	0	2.22E-61	-0.36608509	-0.2369643
chrX:149861526-149862363	10	0	4.93E-61	-0.455914112	-0.291494475
chrX:133370784-133371988	12	0	8.44E-61	-0.464010605	-0.229725179
chrX:30264626-30265447	11	1.69E-219	8.52E-61	0.21500642	0.106749022
chrX:75647436-75649761	15	0	1.18E-60	-0.358350624	-0.123776954
chrX:133683331-133685325	6	1.95E-277	1.26E-60	-0.402840065	-0.335587273
chrX:122864788-122867073	7	0	1.52E-60	-0.42944423	-0.286382944
chrX:135961208-135963877	14	0	1.61E-60	-0.444544315	-0.138998801
chrX:64195554-64196751	9	0	1.76E-60	-0.326932045	-0.227861446
chrX:25033358-25034688	14	0	1.97E-60	-0.375396377	-0.188328488
chrX:135862961-135863726	8	8.09617733114838e-315	2.33E-60	-0.328081301	-0.276936753
chrX:102317796-102320380	12	0	4.41E-60	-0.411767978	-0.197749427
chrX:134232157-134233598	9	0	7.57E-60	-0.457568421	-0.286332255
chrX:15510812-15511773	12	0	7.82E-60	-0.300388984	-0.109120696
chrX:101379978-101382549	13	1.25E-188	1.11E-59	-0.368558942	-0.161165377
chrX:40439693-40441216	10	0	1.13E-59	-0.409248028	-0.203105252
chrX:24665074-24666268	11	0	1.30E-59	-0.429758081	-0.222458151
chrX:51137589-51139481	8	0	1.66E-59	-0.404118066	-0.243334934
chrX:77394723-77395543	9	0	1.98E-59	-0.453952941	-0.30334163
chrX:133678716-133681567	18	5.04E-245	7.93E-59	0.271378768	0.076512983
chrX:17878442-17879951	10	0	1.44E-58	-0.441161412	-0.271252899
chrX:48534493-48535266	6	0	1.82E-58	-0.407848578	-0.313340425
chrX:69670818-69675294	16	0	2.67E-58	-0.455719168	-0.106231845
chrX:106692551-106694654	6	0	3.11E-58	-0.391066522	-0.304271833
chrX:54665817-54666407	5	0	6.21E-58	-0.444742399	-0.295719761
chrX:128812233-128812557	5	0	1.00E-57	-0.466459556	-0.364587471
chrX:54466428-54467052	11	0	1.08E-57	-0.459576258	-0.267452207
chrX:39958040-39962195	11	0	3.01E-57	0.417374663	0.171725936
chrX:70315455-70316670	10	0	4.41E-57	-0.356434249	-0.211531229
chrX:129090470-129093798	10	0	4.67E-57	-0.533477721	-0.15611729
chrX:48693397-48694446	9	0	1.98E-56	-0.463003387	-0.250030275
chrX:132094977-132096915	8	2.43E-157	2.43E-56	0.272777967	0.210494055
chrX:119124215-119125722	7	0	2.59E-56	-0.377398541	-0.233050101
chrX:49090489-49092437	12	0	2.62E-56	-0.446279196	-0.22677246
chrX:82762347-82766491	17	2.21E-235	2.65E-56	-0.326573547	-0.163939572
chrX:39870568-39875584	11	8.72E-153	5.53E-56	0.293127118	-0.003515239
chrX:10588200-10588738	7	3.21E-279	1.32E-55	-0.36138794	-0.233317889
chrX:106871260-106872025	10	0	1.69E-55	-0.371950149	-0.206468639
chrX:101770334-101772051	10	0	2.33E-55	-0.48924193	-0.245449289
chrX:84257832-84259298	10	0	3.11E-55	-0.411286137	-0.207166092
chrX:114523818-114524470	8	0	5.09E-55	0.208836748	0.163384868
chrX:153686026-153686926	5	0	9.17E-55	-0.426845281	-0.349616961
chrX:47483024-47483418	5	0	1.03E-54	-0.438688003	-0.352604084
chrX:16964341-16965405	12	0	2.42E-54	-0.435915801	-0.212952631
chrX:53460671-53461709	12	0	3.63E-54	-0.388108882	-0.198818111
chrX:30233227-30233762	9	7.98E-285	3.75E-54	0.226677297	0.119790801
chrX:49042556-49044231	9	0	6.44E-54	-0.402649439	-0.233252213
chrX:95939171-95940519	10	3.79E-224	1.16E-53	0.263799981	-0.093732153
chrX:11445498-11446209	7	1.87E-254	1.32E-53	-0.323006039	-0.24241564
chrX:70401955-70402457	4	0	1.38E-53	-0.42257199	-0.318914479
chrX:71792488-71793639	10	2.76816631655436e-316	2.21E-53	-0.37870092	-0.180657092
chrX:69663586-69665494	14	0	3.52E-53	-0.480741536	-0.196908315
chrX:17673726-17674676	6	0	5.42E-53	-0.362401274	-0.260203598
chrX:154493215-154494416	6	0	9.09E-53	-0.385739782	-0.265253745
chrX:103087077-103088089	6	8.99E-241	1.28E-52	-0.345593668	-0.130436683
chrX:53710374-53711167	5	0	1.58E-52	-0.409734461	-0.327510779
chrX:136646775-136649808	12	5.21E-210	1.59E-52	-0.346907307	-0.217882725
chrX:119602917-119603333	7	0	2.75E-52	-0.421055934	-0.291037015
chrX:70337635-70339207	8	0	3.64E-52	-0.419673123	-0.232819088
chrX:107681397-107683435	15	4.82223386376078e-318	7.37E-52	-0.312972232	-0.141508719
chrX:153199588-153201653	10	0	8.65E-52	-0.417244894	-0.210667759
chrX:99986046-99987184	10	2.70E-282	2.34E-51	-0.429905405	-0.241633061
chrX:13835198-13835568	5	0	2.67E-51	0.374613154	0.299581755
chrX:102983199-102984217	7	3.68E-199	3.50E-51	0.288358005	0.233631075
chrX:119148071-119150375	9	0	5.56E-51	-0.436853794	-0.259509599
chrX:18692821-18693859	6	0	9.33E-51	-0.411449029	-0.268361399
chrX:37208111-37209388	11	2.82E-220	9.92E-51	-0.299350245	-0.189140002
chrX:129254556-129255138	4	0	3.21E-50	-0.336466461	-0.310391375
chrX:115594046-115594970	10	0	3.84E-50	0.256069117	0.141602048
chrX:48659624-48660813	9	0	4.81E-50	-0.382154779	-0.232705641
chrX:100805271-100808047	13	0	7.59E-50	-0.46249484	-0.14315815
chrX:67913143-67914130	10	7.69838317488593e-313	8.53E-50	-0.36534739	-0.222073073
chrX:73755969-73756802	7	0	9.49E-50	-0.465797253	-0.310766111
chrX:108780127-108780677	4	0	1.79E-49	-0.394824227	-0.295168563
chrX:135055672-135057092	6	0	3.02E-49	-0.363521182	-0.323189444
chrX:37001209-37004582	10	7.04E-184	3.64E-49	-0.36417806	-0.166787619
chrX:150342651-150346599	12	0	8.12E-49	-0.473564092	-0.206019208
chrX:110038886-110039604	16	1.39E-194	9.25E-49	-0.318062418	-0.19282472
chrX:139013957-139015886	7	3.4787784551733e-312	1.64E-48	-0.440808417	-0.250276911
chrX:129193893-129194982	7	0	2.66E-48	-0.416359926	-0.24554681
chrX:48937418-48937975	6	0	5.37E-48	-0.480697854	-0.255135603
chrX:3630086-3632358	11	0	1.14E-47	-0.24414283	-0.066056535
chrX:21673930-21677134	17	0	1.22E-47	-0.437453918	-0.191649862
chrX:129086243-129089420	7	0	2.91E-47	-0.409923549	-0.064897767
chrX:57147369-57148257	8	0	5.50E-47	-0.466149159	-0.273705082
chrX:49776519-49779544	10	2.71E-186	8.53E-47	0.28825618	0.116723191
chrX:67905522-67906758	6	0	1.32E-46	-0.36864069	-0.226791565
chrX:152874850-152876286	6	0	1.61E-46	-0.360903588	-0.209966589
chrX:129535465-129536117	6	0	1.90E-46	-0.408219061	-0.269794306
chrX:73437943-73439721	8	2.14E-128	3.79E-46	0.258881628	0.131567203
chrX:135228207-135230841	16	0	4.51E-46	-0.537845155	-0.195667973
chrX:132090141-132092772	10	0	6.08E-46	-0.487435617	-0.22241394
chrX:52896403-52898126	9	7.13E-218	1.57E-45	0.208244697	0.117375028
chrX:31283706-31285501	14	0	3.37E-45	-0.393345748	-0.142518382
chrX:118891682-118893647	11	0	4.26E-45	-0.46784199	-0.203553605
chrX:139173266-139173965	5	0	1.14E-44	-0.398879158	-0.332611852
chrX:64885399-64888437	13	0	1.63E-44	-0.37368389	-0.147321466
chrX:135631653-135633029	5	2.71E-146	1.92E-44	0.253045715	0.212166664
chrX:48554185-48555977	7	1.61E-303	7.32E-44	-0.373590212	-0.242472236
chrX:49011749-49013901	7	0	1.64E-43	-0.464039654	-0.193157431
chrX:49047791-49048031	3	0	3.27E-43	-0.419235979	-0.377353435
chrX:103029964-103032137	9	1.53E-92	3.43E-43	0.181099582	0.102436197
chrX:153094195-153096786	12	0	3.49E-43	-0.486408879	-0.216990176
chrX:105065721-105067311	13	8.06E-193	6.61E-43	-0.250443772	-0.158126334
chrX:103216565-103218066	12	1.42E-275	2.82E-42	-0.346739982	-0.178503903
chrX:47091239-47093323	10	0	3.53E-42	-0.378954042	-0.206568724
chrY:14074689-14076009	5	0	5.19E-42	0.645923295	0.388030007
chrX:72433997-72435117	6	6.51E-303	1.36E-41	-0.408601312	-0.240223537
chrX:73523856-73524694	8	2.54E-170	1.66E-41	0.279043522	0.109090686
chrX:153189769-153190589	3	0	1.95E-41	-0.38707494	-0.340048728
chrX:130191788-130192812	13	1.52525872644941e-313	7.46E-41	-0.307575084	-0.178476594
chrX:112083504-112084913	10	8.83E-173	1.03E-40	-0.349403917	-0.115360339
chrX:28604226-28605742	8	4.20E-245	1.21E-40	-0.408453638	-0.217302722
chrX:48748398-48749177	4	1.38E-192	3.16E-40	-0.291288578	-0.260698688
chrX:103173284-103174718	4	1.9486626238353e-315	5.40E-40	-0.269489125	-0.138169311
chrX:71350942-71352617	10	8.83E-243	2.61E-39	-0.343802591	-0.175918959
chrX:125299033-125301098	11	1.39E-262	4.51E-39	-0.394942187	-0.15792423
chrX:45709881-45711234	5	3.31E-174	5.95E-39	-0.408605805	-0.285439425
chrX:152912242-152913595	6	0	6.26E-39	-0.404734204	-0.293609435
chrX:49086910-49087762	6	0	1.01E-38	-0.381109599	-0.237948944
chrX:54838543-54840889	6	3.51E-87	1.01E-38	0.21091218	0.145865903
chrX:70502155-70504058	10	0	1.45E-38	-0.431252403	-0.208549709
chrY:7140572-7142073	6	5.10E-226	2.95E-38	-0.289117102	-0.188133314
chrX:102611253-102611843	6	2.78E-214	3.82E-38	-0.389539541	-0.234137674
chrX:39472958-39473901	4	1.03E-245	9.95E-38	-0.380204743	-0.230818773
chrX:12155663-12157128	10	7.07E-178	1.21E-37	-0.296849535	-0.12855791
chrX:54521170-54523105	11	0	1.72E-37	-0.432165459	-0.144882363
chrX:51360708-51361885	6	1.64E-254	1.78E-37	-0.483000186	-0.149264358
chrX:100913838-100916283	12	4.49E-197	6.11E-37	-0.456409298	-0.10835288
chrX:51485489-51487720	8	6.72E-242	8.22E-37	-0.320240839	-0.02914858
chrX:117106802-117107923	5	2.07E-126	1.22E-36	0.246000301	0.190437123
chrX:53023879-53025026	4	0	1.98E-36	-0.404291839	-0.249814208
chrX:47930589-47931806	7	1.02E-265	2.19E-36	-0.420920067	-0.253555672
chrX:51545659-51546668	6	5.17E-164	2.88E-36	-0.355789568	-0.097153553
chrX:153084485-153085101	5	1.40E-178	3.23E-36	-0.298460253	-0.221253348
chrX:27999538-28000653	7	1.20E-162	1.42E-35	0.219341224	0.104434241
chrX:9982520-9984977	6	2.42E-109	1.59E-35	-0.414655572	-0.182753084
chrX:135849065-135850876	7	0	1.70E-35	-0.386283142	-0.222807906
chrX:129518410-129520156	9	1.49E-131	2.06E-35	0.239050492	0.129451266
chrX:16887131-16889683	14	0	2.52E-35	-0.366473309	-0.138474583
chrX:130423014-130423458	9	1.38E-166	2.85E-35	-0.437286487	-0.211181438
chrX:75391688-75393425	8	2.92E-288	3.11E-35	-0.371894041	-0.209915986
chrY:6133740-6134650	3	2.60575794677159e-316	5.14E-35	0.552736932	0.377071841
chrX:63004884-63007070	7	8.33E-85	5.27E-35	-0.258928997	-0.025294956
chrX:73071041-73071194	3	1.45E-280	1.17E-34	0.368647432	0.326837638
chrX:23017133-23018130	10	4.10E-138	2.34E-34	0.188584618	0.117901156
chrX:103267574-103268686	14	7.34E-116	2.74E-34	0.214396724	0.109972374
chrX:34674190-34675964	9	1.10E-280	5.86E-34	-0.349457175	-0.179525954
chrX:106044844-106046437	8	1.31E-262	7.63E-34	-0.372231231	-0.109833185
chrX:34960814-34961658	10	0	1.56E-33	0.247004073	0.101491688
chrX:40034026-40037510	15	2.13E-156	2.15E-33	-0.297305966	-0.089399279
chrX:118699184-118699970	8	0	2.30E-33	-0.429551712	-0.183768406
chrX:70711044-70713213	11	5.76E-66	2.47E-33	-0.520161395	-0.297487614
chrX:13954890-13957590	11	0	3.18E-33	0.368303329	0.069445499
chrX:149613398-149613745	4	1.87E-205	7.10E-33	0.329940361	0.25398619
chrX:53467938-53469182	6	4.46E-241	7.11E-33	-0.360551819	-0.177518112
chrX:150863180-150864804	7	2.80E-114	8.19E-33	-0.325433539	-0.202215618
chrX:80376497-80377408	4	7.77E-161	1.46E-32	-0.388877047	-0.308800439
chrX:20008364-20009661	6	8.31E-298	1.60E-32	-0.426855046	-0.16476826
chrX:100871603-100873362	9	0	2.33E-32	-0.406591753	-0.201084001
chrX:57617470-57619327	7	3.22E-240	4.06E-32	-0.380343626	-0.180278123
chrX:48827880-48829251	7	6.51E-219	5.37E-32	-0.355890103	-0.167330591
chrX:78622682-78624108	6	6.88E-245	7.60E-32	-0.298520704	-0.135482235
chrX:71238329-71238826	5	0	8.88E-32	-0.298648536	-0.213852699
chrX:20431166-20431329	2	0	9.12E-32	-0.393888558	-0.391049637
chrX:19139978-19141251	8	1.11E-114	1.62E-31	-0.301989698	-0.152889453
chrX:50652429-50654006	6	3.46E-87	2.35E-31	0.297273888	0.158864025
chrX:18907124-18908380	7	2.04E-89	1.00E-30	0.224862276	0.15042258
chrX:48327749-48329985	10	6.68E-226	1.24E-30	-0.433418436	-0.040715535
chrX:51237838-51240339	7	5.56E-282	1.27E-30	-0.433803029	-0.196123826
chrX:139846499-139846881	4	2.37E-154	1.41E-30	-0.368344341	-0.271698874
chrX:134138149-134138364	3	9.70E-146	2.03E-30	-0.299947968	-0.284612778
chrX:130929851-130930388	4	2.60E-266	2.35E-30	0.388603154	0.260597226
chrX:13062651-13063969	7	1.41E-179	2.42E-30	0.211896199	0.100201421
chrX:55934670-55935143	6	6.35E-189	6.06E-30	-0.291422233	-0.182302008
chrX:138773467-138775076	8	1.28E-240	6.23E-30	-0.356762443	-0.17313945
chrX:49772184-49774573	9	7.28E-68	6.48E-30	0.282621654	0.139639123
chrX:39963545-39965138	3	6.60E-174	6.49E-30	0.318959787	-0.004001763
chrX:68757663-68759322	5	1.87E-158	8.12E-30	-0.267757269	-0.099116264
chrX:110923677-110925365	11	1.97E-122	1.01E-29	-0.287467655	-0.114962123
chrX:57936020-57937475	7	4.05E-291	1.76E-29	-0.374109385	-0.22989584
chrX:26575822-26576430	9	4.38E-133	1.91E-29	0.147489758	0.076944169
chrX:64625981-64628157	9	6.09E-190	2.32E-29	-0.350173962	-0.188458907
chrX:27481149-27481778	7	6.88E-88	3.32E-29	0.121068933	0.075149715
chrX:153637497-153637827	9	1.01E-80	6.29E-29	-0.263564938	-0.139675383
chrX:68059898-68061160	7	1.08E-168	9.92E-29	0.238051694	0.092822486
chrX:102840724-102842289	5	3.20E-138	1.53E-28	-0.348586236	-0.005364904
chrX:120181090-120183585	11	2.00E-69	1.73E-28	-0.236714392	-0.015929143
chrX:69479214-69480213	5	1.58E-83	2.13E-28	0.170840279	0.164243278
chrX:114251838-114253315	5	5.36E-117	3.43E-28	0.264573391	0.161819596
chrX:47489285-47490390	7	1.71E-153	3.85E-28	-0.338833199	-0.160149888
chrX:39547825-39548787	4	9.30E-138	4.56E-28	-0.267483997	-0.125804924
chrX:100672737-100673802	8	0	6.53E-28	-0.302628438	-0.154499763
chrX:136650951-136651907	7	3.83E-165	9.11E-28	-0.409329019	-0.159981988
chrX:106749745-106751450	9	5.82E-97	9.77E-28	-0.354028758	-0.176507178
chrX:36975171-36976515	6	8.66E-167	1.37E-27	-0.311523759	-0.164161201
chrX:15755566-15756920	13	4.44E-134	2.28E-27	0.185671008	-0.011344908
chrX:149008828-149010149	8	1.26E-88	3.16E-27	0.208951944	0.12398394
chrX:114794350-114796308	9	7.08E-92	4.43E-27	0.258161712	0.027692196
chrX:25040358-25041645	8	4.89E-223	4.52E-27	-0.320946176	-0.167353609
chrX:69281860-69283824	14	4.34E-102	5.95E-27	0.161195403	0.079575781
chrX:136655880-136657644	8	9.63E-118	8.13E-27	-0.266477474	-0.132828544
chrX:40026673-40029227	8	9.91E-126	8.28E-27	0.280669028	0.150676004
chrX:152740227-152740645	3	3.00E-126	8.82E-27	-0.327246158	-0.27349525
chrX:151619390-151620975	6	1.92E-175	1.04E-26	-0.411423636	-0.166312065
chrX:48541415-48542398	7	0	1.60E-26	-0.444211417	-0.198935345
chrX:45015865-45017139	6	5.07E-134	1.66E-26	0.169216281	0.086022412
chrX:136631809-136633483	5	2.91E-78	2.67E-26	-0.347315322	-0.227749928
chrX:136629694-136630705	6	3.86E-111	2.76E-26	-0.257455209	-0.151248561
chrX:152682625-152683771	6	5.11E-123	2.78E-26	0.182394439	0.065306057
chrX:48689617-48690826	6	3.35E-115	2.80E-26	-0.301413975	-0.160597705
chrX:130215993-130218006	8	2.00E-159	3.32E-26	-0.36915996	-0.161715444
chrX:39863342-39868609	17	2.84E-185	4.31E-26	0.322343983	0.044124634
chrX:51148629-51152273	12	1.01E-65	6.46E-26	0.285718547	0.111782514
chrX:55020450-55020520	3	2.08E-115	8.71E-26	0.253647328	0.231514575
chrX:138276904-138277374	5	6.88E-89	1.05E-25	-0.322946284	-0.243328437
chrX:117119877-117120608	3	5.51E-154	1.93E-25	0.323507931	0.231313997
chrX:103294169-103295154	10	3.93E-99	2.62E-25	0.183975917	0.081310705
chrX:40104353-40104514	2	5.85E-189	2.74E-25	-0.402906166	-0.331275479
chrX:114468096-114469591	10	1.90E-119	2.75E-25	-0.3020302	-0.099239557
chrX:115084903-115085590	5	2.71E-147	4.75E-25	-0.258781856	-0.17876756
chrX:71401009-71401536	7	1.28E-188	4.78E-25	-0.36219031	-0.178974329
chrX:102531009-102532056	7	2.89E-89	5.93E-25	-0.253522979	-0.12363101
chrX:150883777-150884661	3	8.19E-90	7.39E-25	0.239982431	0.200195391
chrX:48618821-48620337	7	2.07E-150	1.48E-24	-0.225538565	0.033183264
chrX:49592789-49594154	5	1.22E-132	1.50E-24	0.252488891	0.118781222
chrX:145075713-145080188	11	2.01E-34	2.77E-24	0.194499153	0.098748234
chrX:102190164-102192803	10	3.98E-80	2.78E-24	0.170079665	0.088894066
chrX:110513791-110515005	6	2.94E-68	2.95E-24	0.280286292	0.205737881
chrX:108725107-108725540	3	1.79E-90	3.04E-24	0.279652207	0.230708397
chrX:107224121-107226253	7	4.83E-108	3.93E-24	0.179258379	0.098279136
chrX:153560525-153562001	7	3.22E-62	6.99E-24	0.097516164	0.065787049
chrX:152224090-152225366	8	1.75E-128	1.08E-23	-0.34026563	-0.101084355
chrX:153770045-153770983	7	9.00E-66	1.10E-23	-0.244534207	-0.083348175
chrX:153401597-153403150	6	3.80E-133	1.51E-23	-0.326152367	-0.129078459
chrX:84634308-84634768	7	1.21E-74	1.96E-23	0.227837514	0.166083798
chrX:151560719-151562912	5	1.20E-87	2.10E-23	0.279775603	0.174230008
chrX:69641418-69643844	7	2.51E-67	2.89E-23	0.212340136	0.081749374
chrX:52683807-52685426	8	1.09E-59	3.04E-23	0.151086845	0.075099727
chrX:57311872-57313197	7	6.98E-225	3.33E-23	-0.296635641	-0.04185246
chrX:56755714-56756686	3	3.15E-86	3.49E-23	0.228333657	-0.043483114
chrX:25039068-25039203	2	3.23E-151	3.62E-23	-0.316388981	-0.282452346
chrX:153409212-153410272	7	2.97E-84	4.27E-23	0.079083546	0.053671398
chrX:128872002-128873475	7	1.29E-69	5.75E-23	-0.211910814	0.07405789
chrX:9732788-9734623	9	1.64E-121	5.88E-23	0.219985282	0.007084946
chrX:123466420-123467232	7	4.58E-66	8.53E-23	0.155892531	0.082698366
chrX:43741310-43742501	10	1.43E-132	8.61E-23	0.278439446	-0.084895188
chrX:108867379-108869721	10	1.69E-89	9.36E-23	0.212014578	0.017249035
chrX:151142517-151143686	9	8.31E-122	9.67E-23	-0.336376985	-0.15821943
chrX:55101289-55101639	10	3.53E-93	9.79E-23	0.09635808	0.065784546
chrX:70331315-70331961	6	4.13E-182	1.04E-22	-0.311047124	-0.192529431
chrX:54946801-54947822	4	1.43E-242	1.34E-22	-0.360327105	-0.209786112
chrX:100740275-100740937	5	5.05E-186	1.50E-22	-0.443058991	-0.246076668
chrX:134974732-134975921	5	8.17E-72	1.63E-22	0.132016767	0.108475694
chrX:50026326-50028082	4	2.98E-53	2.20E-22	0.266542708	0.154370843
chrX:49964918-49966273	5	7.00E-119	2.41E-22	0.297217006	0.113532817
chrX:99898314-99899378	9	5.01E-128	2.91E-22	0.183174698	0.088452308
chrX:48915032-48916658	5	5.38E-101	4.32E-22	0.219488836	0.115027946
chrX:41332957-41334987	6	1.86E-69	8.11E-22	0.336531454	0.107092056
chrX:52005068-52005415	4	1.41E-139	8.99E-22	-0.204529719	-0.129269708
chrX:2882183-2883307	4	6.93E-64	1.04E-21	0.153921927	0.115421101
chrY:16635745-16636984	3	0	1.27E-21	-0.471292693	-0.325648357
chrX:69501023-69502490	12	6.74E-133	1.69E-21	0.146755542	0.066547971
chrX:149394958-149396268	6	3.28E-65	2.67E-21	0.216756051	0.091831445
chrX:101975281-101975840	4	3.48E-118	2.88E-21	-0.359965678	-0.24077669
chrX:9753236-9755283	9	4.62E-68	2.89E-21	-0.204354163	-0.117723989
chrX:136134475-136135503	5	4.2478624537079e-313	3.22E-21	-0.372514637	-0.206222191
chrX:49767838-49768189	3	1.20E-85	3.26E-21	0.207725956	0.173865163
chrX:133792282-133793475	4	7.37E-51	4.17E-21	0.157479848	0.119958356
chrX:112067706-112067833	3	4.08E-68	5.57E-21	0.322871669	0.208550205
chrX:146312384-146313275	6	1.29E-86	5.86E-21	0.238285991	0.100114123
chrX:66787995-66788395	6	2.25E-149	6.07E-21	0.287912243	0.138468152
chrX:41548240-41548244	2	1.35E-103	1.03E-20	-0.329543736	-0.293203578
chrY:22917104-22917913	2	3.66E-291	1.32E-20	0.583831824	0.389724158
chrX:150902317-150903247	3	1.68E-46	1.87E-20	0.241030472	0.220570455
chrX:152782399-152783792	5	5.16E-67	2.82E-20	-0.299581796	-0.24179381
chrX:37544457-37545586	7	0	3.07E-20	-0.426684468	-0.192022939
chrX:22290484-22291430	7	8.75E-52	4.02E-20	0.155989036	0.101985072
chrX:147062547-147063165	9	8.85E-73	6.85E-20	0.12396704	0.044864486
chrX:85302489-85303427	7	2.10E-137	7.36E-20	-0.264212291	-0.166279084
chrX:24690870-24692176	8	1.02E-62	7.82E-20	0.193341113	0.112390084
chrX:102602623-102602857	2	4.29E-85	8.37E-20	0.309788749	0.244977321
chrX:34148722-34150583	14	9.05E-195	9.06E-20	0.195752181	0.057028909
chrX:55057010-55058095	4	3.04E-68	1.10E-19	0.204666151	0.135617972
chrX:80258877-80259692	5	3.44E-87	1.12E-19	0.147582509	0.043944751
chrX:70128121-70129657	10	2.05E-100	1.32E-19	0.2102399	0.103152796
chrX:139521282-139521812	4	9.81E-77	1.45E-19	-0.241912275	-0.14625538
chrX:18707777-18709116	4	1.25E-37	1.90E-19	0.174296772	0.117161801
chrX:99891162-99892067	11	6.02E-100	2.52E-19	-0.334794917	-0.089221784
chrX:153693023-153697531	13	4.46E-53	2.71E-19	0.247207061	0.055010095
chrX:141293020-141293862	8	1.22E-114	3.31E-19	0.111422924	0.064154273
chrX:106146809-106147584	3	1.03E-59	3.37E-19	0.15350864	0.126675794
chrX:25035867-25036057	3	4.90E-60	5.09E-19	-0.186437338	-0.159773556
chrX:152938698-152940274	14	2.96E-250	5.33E-19	-0.434492621	-0.151732044
chrX:135568677-135570618	4	7.20E-71	6.98E-19	0.333270902	0.159387407
chrX:153218313-153220895	17	3.42E-91	7.40E-19	0.140408941	0.034344951
chrX:118616427-118617111	4	4.23E-140	9.28E-19	-0.453049514	-0.299594963
chrX:149930532-149930840	4	2.54E-51	1.01E-18	0.17267427	0.111231118
chrX:16803667-16805691	12	2.18E-73	1.18E-18	-0.1101737	0.019133966
chrX:65382529-65384237	6	1.68E-100	1.33E-18	0.252416136	0.081950817
chrX:47038480-47039497	4	4.91E-48	1.46E-18	0.160110232	0.084997804
chrX:151128222-151129555	4	1.01E-39	1.88E-18	0.157699117	0.133785279
chrX:49121910-49122718	4	1.79E-115	1.94E-18	0.268278574	0.127501663
chrX:101397143-101398079	6	1.44E-107	2.34E-18	-0.364437201	-0.197818511
chrX:73325026-73325521	4	6.37E-148	3.10E-18	0.251412299	0.140773942
chrX:53253348-53255203	11	1.25E-100	3.21E-18	0.125088835	0.046436447
chrX:53120031-53120583	2	5.89E-69	3.87E-18	0.211668918	0.163305767
chrX:49178004-49179088	3	7.94E-44	5.34E-18	0.118762333	0.104953638
chrX:15524730-15525514	4	4.44E-84	5.77E-18	0.230643291	0.123199452
chrX:16729564-16732246	20	4.38E-90	5.84E-18	-0.215711703	0.005086197
chrX:101145699-101146494	3	2.06E-89	6.14E-18	0.301087199	0.184799047
chrX:55024263-55024398	2	5.70E-116	1.03E-17	0.215739743	0.1544034
chrX:47433374-47434561	6	3.36E-64	1.51E-17	-0.213999613	-0.036731653
chrX:130206879-130207604	6	3.58E-87	1.51E-17	-0.247501827	-0.135505602
chrX:110186893-110188397	10	3.68E-90	1.72E-17	-0.302272287	-0.078149563
chrX:107287269-107288210	3	2.18E-101	1.75E-17	0.32418504	0.202003899
chrX:69486749-69487748	3	3.55E-82	1.89E-17	0.181073081	0.121288425
chrX:53285917-53286187	2	2.53E-65	2.05E-17	0.217473065	0.178340612
chrX:41301363-41302010	5	1.06E-88	2.29E-17	-0.23727366	-0.135220616
chrX:123464624-123465263	2	7.31E-70	2.32E-17	-0.267828351	-0.081535807
chrX:47229789-47230278	3	2.58E-54	2.50E-17	0.189305083	0.137505373
chrY:14099742-14100824	5	1.74E-154	2.84E-17	0.517652491	0.226047233
chrX:64707774-64708843	4	2.19E-45	3.50E-17	0.145971114	0.101113171
chrX:20134346-20135978	14	9.14E-121	4.03E-17	-0.339741823	-0.086524157
chrX:99839289-99839936	3	4.57E-57	4.24E-17	0.269097831	0.18644777
chrX:69269792-69270036	3	4.12E-49	4.69E-17	0.213906044	0.158356176
chrX:40030456-40032180	6	1.84E-95	5.07E-17	-0.210500844	-0.119502763
chrX:70442604-70444480	10	4.61E-42	6.00E-17	0.224082937	0.072761922
chrX:26210302-26210712	6	9.95E-122	7.90E-17	0.175589004	0.093859399
chrX:24331533-24332373	6	8.89E-64	8.04E-17	0.092095554	0.059453646
chrX:65835804-65836683	3	5.21E-39	9.96E-17	0.116546151	0.113677984
chrX:8768566-8769701	13	5.43E-65	1.06E-16	0.081162347	0.039508332
chrX:10645625-10646761	4	9.22E-82	1.21E-16	0.200873105	0.131765136
chrX:70327506-70328127	3	5.62E-216	1.25E-16	-0.381640246	-0.191583249
chrX:134305126-134306770	7	1.01E-96	1.54E-16	0.180812432	0.089254594
chrX:146318566-146319567	3	9.16E-62	1.76E-16	0.232231141	0.130754554
chrX:31089464-31090939	12	3.82E-163	1.77E-16	0.224290632	0.050804543
chrX:68113437-68115082	6	3.46E-195	2.28E-16	-0.386233836	-0.109886858
chrX:37849863-37850402	3	1.51E-47	2.49E-16	0.187418299	0.110309484
chrX:15288115-15289615	7	9.98E-139	2.66E-16	-0.351806642	-0.088906458
chrX:71363217-71364260	7	6.83E-50	2.74E-16	0.172471623	0.042771836
chrX:37404389-37404647	4	2.06E-42	3.05E-16	0.162199347	0.11132799
chrY:9930240-9931079	2	2.83E-57	3.11E-16	0.56838344	0.494053559
chrX:140990738-140991714	6	6.64E-85	3.17E-16	0.149394963	0.095082748
chrX:48910725-48911600	6	4.37E-290	3.48E-16	-0.369832562	-0.153018892
chrX:75004943-75006485	10	6.48E-58	3.78E-16	-0.334286849	-0.117991892
chrX:151902143-151903752	8	3.21E-70	3.97E-16	0.10565554	0.065312348
chrX:70520305-70522390	9	1.14E-77	8.53E-16	-0.142548432	0.047454508
chrX:129307331-129307515	2	1.18E-79	1.10E-15	-0.295511959	-0.267995753
chrX:119495705-119496002	3	1.25E-46	1.12E-15	0.154937293	0.115066827
chrX:102965678-102966150	2	1.90E-49	1.14E-15	0.252840669	0.170229277
chrX:153674100-153674274	2	3.92E-93	1.20E-15	0.075287304	0.059986262
chrX:11161309-11161960	3	1.57E-67	1.40E-15	0.298671528	0.154520378
chrX:151285811-151287712	8	1.45E-67	1.45E-15	0.138950324	0.078345044
chrX:140982166-140983037	4	3.47E-46	1.48E-15	0.147812487	0.098061536
chrX:122696026-122696417	8	5.50E-54	1.85E-15	0.102697726	0.060206663
chrX:13751423-13753381	14	1.62E-144	1.88E-15	0.173422303	0.052161367
chrX:101909064-101909850	2	1.71E-65	1.98E-15	0.195451718	0.13714781
chrX:53583456-53584277	4	3.01E-95	2.09E-15	0.219553051	0.097694385
chrX:152759883-152760906	10	2.85E-89	2.35E-15	-0.279866996	-0.000596858
chrX:105279680-105281285	4	2.28E-71	2.42E-15	0.223086593	0.166885483
chrX:127185519-127185902	2	2.24E-49	2.82E-15	0.178854612	0.168783331
chrX:102024057-102024320	4	3.02E-39	2.89E-15	-0.230989066	-0.153350081
chrX:79279581-79280150	3	5.37E-37	2.89E-15	0.152875611	0.126037233
chrX:101395217-101395769	3	1.57E-41	3.08E-15	0.198334293	0.143738598
chrX:35816333-35816656	7	1.60E-64	3.51E-15	0.131711483	0.069620266
chrX:10128853-10128888	2	3.66E-47	3.58E-15	0.234741066	0.229934156
chrX:34405983-34406213	3	1.22E-42	5.91E-15	0.099909524	0.069538715
chrX:22050814-22051050	3	5.43E-42	5.94E-15	0.097522644	0.082737164
chrX:106690556-106691272	2	2.15E-40	6.23E-15	0.165695489	0.158780116
chrX:152927170-152928112	6	4.28E-66	6.99E-15	-0.169097379	0.007003462
chrX:30259099-30261568	8	4.11E-37	7.10E-15	0.184596009	0.084314052
chrX:135179916-135180880	6	1.10E-44	1.11E-14	0.142296449	0.068728982
chrX:63446044-63446644	2	1.83E-42	1.20E-14	0.300792645	0.258652422
chrX:68348071-68348839	7	4.46E-47	1.23E-14	-0.204840587	-0.07263801
chrX:111324469-111327092	8	2.36E-70	1.28E-14	-0.237492122	-0.090299046
chrX:34165065-34165643	5	1.52E-55	1.39E-14	0.231173622	0.105162174
chrX:53077301-53078631	4	3.34E-98	1.60E-14	-0.375597089	-0.143737492
chrX:153151054-153152572	6	5.40E-138	1.85E-14	-0.29827527	-0.140072098
chrX:50024233-50024550	4	1.55E-39	1.96E-14	0.149548786	0.106381841
chrX:39956534-39956808	4	1.47E-73	1.96E-14	-0.209860348	0.025720042
chrX:55246455-55247168	6	1.32E-33	2.03E-14	0.121437236	0.077505622
chrX:118406911-118407852	5	1.79E-204	2.21E-14	-0.451506275	-0.146298898
chrX:154002230-154003304	4	7.43E-112	2.40E-14	0.246648829	0.097622875
chrX:21874093-21875563	9	6.22E-55	2.79E-14	0.180358109	0.039787321
chrX:9432530-9435372	13	7.41E-308	2.80E-14	0.238842918	-0.028464279
chrX:53028582-53030043	5	5.57E-42	2.81E-14	-0.315558625	-0.057521571
chrX:17821058-17821097	2	1.24E-43	2.87E-14	0.184582148	0.140671318
chrX:153996718-153996788	2	1.76E-50	2.97E-14	0.20650982	0.140095643
chrX:153995564-153995638	2	1.02E-56	3.03E-14	0.200127077	0.136174221
chrX:77912297-77912605	2	2.17E-42	3.21E-14	0.092546427	0.091085974
chrX:9862716-9864046	7	1.03E-53	3.32E-14	0.089287742	0.046496334
chrX:73072619-73073711	5	1.47E-248	4.76E-14	0.364469717	0.126987683
chrX:47382438-47383901	5	9.36E-158	5.44E-14	-0.330396756	-0.138668594
chrX:152690646-152691117	2	5.78E-39	6.29E-14	0.146445362	0.122805519
chrX:47041168-47041779	2	1.47E-57	6.44E-14	0.093314475	0.083598312
chrX:70434651-70435082	3	5.59E-50	7.26E-14	0.152702637	0.12320977
chrX:55290965-55291544	7	5.75E-43	8.32E-14	0.141218958	0.070906532
chrX:84363758-84364580	5	1.64E-55	8.63E-14	0.229523406	0.138206151
chr9:84303358-84305087	7	8.54E-100	9.30E-14	-0.278615475	-0.103442992
chrX:117972862-117973920	5	2.54E-167	9.85E-14	-0.303273039	-0.147086802
chrX:131573551-131574228	4	1.78E-40	1.00E-13	0.177852975	0.100151516
chrX:10084289-10085753	5	7.52E-43	1.03E-13	0.088545709	0.054391311
chrX:21776178-21777644	10	2.38E-73	1.05E-13	0.159053555	0.082113434
chrX:17652804-17653562	3	9.55E-55	1.14E-13	0.274997396	0.1426887
chrX:10123962-10125135	8	4.12E-75	1.28E-13	-0.280393111	-0.129341219
chrX:76708880-76709731	4	7.62E-50	1.54E-13	0.233706808	0.120775086
chrX:106244935-106245868	2	2.78E-56	2.39E-13	0.284171518	0.215811828
chrX:146342079-146343575	3	2.94E-29	2.42E-13	0.184930892	0.130378735
chrX:109683163-109683490	3	1.22E-40	2.74E-13	0.172272346	0.119446825
chrX:11284010-11285195	4	1.01E-68	4.28E-13	0.21002571	0.100154872
chrX:110489592-110489914	2	6.70E-36	4.40E-13	0.137962445	0.106338089
chrX:12974205-12974819	4	6.23E-35	4.70E-13	-0.148331169	-0.05580389
chrX:134568858-134571427	8	4.81E-22	4.74E-13	0.093498679	0.058239981
chrX:48686200-48687910	7	8.58E-35	8.36E-13	-0.132330804	0.047281636
chrX:51639920-51640699	2	8.62E-39	8.67E-13	0.164859557	0.144464848
chrX:153069729-153071536	8	1.84E-46	8.94E-13	0.06631026	0.043801656
chrX:134429653-134429972	4	2.38E-32	9.06E-13	-0.294001801	-0.243015776
chrX:147800037-147800736	3	2.61E-47	9.37E-13	0.196080473	0.143940845
chrX:108778793-108779030	4	1.51E-62	9.86E-13	0.132380971	0.070592508
chrX:129338174-129338226	2	2.53E-36	1.07E-12	0.205265092	0.201727971
chrX:153029150-153030343	7	7.09E-42	1.14E-12	0.227079661	-0.004159653
chrX:119709371-119710388	4	1.50E-38	1.19E-12	0.181314204	0.134839455
chrX:142716024-142717164	4	1.07E-29	1.21E-12	0.18717304	0.105999809
chrX:152160229-152163541	10	4.27E-64	1.26E-12	0.193385907	0.067022707
chrX:113885321-113885574	2	5.75E-34	1.35E-12	0.18999383	0.188695158
chrX:100640796-100642128	4	2.64E-115	1.65E-12	0.32531986	0.096380438
chrX:48644026-48645037	7	8.11E-61	1.66E-12	0.249460289	0.08333332
chrX:102533112-102533138	2	6.97E-47	1.86E-12	0.183778194	0.145522026
chrX:37402201-37402468	2	1.35E-39	2.11E-12	0.075952319	0.069773062
chrX:15402593-15403752	4	4.50E-35	2.15E-12	0.180678096	0.123260664
chrX:37764816-37765302	4	2.56E-34	2.32E-12	-0.187109648	-0.161676951
chrX:70389504-70389536	2	4.33E-39	2.95E-12	0.251448111	0.184022877
chrX:52087706-52087735	2	6.27E-32	3.27E-12	0.181658069	0.146067088
chrX:48216108-48217392	6	9.53E-96	3.64E-12	0.200942747	0.078396742
chrX:152686122-152687198	4	1.66E-42	3.90E-12	0.088156262	0.054653418
chrX:102775367-102775697	3	1.23E-72	3.92E-12	0.184455406	0.12359345
chrX:7136807-7137913	7	1.34E-32	4.19E-12	0.058955254	0.034554721
chrX:153210107-153211181	4	1.16E-40	4.54E-12	-0.159780839	-0.089743278
chrX:118824554-118825305	3	2.88E-138	4.58E-12	-0.333699381	-0.200025865
chrX:53117341-53118080	5	2.49E-61	4.67E-12	-0.311780527	-0.10229641
chrX:135617725-135617792	2	1.75E-38	4.86E-12	0.262540762	0.220460641
chrX:47052394-47053801	13	3.74E-98	5.23E-12	-0.169744167	0.008846757
chrX:119868737-119869295	2	2.45E-28	6.06E-12	-0.187757633	-0.012235592
chrX:134427561-134427883	2	2.89E-87	9.03E-12	0.287431288	0.159899609
chrX:77582839-77582913	2	6.18E-34	9.80E-12	-0.276705674	-0.251999617
chrX:139592127-139593505	7	3.21E-51	1.16E-11	-0.228121517	-0.147756852
chrX:24380401-24380910	6	9.30E-54	1.18E-11	0.152571619	0.053210358
chrX:150865927-150867810	6	1.34E-66	1.21E-11	0.211952519	0.094737629
chrX:152081932-152083021	7	1.04E-46	1.34E-11	-0.124462605	0.014537166
chr6:151646312-151647133	10	9.79E-36	1.34E-11	-0.169592557	-0.103831532
chrX:15683007-15683977	8	2.79E-134	1.34E-11	0.251892987	0.123558702
chrX:35643398-35644368	6	6.78E-54	1.47E-11	0.085324612	0.045223461
chrX:154113543-154114546	5	3.16E-74	1.63E-11	-0.339640543	-0.099455308
chrX:113997530-113997817	3	3.47E-27	1.66E-11	0.137989329	0.119161328
chrX:9960096-9960578	4	6.69E-43	1.74E-11	0.119468818	0.068243737
chrX:134558553-134558579	2	2.13E-33	1.85E-11	0.084343739	0.062757424
chrX:67867130-67867718	10	8.07E-56	1.91E-11	-0.250210752	-0.028741831
chrX:15332619-15334785	7	3.35E-43	2.33E-11	0.188125965	0.07739189
chrX:151811649-151811910	2	1.36E-29	2.45E-11	0.147933842	0.121745025
chrX:18458900-18460454	4	2.38E-34	2.78E-11	0.150848086	0.100180942
chrX:49833742-49834454	2	6.58E-34	2.91E-11	0.16917565	0.129709864
chrX:70323289-70323912	3	1.77E-106	2.94E-11	-0.284717759	-0.183804693
chrX:53349497-53351168	13	9.20E-53	3.04E-11	0.210003965	-0.018613072
chrX:71091967-71093195	4	1.35E-43	3.07E-11	0.112495597	0.065603016
chrX:10144998-10145109	2	3.33E-28	3.21E-11	0.121247305	0.103453239
chrX:71289025-71289513	3	6.31E-48	3.90E-11	-0.277411761	-0.09387037
chrX:48054933-48056922	6	2.52E-57	4.51E-11	0.193508981	0.074147965
chrX:153082274-153083134	2	3.71E-52	6.01E-11	-0.331217045	-0.19739718
chrX:129627603-129629140	5	7.19E-31	6.38E-11	0.180870099	0.097654044
chr1:243053425-243054071	5	1.82E-58	6.82E-11	0.200944701	0.085858982
chrX:104465196-104466053	7	3.73E-48	7.42E-11	0.184643333	0.089570505
chrX:110365767-110366476	3	5.66E-42	8.97E-11	0.22497141	0.151878356
chrX:129189315-129190003	2	1.67E-30	9.26E-11	0.159627412	0.155188349
chrX:88001614-88002487	6	4.33E-29	1.18E-10	0.091649295	0.054168261
chrX:144711780-144713307	6	1.40E-20	1.23E-10	0.073531578	0.046986523
chrX:154059139-154059788	2	3.95E-25	1.33E-10	0.181928931	0.123492572
chrX:69396399-69397448	7	1.39E-40	1.38E-10	0.211201964	0.022959538
chrX:48532437-48532921	2	1.74E-40	1.68E-10	0.131485866	0.085241437
chrX:30595690-30596631	2	3.23E-127	1.89E-10	-0.329952983	-0.151270675
chrX:47441049-47441779	8	9.31E-155	1.89E-10	-0.482657058	-0.151198701
chrX:15619337-15621477	6	7.68E-46	2.09E-10	0.238270255	0.085039964
chrX:96138767-96139067	5	5.47E-32	2.52E-10	0.10929965	0.057095299
chrX:41134875-41135632	4	1.10E-39	2.68E-10	-0.183336038	-0.08649156
chrX:79277067-79278012	5	2.53E-36	3.41E-10	-0.252543902	-0.127151591
chrX:114826443-114827259	3	3.89E-34	3.69E-10	0.272141577	0.162365042
chrX:13586377-13588301	10	2.23E-102	3.95E-10	-0.23345814	-0.03942468
chrX:142795088-142795419	2	9.27E-26	4.63E-10	0.098158842	0.091890506
chrX:46936363-46936504	2	4.61E-31	4.86E-10	0.133338852	0.107765731
chrX:119249449-119250510	7	6.18E-33	4.93E-10	0.134970974	0.053460718
chrX:151998182-151998187	2	1.36E-80	5.00E-10	0.054732924	0.054545528
chrX:70837990-70839284	6	5.36E-128	5.10E-10	-0.278533906	-0.09741038
chrX:113818410-113820411	8	8.19E-35	5.24E-10	-0.201776533	-0.068727338
chrX:19988369-19989847	4	8.82E-30	5.46E-10	0.156161401	0.069655285
chrY:21728575-21729555	2	9.96E-150	5.61E-10	-0.341359856	-0.09023427
chrX:37350627-37351486	5	4.19E-28	5.66E-10	0.149867106	0.049306308
chrX:54825888-54825988	3	1.20E-38	6.06E-10	0.178606149	0.114921716
chrX:113864447-113865353	4	3.37E-52	6.11E-10	0.228965305	0.131469246
chrX:152771994-152772707	7	1.02E-76	6.47E-10	0.220101709	0.072076653
chrX:137820752-137821411	2	1.67E-21	6.65E-10	0.132186321	0.128362804
chrX:153882028-153883318	4	1.07E-25	6.81E-10	0.082376909	0.030945452
chrX:55115294-55115535	8	1.44E-45	6.92E-10	0.184336704	0.05823314
chrX:102754778-102755696	3	1.74E-19	7.57E-10	0.103750627	0.077977189
chrX:44702507-44703983	8	2.94E-50	7.84E-10	0.16792593	0.043791347
chrX:49641598-49642080	2	4.05E-35	8.30E-10	0.195718683	0.064442276
chrX:153166595-153166733	2	1.85E-25	8.51E-10	-0.150594323	-0.026938599
chrX:133303524-133304776	4	3.64E-86	8.86E-10	0.174863603	0.085124765
chrX:109661395-109662303	9	1.34E-84	9.08E-10	0.205070003	0.08789896
chrX:137700748-137700841	2	2.68E-23	9.13E-10	0.170998767	0.13164413
chrX:14047648-14048972	11	1.07E-94	9.89E-10	0.133482715	0.014982668
chrX:152937145-152937549	2	5.32E-31	1.19E-09	0.203126362	0.1153222
chrX:149715388-149716604	6	3.47E-27	1.28E-09	-0.22084083	-0.155092641
chrX:18238233-18240404	11	5.64E-25	1.34E-09	0.107582418	0.04058827
chrX:10589769-10590009	3	1.44E-57	1.59E-09	0.214396266	0.100537027
chrX:109763373-109763406	2	3.47E-131	1.70E-09	0.312625609	0.170251115
chrX:129657974-129658061	2	3.32E-23	1.80E-09	-0.287514189	-0.27266023
chrX:38115344-38115655	4	4.94E-31	1.81E-09	0.232622514	0.086748096
chrX:20159528-20161079	10	1.85E-60	2.10E-09	0.20000531	0.065361791
chrX:103494417-103495011	3	8.47E-29	2.35E-09	0.289116269	0.165360922
chrX:37028050-37029564	5	4.30E-20	2.38E-09	0.122422964	0.065288025
chrX:65042096-65043187	3	5.97E-27	2.38E-09	-0.276648464	-0.037718562
chrX:12600986-12602509	8	3.53E-35	2.55E-09	0.180047362	0.078260146
chrX:133674329-133675480	4	5.58E-80	2.74E-09	0.326698675	0.096437686
chrX:68381019-68381877	2	3.39E-19	2.78E-09	0.065534267	0.063649699
chrX:2825270-2825439	2	1.41E-141	2.79E-09	-0.267624238	-0.151685616
chrX:37060809-37062005	4	1.10E-28	2.85E-09	0.13206381	0.082651671
chrX:100446220-100447575	6	6.09E-54	3.29E-09	-0.28194302	0.03616853
chrX:152612692-152613463	3	1.70E-55	3.52E-09	0.069273738	0.041459263
chrX:68727150-68728084	3	6.60E-26	3.78E-09	0.122302974	0.101249764
chrX:72668487-72668847	3	6.11E-27	4.44E-09	-0.176946148	-0.134827229
chrX:120006555-120007032	2	3.64E-20	4.52E-09	0.106228215	0.078183054
chrX:130676918-130677363	2	3.15E-23	4.66E-09	0.12247694	0.099208985
chrX:49460408-49461405	5	3.99E-47	4.67E-09	0.121633194	0.046868452
chrX:16140373-16141224	4	2.91E-67	4.68E-09	0.238635212	0.102804274
chrX:52961668-52962052	2	3.03E-26	4.93E-09	0.178818275	0.123121102
chrX:100333473-100334126	5	2.76E-34	5.74E-09	-0.199652635	-0.110735855
chrX:53283877-53284007	3	7.89E-33	5.75E-09	0.047922914	0.024383416
chrX:27825843-27826007	5	8.66E-45	7.50E-09	0.092063394	0.055563799
chrX:114546190-114546624	4	1.69E-73	7.89E-09	0.19792936	0.065524141
chrX:110867553-110867852	4	2.76E-23	7.94E-09	0.14105397	0.079270026
chrX:118356756-118357461	6	3.40E-91	7.95E-09	0.227067627	0.070149914
chrX:139791021-139791928	3	1.85E-43	8.25E-09	0.225939732	0.111426396
chrX:48760712-48761518	2	2.99E-17	8.30E-09	0.081791062	0.074115923
chrX:104463622-104464033	2	6.10E-41	1.02E-08	0.13081944	0.113925844
chrX:9858470-9858993	6	1.03E-37	1.22E-08	0.091439783	0.045869645
chrX:152670579-152670598	2	8.92E-19	1.30E-08	0.072227963	0.057909415
chrX:125685712-125687856	13	3.21E-45	1.44E-08	-0.276599776	-0.028834458
chrX:45240562-45241425	5	2.58E-23	1.65E-08	0.137810829	0.066260051
chrX:70823574-70824102	3	3.72E-18	1.70E-08	0.051737304	0.041918832
chrX:153704032-153704948	2	1.79E-14	1.71E-08	0.058267431	0.048114743
chrX:153032597-153033270	3	1.35E-44	1.76E-08	0.154178285	0.091426767
chrX:53585570-53585698	2	6.72E-26	1.78E-08	0.050206523	0.043749427
chrX:150861519-150861833	2	7.76E-20	1.79E-08	0.104974888	0.084296137
chrX:47077168-47079575	18	4.28E-73	1.85E-08	-0.295967597	-0.058621444
chrX:38211309-38211886	3	4.71E-32	2.24E-08	0.128828018	0.08851162
chrX:22981196-22981385	2	5.29E-18	2.25E-08	0.113186367	0.077389576
chrX:100181719-100182696	2	1.16E-28	2.33E-08	0.151087629	0.107062911
chrX:119029933-119030658	2	4.92E-20	2.34E-08	0.198153549	0.137584873
chrX:124453701-124454351	6	1.64E-20	2.64E-08	0.063236398	0.025872335
chrX:151306094-151307813	6	2.83E-31	3.02E-08	0.112843008	0.060668904
chrX:40506067-40507270	13	5.90E-69	3.70E-08	-0.172223484	-0.050066819
chrX:54387220-54387730	2	3.19E-18	5.19E-08	0.09926299	0.077288193
chrY:16941591-16942232	3	0	5.22E-08	0.704430498	0.242030318
chrX:9001125-9001881	5	3.48E-32	5.36E-08	0.17620871	0.080285612
chrX:54824559-54824861	2	3.69E-42	5.58E-08	0.203870575	0.138729621
chrX:153090536-153090978	2	9.71E-23	5.64E-08	0.146928438	8.82E-05
chrX:84189001-84189658	6	2.83E-23	5.68E-08	0.241672281	0.128677473
chrX:153169432-153170461	7	1.05E-81	5.86E-08	-0.445247542	-0.168752309
chrX:70363458-70364775	11	1.90E-40	6.00E-08	-0.171611875	0.004597884
chrX:70836111-70836822	2	1.84E-23	6.29E-08	0.068964274	0.066049129
chrX:106515818-106516773	6	8.31E-22	6.61E-08	-0.218987846	-0.101107493
chr6:5087031-5087749	5	2.17E-19	7.01E-08	-0.213158121	-0.156977463
chrX:71521494-71522070	2	4.91E-16	7.33E-08	0.134606817	0.110954778
chrX:139006339-139007130	5	6.59E-43	7.34E-08	-0.249510526	-0.067142398
chrX:89176658-89177512	7	1.10E-52	1.03E-07	0.120314064	0.060174619
chrX:139865953-139866657	8	6.43E-27	1.19E-07	0.071526289	0.045431256
chrX:106446861-106447591	2	5.83E-19	1.30E-07	0.116864397	0.109002267
chrX:47966824-47967785	4	3.94E-64	1.33E-07	0.16382123	0.085150742
chrX:100546517-100549023	14	9.12E-113	1.59E-07	-0.163119059	0.016093358
chr1:147781600-147782558	9	6.73E-22	1.63E-07	-0.196299177	-0.124654615
chrX:150250164-150251337	6	7.50E-33	1.77E-07	-0.124923282	-0.018411617
chrX:49159887-49160159	5	1.10E-31	1.81E-07	0.095146884	0.057437695
chrX:63263531-63264258	5	3.91E-37	1.97E-07	0.131023412	0.075043815
chrX:63444159-63444921	3	1.13E-19	2.13E-07	0.1048363	0.066240356
chr15:85113590-85114479	9	4.62E-233	2.15E-07	0.335604538	0.081029556
chrX:19817872-19819286	5	2.09E-23	2.37E-07	-0.199054016	-0.013760581
chrX:152953167-152955529	15	2.39E-80	2.41E-07	-0.141231649	0.03069761
chrX:43832862-43833130	4	3.35E-29	2.47E-07	-0.293338661	-0.187403325
chrX:10092255-10092308	2	3.29E-15	2.48E-07	0.080073741	0.069726252
chrX:55021561-55021841	3	3.03E-32	3.15E-07	0.175933412	0.124162648
chrX:152482021-152482763	2	1.64E-30	3.72E-07	0.062606667	0.05213561
chrX:68525613-68525883	3	2.94E-30	3.73E-07	-0.163464144	-0.100911533
chrX:105064008-105064204	2	2.05E-39	3.91E-07	0.100471076	0.099170485
chr16:1583810-1584516	8	1.12E-23	5.08E-07	0.233164045	0.175717412
chrX:39942648-39944352	6	6.84E-109	5.17E-07	0.311901931	0.040359903
chrX:62647796-62648132	3	9.71E-22	6.28E-07	0.15872172	0.101300006
chr14:70039915-70040391	2	4.55E-21	7.65E-07	-0.216384477	-0.211635936
chrX:47985510-47985547	2	3.80E-21	8.06E-07	0.138934621	0.126552476
chrX:106160456-106161946	3	1.69E-35	8.26E-07	0.210697504	0.110027536
chrX:27764690-27765005	5	1.22E-18	8.31E-07	0.150942155	0.042826426
chrX:135382438-135382675	5	7.88E-21	9.86E-07	0.104033781	0.034798335
chrX:114057508-114058123	3	7.52E-25	9.91E-07	0.225810067	0.10051228
chrX:19008006-19008190	2	2.31E-70	9.94E-07	0.311067231	0.169072741
chrX:68441389-68442327	4	5.61E-22	1.04E-06	-0.152601104	-0.062869623
chrX:100474247-100475124	6	1.36E-33	1.06E-06	-0.230584159	-0.033784289
chrX:8699141-8701002	15	3.08E-59	1.15E-06	0.27347607	0.031512064
chrX:151935162-151935380	2	5.37E-26	1.27E-06	0.07259362	0.056498173
chrX:70886500-70887940	6	4.35E-22	1.41E-06	0.149939388	0.051913238
chrX:100224631-100224722	2	1.51E-38	1.44E-06	0.227899494	0.128673926
chrX:52840827-52841633	5	4.41E-23	1.44E-06	0.08456569	0.051701931
chrX:153050270-153051367	4	4.23E-51	1.48E-06	0.086182673	0.041409083
chrX:100355703-100356086	2	5.63E-15	1.54E-06	0.156491903	0.100495777
chrX:37026349-37026697	4	3.76E-27	1.56E-06	0.216645615	0.117647146
chrX:135278646-135279018	4	1.97E-46	1.64E-06	-0.169917961	-0.00074609
chrX:70797476-70798610	8	3.06E-34	1.70E-06	0.082204227	0.025809805
chrX:9912520-9912880	5	1.50E-21	1.72E-06	0.057563917	0.035646635
chrX:46937571-46938229	6	1.01E-50	1.73E-06	0.180923733	0.100292233
chrX:138528984-138529300	5	2.48E-24	1.76E-06	0.141288609	0.062959091
chrX:48317196-48317264	2	2.59E-25	1.80E-06	0.117265141	0.075308357
chrX:8139190-8139951	3	4.34E-37	1.82E-06	-0.218242152	-0.072569737
chrX:40125480-40126867	6	1.25E-50	1.91E-06	-0.107376239	-0.049730747
chrX:55650979-55651284	2	8.68E-13	2.07E-06	0.145432128	0.135262068
chrX:58562230-58562770	4	1.58E-17	2.10E-06	0.104620345	0.060813797
chrX:129271092-129272178	3	7.60E-15	2.28E-06	0.072988387	0.051748968
chr7:64299791-64300431	3	3.44E-187	2.29E-06	-0.370137025	-0.138601688
chrX:13338497-13339903	4	5.50E-35	2.38E-06	0.127666257	0.059835174
chrX:106162993-106163009	2	1.75E-20	2.41E-06	0.138956307	0.092369939
chrX:112066190-112066508	2	2.76E-57	2.41E-06	0.278062149	0.186708495
chrX:15807818-15809023	10	3.09E-57	2.41E-06	0.171399416	0.047671511
chrX:115567527-115567849	4	9.75E-18	2.98E-06	0.139642188	0.119591512
chrX:64771877-64772618	3	5.17E-36	3.06E-06	0.224830493	0.101211818
chrX:135729658-135730445	9	1.97E-21	3.19E-06	-0.230813504	-0.059314222
chrX:24167821-24168810	6	3.45E-34	3.20E-06	0.206757939	0.058655273
chrX:10094051-10094363	3	2.52E-34	3.61E-06	0.143957539	0.061489574
chr1:247269425-247269490	2	7.49E-18	3.68E-06	-0.072747733	-0.01258097
chrX:136627957-136628604	2	1.69E-21	3.77E-06	-0.141450739	-0.140914984
chrX:152801187-152801636	6	1.75E-20	3.91E-06	0.095890377	0.067474942
chrX:120008570-120008972	3	1.44E-14	3.93E-06	0.069081095	0.054081166
chrX:71498442-71499379	3	1.12E-38	4.05E-06	0.197071202	0.127743209
chrX:153245332-153245522	2	1.99E-37	4.67E-06	0.127091369	0.072425634
chrX:16737416-16738200	11	5.41E-30	4.88E-06	-0.111599338	-0.005337556
chrX:67915858-67916187	2	1.62E-16	5.09E-06	-0.150190693	-0.034910568
chrX:90689946-90690987	3	2.55E-27	5.49E-06	-0.117925138	-0.017039704
chrX:75249222-75249539	4	1.13E-14	6.02E-06	0.13787587	0.070446432
chr12:38544936-38545085	2	4.18E-47	6.20E-06	-0.181413581	-0.102867984
chrX:154563852-154564511	3	2.41E-21	6.70E-06	-0.211028318	-0.131014797
chrX:12924184-12924783	3	2.61E-28	6.94E-06	-0.299899278	-0.072280223
chrX:153046175-153047707	10	1.80E-28	7.15E-06	-0.274658729	-0.106606025
chrX:2846893-2848021	10	8.57E-32	7.67E-06	0.494264424	0.000866625
chrX:53310660-53311582	5	4.33E-15	7.99E-06	-0.126178302	-0.043455942
chrX:153734472-153735204	3	1.39E-19	8.38E-06	0.047667597	0.033782263
chrX:135251416-135251741	4	1.22E-48	9.11E-06	-0.271658927	-0.120111033
chrX:110653460-110654011	2	4.68E-61	9.13E-06	0.273783191	0.100965642
chrX:3227443-3227459	2	3.21E-12	1.05E-05	0.106347005	0.080650666
chrX:140925194-140925367	2	1.33E-16	1.05E-05	0.157753629	0.126725104
chrX:67352731-67353125	4	6.09E-33	1.08E-05	0.095624952	0.060255711
chrX:118012313-118013397	5	1.54E-41	1.11E-05	0.105219981	0.060411393
chrX:134846987-134847724	4	6.82E-23	1.21E-05	0.128481692	0.075872403
chrX:39681281-39681521	2	2.71E-40	1.27E-05	0.259564781	0.147979581
chrX:125953844-125954246	2	1.82E-16	1.28E-05	0.266295911	0.1865571
chrY:22737424-22737969	4	3.73E-25	1.36E-05	-0.24019371	-0.151545086
chrX:111924209-111924370	2	1.56E-28	1.47E-05	0.203091031	0.122323322
chrX:106142458-106143406	3	5.13E-29	1.48E-05	0.098733393	0.054761132
chrX:7811229-7811760	2	1.96E-37	1.58E-05	0.092434824	0.05497032
chrX:95592766-95592962	2	7.02E-12	1.75E-05	0.079287141	0.062974882
chrX:33744176-33744947	4	3.77E-25	2.03E-05	-0.149356774	-0.08343036
chrX:125714973-125715487	3	1.26E-23	2.09E-05	0.131707142	0.113279826
chrX:53448902-53449900	12	3.64E-36	2.09E-05	0.193859937	-0.021919861
chrX:152710205-152710928	5	1.50E-35	2.23E-05	0.138523409	0.050901858
chrX:132352214-132353139	5	2.86E-29	2.42E-05	0.111145503	0.060944037
chrX:40944327-40945750	7	3.02E-29	2.43E-05	0.207234313	0.044854192
chrX:70511419-70511777	2	9.15E-14	2.51E-05	0.083164721	0.07816882
chrX:139332682-139332755	2	2.25E-16	2.65E-05	0.300690387	0.221475798
chrX:52826284-52826717	3	1.03E-22	2.77E-05	0.148766346	0.087886397
chrX:2984199-2986093	8	5.23E-16	2.82E-05	0.153506285	0.055369792
chrX:49217045-49217059	2	9.75E-21	3.03E-05	0.064522238	0.042216463
chrX:100129181-100129568	2	2.33E-15	3.03E-05	0.143048803	0.021814872
chrX:55513079-55513504	2	1.12E-33	3.13E-05	0.267397026	0.142191248
chrX:52949505-52950534	4	5.62E-51	3.18E-05	-0.331133996	-0.07803213
chrX:71262878-71263941	3	1.10E-32	3.18E-05	0.105232226	0.056797285
chrX:78002454-78003113	3	7.03E-28	3.45E-05	0.147264018	0.106556774
chrX:133369578-133369745	2	7.71E-27	3.57E-05	0.241996734	0.14964671
chrX:151080481-151081405	6	9.54E-19	3.63E-05	0.0907124	0.05145831
chrX:119760024-119760591	2	1.17E-36	3.67E-05	0.205014468	0.111230786
chrX:30269258-30269613	2	1.80E-18	4.05E-05	0.163876329	0.09652996
chrX:40692132-40693742	8	3.52E-54	4.17E-05	0.10261699	0.043298768
chr17:80273242-80273322	3	2.31E-12	4.72E-05	-0.07119911	-0.066775065
chrX:30247101-30248557	4	5.48E-67	4.80E-05	0.149286344	0.084447002
chrX:24072434-24073134	8	3.35E-29	4.83E-05	0.113238804	0.037476068
chrX:118780518-118780930	4	4.08E-15	4.95E-05	0.076991995	0.036151678
chrX:39436529-39436753	2	1.89E-27	5.08E-05	0.118603596	0.072606388
chrX:152712186-152713268	4	5.51E-55	5.17E-05	0.070426619	0.045508882
chr1:26232820-26234015	15	2.55E-29	5.17E-05	-0.174230342	-0.088437904
chrX:37364379-37364943	4	5.08E-22	5.29E-05	0.072254093	0.037404902
chrX:92928229-92929446	12	3.17E-46	5.39E-05	-0.137464727	-0.010601038
chrX:154293390-154293850	2	4.41E-19	5.60E-05	0.077652268	0.05372886
chrX:77914054-77914149	3	1.68E-16	5.73E-05	-0.191258696	-0.109778324
chrX:140008844-140009459	3	2.46E-15	6.15E-05	0.150161458	0.082880785
chrX:134971153-134971730	4	3.08E-14	6.53E-05	0.253595281	0.109618408
chrX:102809791-102809882	2	6.07E-18	6.61E-05	-0.155241645	-0.114657862
chrX:123479823-123480013	2	4.18E-13	6.76E-05	0.114152276	0.113492278
chrX:102348634-102349348	3	1.27E-24	6.84E-05	0.083504239	0.050231562
chrX:57161994-57162355	2	1.26E-28	6.85E-05	0.083421531	0.051087362
chrX:48165587-48166824	7	1.04E-20	7.33E-05	0.077958211	0.032686542
chrX:154062535-154063363	3	7.11E-19	0.000101163	0.192986359	0.105921978
chrX:44202713-44203803	6	8.19E-21	0.000104693	-0.16548911	-0.037686102
chrX:68003285-68004195	5	2.19E-36	0.00010484	0.06898598	0.039390372
chrX:14547147-14547618	4	8.62E-17	0.000110295	0.303479251	0.028239229
chr17:38333606-38334623	9	6.54E-20	0.000116551	-0.138430821	-0.055626159
chrX:10851627-10852037	6	6.80E-22	0.000121594	0.198953323	0.019280501
chrX:10126321-10126881	5	2.57E-41	0.000123176	-0.195792082	-0.037860749
chr11:47235900-47236131	3	2.10E-13	0.000133459	-0.227028265	-0.14876132
chrY:3447157-3447947	3	4.65E-41	0.000135969	0.058418025	0.037583231
chrX:106957165-106958499	4	4.37E-47	0.000140995	0.097953122	0.048298028
chr20:39767358-39767490	2	1.90E-12	0.000142718	0.11770207	0.116806956
chrX:131547697-131547841	3	8.29E-14	0.000168348	0.140307864	0.079446385
chrX:13670524-13671632	13	2.74E-41	0.000180695	-0.167923225	-0.036741378
chrX:68052208-68052409	2	3.25E-12	0.000197319	-0.162772747	-0.060942895
chr12:11002071-11002609	5	1.01E-22	0.000210958	-0.211128462	-0.057980404
chrX:68058033-68058376	2	1.60E-38	0.000238749	0.093705855	0.049758738
chrX:41112620-41113244	4	1.01E-22	0.00024705	-0.177466132	-0.054038686
chrX:148552552-148552834	4	1.17E-16	0.000261009	-0.090289435	-0.022774629
chr2:84104579-84106388	12	3.50E-187	0.000261933	-0.267644019	-0.042243493
chrX:114422727-114424082	6	3.35E-22	0.000270798	0.104900228	0.048625786
chrX:9430465-9431326	7	4.89E-66	0.000280964	0.217670088	0.061310382
chrX:86772364-86772895	4	9.00E-50	0.000293781	-0.184562815	-0.085177526
chrX:135613887-135614367	3	2.48E-19	0.000294072	0.120539212	0.059272505
chrX:113815930-113816304	5	4.40E-27	0.000300083	-0.161767495	-0.056082896
chrX:106961541-106962264	2	1.64E-27	0.000317759	0.070752939	0.02381142
chrX:41192402-41194214	11	2.65E-19	0.000366826	0.04852128	0.021576891
chr10:128593624-128594417	8	6.20E-15	0.000371034	-0.152987669	-0.094539607
chrX:130204734-130204910	2	3.05E-15	0.000404034	0.167535979	0.101079672
chrX:40064418-40064789	2	1.70E-15	0.000424431	0.097842898	0.085117789
chrX:153532354-153533342	5	4.63E-62	0.000436339	0.135341856	0.042540096
chrX:15871902-15873761	11	6.06E-29	0.000463827	0.199770511	0.030336988
chr10:88854588-88854610	2	1.22E-12	0.000512144	-0.202709284	-0.115434631
chrX:152585092-152585214	2	4.98E-17	0.000526239	0.047505105	0.033760544
chrX:18691141-18691243	2	2.56E-12	0.000539743	0.055903218	0.048715063
chrX:152586916-152587146	3	1.08E-15	0.00056454	-0.149753623	-0.083849852
chr19:2428514-2428677	3	1.32E-11	0.000595449	-0.066404141	-0.038585643
chrX:7895031-7896231	16	6.48E-34	0.000618509	-0.090638268	0.007108689
chrX:3234921-3235329	2	6.15E-21	0.000664778	0.053065942	0.044491815
chrX:118284586-118285788	12	2.26E-20	0.000730714	0.152141349	0.089542695
chrX:3264341-3265404	13	1.94E-60	0.000757006	0.375160601	0.043256459
chr16:91602-91663	2	2.16E-12	0.000785108	-0.06254512	-0.021843335
chrX:44401762-44402448	5	4.81E-19	0.000788487	0.187389539	0.026653635
chrX:153141065-153141905	7	4.12E-40	0.000857496	-0.11502614	-0.047694873
chr18:59221985-59222050	2	8.98E-12	0.00091239	-0.161594609	-0.148382301
chrX:72348015-72348370	3	1.05E-13	0.000919139	0.198396872	0.065946519
chrX:153688618-153688775	4	4.31E-19	0.000932016	0.051108266	0.034320971
chr7:153110762-153110994	2	5.43E-19	0.000951333	-0.091557784	-0.052576629
chrX:47081688-47082076	3	5.48E-13	0.000997322	0.095759632	0.053732815
chrX:15518434-15519107	6	2.50E-28	0.001030603	0.141987523	-0.021725526
chrX:114141368-114142300	3	9.74E-19	0.00109498	0.216960128	0.142841748
chr9:84302083-84302344	2	2.11E-28	0.001121812	-0.162146928	-0.077979321
chr5:176558909-176560116	7	2.18E-24	0.001134207	-0.200208734	-0.076455547
chrX:153247499-153248513	4	3.28E-99	0.001239613	-0.311920662	-0.080063929
chrX:52651887-52651893	2	6.02E-12	0.00134388	0.080201625	0.060088958
chr16:85518792-85519308	8	5.61E-14	0.00154258	-0.085385716	-0.048780661
chr3:16647343-16648294	4	1.01E-131	0.001545115	-0.235168365	-0.055746744
chrX:36981602-36982194	4	1.12E-19	0.001550708	-0.320064457	-0.145964509
chr13:114287934-114288471	3	1.24E-20	0.001586778	0.104754036	0.034723438
chrX:99195948-99196193	2	7.44E-15	0.001614895	0.127338284	0.050698916
chrX:113624155-113625050	4	1.69E-17	0.001652943	0.135025821	0.061174317
chr11:111847692-111848400	10	9.97E-15	0.00166807	-0.120601902	-0.07649648
chr12:10658281-10658539	3	4.55E-14	0.002034147	0.068861342	0.039792787
chr6:49681178-49681391	7	5.09E-12	0.002211566	-0.137520753	-0.124382878
chrX:71354944-71355311	2	7.31E-30	0.002328724	0.141891478	0.070525755
chrX:73163537-73164390	9	4.82E-22	0.002438472	0.163291358	0.028750738
chrX:114426240-114426759	3	6.81E-15	0.002584906	0.038034246	-0.000449697
chrX:74962975-74963719	4	1.06E-22	0.00301887	0.235956903	0.073129811
chr11:70829968-70830029	2	1.93E-11	0.003727429	-0.085956502	-0.036317805
chrX:118207533-118207749	4	1.40E-13	0.004327551	0.042257094	0.017722708
chr11:111955637-111956844	10	2.04E-60	0.004401385	0.127680568	0.040203616
chrX:49832094-49832257	3	4.79E-16	0.005155611	0.209020848	0.104611755
chrX:39679986-39680221	2	5.96E-20	0.005839234	-0.368024035	-0.179921841
chrX:91033945-91034390	4	1.45E-25	0.006116502	0.132373586	0.015918323
chr5:118691415-118691794	6	8.77E-13	0.006323647	0.089086365	0.043235728
chrX:119037243-119037561	2	8.10E-17	0.006980949	0.052103874	0.027406113
chrX:47001685-47001792	2	7.03E-56	0.007252746	0.220323098	0.110397686
chrX:13706962-13707135	4	2.60E-11	0.00747412	-0.066307058	-0.013151797
chr19:58095424-58095659	8	1.51E-11	0.007965179	-0.071094973	-0.03927337
chrX:152109741-152110833	4	1.95E-117	0.008180294	-0.415841959	-0.08315364
chr1:9884565-9884732	8	9.39E-12	0.009106698	-0.103879347	-0.076159445
chr14:100069535-100070043	5	1.92E-12	0.009615066	-0.124771744	-0.072282065
chrX:19443172-19443222	2	2.26E-16	0.010034577	-0.175302432	-0.091162773
chr7:1883390-1883760	3	1.07E-11	0.01027433	-0.115918162	-0.094919447
chr13:23489472-23490053	5	2.47E-32	0.011276286	-0.282797682	-0.073470426
chrX:72666283-72667379	10	1.42E-65	0.011759985	-0.30028766	-0.083791781
chr10:124638756-124639410	16	6.76E-16	0.012524121	-0.214159787	-0.071852308
chr19:15121385-15121596	6	6.01E-12	0.01314022	-0.090602164	-0.068337989
chrX:119604444-119604500	2	5.05E-38	0.014418868	0.099638666	0.09667499
chrX:24761398-24761808	3	1.43E-17	0.015174813	0.127702829	0.050328118
chrX:142719333-142719640	3	4.42E-16	0.015948781	0.130390541	0.048194276
chr16:66612955-66613582	12	1.24E-12	0.016046619	-0.093222038	-0.041437108
chr7:153108642-153109538	5	1.03E-151	0.016068413	-0.246497376	-0.063544206
chr13:47472050-47472429	11	4.97E-14	0.018245326	0.068022551	0.037327899
chr2:208576279-208577105	3	2.19E-20	0.018721572	-0.152431435	-0.04926106
chr1:160864761-160865146	3	3.51E-18	0.018968065	0.095630738	0.037967658
chr2:75425832-75426726	7	2.95E-15	0.019949999	-0.078231689	-0.031672804
chrX:70272390-70273384	7	6.77E-20	0.020539043	-0.27148338	-0.087704533
chr7:89748238-89748810	10	2.15E-12	0.021860322	-0.19358521	-0.068577436
chr5:135364827-135365012	4	2.10E-12	0.025942299	-0.103219022	-0.069462767
chr1:50489240-50489954	15	1.75E-13	0.026588957	-0.092179712	-0.045074079
chr11:1463541-1463554	2	2.86E-11	0.031064671	-0.181584004	-0.165306462
chrX:154007394-154007585	2	2.11E-12	0.031886343	0.077704228	0.037660625
chrX:154252172-154252341	2	2.38E-18	0.0344849	0.148233303	0.075018555
chrX:6145730-6145771	2	1.33E-12	0.036380645	0.093639742	0.037878131
chr17:22191704-22191979	4	1.48E-21	0.037538181	-0.101446886	-0.043961734
chrX:24045303-24045379	2	2.96E-14	0.038819553	0.124593159	0.052173593
chr6:29942951-29944130	15	1.70E-19	0.042914165	-0.112015354	-0.052408568
chr6:100895050-100895481	4	8.02E-13	0.046452449	-0.204895649	-0.091723991
