# Supplementary material for: Epigenetic stratification of head and neck cancer survivors reveals differences in lycopene levels, alcohol consumption, and methylation of immune regulatory genes
Source: Clin Epigenetics. 2020 Sep 11;12:138. doi: 10.1186/s13148-020-00930-5 (PMC7488769; doi:10.1186/s13148-020-00930-5)
Supplement: Supplementary file 3 — Additional file 3. DMPs between blue and yellow groups. [file 13148_2020_930_MOESM3_ESM.csv]

chr	pos	strand	Name	Probe_rs	Probe_maf	CpG_rs	CpG_maf	SBE_rs	SBE_maf	Islands_Name	Relation_to_Island	UCSC_RefGene_Name	UCSC_RefGene_Accession	UCSC_RefGene_Group	Phantom	DMR	Enhancer	HMM_Island	Regulatory_Feature_Name	Regulatory_Feature_Group	DHS	logFC	AveExpr	t	P.Value	adj.P.Val	B
chrX	152599402	-	cg16756025	NA	NA	NA	NA	NA	NA	chrX:152599434-152600076	N_Shore	ZNF275	NM_001080485	TSS1500	high-CpG:152252491-152252657			X:152252540-152253259	X:152599025-152600555	Promoter_Associated		-2.60855594	-1.684058517	-15.53329025	4.66E-14	2.18E-08	19.28088145
chrX	63614857	+	cg14961598	NA	NA	NA	NA	NA	NA	chrX:63614957-63615423	N_Shore	MTMR8	NM_017677	Body					X:63614856-63615958	Promoter_Associated	TRUE	-2.654108284	-2.255429521	-14.58257554	1.86E-13	4.33E-08	18.32082253
chr1	147752860	-	cg05959459	NA	NA	NA	NA	NA	NA	chr1:147752859-147753165	Island					DMR		1:146219325-146220353	1:147752623-147752913	Unclassified_Cell_type_specific	TRUE	-0.995571264	-2.937624072	-10.38457675	2.23E-10	3.47E-05	12.8832682
chr6	27791876	-	cg21504815	rs200500	0.272135	NA	NA	NA	NA	chr6:27791780-27792217	Island	HIST1H4J	NM_021968	TSS200				6:27899728-27900365				-1.594491508	-2.576950209	-9.96576038	5.02E-10	5.86E-05	12.21309827
chr6	27799370	-	cg11744777	rs146660862	0.0224	NA	NA	NA	NA	chr6:27798990-27799427	Island	HIST1H4K	NM_003541	TSS200				6:27906800-27907406				-1.294429335	-1.781831511	-9.762333617	7.50E-10	7.01E-05	11.87806317
chrX	48398133	-	cg06172626	rs77810867	0.000602	NA	NA	NA	NA	chrX:48397759-48398529	Island	TBC1D25;TBC1D25	NM_002536;NM_002536	1stExon;5'UTR	high-CpG:48282764-48283111			X:48282721-48283434	X:48397581-48398829	Promoter_Associated		1.435306602	-0.538356364	9.609579205	1.02E-09	7.92E-05	11.62232011
chr17	18967117	+	cg02146966	rs148776115	0.0316	NA	NA	NA	NA	chr17:18966946-18967196	Island							17:18907681-18908105				-1.402915739	-2.79529219	-9.382077519	1.61E-09	0.000104572	11.23473662
chrX	152599398	-	cg08076861	NA	NA	NA	NA	NA	NA	chrX:152599434-152600076	N_Shore	ZNF275	NM_001080485	TSS1500	high-CpG:152252491-152252657			X:152252540-152253259	X:152599025-152600555	Promoter_Associated		-1.501830596	-1.12326945	-9.330741595	1.79E-09	0.000104572	11.14616083
chr14	50053030	-	cg26121561	NA	NA	NA	NA	NA	NA	chr14:50052650-50053033	Island	RPS29;RPS29	NM_001030001;NM_001032	1stExon;1stExon				14:49122401-49123292	14:50052326-50054249	Promoter_Associated	TRUE	-0.733606488	-2.438729026	-8.893335833	4.44E-09	0.000216359	10.37456769
chrX	153991813	-	cg17274024	NA	NA	NA	NA	NA	NA	chrX:153990840-153991831	Island	DKC1;DKC1	NM_001142463;NM_001363	Body;Body				X:153643943-153645113	X:153990229-153991934	Promoter_Associated		0.824144678	-2.113848695	8.824698438	5.13E-09	0.000216359	10.25072395
chr12	38710433	+	cg14795047	rs4882284	0.298898	NA	NA	NA	NA	chr12:38710392-38710643	Island	ALG10B	NM_001013620	TSS200				12:36996660-36997057	12:38709958-38711075	Promoter_Associated	TRUE	-1.668345124	-2.80832094	-8.80297212	5.37E-09	0.000216359	10.21136535
chrX	92928730	-	cg24114390	rs150887981	0.028933	NA	NA	NA	NA	chrX:92928546-92928786	Island	FAM133A;FAM133A;NAP1L3;FAM133A;FAM133A	NM_001171111;NM_001171109;NM_004538;NM_173698;NM_001171110	TSS1500;TSS1500;TSS200;TSS1500;TSS1500		CDMR		X:92814671-92815442	X:92927707-92929085	Unclassified_Cell_type_specific	TRUE	-1.756957626	-1.526328131	-8.786191066	5.56E-09	0.000216359	10.18091355
chr1	221054707	-	cg07179669	NA	NA	NA	NA	NA	NA	chr1:221054554-221054888	Island	HLX	NM_021958	Body		CDMR		1:219120960-219121605				-0.923200255	-3.350224129	-8.73123918	6.25E-09	0.000217239	10.08087819
chr2	7006339	+	cg25494151	NA	NA	NA	NA	NA	NA	chr2:7005163-7006340	Island	CMPK2	NM_207315	TSS1500							TRUE	0.697336895	-3.231798494	8.711573521	6.51E-09	0.000217239	10.04496049
chr3	159756793	-	cg26772854	NA	NA	NA	NA	NA	NA	chr3:159756632-159756997	Island						TRUE	3:161239384-161239656				0.819461923	-2.970645909	8.613458507	8.03E-09	0.000249923	9.864830708
chr3	101405552	+	cg06789412	NA	NA	NA	NA	NA	NA	chr3:101405309-101405688	Island	RPL24;RPL24	NM_000986;NM_000986	1stExon;5'UTR				3:102887664-102888378	3:101404940-101405862	Unclassified		-2.113402787	-2.158194024	-8.55588975	9.08E-09	0.000265051	9.758417015
chr15	77711686	+	cg22256960	rs62007299	0.434624	NA	NA	NA	NA	chr15:77711625-77712910	Island							15:75498600-75499934				-2.022338115	-1.613126174	-8.389427528	1.30E-08	0.000357211	9.447702719
chr19	54023915	+	cg05264510	rs34859319	0.386715	NA	NA	NA	NA	chr19:54023868-54024560	Island	ZNF331	NM_018555	TSS1500		DMR		19:58715544-58716735	19:54023632-54024735	Promoter_Associated		-1.350929387	-2.437568293	-8.219872082	1.88E-08	0.000452455	9.126599302
chr4	7072552	-	cg17393702	NA	NA	NA	NA	NA	NA	chr4:7069098-7070402	S_Shelf								4:7072421-7072911	Unclassified	TRUE	0.750061749	-3.235413425	8.2121318	1.91E-08	0.000452455	9.111829495
chr21	30446238	+	cg24568646	NA	NA	NA	NA	NA	NA	chr21:30445575-30446255	Island	CCT8	NM_006585	TSS1500				21:29367413-29368268	21:30445557-30446488	Promoter_Associated		-1.567035635	-2.667874389	-8.206457757	1.94E-08	0.000452455	9.100996258
chr6	108485837	+	cg20652607	NA	NA	NA	NA	NA	NA	chr6:108485671-108490539	Island	NR2E1	NM_003269	TSS1500		CDMR		6:108591995-108595073				-1.261286495	-2.70647179	-8.18139097	2.05E-08	0.000455271	9.053074674
chr3	154042025	-	cg21483475	NA	NA	NA	NA	NA	NA	chr3:154042004-154042376	Island	DHX36;DHX36	NM_001114397;NM_020865	1stExon;1stExon				3:155524598-155525114	3:154041214-154042944	Promoter_Associated	TRUE	-1.452274354	-2.973027686	-8.083615011	2.54E-08	0.000516576	8.865176564
chr19	35760677	+	cg14558639	NA	NA	NA	NA	NA	NA	chr19:35760457-35760865	Island	USF2;USF2	NM_003367;NM_207291	Body;Body				19:40450730-40452705	19:35760371-35761697	Promoter_Associated		1.351927625	-1.587327727	8.077266544	2.58E-08	0.000516576	8.852922966
chr17	58156344	-	cg18515171	rs1078378	0.165446	NA	NA	NA	NA	chr17:58156010-58156427	Island	HEATR6	NM_022070	TSS200				17:55510564-55511194	17:58155190-58156589	Promoter_Associated		-0.941936994	-2.566276918	-8.059262913	2.68E-08	0.000516576	8.818137411
chr20	18268978	+	cg26446827	NA	NA	NA	NA	NA	NA	chr20:18268544-18269405	Island	ZNF133;ZNF133	NM_001083330;NM_003434	TSS200;TSS200				20:18216545-18217869	20:18268124-18269933	Unclassified		-1.410278728	-2.70903596	-8.029496336	2.86E-08	0.000516576	8.760508894
chr2	119915139	-	cg11873147	rs76004446	0.021286	NA	NA	NA	NA	chr2:119914126-119916663	Island	C1QL2	NM_182528	Body				2:119631323-119633133				0.744388071	-0.45926213	8.027297225	2.88E-08	0.000516576	8.756245686
chr17	25621979	+	cg12457451	NA	NA	NA	NA	NA	NA	chr17:25620999-25621730	S_Shore	WSB1;WSB1	NM_134265;NM_015626	Body;Body				17:22646096-22646283			TRUE	0.888522353	-2.476469771	7.981748864	3.18E-08	0.000550352	8.667769119
chr1	77333122	+	cg16966815	NA	NA	NA	NA	NA	NA	chr1:77333111-77334534	Island	ST6GALNAC5	NM_030965	TSS200		DMR		1:77105662-77107145	1:77332889-77334268	Unclassified	TRUE	-0.710625164	-2.676593831	-7.952116002	3.40E-08	0.000553769	8.610027518
chr7	25896850	+	cg00237631	NA	NA	NA	NA	NA	NA	chr7:25896713-25896925	Island							7:25862914-25863422	7:25896100-25897025	Unclassified		-1.06103019	-1.684732519	-7.941673291	3.48E-08	0.000553769	8.589645309
chr5	94890715	+	cg18106800	NA	NA	NA	NA	NA	NA	chr5:94890407-94891169	Island	ARSK;TTC37	NM_198150;NM_014639	TSS200;TSS200				5:94916047-94916925	5:94890083-94891660	Promoter_Associated		-1.171118212	-2.764705043	-7.921712486	3.64E-08	0.000553769	8.550636437
chr19	10197190	+	cg19463471	NA	NA	NA	NA	NA	NA	chr19:10196696-10197857	Island	C19orf66	NM_018381	Body				19:10057697-10058857	19:10196404-10197998	Promoter_Associated		0.738813606	-1.752239681	7.916920232	3.68E-08	0.000553769	8.54126146
chrX	107335011	-	cg02010442	NA	NA	NA	NA	NA	NA	chrX:107334420-107335139	Island	ATG4A;PSMD10;ATG4A;PSMD10;ATG4A;ATG4A	NM_178270;NM_170750;NM_052936;NM_002814;NM_052936;NM_178270	1stExon;TSS200;1stExon;TSS200;5'UTR;5'UTR				X:107221077-107221814	X:107334396-107335296	Promoter_Associated	TRUE	-2.163769284	-2.467531536	-7.847900979	4.29E-08	0.000610929	8.405828556
chr6	29617817	+	cg08319422	NA	NA	NA	NA	NA	NA	chr6:29617765-29617974	Island						TRUE	6:29725745-29726001	6:29617294-29618607	Promoter_Associated		-1.59874868	-2.988665566	-7.833061824	4.43E-08	0.000610929	8.376609849
chr7	5571608	+	cg04490349	rs2966449	0.358661	NA	NA	NA	NA	chr7:5569062-5570594	S_Shore	ACTB	NM_001101	TSS1500					7:5571219-5571874	Promoter_Associated		-2.018183779	-2.691966388	-7.831692774	4.45E-08	0.000610929	8.373912358
chrX	70402012	+	cg02330362	NA	NA	NA	NA	NA	NA	chrX:70401862-70402213	Island						TRUE	X:70318588-70318938	X:70401417-70402562	Promoter_Associated	TRUE	-0.803234265	-1.549652877	-7.767872333	5.13E-08	0.000672916	8.247828668
chr3	143692146	-	cg00826921	NA	NA	NA	NA	NA	NA	chr3:143689733-143692279	Island	C3orf58;C3orf58	NM_173552;NM_001134470	Body;TSS200				3:145173183-145175115	3:143691881-143692887	Promoter_Associated		-1.71776353	-1.700117718	-7.763235835	5.19E-08	0.000672916	8.238643191
chr2	44223328	-	cg26538116	NA	NA	NA	NA	NA	NA	chr2:44222741-44223732	Island	LRPPRC	NM_133259	TSS200					2:44222546-44223964	Promoter_Associated		-1.652643534	-3.248692795	-7.712925771	5.81E-08	0.000691219	8.13874995
chr4	5713005	-	cg21210758	NA	NA	NA	NA	NA	NA	chr4:5713035-5713451	N_Shore	EVC;EVC	NM_153717;NM_153717	1stExon;5'UTR	high-CpG:5763741-5764055			4:5763706-5764590	4:5712690-5713195	Unclassified		0.471494477	-2.175950837	7.711268889	5.83E-08	0.000691219	8.13545319
chr17	6559680	-	cg26142236	NA	NA	NA	NA	NA	NA	chr17:6559363-6560803	Island							17:6498691-6501511				-0.681312667	-2.464848396	-7.689564854	6.13E-08	0.000691219	8.092227065
chrX	47420425	+	cg27264374	rs12556182	0.000601	NA	NA	NA	NA	chrX:47420402-47421099	Island	ARAF	NM_001654	TSS200				X:47305292-47306011	X:47419968-47421096	Promoter_Associated	TRUE	1.025336736	-2.609413554	7.666296883	6.46E-08	0.000691219	8.04580202
chr3	158520176	-	cg09459188	NA	NA	NA	NA	NA	NA	chr3:158519509-158520329	Island	MFSD1;MFSD1	NM_022736;NM_001167903	Body;Body				3:160002137-160003086	3:158519229-158520445	Promoter_Associated		-0.648592572	-3.234178595	-7.660454829	6.54E-08	0.000691219	8.034132088
chr5	49962954	+	cg01547622	NA	NA	NA	NA	NA	NA	chr5:49962267-49963777	Island	PARP8	NM_024615	1stExon	high-CpG:49998211-49998891	DMR		5:49997987-49999607			TRUE	-1.271955105	-3.166664086	-7.656171926	6.61E-08	0.000691219	8.02557319
chr11	108338403	-	cg26039283	NA	NA	NA	NA	NA	NA		OpenSea	C11orf65	NM_152587	TSS200					11:108337685-108338554	Promoter_Associated		0.613537642	-3.366124543	7.654979124	6.62E-08	0.000691219	8.023188986
chr6	138725872	-	cg21016503	rs9495076	0.200623	NA	NA	NA	NA	chr6:138724617-138726215	Island	HEBP2	NM_014320	Body	high-CpG:138767007-138767740			6:138767559-138768029	6:138725850-138726121	Promoter_Associated		-0.890961875	-2.667113661	-7.644607433	6.78E-08	0.000691219	8.00244814
chr16	75600014	-	cg03699307	NA	NA	NA	NA	NA	NA	chr16:75600006-75600860	Island	GABARAPL2	NM_007285	TSS1500				16:74157211-74158474	16:75599568-75601216	Promoter_Associated	TRUE	-2.029584223	-2.232700652	-7.63643594	6.91E-08	0.000691219	7.986094987
chr5	77806051	+	cg04833050	NA	NA	NA	NA	NA	NA	chr5:77805753-77806313	Island	LHFPL2	NM_005779	5'UTR			TRUE	5:77841282-77842063	5:77805104-77806819	Unclassified_Cell_type_specific	TRUE	-0.736623518	-3.205830953	-7.633706292	6.95E-08	0.000691219	7.980629906
chr9	107690075	-	cg14470647	rs2437817	0.341541	NA	NA	NA	NA	chr9:107689847-107690798	Island	ABCA1	NM_005502	5'UTR				9:106729346-106730595	9:107688413-107690983	Promoter_Associated		-1.544552369	-1.637931711	-7.633372118	6.96E-08	0.000691219	7.979960766
chrX	78622682	+	cg15682807	NA	NA	NA	NA	NA	NA		OpenSea	ITM2A;ITM2A	NM_004867;NM_001171581	1stExon;1stExon		DMR		X:78509089-78509412				-0.776935467	-1.256667584	-7.61229935	7.30E-08	0.000709978	7.937729203
chr8	145670370	-	cg13390998	NA	NA	NA	NA	NA	NA	chr8:145669110-145670460	Island	NFKBIL2	NM_013432	TSS1500				8:145639980-145641261	8:145668324-145670510	Promoter_Associated		-1.603294772	-2.746601038	-7.602999838	7.45E-08	0.000710338	7.919069564
chr19	11708223	-	cg27495336	NA	NA	NA	NA	NA	NA	chr19:11708277-11708683	N_Shore	ZNF627	NM_145295	TSS200				19:11569137-11569834	19:11707869-11709087	Promoter_Associated		0.698344688	-3.087834959	7.57847689	7.88E-08	0.000736054	7.869797373
chr11	47380751	+	cg02647874	NA	NA	NA	NA	NA	NA	chr11:47376651-47377236	S_Shelf	SPI1;SPI1	NM_003120;NM_001080547	Body;Body					11:47380689-47380851	Gene_Associated_Cell_type_specific		-1.222553779	0.471212833	-7.550731296	8.40E-08	0.000768692	7.81393407
chr15	45694435	-	cg11821927	NA	NA	NA	NA	NA	NA	chr15:45694410-45695794	Island	SPATA5L1;SPATA5L1	NR_027635;NM_024063	TSS200;TSS200				15:43481646-43483086	15:45694294-45694745	Promoter_Associated		-0.951526	-2.843413717	-7.5417076	8.57E-08	0.00076958	7.795739121
chr3	105087718	+	cg12226306	NA	NA	NA	NA	NA	NA	chr3:105088072-105088339	N_Shore	ALCAM	NM_001627	Body				3:106570266-106571237	3:105087117-105088964	Promoter_Associated		0.888998329	-1.644672206	7.52387935	8.93E-08	0.000786407	7.759752846
chr2	88927289	+	cg27417846	NA	NA	NA	NA	NA	NA	chr2:88926237-88927295	Island	EIF2AK3	NM_004836	TSS200				2:88707224-88708832	2:88926739-88927886	Promoter_Associated		-1.246100393	-2.720079307	-7.506308423	9.29E-08	0.000797024	7.724236325
chr2	176962658	+	cg04654153	rs116640605	0.015204	NA	NA	NA	NA	chr2:176964062-176965509	N_Shore						TRUE	2:176670342-176670920	2:176961746-176963009	Unclassified		-1.266269787	-3.367608662	-7.497821872	9.47E-08	0.000797024	7.707064621
chr19	571802	-	cg18341969	rs62132624	0.057182	NA	NA	NA	NA	chr19:572278-573134	N_Shore	BSG;BSG;BSG	NM_198589;NM_198591;NM_001728	TSS1500;Body;TSS1500	low-CpG:522727-522822			19:522107-522803				0.719614956	-3.053445617	7.49257751	9.59E-08	0.000797024	7.696447429
chr6	27841122	-	cg25845597	NA	NA	NA	NA	NA	NA	chr6:27841001-27841244	Island	HIST1H4L;HIST1H3I	NM_003546;NM_003533	1stExon;TSS1500		DMR		6:27948936-27949392	6:27840905-27841710	Unclassified		-1.75402834	-3.117072554	-7.486172655	9.73E-08	0.000797024	7.683474876
chr11	62495898	-	cg11495399	rs117968962	0.02474	NA	NA	NA	NA	chr11:62493994-62495127	S_Shore	HNRNPUL2;TTC9C	NM_001079559;NM_173810	TSS1500;TSS200				11:62252474-62252595	11:62494750-62496440	Promoter_Associated		0.815456552	-2.571986802	7.467275246	1.02E-07	0.000817907	7.645161512
chr1	151138996	-	cg07235071	NA	NA	NA	NA	NA	NA		OpenSea	LYSMD1;LYSMD1;SCNM1	NM_001136543;NM_212551;NM_024041	TSS1500;TSS1500;Body								-1.715908201	-4.145828235	-7.435499522	1.09E-07	0.000864797	7.580610032
chr7	157361752	-	cg21606115	rs221294	0.08323	NA	NA	NA	NA	chr7:157361512-157361805	Island	PTPRN2;PTPRN2;PTPRN2	NM_002847;NM_130842;NM_130843	Body;Body;Body				7:157053965-157054566	7:157360891-157362762	Unclassified_Cell_type_specific	TRUE	-0.558761549	-3.105002511	-7.420390182	1.13E-07	0.000880393	7.549859553
chr11	208423	-	cg11081185	NA	NA	NA	NA	NA	NA	chr11:206975-209225	Island	RIC8A;BET1L;BET1L	NM_021932;NM_016526;NM_001098787	TSS200;TSS1500;TSS1500				11:197651-199771				-2.109863403	-2.118421678	-7.412608546	1.15E-07	0.000881578	7.534008256
chr15	54270947	-	cg12354566	NA	NA	NA	NA	NA	NA		OpenSea					RDMR	TRUE	15:52057841-52058253				0.660589105	-2.454861808	7.36109439	1.30E-07	0.000964458	7.428831201
chr1	171750926	+	cg03762505	NA	NA	NA	NA	NA	NA	chr1:171750399-171750934	Island	METTL13;METTL13;METTL13;METTL13;METTL13;METTL13	NM_001007239;NM_015935;NM_001007239;NM_014955;NM_014955;NM_015935	1stExon;5'UTR;5'UTR;1stExon;5'UTR;1stExon				1:170016934-170017922	1:171750021-171751332	Promoter_Associated		-2.032314555	-0.530753338	-7.359534743	1.30E-07	0.000964458	7.425640302
chr14	24912049	-	cg23456826	rs17184766	0.001341	NA	NA	NA	NA	chr14:24911411-24912119	Island	SDR39U1	NM_020195	TSS200				14:23981252-23982030	14:24910957-24912402	Promoter_Associated		-1.481170386	-2.489717485	-7.342734035	1.35E-07	0.000986882	7.391243176
chr6	133135687	-	cg11877577	rs57172226	0.04479	NA	NA	NA	NA	chr6:133135364-133135829	Island	RPS12;SNORD101	NM_001016;NR_002434	TSS200;TSS1500				6:133177032-133177501	6:133135085-133136146	Promoter_Associated	TRUE	-0.875690387	-2.687209157	-7.327699	1.40E-07	0.001006002	7.360423239
chr16	3627546	+	cg22171142	NA	NA	NA	NA	NA	NA		OpenSea	NLRC3	NM_178844	TSS200					16:3627053-3627741	Unclassified_Cell_type_specific		0.59388493	-1.680982406	7.282916137	1.55E-07	0.001086768	7.268412935
chr19	44439673	+	cg15480830	NA	NA	NA	NA	NA	NA	chr19:44439200-44439612	S_Shore								19:44438780-44440262	Unclassified		0.89664098	-2.86734622	7.280484038	1.56E-07	0.001086768	7.263406942
chr1	228645627	+	cg21453443	NA	NA	NA	NA	NA	NA	chr1:228645196-228646434	Island	HIST3H2A;HIST3H2BB	NM_033445;NM_175055	TSS200;TSS200				1:226711540-226712312	1:228644770-228645978	Promoter_Associated		-1.390026594	-2.925993816	-7.269237379	1.60E-07	0.001086768	7.240245847
chr6	49431023	+	cg03914985	NA	NA	NA	NA	NA	NA	chr6:49430934-49431136	Island	CENPQ;MUT;MUT	NM_018132;NM_000255;NM_000255	TSS200;5'UTR;1stExon				6:49538593-49539260	6:49430584-49431546	Promoter_Associated		-0.891781094	-3.674563063	-7.266933816	1.61E-07	0.001086768	7.235499496
chr2	39893078	-	cg19935171	NA	NA	NA	NA	NA	NA	chr2:39893121-39893496	N_Shore	TMEM178;TMEM178;TMEM178	NM_152390;NM_152390;NM_001167959	1stExon;5'UTR;5'UTR	high-CpG:39746525-39746618			2:39745795-39747433			TRUE	0.854587096	-2.555340461	7.262263001	1.63E-07	0.001086768	7.225873008
chr3	187461998	-	cg01235203	NA	NA	NA	NA	NA	NA	chr3:187461974-187462197	Island	BCL6	NM_001706	5'UTR				3:188944669-188944936				-1.095401353	-2.278695783	-7.255738189	1.65E-07	0.001087785	7.212419729
chr11	110583882	+	cg04417028	NA	NA	NA	NA	NA	NA	chr11:110581839-110583883	Island	ARHGAP20	NM_020809	TSS1500		CDMR			11:110582890-110584551	Unclassified	TRUE	-1.364587103	-3.092981579	-7.246146986	1.69E-07	0.001089697	7.192631847
chr5	121297486	-	cg12597276	rs2972696	0.110465	NA	NA	NA	NA	chr5:121297504-121297895	N_Shore	SRFBP1	NM_152546	TSS200				5:121325218-121325874	5:121297082-121298537	Promoter_Associated		-1.222904095	-3.256941982	-7.242999494	1.70E-07	0.001089697	7.186135027
chr13	46961818	-	cg10101074	NA	NA	NA	NA	NA	NA	chr13:46960684-46961670	S_Shore	C13orf18	NM_025113	TSS200				13:45858625-45859899	13:46961070-46961908	Unclassified	TRUE	-1.000564509	-3.116342026	-7.229231248	1.76E-07	0.001109867	7.157697396
chr3	101232368	+	cg06081716	NA	NA	NA	NA	NA	NA	chr3:101231610-101232173	S_Shore	SENP7;SENP7	NM_001077203;NM_020654	TSS1500;TSS1500					3:101231215-101232662	Promoter_Associated		0.563004852	-3.450704154	7.203369449	1.87E-07	0.001142858	7.104200988
chr8	38239417	-	cg27524515	NA	NA	NA	NA	NA	NA	chr8:38239342-38240670	Island	WHSC1L1;WHSC1L1;WHSC1L1;WHSC1L1	NM_023034;NM_023034;NM_017778;NM_017778	1stExon;5'UTR;5'UTR;1stExon	high-CpG:38358495-38358962			8:38358374-38359986				0.863343684	-1.94870503	7.200692636	1.88E-07	0.001142858	7.098657902
chr13	38924412	+	cg26110653	NA	NA	NA	NA	NA	NA	chr13:38923957-38924413	Island	UFM1	NM_016617	Body	low-CpG:37822355-37822431			13:37821931-37822478	13:38922825-38924707	Promoter_Associated		-0.849718643	-2.83520838	-7.199515566	1.88E-07	0.001142858	7.096220096
chr8	65290113	-	cg05043349	NA	NA	NA	NA	NA	NA	chr8:65290108-65290946	Island							8:65451753-65453693				-1.273091871	-1.995759134	-7.189582299	1.93E-07	0.001144171	7.075638908
chrX	23761653	-	cg24547622	NA	NA	NA	NA	NA	NA	chrX:23761070-23761610	S_Shore	ACOT9;ACOT9	NM_001033583;NM_001037171	TSS1500;TSS1500					X:23760798-23761743	Promoter_Associated		-1.572363314	-2.659057706	-7.187996406	1.94E-07	0.001144171	7.072351601
chr13	73356072	+	cg00166327	NA	NA	NA	NA	NA	NA	chr13:73355703-73356612	Island	PIBF1;DIS3;DIS3;DIS3;DIS3	NM_006346;NM_014953;NM_014953;NM_001128226;NM_001128226	TSS200;1stExon;5'UTR;1stExon;5'UTR	high-CpG:72253995-72254097			13:72253611-72254593	13:73355140-73356919	Promoter_Associated		-0.939485938	-2.933399912	-7.15637621	2.08E-07	0.001216198	7.006726127
chr9	135457254	+	cg23340478	NA	NA	NA	NA	NA	NA	chr9:135455164-135458586	Island	BARHL1	NM_020064	TSS1500		CDMR	TRUE	9:134446913-134447217				-0.699459538	-3.306340177	-7.124403715	2.25E-07	0.001294191	6.940211496
chr2	135675569	+	cg20459655	NA	NA	NA	NA	NA	NA	chr2:135675772-135677088	N_Shore	CCNT2;CCNT2	NM_058241;NM_001241	TSS1500;TSS1500					2:135675222-135677149	Unclassified		1.096846311	-1.083889948	7.100824373	2.37E-07	0.001302565	6.891056244
chrX	50556361	+	cg09185350	NA	NA	NA	NA	NA	NA	chrX:50556224-50557179	Island	SHROOM4;SHROOM4	NM_020717;NR_027121	Body;Body				X:50572879-50574283			TRUE	-0.654759394	-2.804202273	-7.096004863	2.40E-07	0.001302565	6.88099855
chr3	48481510	+	cg01538982	NA	NA	NA	NA	NA	NA	chr3:48481414-48481805	Island	CCDC51;CCDC51;CCDC72	NM_024661;NM_024661;NM_015933	5'UTR;1stExon;TSS200				3:48456417-48457228	3:48481186-48482222	Promoter_Associated		0.76922092	-2.785184882	7.091836857	2.42E-07	0.001302565	6.872297569
chr5	57879168	+	cg22111038	NA	NA	NA	NA	NA	NA	chr5:57878725-57879177	Island	RAB3C	NM_138453	Body		CDMR		5:57914403-57915018				-0.816130771	-2.416718532	-7.091220262	2.43E-07	0.001302565	6.87101016
chrX	56259094	-	cg03834574	NA	NA	NA	NA	NA	NA	chrX:56258951-56259159	Island	KLF8;KLF8;KLF8;KLF8	NM_001159296;NM_001159296;NM_007250;NM_007250	5'UTR;1stExon;1stExon;5'UTR				X:56275537-56276375				-0.576159652	-2.254914142	-7.089612768	2.44E-07	0.001302565	6.867653541
chr20	47895175	+	cg15286784	rs3818071	0.025187	NA	NA	NA	NA	chr20:47894197-47895199	Island	C20orf199;SNORD12C;C20orf199;C20orf199;ZNFX1	NR_003605;NR_002433;NR_003606;NR_003604;NM_021035	Body;TSS1500;Body;TSS200;TSS1500	high-CpG:47328575-47328585			20:47327526-47328866	20:47894460-47895388	NonGene_Associated		-1.611597461	-1.901960177	-7.079886774	2.49E-07	0.001302565	6.847336134
chr10	73648873	-	cg19811915	rs3901332	0.351598	NA	NA	NA	NA	chr10:73648628-73648956	Island						TRUE	10:73318433-73318962	10:73648345-73649096	Promoter_Associated		1.021261597	-3.53757561	7.072365739	2.54E-07	0.001302565	6.831614839
chr15	38544003	-	cg04854107	rs4923780	0.213241	NA	NA	NA	NA	chr15:38544002-38545532	Island	SPRED1	NM_152594	TSS1500					15:38543172-38544768	Promoter_Associated	TRUE	-1.071309408	-3.229198965	-7.069534204	2.55E-07	0.001302565	6.825693795
chr19	56652447	-	cg26708638	NA	NA	NA	NA	NA	NA	chr19:56652191-56652684	Island	ZNF444	NM_018337	TSS200	high-CpG:61344250-61344914			19:61343604-61344624	19:56651916-56652989	Promoter_Associated		-0.745301371	-4.58897169	-7.064873124	2.58E-07	0.001302565	6.815944286
chr4	166128394	-	cg00040008	NA	NA	NA	NA	NA	NA	chr4:166128385-166129255	Island	KLHL2	NM_007246	TSS1500				4:166347844-166348833	4:166128071-166129904	Promoter_Associated	TRUE	-0.7198642	-2.942931605	-7.063843489	2.59E-07	0.001302565	6.813790163
chr19	45458398	+	cg00239003	NA	NA	NA	NA	NA	NA	chr19:45458213-45459083	Island	CLPTM1	NM_001294	TSS1500				19:50149773-50150923	19:45457689-45459374	Promoter_Associated		-0.944994441	-3.346043329	-7.050117447	2.67E-07	0.001302565	6.785058017
chr6	30584892	-	cg21424801	NA	NA	NA	NA	NA	NA	chr6:30584885-30585677	Island	MRPS18B;PPP1R10	NM_014046;NM_002714	TSS1500;5'UTR				6:30692865-30693273	6:30584892-30585925	NonGene_Associated		-1.409296013	-3.746694397	-7.040053185	2.73E-07	0.001302565	6.763972517
chr5	110074606	-	cg17077776	NA	NA	NA	NA	NA	NA	chr5:110074605-110075223	Island	SLC25A46	NM_138773	TSS200				5:110102505-110103093	5:110073989-110075528	Promoter_Associated		-0.797403395	-3.017083231	-7.039657633	2.74E-07	0.001302565	6.763143484
chr7	151127123	-	cg09159795	rs10265041	0.101035	NA	NA	NA	NA	chr7:151129121-151129341	N_Shore	CRYGN	NM_144727	3'UTR					7:151126440-151128380	Unclassified		-0.707384166	-2.599785177	-7.039462552	2.74E-07	0.001302565	6.762734607
chr12	119417806	-	cg23681581	NA	NA	NA	NA	NA	NA	chr12:119418591-119418834	N_Shore					DMR			12:119417362-119418111	Unclassified	TRUE	0.64399344	-2.60485988	7.036497173	2.76E-07	0.001302565	6.756518646
chr5	147763303	-	cg23459010	NA	NA	NA	NA	NA	NA	chr5:147763283-147763666	Island	FBXO38;FBXO38	NM_030793;NM_205836	TSS1500;TSS1500				5:147743477-147743903	5:147762678-147764339	Promoter_Associated	TRUE	-0.915543306	-3.466485646	-7.034059784	2.77E-07	0.001302565	6.751408434
chr16	67753402	-	cg09791459	NA	NA	NA	NA	NA	NA	chr16:67752849-67753446	Island	GFOD2;GFOD2;GFOD2	NR_027399;NR_027398;NM_030819	TSS200;TSS200;TSS200				16:66310351-66311010	16:67752108-67754084	Promoter_Associated		0.797553236	-2.880669031	7.03215039	2.79E-07	0.001302565	6.747404578
chr18	20513673	-	cg23530053	NA	NA	NA	NA	NA	NA	chr18:20513119-20513857	Island	RBBP8;RBBP8;RBBP8	NM_203291;NM_203292;NM_002894	TSS200;TSS200;5'UTR	high-CpG:18767275-18767831			18:18767049-18768030	18:20512721-20514474	Promoter_Associated	TRUE	0.628508137	-3.119141698	7.031339177	2.79E-07	0.001302565	6.745703355
chr17	7108468	+	cg13729891	rs1875673	0.295133	NA	NA	NA	NA	chr17:7108304-7108654	Island	DLG4;DLG4	NM_001365;NM_001128827	Body;Body				17:7048952-7049551	17:7107772-7108996	Promoter_Associated		0.517072869	-3.99468977	7.024986545	2.83E-07	0.001302565	6.732377543
chr7	12250760	-	cg04943729	rs73299037	0.043458	NA	NA	NA	NA	chr7:12250720-12251214	Island	TMEM106B;TMEM106B	NM_018374;NM_001134232	TSS200;TSS200				7:12217193-12217726	7:12250197-12251945	Promoter_Associated		-0.748708182	-2.750836551	-7.021825005	2.85E-07	0.001302565	6.725743327
chr19	10305305	-	cg17445987	rs74930654	0.0197	NA	NA	NA	NA	chr19:10304966-10305864	Island	DNMT1;DNMT1	NM_001130823;NM_001379	Body;Body				19:10165923-10166836	19:10304684-10306163	Promoter_Associated		0.627538076	-2.749500784	7.019562404	2.87E-07	0.001302565	6.720994516
chrX	119378521	+	cg05704524	NA	NA	NA	NA	NA	NA	chrX:119378646-119379039	N_Shore	CXorf42	NR_027131	Body				X:119262392-119263245	X:119378514-119379243	Promoter_Associated		-1.300139751	-1.785744568	-7.01203028	2.92E-07	0.001302565	6.705180231
chr16	692659	-	cg00386663	NA	NA	NA	NA	NA	NA	chr16:691597-692700	Island	FAM195A	NM_138418	Body				16:631650-632701	16:691442-692842	Promoter_Associated		0.805198093	-3.000631532	7.011691832	2.92E-07	0.001302565	6.704469429
chr22	42475450	-	cg07811498	NA	NA	NA	NA	NA	NA	chr22:42475474-42476094	N_Shore	C22orf32	NM_033318	TSS1500					22:42475086-42476629	Promoter_Associated		-0.752349498	-2.931998605	-7.007446193	2.95E-07	0.001302565	6.695551331
chrX	53024600	-	cg13281447	NA	NA	NA	NA	NA	NA	chrX:53024599-53024966	Island							X:53041127-53041691	X:53024413-53025627	Promoter_Associated		-1.074760848	-2.21333647	-7.003744943	2.98E-07	0.001302565	6.68777449
chr2	224070448	+	ch.2.223778692R	NA	NA	NA	NA	NA	NA		OpenSea											-1.522219342	-3.3588128	-7.001203566	3.00E-07	0.001302565	6.68243349
chr20	31408213	-	cg05857825	NA	NA	NA	NA	NA	NA	chr20:31407531-31408124	S_Shore	MAPRE1	NM_012325	5'UTR				20:30871193-30871962	20:31407285-31408696	Promoter_Associated		0.790268728	-3.706823683	6.997426764	3.02E-07	0.001302565	6.674494277
chr17	38084037	+	cg09155575	NA	NA	NA	NA	NA	NA	chr17:38083226-38084052	Island	ORMDL3	NM_139280	TSS200				17:35336767-35337578	17:38083675-38084283	Promoter_Associated		-1.590420051	-2.738149021	-6.994925867	3.04E-07	0.001302565	6.669235945
chr8	146228920	+	cg24663255	NA	NA	NA	NA	NA	NA	chr8:146227946-146228921	Island	ZNF252;C8orf77	NR_023392;NR_026974	TSS1500;Body					8:146227602-146229024	Promoter_Associated		-0.967170115	-2.900607857	-6.986294165	3.10E-07	0.001310574	6.651079775
chr8	142095021	-	cg04124606	NA	NA	NA	NA	NA	NA		OpenSea						TRUE	8:142163743-142164240	8:142094179-142095102	Unclassified		-5.504565555	1.61440027	-6.984587721	3.12E-07	0.001310574	6.647489046
chr20	35089838	+	cg26330133	NA	NA	NA	NA	NA	NA	chr20:35089448-35089998	Island	DLGAP4;DLGAP4;DLGAP4	NM_183006;NM_001042486;NM_014902	TSS1500;TSS200;Body	high-CpG:34523231-34523624			20:34522486-34523721	20:35088981-35090798	Promoter_Associated		0.985396645	-1.903629564	6.974285589	3.19E-07	0.001317059	6.625801687
chr5	77140808	+	cg01844539	NA	NA	NA	NA	NA	NA	chr5:77140542-77140914	Island					DMR	TRUE	5:77176226-77176811	5:77140285-77141480	Unclassified_Cell_type_specific		0.737756686	-1.577953658	6.973070415	3.20E-07	0.001317059	6.623242519
chr3	141030588	+	cg12110529	NA	NA	NA	NA	NA	NA	chr3:141030498-141030804	Island						TRUE	3:142512884-142513531	3:141030125-141031925	Promoter_Associated		-0.728164266	-3.041025826	-6.97115727	3.22E-07	0.001317059	6.619212959
chr10	45455109	-	cg05351078	NA	NA	NA	NA	NA	NA	chr10:45455239-45455474	N_Shore	RASSF4	NM_032023	TSS200	high-CpG:44774971-44775164		TRUE	10:44774839-44775473	10:45454072-45455841	Promoter_Associated		0.929854187	-1.750702643	6.967344041	3.24E-07	0.00131738	6.611179687
chr7	96648043	-	cg15677384	NA	NA	NA	NA	NA	NA	chr7:96645786-96646599	S_Shore							7:96485945-96486142				0.651836341	-1.988540678	6.96347267	3.27E-07	0.001317984	6.603021665
chr1	234509013	-	cg00461735	NA	NA	NA	NA	NA	NA	chr1:234508994-234509501	Island	C1orf31	NM_001012985	TSS1500				1:232575636-232576301	1:234508586-234510198	Promoter_Associated		-1.656379277	-3.225029515	-6.957205132	3.32E-07	0.001319466	6.589809438
chr5	140027381	+	cg11232610	NA	NA	NA	NA	NA	NA	chr5:140026826-140027504	Island	NDUFA2;IK	NM_002488;NM_006083	TSS200;TSS200				5:140006935-140007943	5:140026493-140028044	Promoter_Associated		-1.863609459	-2.226152893	-6.955738084	3.33E-07	0.001319466	6.586715979
chr2	105760375	-	cg26029736	NA	NA	NA	NA	NA	NA	chr2:105760109-105761018	Island					DMR		2:105126542-105127442			TRUE	0.971097724	-1.528099131	6.946346194	3.41E-07	0.001330403	6.56690422
chr17	73201390	+	cg22311942	NA	NA	NA	NA	NA	NA	chr17:73201326-73202122	Island	NUP85	NM_024844	TSS1500				17:70712851-70713717	17:73201125-73202354	Promoter_Associated		-0.974866175	-3.066547148	-6.94140371	3.45E-07	0.001330403	6.5564729
chr19	38865041	-	cg18482256	NA	NA	NA	NA	NA	NA	chr19:38865263-38865733	N_Shore	PSMD8	NM_002812	TSS200					19:38864741-38865890	Promoter_Associated		0.974239348	-2.276943702	6.939657329	3.46E-07	0.001330403	6.552786203
chr2	73964643	+	cg08316775	NA	NA	NA	NA	NA	NA	chr2:73964318-73964677	Island	TPRKB	NM_016058	TSS200				2:73817458-73818269	2:73963781-73964899	Promoter_Associated		-2.067638226	-2.029304669	-6.937674978	3.48E-07	0.001330403	6.548600801
chr4	169931521	+	cg23834254	NA	NA	NA	NA	NA	NA	chr4:169930790-169931607	Island	CBR4	NM_032783	TSS200	high-CpG:170167976-170168105			4:170167971-170168408	4:169930527-169932212	Promoter_Associated	TRUE	-1.189124729	-1.830220638	-6.933545498	3.51E-07	0.001330403	6.539880184
chr3	109115422	-	cg27326062	NA	NA	NA	NA	NA	NA		OpenSea							3:110598010-110598182				4.174120447	-0.423563468	6.928882907	3.55E-07	0.001330403	6.530030638
chrX	131624049	-	cg04029282	NA	NA	NA	NA	NA	NA	chrX:131623144-131624115	Island	MBNL3	NM_001170704	TSS200				X:131450787-131451823	X:131623887-131624476	Promoter_Associated_Cell_type_specific		1.490484528	-1.309266136	6.927794286	3.56E-07	0.001330403	6.527730493
chr2	9346387	+	cg03424478	NA	NA	NA	NA	NA	NA	chr2:9346383-9347944	Island	ASAP2;ASAP2	NM_001135191;NM_003887	TSS1500;TSS1500		RDMR		2:9263636-9265469	2:9345893-9347118	Unclassified		0.540631232	-3.189522989	6.907575497	3.74E-07	0.001375788	6.48497767
chr4	103749288	+	cg11227637	NA	NA	NA	NA	NA	NA	chr4:103747631-103749392	Island	UBE2D3;UBE2D3;UBE2D3;UBE2D3;UBE2D3;UBE2D3;UBE2D3;UBE2D3;UBE2D3;UBE2D3	NM_181886;NM_003340;NM_181889;NM_181887;NM_181891;NM_181892;NM_181893;NM_181889;NM_181888;NM_181890	TSS200;TSS200;5'UTR;TSS1500;TSS1500;TSS1500;Body;1stExon;TSS200;5'UTR				4:103966711-103968675			TRUE	-0.6659048	-3.537202038	-6.906861337	3.74E-07	0.001375788	6.483466444
chr6	27441061	-	cg25994470	NA	NA	NA	NA	NA	NA	chr6:27440613-27441065	Island	ZNF184	NM_007149	TSS200				6:27548210-27549044	6:27440027-27441207	Promoter_Associated		-1.565014858	-3.085210494	-6.893465778	3.86E-07	0.001402993	6.455105946
chr6	128841137	+	cg22466350	NA	NA	NA	NA	NA	NA	chr6:128840158-128842126	Island	PTPRK;PTPRK	NM_002844;NM_001135648	Body;Body				6:128881852-128883866				-0.765269934	-3.059764256	-6.891962198	3.88E-07	0.001402993	6.451920943
chr2	159826472	+	cg07454558	NA	NA	NA	NA	NA	NA	chr2:159824854-159826401	S_Shore	TANC1;TANC1	NM_001145909;NM_033394	5'UTR;5'UTR				2:159532636-159534775	2:159825569-159826495	Unclassified		-2.122563954	-2.697013376	-6.885333111	3.94E-07	0.001403059	6.437874617
chr17	38804076	+	cg06942197	NA	NA	NA	NA	NA	NA	chr17:38803944-38804703	Island	SMARCE1;SMARCE1	NM_003079;NM_003079	1stExon;5'UTR	high-CpG:36057567-36057642			17:36057165-36058406	17:38803633-38805503	Promoter_Associated_Cell_type_specific	TRUE	0.685392157	-0.343546829	6.879122041	4.00E-07	0.001403059	6.424708021
chr1	146643471	-	cg03284175	NA	NA	NA	NA	NA	NA	chr1:146643470-146644501	Island	PRKAB2	NM_005399	Body				1:145109999-145111084				-1.019901141	-3.195460578	-6.875341294	4.03E-07	0.001403059	6.416690524
chr6	138483709	+	cg10098010	NA	NA	NA	NA	NA	NA	chr6:138482534-138483710	Island	KIAA1244	NM_020340	Body								-0.85940881	-2.949836609	-6.871871779	4.06E-07	0.001403059	6.40933114
chr19	41945818	-	cg08099193	NA	NA	NA	NA	NA	NA	chr19:41945690-41945904	Island	ATP5SL;ATP5SL;ATP5SL;ATP5SL;ATP5SL;ATP5SL;ATP5SL;ATP5SL;ATP5SL;ATP5SL;ATP5SL	NM_001167869;NM_001167867;NM_018035;NR_030765;NM_001167870;NM_001167870;NM_001167871;NM_001167871;NM_018035;NM_001167868;NM_001167869	5'UTR;TSS1500;5'UTR;Body;5'UTR;1stExon;1stExon;5'UTR;1stExon;TSS1500;1stExon				19:46637418-46637762	19:41945313-41946374	Promoter_Associated		-0.789857266	-3.633412802	-6.871399886	4.07E-07	0.001403059	6.408330042
chr14	105957522	-	cg18679920	NA	NA	NA	NA	NA	NA	chr14:105956175-105958197	Island	C14orf80;C14orf80;C14orf80	NM_001134876;NM_001134877;NM_001134875	TSS200;Body;TSS200				14:105027270-105029127	14:105956852-105957795	Promoter_Associated		0.884984107	-3.388716052	6.87056691	4.08E-07	0.001403059	6.40656284
chr3	156877196	+	cg02399570	rs75624594	0.033561	NA	NA	NA	NA	chr3:156877175-156878364	Island	CCNL1	NM_020307	Body				3:158359847-158361317	3:156877130-156877400	Promoter_Associated_Cell_type_specific		-1.904713804	-3.431704189	-6.869602084	4.09E-07	0.001403059	6.404515782
chr22	30162890	+	cg22259932	NA	NA	NA	NA	NA	NA	chr22:30162836-30163532	Island	UCRC;UCRC;ZMAT5;ZMAT5;ZMAT5;ZMAT5	NM_001003684;NM_013387;NM_019103;NM_019103;NM_001003692;NM_001003692	TSS1500;TSS1500;5'UTR;1stExon;1stExon;5'UTR				22:28492837-28493106	22:30162428-30164345	Promoter_Associated		-0.76262666	-1.441517662	-6.840231136	4.38E-07	0.001464149	6.34213301
chr13	49821926	-	cg24523585	NA	NA	NA	NA	NA	NA	chr13:49821925-49822703	Island	CDADC1	NM_030911	TSS200					13:49821481-49823019	Promoter_Associated		-0.920339008	-3.32954867	-6.839388781	4.39E-07	0.001464149	6.340341972
chr6	29596840	+	cg24544803	NA	NA	NA	NA	NA	NA	chr6:29595298-29595795	S_Shore	GABBR1;GABBR1;GABBR1	NM_021903;NM_021904;NM_001470	TSS1500;Body;Body					6:29596121-29597070	Unclassified		-0.974605122	-2.06445225	-6.837575714	4.41E-07	0.001464149	6.336486623
chr1	10853793	+	cg22800477	NA	NA	NA	NA	NA	NA	chr1:10853894-10856964	N_Shore	CASZ1;CASZ1	NM_001079843;NM_017766	5'UTR;5'UTR				1:10776367-10777340				1.101555917	-1.611340219	6.83647488	4.42E-07	0.001464149	6.334145544
chrX	64754747	+	cg17624691	NA	NA	NA	NA	NA	NA	chrX:64754316-64754805	Island	LAS1L;LAS1L;LAS1L	NM_031206;NM_001170649;NM_001170650	TSS200;TSS200;TSS200				X:64670981-64671634	X:64754309-64755158	Promoter_Associated		-1.987246515	-1.780372191	-6.832811418	4.46E-07	0.001464149	6.326353369
chr3	112280886	+	cg06116495	NA	NA	NA	NA	NA	NA	chr3:112280022-112280950	Island	ATG3;SLC35A5	NM_022488;NM_017945	TSS1500;TSS200	high-CpG:113763214-113763697			3:113762730-113763966	3:112279769-112281564	Promoter_Associated		-1.062074387	-3.584901891	-6.832483921	4.46E-07	0.001464149	6.325656685
chr5	36152378	+	cg04696559	NA	NA	NA	NA	NA	NA	chr5:36151497-36152379	Island	SKP2;SKP2;LMBRD2	NM_032637;NM_005983;NM_001007527	Body;Body;TSS1500					5:36151094-36153000	Promoter_Associated		-0.963327712	-2.99395887	-6.83042781	4.48E-07	0.001464149	6.321282362
chr8	104427717	+	cg04022019	NA	NA	NA	NA	NA	NA	chr8:104426894-104427823	Island	DCAF13;SLC25A32	NM_015420;NM_030780	1stExon;TSS1500				8:104496004-104497044	8:104426546-104428152	Promoter_Associated		-1.1294456	-3.057236133	-6.822704403	4.57E-07	0.001479574	6.30484537
chr15	26108807	+	cg26519141	NA	NA	NA	NA	NA	NA	chr15:26107503-26108818	Island	ATP10A	NM_024490	TSS1500	high-CpG:23659329-23660339			15:23658574-23660111				0.987947806	-2.160140762	6.820154981	4.59E-07	0.001479574	6.299417725
chr10	79793495	-	cg23620279	NA	NA	NA	NA	NA	NA	chr10:79793494-79793952	Island	RPS24;RPS24;RPS24;RPS24;RPS24;RPS24	NM_001142285;NM_001142282;NM_001142284;NM_001026;NM_001142283;NM_033022	TSS200;TSS200;TSS200;TSS200;TSS200;TSS200				10:79463501-79464080	10:79793168-79794406	Promoter_Associated		1.307456007	-2.248825361	6.805673066	4.76E-07	0.001520831	6.268567756
chr2	198570720	+	cg03437731	NA	NA	NA	NA	NA	NA	chr2:198569911-198570948	Island	MARS2	NM_138395	1stExon				2:198278127-198279375	2:198569244-198570871	Promoter_Associated		-0.701302566	-3.195497406	-6.795245528	4.87E-07	0.001535212	6.246335254
chr12	21654664	-	cg05389560	rs1860947	0.13907	NA	NA	NA	NA	chr12:21654396-21654956	Island	RECQL;RECQL;GOLT1B	NM_032941;NM_002907;NM_016072	TSS200;TSS200;TSS200				12:21545460-21546547	12:21653631-21655410	Promoter_Associated		-1.108869857	-1.977656843	-6.794276478	4.89E-07	0.001535212	6.244268325
chr5	140027484	+	cg09507928	NA	NA	NA	NA	NA	NA	chr5:140026826-140027504	Island	IK;NDUFA2;IK	NM_006083;NM_002488;NM_006083	1stExon;TSS1500;5'UTR				5:140006935-140007943	5:140026493-140028044	Promoter_Associated		-1.228069927	-2.787810377	-6.793148038	4.90E-07	0.001535212	6.241861252
chrX	100603949	+	cg06818142	NA	NA	NA	NA	NA	NA	chrX:100603622-100603950	Island	TIMM8A;TIMM8A;TIMM8A	NM_004085;NM_004085;NM_001145951	1stExon;5'UTR;TSS1500				X:100490077-100490606	X:100602908-100604594	Promoter_Associated	TRUE	-0.90670334	-2.185461151	-6.788022827	4.96E-07	0.001543665	6.230926294
chr1	10270515	-	cg19306864	rs61784580	0.276304	NA	NA	NA	NA	chr1:10270015-10271306	Island	KIF1B;KIF1B	NM_183416;NM_015074	TSS1500;TSS1500				1:10192491-10194044	1:10269689-10270723	Promoter_Associated		0.891390085	-3.373364543	6.780072187	5.05E-07	0.001547118	6.21395539
chr4	25162289	+	cg18652446	NA	NA	NA	NA	NA	NA	chr4:25161781-25162290	Island	SEPSECS;SEPSECS;SEPSECS	NM_001159728;NM_016955;NM_153825	TSS200;TSS200;TSS200				4:24771277-24771456	4:25161433-25163139	Unclassified	TRUE	-0.544969553	-3.429619511	-6.778109673	5.08E-07	0.001547118	6.209764896
chr4	926135	+	cg02405530	NA	NA	NA	NA	NA	NA	chr4:925580-926488	Island	TMEM175;GAK;GAK	NM_032326;NM_005255;NM_005255	TSS200;5'UTR;1stExon	high-CpG:915868-916211			4:915581-916531	4:925363-926927	Promoter_Associated		0.717147136	-2.246402518	6.772720651	5.14E-07	0.001547118	6.198254954
chr14	77591726	-	cg01098812	NA	NA	NA	NA	NA	NA	chr14:77591159-77591847	Island						TRUE	14:76660690-76661584	14:77590976-77591760	Unclassified		-0.973409227	-2.079012143	-6.771932768	5.15E-07	0.001547118	6.196571822
chr7	102104916	+	cg11028747	NA	NA	NA	NA	NA	NA	chr7:102105123-102105782	N_Shore	LRWD1;ALKBH4	NM_152892;NM_017621	TSS1500;Body		RDMR		7:101891826-101892845	7:102104718-102105992	Promoter_Associated		-0.747827358	-3.391109427	-6.771344331	5.16E-07	0.001547118	6.195314703
chr20	2489835	+	cg20546810	NA	NA	NA	NA	NA	NA	chr20:2489796-2489998	Island	ZNF343	NM_024325	TSS200				20:2437126-2437973	20:2488440-2490283	Promoter_Associated	TRUE	-1.979673702	-2.476384386	-6.770588865	5.17E-07	0.001547118	6.193700671
chr19	19030333	+	cg09964705	NA	NA	NA	NA	NA	NA	chr19:19029924-19030653	Island	DDX49;COPE;COPE;COPE	NM_019070;NM_199444;NM_199442;NM_007263	TSS200;TSS200;TSS200;TSS200				19:18890813-18891807	19:19029532-19031103	Promoter_Associated		-0.747341979	-2.834289938	-6.767468084	5.21E-07	0.00154872	6.187032316
chr5	180673286	-	cg15887555	NA	NA	NA	NA	NA	NA	chr5:180673068-180673694	Island							5:180605627-180605899	5:180672931-180674384	Promoter_Associated		-1.30986774	-2.381961824	-6.75523433	5.36E-07	0.001561453	6.160877848
chr7	37955598	+	cg19166347	NA	NA	NA	NA	NA	NA	chr7:37955622-37956555	N_Shore	SFRP4	NM_003014	Body								0.651074092	-2.559274264	6.753228046	5.39E-07	0.001561453	6.156586514
chr19	39935944	-	cg20111340	NA	NA	NA	NA	NA	NA	chr19:39935931-39936638	Island	SUPT5H;SUPT5H;SUPT5H;SUPT5H	NM_003169;NM_001130825;NM_001111020;NM_001130824	TSS1500;TSS1500;TSS1500;TSS1500				19:44627683-44628443	19:39935715-39936723	Promoter_Associated		-1.020776757	-3.217466319	-6.751900547	5.40E-07	0.001561453	6.153746739
chr5	154136254	+	cg13303229	NA	NA	NA	NA	NA	NA	chr5:154134139-154137009	Island	LARP1;LARP1	NM_015315;NM_033551	Body;Body				5:154114333-154117202				-1.248884092	-2.175686204	-6.751036154	5.42E-07	0.001561453	6.151897498
chr2	27255694	+	cg26111184	NA	NA	NA	NA	NA	NA	chr2:27255600-27256121	Island	TMEM214;TMEM214	NM_001083590;NM_017727	TSS200;TSS200				2:27109119-27109648	2:27255008-27256589	Promoter_Associated		0.928623217	-1.406531948	6.749555995	5.43E-07	0.001561453	6.148730657
chr3	193587939	-	cg17025620	rs73209272	0.055862	NA	NA	NA	NA	chr3:193587352-193587889	S_Shore						TRUE	3:195069841-195070840			TRUE	-1.001719073	-2.422829604	-6.748273251	5.45E-07	0.001561453	6.14598593
chr2	136876737	+	cg03101422	NA	NA	NA	NA	NA	NA	chr2:136876711-136877051	Island	CXCR4	NM_003467	TSS1500		DMR		2:136593041-136593556				-0.809814916	-3.547903197	-6.740880539	5.55E-07	0.001579503	6.13016279
chr2	175548020	-	cg21620778	NA	NA	NA	NA	NA	NA	chr2:175546862-175547880	S_Shore	WIPF1	NM_001077269	TSS1500	high-CpG:175255629-175256284	DMR		2:175255084-175256281			TRUE	0.985002734	-1.77957932	6.727499421	5.73E-07	0.001611098	6.101501775
chr8	27182889	-	cg18234130	NA	NA	NA	NA	NA	NA	chr8:27183090-27183390	N_Shore	PTK2B;PTK2B;PTK2B;PTK2B	NM_004103;NM_173176;NM_173174;NM_173175	5'UTR;TSS200;5'UTR;TSS200					8:27182761-27183400	Promoter_Associated	TRUE	0.633661417	-3.22341183	6.725892728	5.75E-07	0.001611098	6.098058628
chr17	41561300	-	cg23347958	NA	NA	NA	NA	NA	NA	chr17:41561040-41561370	Island	DHX8	NM_004941	TSS200					17:41560700-41561764	Promoter_Associated		-1.328078371	-3.363121755	-6.724965567	5.76E-07	0.001611098	6.096071548
chr11	117186472	+	cg23435082	rs28917234	0.020728	NA	NA	NA	NA	chr11:117186344-117186979	Island	BACE1;BACE1;BACE1;BACE1	NM_138971;NM_012104;NM_138973;NM_138972	1stExon;1stExon;1stExon;1stExon	high-CpG:116691574-116692252			11:116691555-116692497	11:117186143-117187598	Unclassified		0.877087022	-2.837671981	6.721133153	5.81E-07	0.001616212	6.087856623
chr7	26903972	+	cg03870497	rs137938529	0.024822	NA	NA	NA	NA	chr7:26903869-26904753	Island	SKAP2	NM_003930	Body				7:26870375-26871022	7:26903336-26904838	Promoter_Associated		0.902973514	-2.287016414	6.717252759	5.87E-07	0.00162093	6.079536653
chr4	108852959	-	cg19983627	NA	NA	NA	NA	NA	NA	chr4:108852495-108853387	Island	CYP2U1	NM_183075	1stExon				4:109071902-109072941	4:108851893-108853616	Promoter_Associated		0.92272034	-2.152147516	6.714949571	5.90E-07	0.00162093	6.074597333
chrX	41781891	-	cg22252245	NA	NA	NA	NA	NA	NA	chrX:41782106-41783258	N_Shore	CASK;CASK;CASK	NM_003688;NM_001126054;NM_001126055	Body;Body;Body				X:41666835-41668202				-1.185502943	-2.942233995	-6.707461747	6.01E-07	0.001625514	6.058533884
chr14	57735694	+	cg10046127	rs114716822	0.011729	NA	NA	NA	NA	chr14:57735106-57735704	Island	MUDENG;MUDENG;MUDENG;EXOC5	NM_018229;NR_026895;NM_018229;NM_006544	5'UTR;Body;1stExon;TSS200	high-CpG:56805035-56805584			14:56804656-56805482	14:57734653-57736451	Promoter_Associated	TRUE	-1.046911434	-3.542553692	-6.707450991	6.01E-07	0.001625514	6.058510803
chr6	27799385	-	cg23730575	rs146660862	0.0224	NA	NA	NA	NA	chr6:27798990-27799427	Island	HIST1H4K	NM_003541	TSS200				6:27906800-27907406				-0.735905523	-3.273063025	-6.703087096	6.07E-07	0.001625514	6.049145249
chr8	144651767	+	cg11031064	NA	NA	NA	NA	NA	NA	chr8:144651572-144652288	Island	C8orf73	NM_001100878	Body			TRUE	8:144721896-144723360	8:144650775-144651860	Promoter_Associated		0.541005619	-3.389001774	6.701755176	6.09E-07	0.001625514	6.0462862
chr11	9482594	+	cg14037413	NA	NA	NA	NA	NA	NA	chr11:9482109-9483152	Island	ZNF143;ZNF143	NM_003442;NM_003442	1stExon;5'UTR				11:9438369-9439171	11:9481735-9483712	Promoter_Associated		-1.509879796	-1.790991583	-6.701619631	6.09E-07	0.001625514	6.045995228
chr1	44871606	-	cg03946896	rs12405914	0.063618	NA	NA	NA	NA	chr1:44871109-44874047	Island	RNF220	NM_018150	5'UTR		DMR		1:44643471-44644699			TRUE	-1.275551045	-2.797640504	-6.699057971	6.13E-07	0.001626193	6.040495685
chr10	13425475	+	cg05860475	NA	NA	NA	NA	NA	NA		OpenSea						TRUE	10:13465207-13465482				-0.990845505	-1.813378448	-6.694843072	6.19E-07	0.001633362	6.031444766
chr17	46703122	-	cg21932255	NA	NA	NA	NA	NA	NA	chr17:46702280-46704166	Island	HOXB9	NM_024017	1stExon			TRUE	17:44057280-44059114				-0.610417912	-2.658648681	-6.691947607	6.23E-07	0.001635456	6.025225647
chr5	36151301	+	cg16113047	rs28362652	0.040256	NA	NA	NA	NA	chr5:36151497-36152379	N_Shore	SKP2;SKP2;LMBRD2	NM_005983;NM_032637;NM_001007527	TSS1500;TSS1500;5'UTR				5:36187028-36187116	5:36151094-36153000	Promoter_Associated		0.591632605	-3.449457233	6.689190542	6.28E-07	0.001637065	6.019302656
chr6	108582623	+	cg18493069	NA	NA	NA	NA	NA	NA	chr6:108581716-108582669	Island	SNX3;SNX3	NM_152827;NM_003795	TSS200;TSS200				6:108688410-108689485	6:108581286-108583170	NonGene_Associated		-2.149238834	-1.85896568	-6.686363208	6.32E-07	0.001639004	6.013227553
chr3	50375735	-	cg21372200	NA	NA	NA	NA	NA	NA	chr3:50374264-50375629	S_Shore	RASSF1;RASSF1;RASSF1;RASSF1	NM_170713;NM_170712;NM_170714;NM_007182	TSS1500;TSS200;Body;Body					3:50374084-50375785	Promoter_Associated		-1.284413792	-2.75162411	-6.682022722	6.38E-07	0.001646941	6.003898866
chr11	75525761	+	cg17374002	NA	NA	NA	NA	NA	NA	chr11:75525711-75525916	Island	UVRAG	NM_003369	TSS1500				11:75203233-75204574	11:75525379-75527104	Promoter_Associated		-0.791435538	-3.825334674	-6.678716748	6.43E-07	0.001649005	5.996791736
chr7	21952937	+	ch.7.558423R	rs6958427	0.073904	NA	NA	NA	NA		OpenSea	CDCA7L;CDCA7L;CDCA7L	NM_001127371;NM_001127370;NM_018719	Body;Body;Body								0.68251407	-3.583021314	6.676900431	6.46E-07	0.001649005	5.992886368
chr7	100473311	+	cg08811588	NA	NA	NA	NA	NA	NA	chr7:100472375-100473393	Island	SRRT;SRRT;SRRT;SRRT	NM_015908;NM_001128852;NM_001128853;NM_001128854	Body;Body;Body;Body				7:100310166-100311329	7:100471830-100473621	Promoter_Associated		-1.457515751	-1.94007202	-6.665850609	6.64E-07	0.001666161	5.969117157
chr17	56084885	+	cg02571920	rs2233909	0.018937	NA	NA	NA	NA	chr17:56083750-56085373	Island	SFRS1;SFRS1	NM_001078166;NM_006924	TSS200;TSS200				17:53439859-53440179	17:56083737-56085609	NonGene_Associated		-0.886846818	-3.317876018	-6.664770646	6.65E-07	0.001666161	5.966793102
chrX	39969103	-	cg02433927	NA	NA	NA	NA	NA	NA	chrX:39953434-39969247	Island	BCOR;BCOR	NM_001123384;NM_001123383	5'UTR;5'UTR				X:39852083-39854191	X:39967805-39969443	Unclassified_Cell_type_specific	TRUE	0.674431661	-2.64870738	6.662871359	6.68E-07	0.001666161	5.962705468
chr7	7222050	-	cg24410064	NA	NA	NA	NA	NA	NA	chr7:7222020-7222974	Island	C1GALT1	NM_020156	TSS200				7:7188416-7189499	7:7221285-7222858	Promoter_Associated		-1.463225405	-1.709404595	-6.662593165	6.69E-07	0.001666161	5.962106696
chr18	34409192	-	cg21290316	NA	NA	NA	NA	NA	NA	chr18:34408558-34409289	Island	KIAA1328;C18orf10	NM_020776;NM_015476	Body;TSS200				18:32662339-32663287	18:34408103-34409873	Promoter_Associated_Cell_type_specific		0.699457948	-2.570482667	6.661299231	6.71E-07	0.001666161	5.959321549
chr6	27100556	+	cg10076931	NA	NA	NA	NA	NA	NA	chr6:27100174-27101124	Island	HIST1H2AG;HIST1H2BJ;HIST1H2BJ	NM_021064;NM_021058;NM_021058	TSS1500;5'UTR;1stExon				6:27208094-27208536	6:27100306-27101914	Promoter_Associated	TRUE	-1.293875754	-3.411329213	-6.636236889	7.12E-07	0.001749878	5.905327787
chr16	1833553	-	cg07967851	rs72761177	0.096892	NA	NA	NA	NA	chr16:1831721-1833568	Island	NUBP2;SPSB3	NM_012225;NM_080861	Body;TSS1500				16:1773487-1773624				-1.416923394	-3.105460234	-6.633330529	7.17E-07	0.001749878	5.899060503
chr11	31835577	-	cg08391415	NA	NA	NA	NA	NA	NA	chr11:31831620-31839038	Island	PAX6	NM_001127612	5'UTR		DMR		11:31789283-31793023				-1.200868837	-2.294700095	-6.62946957	7.24E-07	0.001749878	5.890732829
chr19	49955167	-	cg15388895	rs1343703	0.328286	NA	NA	NA	NA	chr19:49954763-49955185	Island	ALDH16A1;ALDH16A1;PIH1D1	NM_001145396;NM_153329;NM_017916	TSS1500;TSS1500;TSS200				19:54646542-54646997	19:49954737-49957343	Promoter_Associated		-1.454736771	-3.171194352	-6.628858243	7.25E-07	0.001749878	5.889414065
chr1	16173721	-	cg19235966	NA	NA	NA	NA	NA	NA	chr1:16173889-16175396	N_Shore	SPEN;FLJ37453	NM_015001;NR_024279	TSS1500;Body				1:16046263-16047983	1:16173682-16176432	Promoter_Associated		0.9378103	-2.33113084	6.627381309	7.28E-07	0.001749878	5.886227778
chr1	113615592	-	cg26091510	rs41283096	0.013889	NA	NA	NA	NA	chr1:113615591-113616260	Island	LRIG2	NM_014813	TSS1500				1:113417115-113417802	1:113614722-113616852	Promoter_Associated		-0.683088079	-3.070762411	-6.625900176	7.30E-07	0.001749878	5.883032115
chr2	74942369	+	cg06037631	NA	NA	NA	NA	NA	NA	chr2:74942324-74942815	Island							2:74795783-74796348	2:74941741-74943272	Promoter_Associated		-1.093003024	-2.863488502	-6.62555484	7.31E-07	0.001749878	5.882286978
chr8	121457656	+	cg17019866	NA	NA	NA	NA	NA	NA	chr8:121457353-121457657	Island	MTBP;MRPL13	NM_022045;NM_014078	TSS200;TSS200	high-CpG:121526823-121526854			8:121526798-121527016	8:121456992-121457889	Promoter_Associated	TRUE	-1.308539375	-3.04136418	-6.622647951	7.36E-07	0.001753121	5.876014069
chr21	30671131	-	cg26921846	NA	NA	NA	NA	NA	NA	chr21:30670744-30671786	Island	BACH1;BACH1	NM_206866;NM_001186	TSS1500;TSS200	high-CpG:29592984-29593375			21:29592331-29593803	21:30671033-30671345	Promoter_Associated		0.598911914	-2.600803595	6.618830967	7.43E-07	0.001760253	5.86777537
chr5	52095812	-	cg26187219	NA	NA	NA	NA	NA	NA	chr5:52095811-52096025	Island	ITGA1;PELO	NM_181501;NM_015946	Body;5'UTR				5:52131569-52132399	5:52095060-52096857	Promoter_Associated	TRUE	-0.858241755	-3.603073018	-6.615581526	7.48E-07	0.001761249	5.860760018
chr10	98945775	+	cg27192088	NA	NA	NA	NA	NA	NA	chr10:98945062-98946239	Island	SLIT1	NM_003061	TSS200	high-CpG:98935547-98935825	DMR		10:98934912-98936580			TRUE	0.566585596	-1.331638705	6.61438185	7.51E-07	0.001761249	5.858169604
chr8	41997444	-	cg04575467	NA	NA	NA	NA	NA	NA	chr8:41997443-41998412	Island						TRUE	8:42116601-42117639	8:41997419-41998821	Promoter_Associated		-0.695876244	-3.110671037	-6.611375708	7.56E-07	0.001765121	5.851677648
chr1	93544665	+	cg16813892	NA	NA	NA	NA	NA	NA	chr1:93544558-93545032	Island	MTF2;MTF2;MTF2;MTF2	NM_007358;NM_001164393;NM_001164392;NM_001164391	TSS200;TSS200;TSS200;TSS200				1:93317122-93317648	1:93544306-93545584	Promoter_Associated	TRUE	-1.015962614	-3.441347706	-6.603110314	7.71E-07	0.001791506	5.833821293
chr6	27799360	-	cg10608333	rs146660862	0.0224	NA	NA	NA	NA	chr6:27798990-27799427	Island	HIST1H4K	NM_003541	TSS200				6:27906800-27907406				-0.647696703	-3.218618881	-6.599544712	7.78E-07	0.001797953	5.826115224
chr4	185939537	-	cg17690832	NA	NA	NA	NA	NA	NA	chr4:185939222-185942747	Island	HELT	NM_001029887	TSS1500		DMR		4:186176175-186176812				0.770079076	-3.00928728	6.592335417	7.91E-07	0.00182032	5.810528732
chr4	41937031	+	cg07207957	NA	NA	NA	NA	NA	NA	chr4:41937098-41937624	N_Shore	TMEM33	NM_018126	TSS200				4:41631788-41632664	4:41936786-41937623	Promoter_Associated	TRUE	-0.791552703	-3.098075315	-6.589504837	7.97E-07	0.001823747	5.804406982
chr1	228270414	+	cg08264704	NA	NA	NA	NA	NA	NA	chr1:228269729-228271501	Island	ARF1;ARF1;ARF1;ARF1;ARF1;ARF1	NM_001658;NM_001024226;NM_001024227;NM_001658;NM_001024228;NM_001024226	5'UTR;1stExon;TSS1500;1stExon;TSS1500;5'UTR	high-CpG:226336991-226337460			1:226336450-226338418	1:228269416-228270608	Unclassified		0.478285888	-3.398767371	6.582237267	8.11E-07	0.001831164	5.788684007
chr17	4270032	+	cg04916103	NA	NA	NA	NA	NA	NA	chr17:4268625-4270155	Island	UBE2G1	NM_003342	TSS200				17:4215375-4216995	17:4269758-4270400	Promoter_Associated		0.537422748	-3.197350238	6.577786967	8.20E-07	0.001831164	5.779052304
chr8	121457568	-	cg02510299	NA	NA	NA	NA	NA	NA	chr8:121457353-121457657	Island	MTBP;MRPL13;MRPL13	NM_022045;NM_014078;NM_014078	TSS200;1stExon;5'UTR					8:121456992-121457889	Promoter_Associated	TRUE	-1.054995739	-4.165610933	-6.576721618	8.22E-07	0.001831164	5.776746169
chr1	45966115	+	cg15896098	NA	NA	NA	NA	NA	NA	chr1:45965586-45966049	S_Shore	MMACHC;CCDC163P	NM_015506;NM_001102601	Body;TSS1500					1:45964910-45966192	Promoter_Associated		-1.71404683	-3.00089899	-6.57495513	8.25E-07	0.001831164	5.772921936
chr16	12070258	-	cg01974761	NA	NA	NA	NA	NA	NA	chr16:12070257-12070870	Island	RUNDC2A	NM_032167	TSS1500				16:11977759-11978272	16:12070071-12071310	Promoter_Associated		-0.885955586	-2.397002996	-6.574876072	8.25E-07	0.001831164	5.772750775
chr11	47789155	+	cg14806374	NA	NA	NA	NA	NA	NA	chr11:47788200-47789022	S_Shore	FNBP4	NM_015308	TSS200				11:47744789-47745770	11:47787827-47789438	Promoter_Associated		-1.105713194	-2.901539437	-6.573842883	8.27E-07	0.001831164	5.770513828
chr17	16440291	+	cg23060709	NA	NA	NA	NA	NA	NA	chr17:16438832-16439446	S_Shore							17:16380881-16381085	17:16438533-16440596	Promoter_Associated	TRUE	0.936255234	-2.38698817	6.573766756	8.27E-07	0.001831164	5.770348999
chr6	24645932	-	cg14907986	NA	NA	NA	NA	NA	NA	chr6:24645931-24646591	Island	KIAA0319;KIAA0319;KIAA0319;KIAA0319;KIAA0319;KIAA0319;KIAA0319	NM_001168376;NM_001168375;NM_001168376;NM_014809;NM_001168374;NM_001168375;NM_001168377	1stExon;5'UTR;5'UTR;5'UTR;5'UTR;1stExon;5'UTR			TRUE	6:24753911-24754554	6:24645905-24646847	Promoter_Associated_Cell_type_specific		-0.718281836	-3.421261014	-6.567443293	8.40E-07	0.001847104	5.75665474
chr2	63815918	-	cg03773681	NA	NA	NA	NA	NA	NA	chr2:63815200-63816110	Island	MDH1;C2orf86	NM_005917;NM_015910	TSS1500;TSS200	high-CpG:63669022-63669438			2:63668721-63670029	2:63815293-63816795	Promoter_Associated	TRUE	-0.785147312	-2.852294153	-6.566233939	8.43E-07	0.001847104	5.754035082
chr17	79368407	-	cg07906179	NA	NA	NA	NA	NA	NA	chr17:79366806-79374742	Island								17:79367830-79369334	Promoter_Associated		0.840393995	-1.550071884	6.556583579	8.62E-07	0.001881623	5.733123348
chr1	110949893	-	cg07206840	rs6684395	0.425507	NA	NA	NA	NA	chr1:110949892-110950540	Island	HBXIP	NM_006402	Body				1:110751416-110752142	1:110949478-110950963	Promoter_Associated		-1.086384673	-3.240416424	-6.552739494	8.70E-07	0.001890265	5.724789759
chr20	50179398	+	cg09886755	NA	NA	NA	NA	NA	NA	chr20:50178960-50179675	Island	NFATC2	NM_001136021	TSS1500	high-CpG:49612783-49612838			20:49612184-49613082	20:50178777-50179823	Unclassified_Cell_type_specific	TRUE	-0.631355899	-3.149182394	-6.546369204	8.84E-07	0.001908901	5.710974982
chr15	49103304	-	cg27287791	NA	NA	NA	NA	NA	NA	chr15:49103269-49103696	Island	CEP152	NM_014985	TSS200				15:46889999-46890988	15:49102970-49104177	Promoter_Associated		-1.169236312	-2.58871616	-6.543696299	8.90E-07	0.001908901	5.705176733
chr2	161126308	-	cg13582371	NA	NA	NA	NA	NA	NA	chr2:161126364-161126825	N_Shore					RDMR			2:161125950-161127303	Promoter_Associated	TRUE	-0.996993526	-2.122526077	-6.5424096	8.92E-07	0.001908901	5.702385175
chr18	21719381	+	cg14416559	rs9675752	0.096818	NA	NA	NA	NA	chr18:21718862-21719550	Island	CABYR;CABYR;CABYR;CABYR;CABYR;CABYR	NM_153768;NM_153770;NM_138643;NM_153769;NM_138644;NM_012189	5'UTR;5'UTR;5'UTR;5'UTR;TSS200;5'UTR				18:19972777-19973567	18:21718382-21719776	Promoter_Associated	TRUE	-1.04423284	-2.147780225	-6.537148814	9.04E-07	0.001908901	5.690969193
chrX	53711084	-	cg10987536	NA	NA	NA	NA	NA	NA	chrX:53710495-53711457	Island	HUWE1	NM_031407	5'UTR	high-CpG:53727476-53727928			X:53727013-53728182	X:53710187-53711697	Promoter_Associated	TRUE	-0.962443809	-1.121733339	-6.53598234	9.06E-07	0.001908901	5.688437397
chr10	6243955	+	cg21542094	rs3814192	0.055862	NA	NA	NA	NA	chr10:6242975-6246457	Island	PFKFB3;PFKFB3	NM_004566;NM_001145443	TSS1500;Body			TRUE	10:6282748-6283962	10:6243473-6245108	Promoter_Associated		-0.798414541	-2.639036927	-6.535505712	9.07E-07	0.001908901	5.687402833
chr2	88991018	+	cg22825116	NA	NA	NA	NA	NA	NA	chr2:88990969-88991587	Island	RPIA	NM_144563	TSS200				2:88771819-88772760	2:88990313-88992305	NonGene_Associated		-1.607638461	-2.727831608	-6.534971542	9.08E-07	0.001908901	5.686243334
chr3	183145817	-	cg27239157	NA	NA	NA	NA	NA	NA	chr3:183145427-183146790	Island	MCF2L2;MCF2L2	NM_015078;NM_015078	5'UTR;1stExon					3:183145475-183146939	Promoter_Associated	TRUE	-1.127289134	-2.692429061	-6.531039302	9.17E-07	0.001908901	5.67770654
chr6	10695044	-	cg22249279	NA	NA	NA	NA	NA	NA	chr6:10694617-10695352	Island	C6orf52;C6orf52;PAK1IP1;C6orf52	NR_026737;NM_001145020;NM_017906;NR_026736	TSS1500;TSS1500;TSS200;TSS200				6:10802612-10803102	6:10694464-10695711	Promoter_Associated	TRUE	-0.88322557	-3.280329615	-6.529875123	9.20E-07	0.001908901	5.675178715
chr5	121648409	+	cg23434654	NA	NA	NA	NA	NA	NA	chr5:121648312-121648549	Island	SNCAIP	NM_005460	5'UTR				5:121675003-121676448	5:121648179-121649228	Unclassified_Cell_type_specific		-0.858606143	-3.001984895	-6.529769983	9.20E-07	0.001908901	5.674950411
chr2	25194156	-	cg17466768	rs4146916	0.151957	NA	NA	NA	NA	chr2:25194140-25195214	Island	DNAJC27	NM_016544	Body				2:25047489-25048897				-1.007501182	-2.741809753	-6.525597396	9.29E-07	0.001919645	5.665888686
chr3	186500739	-	cg05370988	NA	NA	NA	NA	NA	NA	chr3:186500738-186502048	Island	EIF4A2	NM_001967	TSS1500								-0.979187447	-3.1863434	-6.52146256	9.38E-07	0.001930317	5.656906515
chr9	132199267	-	cg14284424	rs116717054	0.011729	NA	NA	NA	NA	chr9:132199361-132199984	N_Shore						TRUE	9:131238962-131239450	9:132199032-132200828	Unclassified	TRUE	1.227177756	-1.820824043	6.506360315	9.73E-07	0.001972385	5.624079148
chr6	52366836	+	ch.6.1238048R	rs9474230	0.114443	NA	NA	NA	NA		OpenSea	TRAM2	NM_012288	3'UTR								-1.040940656	-3.832490449	-6.505163879	9.76E-07	0.001972385	5.621477109
chr5	32585547	-	cg02273535	NA	NA	NA	NA	NA	NA	chr5:32585603-32586365	N_Shore	SUB1	NM_006713	TSS200				5:32621304-32622122	5:32585150-32586717	Promoter_Associated		0.874363955	-3.818776355	6.505056463	9.76E-07	0.001972385	5.621243488
chr17	27046956	-	cg10025462	NA	NA	NA	NA	NA	NA	chr17:27046856-27047273	Island	SNORD42B;RPL23A	NR_000013;NM_000984	TSS1500;TSS200				17:24070998-24071570	17:27046466-27047391	Promoter_Associated	TRUE	-1.344663712	-3.125171933	-6.501804763	9.84E-07	0.001972385	5.614170547
chr3	72184399	+	cg25484252	NA	NA	NA	NA	NA	NA		OpenSea						TRUE		3:72184208-72184415	Unclassified_Cell_type_specific		0.698230685	-1.778686739	6.50152258	9.85E-07	0.001972385	5.613556685
chr6	27100775	-	cg08717396	rs1321579	0.01803	NA	NA	NA	NA	chr6:27100174-27101124	Island	HIST1H2BJ;HIST1H2AG	NM_021058;NM_021064	TSS1500;TSS200				6:27208742-27209210	6:27100306-27101914	Promoter_Associated	TRUE	-1.347929171	-2.879932684	-6.500826836	9.86E-07	0.001972385	5.612043115
chr7	17338260	-	cg05071212	NA	NA	NA	NA	NA	NA	chr7:17338252-17339101	Island	AHR	NM_001621	TSS200	high-CpG:17304707-17304828			7:17304602-17305708	7:17337965-17338344	Promoter_Associated		0.675948026	-3.325221836	6.499914034	9.88E-07	0.001972385	5.610057238
chr12	53773782	+	cg08962767	NA	NA	NA	NA	NA	NA	chr12:53774336-53774603	N_Shore	SP1;SP1	NM_003109;NM_138473	TSS1500;TSS200				12:52059759-52060865	12:53773012-53774785	Promoter_Associated		0.553011152	-3.208996801	6.494025926	1.00E-06	0.001992078	5.597244356
chr17	7388063	-	cg23196133	NA	NA	NA	NA	NA	NA	chr17:7387280-7388326	Island	ZBTB4;POLR2A;POLR2A	NM_020899;NM_000937;NM_000937	TSS1500;5'UTR;1stExon	high-CpG:7328392-7328877			17:7328632-7329195	17:7387535-7388578	Promoter_Associated		0.741370238	-3.541935782	6.486042864	1.02E-06	0.002020658	5.579864947
chr2	10953237	-	cg22004443	NA	NA	NA	NA	NA	NA	chr2:10952402-10953384	Island	PDIA6	NM_005742	TSS1500				2:10869854-10870833	2:10952222-10953621	Promoter_Associated		0.557455088	-2.553747261	6.484608243	1.03E-06	0.002020658	5.576740777
chr1	236030587	-	cg12875892	NA	NA	NA	NA	NA	NA	chr1:236029587-236030597	Island	LYST	NM_000081	TSS1500				1:234096039-234097220				0.575332046	-3.021766926	6.481476381	1.03E-06	0.002027433	5.569919532
chr17	21116851	-	cg20266104	NA	NA	NA	NA	NA	NA	chr17:21116850-21118031	Island	TMEM11;TMEM11	NR_024547;NM_003876	Body;Body				17:21057443-21058989				-0.777494651	-2.942173327	-6.475253877	1.05E-06	0.00203269	5.556362739
chr9	130186546	-	cg11488569	NA	NA	NA	NA	NA	NA	chr9:130186276-130187160	Island	ZNF79	NM_007135	TSS200	high-CpG:129226137-129226462			9:129226098-129226940	9:130185715-130187435	Promoter_Associated		-1.057144533	-3.104571386	-6.474617434	1.05E-06	0.00203269	5.554975833
chr14	32671479	+	cg21068522	NA	NA	NA	NA	NA	NA	chr14:32672536-32672915	N_Shore					DMR		14:31740144-31741273				0.439626634	-3.25155586	6.474561625	1.05E-06	0.00203269	5.554854213
chr1	245316477	-	cg07124903	NA	NA	NA	NA	NA	NA	chr1:245316547-245320247	N_Shore								1:245316372-245317045	Unclassified		0.779994665	-2.937587437	6.473498608	1.05E-06	0.00203269	5.552537604
chr11	57434942	+	cg10284592	NA	NA	NA	NA	NA	NA	chr11:57435204-57436146	N_Shore	ZDHHC5	NM_015457	TSS1500				11:57191489-57191542	11:57434759-57435809	Promoter_Associated		-1.935754308	-2.633554355	-6.467245	1.07E-06	0.002052003	5.538906054
chr15	41787940	-	cg02330683	NA	NA	NA	NA	NA	NA	chr15:41785616-41788539	Island	ITPKA	NM_002220	Body				15:39572593-39575779				0.791969553	-1.637335418	6.4661739	1.07E-06	0.002052003	5.536570734
chr10	31607441	-	cg11799172	NA	NA	NA	NA	NA	NA	chr10:31607227-31610094	Island	ZEB1;ZEB1;ZEB1;LOC220930;ZEB1	NM_030751;NR_024285;NR_024287;NR_024284;NR_024286	TSS1500;Body;TSS1500;Body;TSS1500	high-CpG:31647425-31647459			10:31647156-31649926	10:31606956-31607526	Promoter_Associated	TRUE	-0.862512008	-3.173296471	-6.462810364	1.08E-06	0.002060298	5.52923617
chr5	43040548	-	cg05551979	rs77647328	0.017376	NA	NA	NA	NA	chr5:43040345-43040633	Island	C5orf39	NM_001014279	TSS200				5:43076211-43076390	5:43040323-43041183	Promoter_Associated		-0.517552481	-3.083777529	-6.455168911	1.10E-06	0.002090155	5.51256727
chr12	132379326	-	cg02546521	NA	NA	NA	NA	NA	NA	chr12:132379542-132380052	N_Shore	ULK1;ULK1	NM_003565;NM_003565	5'UTR;1stExon				12:130944831-130946161	12:132378784-132379330	Promoter_Associated		0.801325459	-3.573326639	6.453078091	1.11E-06	0.002092237	5.508004984
chr13	73356092	-	cg26597500	rs75054433	0.029277	NA	NA	NA	NA	chr13:73355703-73356612	Island	PIBF1;DIS3;DIS3;DIS3;DIS3	NM_006346;NM_014953;NM_014953;NM_001128226;NM_001128226	TSS200;1stExon;5'UTR;1stExon;5'UTR	high-CpG:72253995-72254097			13:72253611-72254593	13:73355140-73356919	Promoter_Associated		-1.14765636	-1.326152939	-6.44989197	1.12E-06	0.002099908	5.501051518
chr1	174992704	+	cg00690400	NA	NA	NA	NA	NA	NA	chr1:174992365-174992796	Island	MRPS14	NM_022100	TSS200				1:173258963-173259405	1:174991966-174993016	Promoter_Associated		-1.279238195	-2.484921505	-6.448200118	1.12E-06	0.002100045	5.497358605
chr3	50397174	+	cg00152768	NA	NA	NA	NA	NA	NA	chr3:50396347-50397175	Island	TMEM115	NM_007024	TSS1500				3:50370718-50372179	3:50396452-50397584	Promoter_Associated		-0.881121666	-3.24223621	-6.444816513	1.13E-06	0.002102934	5.489971806
chr4	52709259	-	cg21225608	NA	NA	NA	NA	NA	NA	chr4:52708767-52709538	Island	DCUN1D4;DCUN1D4	NM_015115;NM_001040402	TSS200;TSS200				4:52403112-52404972	4:52708735-52709986	Promoter_Associated		0.826691295	-2.575927196	6.442947214	1.13E-06	0.002102934	5.485890227
chr18	32557882	+	cg24692068	NA	NA	NA	NA	NA	NA	chr18:32556654-32557883	Island	MAPRE2;MAPRE2	NM_001143826;NM_001143827	5'UTR;TSS1500				18:30810624-30812111	18:32557545-32558037	Promoter_Associated		-0.597182689	-3.022086133	-6.442628976	1.14E-06	0.002102934	5.485195313
chr5	118788126	-	cg13716421	NA	NA	NA	NA	NA	NA	chr5:118788125-118788428	Island	HSD17B4	NM_000414	TSS200				5:118816025-118816443	5:118787812-118788968	Promoter_Associated		0.771924683	-1.720399967	6.441039514	1.14E-06	0.002102934	5.4817243
chr7	22123197	-	cg19544459	NA	NA	NA	NA	NA	NA	chr7:22122560-22123009	S_Shore						TRUE	7:22088931-22089800	7:22122064-22123620	Promoter_Associated		0.691036368	-3.446211949	6.435859942	1.15E-06	0.00211832	5.470410899
chr8	67578787	+	cg12790134	NA	NA	NA	NA	NA	NA	chr8:67578694-67579509	Island	VCPIP1	NM_025054	1stExon				8:67741249-67742346				-1.059092645	-3.268419229	-6.434769135	1.16E-06	0.00211832	5.468027847
chr16	1538803	+	cg27129984	NA	NA	NA	NA	NA	NA	chr16:1537699-1537927	S_Shore	C16orf38	NM_001013658	TSS1500				16:1478649-1478951				-0.402837546	-1.797541457	-6.429808781	1.17E-06	0.00213108	5.457189033
chr6	160210874	+	cg24095088	rs56133835	0.033318	NA	NA	NA	NA	chr6:160209941-160212015	Island	MRPL18;TCP1;TCP1	NM_014161;NM_001008897;NM_030752	TSS1500;TSS200;TSS200				6:160129842-160132119	6:160210195-160211083	Promoter_Associated		-0.996230264	-2.614265785	-6.42671486	1.18E-06	0.00213108	5.450426816
chr12	46767289	-	cg20408693	NA	NA	NA	NA	NA	NA	chr12:46765134-46766633	S_Shore	SLC38A2	NM_018976	TSS1500				12:45053389-45053644	12:46766844-46767993	Promoter_Associated		-1.253007917	-2.631688274	-6.426264408	1.18E-06	0.00213108	5.449442176
chr3	50126174	-	cg10928302	NA	NA	NA	NA	NA	NA	chr3:50126252-50127204	N_Shore	RBM5	NM_005778	TSS200					3:50125944-50127827	Unclassified		-0.703604015	-3.753229193	-6.425687202	1.18E-06	0.00213108	5.448180426
chr6	107077187	+	cg05048917	NA	NA	NA	NA	NA	NA		OpenSea	QRSL1;RTN4IP1;RTN4IP1	NM_018292;NM_032730;NM_032730	TSS1500;5'UTR;1stExon				6:107183880-107184616	6:107076798-107078027	Promoter_Associated		0.714550942	-1.833890438	6.423702153	1.19E-06	0.00213108	5.443840832
chrX	129299908	-	cg19060387	NA	NA	NA	NA	NA	NA	chrX:129299432-129300105	Island	AIFM1;AIFM1;AIFM1;AIFM1	NM_145813;NM_001130847;NM_004208;NM_145812	TSS200;TSS200;TSS200;TSS200				X:129126920-129127994	X:129299402-129300388	Promoter_Associated		0.496768441	-2.462300329	6.421866865	1.19E-06	0.00213108	5.439828151
chr9	136215029	-	cg11011602	NA	NA	NA	NA	NA	NA	chr9:136214430-136215760	Island	SNORD24;MED22;RPL7A;MED22	NR_002447;NM_181491;NM_000972;NM_133640	TSS1500;TSS200;TSS200;TSS200	high-CpG:135204518-135204872			9:135204252-135205649	9:136214302-136215731	Promoter_Associated		-0.630049684	-2.906479002	-6.421094268	1.20E-06	0.00213108	5.438138802
chrX	49125646	-	cg10723556	NA	NA	NA	NA	NA	NA	chrX:49125645-49127200	Island	PPP1R3F	NM_033215	TSS1500				X:49012590-49014144	X:49125345-49126853	Promoter_Associated		-0.723845883	-1.807378614	-6.416001289	1.21E-06	0.002149311	5.427000512
chr14	23067084	-	cg16014422	rs114422910	0.071204	NA	NA	NA	NA	chr14:23067443-23067773	N_Shore	ABHD4	NM_022060	TSS200				14:22136921-22137600	14:23066347-23068129	Promoter_Associated	TRUE	0.757478032	-2.111878012	6.413429584	1.22E-06	0.002150617	5.421374861
chr13	28024888	+	cg21914262	NA	NA	NA	NA	NA	NA	chr13:28024165-28025278	Island	MTIF3;MTIF3;MTIF3;MTIF3	NM_001166261;NM_001166262;NM_152912;NM_001166263	TSS1500;TSS1500;TSS200;TSS200				13:26922094-26922922	13:28024018-28025463	Promoter_Associated		-0.620420432	-3.334838184	-6.412621273	1.22E-06	0.002150617	5.419606477
chr11	114271629	+	cg05719877	NA	NA	NA	NA	NA	NA	chr11:114270799-114271690	Island	C11orf71;RBM7	NM_019021;NM_016090	TSS1500;Body				11:113775938-113776900	11:114270438-114272078	Promoter_Associated		-1.888458187	-2.569301508	-6.403789734	1.25E-06	0.002179614	5.400279403
chr2	85581917	+	cg15123824	rs17026280	0.064935	NA	NA	NA	NA	chr2:85581618-85581963	Island	ELMOD3;ELMOD3;ELMOD3;ELMOD3;ELMOD3;ELMOD3;RETSAT;ELMOD3;ELMOD3	NM_001135021;NM_001135023;NM_032213;NM_001135022;NM_001135022;NM_032213;NM_017750;NM_001135023;NM_001135021	1stExon;5'UTR;5'UTR;1stExon;5'UTR;1stExon;TSS200;1stExon;5'UTR	high-CpG:85435351-85435465			2:85434548-85435717	2:85581213-85582099	Promoter_Associated		-1.759815803	-2.411939293	-6.403038833	1.25E-06	0.002179614	5.398635626
chr8	117950395	-	cg08466968	NA	NA	NA	NA	NA	NA	chr8:117950472-117950717	N_Shore	C8orf85	NM_001025357	TSS200							TRUE	0.504793325	-2.35349279	6.401952433	1.25E-06	0.002179614	5.396257277
chr10	69524027	+	cg11316940	NA	NA	NA	NA	NA	NA	chr10:69523843-69524258	Island							10:69193360-69194051	10:69522994-69524893	NonGene_Associated	TRUE	-1.290038609	-3.097169389	-6.400905409	1.26E-06	0.002179614	5.393964978
chr7	98973241	+	cg16810449	rs11980995	0.180155	NA	NA	NA	NA	chr7:98971649-98973170	S_Shore	ARPC1B	NM_005720	5'UTR					7:98971502-98973415	Promoter_Associated		0.648682497	-2.461172072	6.392827017	1.28E-06	0.00219507	5.376273502
chr4	88343936	-	cg21298523	NA	NA	NA	NA	NA	NA	chr4:88343677-88344159	Island	NUDT9;NUDT9;NUDT9	NM_024047;NM_198038;NM_024047	5'UTR;5'UTR;1stExon				4:88562678-88563183	4:88343413-88344339	Promoter_Associated	TRUE	-1.31946721	-2.91793627	-6.39224181	1.28E-06	0.00219507	5.374991566
chr3	136751559	+	cg03617693	NA	NA	NA	NA	NA	NA	chr3:136751341-136751683	Island							3:138234082-138234373	3:136750945-136752684	Unclassified	TRUE	-0.704339035	-2.149475623	-6.390300492	1.29E-06	0.00219507	5.370738637
chr2	173099800	+	cg08900106	NA	NA	NA	NA	NA	NA	chr2:173099482-173100098	Island						TRUE	2:172807776-172808491	2:173099063-173100423	Unclassified_Cell_type_specific		-0.674077501	-2.292828249	-6.3901739	1.29E-06	0.00219507	5.37046129
chr19	54619166	-	cg13709128	NA	NA	NA	NA	NA	NA	chr19:54618652-54619167	Island	PRPF31;TFPT;PRPF31	NM_015629;NM_013342;NM_015629	5'UTR;TSS200;1stExon	high-CpG:59310926-59311021			19:59310483-59310979	19:54617796-54619360	Promoter_Associated		-0.442902406	-2.906344348	-6.388942724	1.29E-06	0.00219507	5.36776381
chr14	60954210	-	cg14056187	NA	NA	NA	NA	NA	NA	chr14:60951976-60952946	S_Shore	C14orf39	NM_174978	TSS1500								1.050518332	-0.736155295	6.387738114	1.30E-06	0.00219507	5.365124336
chrX	129402809	+	cg06899582	NA	NA	NA	NA	NA	NA	chrX:129402458-129403088	Island	ZNF280C;ZNF280C	NM_017666;NM_017666	1stExon;5'UTR	high-CpG:129230434-129230620			X:129229992-129230718	X:129401882-129403260	Promoter_Associated		1.24077869	-2.528592637	6.386052723	1.30E-06	0.00219507	5.361431066
chr6	31783021	+	cg22715094	NA	NA	NA	NA	NA	NA	chr6:31782872-31785190	Island	HSPA1A;HSPA1L	NM_005345;NM_005527	TSS1500;TSS200				6:31890385-31893207	6:31782300-31783557	Promoter_Associated		0.575227506	-2.811275446	6.385331936	1.30E-06	0.00219507	5.359851458
chr17	77816711	+	cg04958411	NA	NA	NA	NA	NA	NA	chr17:77812991-77819081	Island							17:75431045-75433630				-0.723992998	-3.079838715	-6.384410267	1.31E-06	0.00219507	5.357831509
chr19	19431394	-	cg17414380	NA	NA	NA	NA	NA	NA	chr19:19430966-19432194	Island	KIAA0892;SF4	NM_015329;NM_172231	TSS1500;TSS200				19:19291845-19293241	19:19430819-19432773	Promoter_Associated		-0.705209518	-3.240127749	-6.382887726	1.31E-06	0.002195292	5.354494423
chr7	155089542	-	cg21054968	NA	NA	NA	NA	NA	NA	chr7:155088705-155090212	Island	INSIG1;INSIG1;INSIG1;INSIG1;INSIG1;INSIG1	NM_198336;NM_198337;NM_005542;NM_198337;NM_005542;NM_198336	5'UTR;1stExon;1stExon;5'UTR;5'UTR;1stExon	high-CpG:154720416-154720701			7:154719387-154721328	7:155088257-155089770	Promoter_Associated		0.717303208	-2.921490853	6.380153534	1.32E-06	0.002196559	5.34850086
chr16	84178213	-	cg08965527	NA	NA	NA	NA	NA	NA	chr16:84178000-84179223	Island	HSDL1;LRRC50;HSDL1	NM_001146051;NM_178452;NM_031463	5'UTR;TSS1500;5'UTR					16:84177774-84179318	Promoter_Associated		-1.542935745	-2.343853889	-6.378760285	1.32E-06	0.002196559	5.345446356
chr12	69004486	-	cg24686009	NA	NA	NA	NA	NA	NA	chr12:69004220-69005377	Island	RAP1B;RAP1B	NM_001010942;NM_015646	TSS200;TSS200				12:67290463-67291764	12:69003650-69005634	Promoter_Associated		0.566494311	-2.868031703	6.378239072	1.33E-06	0.002196559	5.344303599
chr5	172655948	+	cg19423543	rs3095873	0.278808	NA	NA	NA	NA	chr5:172655840-172656202	Island					DMR		5:172588447-172588586				0.824081096	-2.271433294	6.367678122	1.36E-06	0.002245594	5.321140813
chr5	42993440	+	cg21795544	NA	NA	NA	NA	NA	NA	chr5:42994626-42994936	N_Shore				low-CpG:43029180-43029227				5:42993320-42993783	Promoter_Associated	TRUE	-1.004062398	-2.959070079	-6.36600134	1.37E-06	0.002246755	5.317461814
chr1	32110519	-	cg13218803	NA	NA	NA	NA	NA	NA	chr1:32110210-32110961	Island	PEF1	NM_012392	TSS200				1:31882503-31883548	1:32109644-32111610	Promoter_Associated		-0.989034825	-3.094710805	-6.364562913	1.37E-06	0.002246755	5.314305481
chr6	41754992	+	cg17498662	NA	NA	NA	NA	NA	NA	chr6:41753880-41755576	Island	PRICKLE4;TOMM6	NM_013397;NM_001134493	3'UTR;TSS200				6:41861859-41863614	6:41754149-41755863	Promoter_Associated		-0.685554942	-2.310732455	-6.360262612	1.39E-06	0.002262388	5.304867671
chr6	30029002	-	cg02383089	NA	NA	NA	NA	NA	NA	chr6:30028936-30029195	Island	ZNRD1;NCRNA00171;ZNRD1	NM_170783;NR_026751;NM_014596	TSS200;TSS200;TSS200				6:30136713-30137470	6:30028228-30029841	Promoter_Associated	TRUE	-1.280253856	-3.962795941	-6.355257068	1.40E-06	0.002275324	5.293878902
chr1	40562667	-	cg24788636	NA	NA	NA	NA	NA	NA	chr1:40562666-40563128	Island	PPT1;PPT1	NM_000310;NM_001142604	Body;Body				1:40335151-40335693	1:40562350-40563599	Promoter_Associated		-0.565188482	-3.037052254	-6.355043061	1.40E-06	0.002275324	5.293409012
chr5	154026930	-	cg17344516	NA	NA	NA	NA	NA	NA	chr5:154026818-154027257	Island						TRUE	5:154007012-154007386	5:154026687-154027131	Unclassified		-0.746604778	-3.209531	-6.351599854	1.42E-06	0.002280326	5.285847996
chr11	118478252	-	cg19006130	NA	NA	NA	NA	NA	NA	chr11:118478235-118481896	Island	PHLDB1;PHLDB1;PHLDB1	NM_001144758;NM_015157;NM_001144759	TSS200;5'UTR;TSS200				11:117983455-117984795			TRUE	-0.606357587	-0.31000518	-6.351288254	1.42E-06	0.002280326	5.285163668
chr17	28443852	+	cg25346576	NA	NA	NA	NA	NA	NA	chr17:28443746-28444011	Island	CCDC55;MIR423;CCDC55	NM_032141;NR_029945;NM_032141	5'UTR;TSS1500;1stExon	high-CpG:25467948-25467981			17:25467709-25468426	17:28443425-28444742	Promoter_Associated		-0.798188344	-2.279716224	-6.347067684	1.43E-06	0.002295901	5.275893249
chr14	21851954	+	cg20257096	NA	NA	NA	NA	NA	NA	chr14:21851498-21852550	Island	SUPT16H	NM_007192	Body				14:20921339-20922036	14:21851459-21853140	Promoter_Associated		-1.503846019	-3.218091811	-6.342748746	1.45E-06	0.002312039	5.266404266
chr6	122931259	-	cg26904782	NA	NA	NA	NA	NA	NA	chr6:122931153-122931705	Island	PKIB;PKIB;PKIB	NM_181795;NM_181794;NM_032471	TSS200;5'UTR;TSS200				6:122972853-122974198	6:122931110-122932087	Unclassified	TRUE	-0.653310388	-2.833111126	-6.341364097	1.45E-06	0.002312039	5.263361567
chr2	170220975	+	cg02240066	NA	NA	NA	NA	NA	NA	chr2:170220772-170221114	Island					DMR		2:169929019-169929364			TRUE	0.730115467	-2.349945075	6.338952289	1.46E-06	0.002317716	5.258061119
chr17	56595606	+	cg14225207	NA	NA	NA	NA	NA	NA	chr17:56595080-56595619	Island	MTMR4	NM_004687	TSS1500				17:53950111-53951223	17:56594478-56596543	Promoter_Associated		-0.536255642	-3.296162184	-6.334534545	1.48E-06	0.002321761	5.248350169
chr20	60697513	+	cg26253258	rs148560014	0.0691	NA	NA	NA	NA	chr20:60696561-60698342	Island	LSM14B	NM_144703	TSS200	high-CpG:60130866-60130990			20:60129957-60132175	20:60697064-60697633	Promoter_Associated		0.638430744	-2.223687393	6.33389903	1.48E-06	0.002321761	5.246952983
chr19	12777225	-	cg19744691	NA	NA	NA	NA	NA	NA	chr19:12777330-12777638	N_Shore	MORG1;MORG1;MAN2B1	NR_029375;NM_001099737;NM_000528	TSS1500;TSS1500;Body		RDMR			19:12777012-12777918	Promoter_Associated		-0.640251866	-1.426160448	-6.333798992	1.48E-06	0.002321761	5.246733043
chr11	32354958	-	cg08214423	NA	NA	NA	NA	NA	NA	chr11:32354760-32355484	Island						TRUE	11:32311350-32312224	11:32354808-32355191	Unclassified_Cell_type_specific	TRUE	-0.771100742	-2.783861028	-6.332673281	1.48E-06	0.002321761	5.244258007
chrX	129040091	+	cg14137558	NA	NA	NA	NA	NA	NA	chrX:129039750-129040152	Island	UTP14A;UTP14A	NM_006649;NM_001166221	TSS200;TSS200	high-CpG:128867757-128867861			X:128867377-128868032	X:129039695-129040199	Promoter_Associated_Cell_type_specific	TRUE	-1.748832963	-1.670344941	-6.328762418	1.50E-06	0.002336096	5.235658082
chr6	83073924	-	cg17838734	NA	NA	NA	NA	NA	NA	chr6:83073416-83075319	Island	TPBG;TPBG	NM_001166392;NM_006670	TSS200;5'UTR	high-CpG:83130220-83130719			6:83130632-83132077	6:83073070-83074133	Unclassified	TRUE	-0.929527274	-2.898141957	-6.326444255	1.50E-06	0.002341466	5.230559505
chr4	106067365	+	cg06795971	NA	NA	NA	NA	NA	NA	chr4:106067473-106067968	N_Shore	TET2;TET2	NM_017628;NM_001127208	TSS1500;TSS1500				4:106286401-106287646			TRUE	-1.185485648	-3.243744822	-6.324851419	1.51E-06	0.002342741	5.227055795
chr5	98109470	+	cg08809713	rs115735063	0.019548	NA	NA	NA	NA	chr5:98108678-98110307	Island	RGMB	NM_001012761	Body				5:98136906-98138263	5:98108467-98109699	Unclassified		0.854146657	-3.04843763	6.319636353	1.53E-06	0.002342813	5.21558199
chr4	48832952	-	cg04117853	NA	NA	NA	NA	NA	NA	chr4:48832807-48833569	Island	OCIAD1;OCIAD1;OCIAD1;OCIAD1;OCIAD1;OCIAD1	NM_001079841;NM_001079842;NM_017830;NM_001079840;NM_001079839;NM_001168254	TSS200;TSS1500;TSS200;TSS200;TSS1500;TSS1500				4:48527570-48528315	4:48832504-48833684	Promoter_Associated		-0.755495894	-4.226665537	-6.316635766	1.54E-06	0.002342813	5.208978661
chr4	99850271	-	cg20236533	NA	NA	NA	NA	NA	NA	chr4:99849305-99850552	Island	EIF4E;EIF4E;EIF4E;EIF4E;EIF4E	NM_001130679;NM_001968;NM_001130678;NM_001968;NM_001130679	5'UTR;1stExon;TSS200;5'UTR;1stExon	high-CpG:100069288-100069325			4:100068343-100069439	4:99849883-99850639	Promoter_Associated		-1.212174568	-1.93559652	-6.315874227	1.54E-06	0.002342813	5.207302563
chr17	49254999	-	cg11466309	NA	NA	NA	NA	NA	NA		OpenSea	MBTD1	NM_017643	3'UTR								0.518538565	2.049615392	6.315248696	1.55E-06	0.002342813	5.205925753
chr5	173315151	+	cg26100149	NA	NA	NA	NA	NA	NA	chr5:173314931-173315979	Island	CPEB4	NM_030627	TSS200				5:173247269-173248174	5:173314452-173316137	Promoter_Associated		-2.105672577	-2.534847783	-6.314858112	1.55E-06	0.002342813	5.205066042
chr19	56915184	+	cg11718235	rs10424112	0.028711	NA	NA	NA	NA	chr19:56915356-56915856	N_Shore	ZNF583;ZNF583;ZNF583	NM_001159860;NM_001159861;NM_152478	TSS200;TSS1500;TSS1500				19:61606960-61607806	19:56914959-56916085	Promoter_Associated_Cell_type_specific		-1.05732042	-1.633084104	-6.312988682	1.55E-06	0.002342813	5.200950967
chr2	159826400	+	cg19019321	NA	NA	NA	NA	NA	NA	chr2:159824854-159826401	Island	TANC1;TANC1	NM_001145909;NM_033394	5'UTR;5'UTR				2:159532636-159534775	2:159825569-159826495	Unclassified		-0.858854732	-2.947564526	-6.31240651	1.56E-06	0.002342813	5.199669366
chr11	82905199	+	cg15749322	NA	NA	NA	NA	NA	NA	chr11:82904478-82905660	Island	ANKRD42	NM_182603	TSS200				11:82582102-82583308	11:82904006-82905884	Unclassified		-1.111471617	-3.24885823	-6.312323108	1.56E-06	0.002342813	5.19948576
chr3	49142572	+	cg19914751	NA	NA	NA	NA	NA	NA	chr3:49141934-49142373	S_Shore	QARS	NM_005051	TSS1500				3:49116961-49117586	3:49141638-49142666	Promoter_Associated		0.68150582	-3.274829498	6.3121654	1.56E-06	0.002342813	5.199138571
chr11	130184488	-	cg11754259	NA	NA	NA	NA	NA	NA	chr11:130183948-130184668	Island	ZBTB44;ZBTB44	NM_014155;NM_014155	1stExon;5'UTR	high-CpG:129689524-129690054			11:129689159-129690319				0.742230757	-3.335689865	6.310682481	1.56E-06	0.002342813	5.195873802
chr11	62420267	+	cg17145281	NA	NA	NA	NA	NA	NA	chr11:62420544-62420924	N_Shore	INTS5	NM_030628	Body					11:62419790-62421140	Promoter_Associated		0.460821354	-3.097577001	6.309603024	1.57E-06	0.002342813	5.193497105
chr1	50889836	+	cg10936352	NA	NA	NA	NA	NA	NA	chr1:50884228-50891471	Island	DMRTA2	NM_032110	TSS1500					1:50889420-50890080	Unclassified_Cell_type_specific		-0.551429888	-3.509038873	-6.307482217	1.58E-06	0.002342813	5.188827154
chr2	44589034	-	cg07917502	NA	NA	NA	NA	NA	NA	chr2:44588954-44589358	Island	PREPL;PREPL;C2orf34;PREPL;PREPL;PREPL	NM_001171603;NM_006036;NM_024766;NM_001171613;NM_001171617;NM_001171606	TSS200;TSS1500;TSS200;TSS1500;TSS200;TSS1500				2:44442377-44443297	2:44588824-44589279	Promoter_Associated		0.612249416	-4.377300991	6.307280363	1.58E-06	0.002342813	5.188382646
chr6	38608106	+	cg11266921	NA	NA	NA	NA	NA	NA	chr6:38607777-38608148	Island	BTBD9;BTBD9	NM_001099272;NM_052893	TSS200;TSS200				6:38715220-38716126	6:38606594-38608314	Promoter_Associated		-1.576292672	-3.04578121	-6.306146743	1.58E-06	0.002342813	5.185886173
chr6	33267069	-	cg26693760	NA	NA	NA	NA	NA	NA	chr6:33266302-33267582	Island	RGL2;RGL2;RGL2	NM_004761;NR_028387;NM_004761	5'UTR;Body;1stExon	high-CpG:33374370-33375214			6:33374048-33375795	6:33266502-33267964	Promoter_Associated		-1.28592402	-2.857019102	-6.301555868	1.60E-06	0.002360691	5.175774319
chrX	106449730	+	cg03537243	NA	NA	NA	NA	NA	NA	chrX:106449029-106449740	Island	CXorf41;NUP62CL;CXorf41	NM_001169154;NM_017681;NM_173494	TSS200;TSS200;TSS200				X:106335686-106336601	X:106449138-106449985	Unclassified	TRUE	-0.719285042	-2.384497943	-6.29724233	1.62E-06	0.002360691	5.166270758
chr16	86542659	-	cg00606102	NA	NA	NA	NA	NA	NA	chr16:86541430-86545228	Island	FOXF1	NM_001451	TSS1500				16:85100160-85102671				-0.700395576	-2.971122447	-6.297027033	1.62E-06	0.002360691	5.165796352
chr6	31510149	-	cg10951305	rs2239528	0.20815	NA	NA	NA	NA	chr6:31509668-31509896	S_Shore	BAT1;BAT1;SNORD84;BAT1;BAT1	NM_004640;NM_004640;NR_003065;NM_080598;NM_080598	1stExon;5'UTR;TSS1500;1stExon;5'UTR				6:31618039-31618312	6:31508806-31510383	Unclassified	TRUE	0.66825322	-1.71657505	6.296327195	1.62E-06	0.002360691	5.164254217
chr19	58147078	+	cg25477163	NA	NA	NA	NA	NA	NA	chr19:58144339-58144999	S_Shelf	ZNF211;ZNF211	NM_198855;NM_006385	Body;Body								0.45940286	0.317824061	6.295514639	1.62E-06	0.002360691	5.162463619
chr6	31926581	+	cg10404142	rs17201466	0.028846	NA	NA	NA	NA	chr6:31926489-31926940	Island	SKIV2L;SKIV2L;RDBP	NM_006929;NM_006929;NM_002904	1stExon;5'UTR;5'UTR				6:32034480-32034919	6:31925934-31927779	Promoter_Associated		-1.099903814	-4.452131863	-6.295270525	1.62E-06	0.002360691	5.161925659
chr7	116166529	-	cg22126032	NA	NA	NA	NA	NA	NA	chr7:116164703-116166735	Island	CAV1	NM_001753	Body		DMR		7:115951843-115954094	7:116166102-116167024	Promoter_Associated	TRUE	-1.094082971	-2.131365223	-6.291811608	1.64E-06	0.002373261	5.15430228
chr6	30029194	+	cg01425586	NA	NA	NA	NA	NA	NA	chr6:30028936-30029195	Island	ZNRD1;NCRNA00171;ZNRD1;ZNRD1	NM_170783;NR_026751;NM_170783;NM_014596	1stExon;TSS1500;5'UTR;5'UTR				6:30136713-30137470	6:30028228-30029841	Promoter_Associated	TRUE	-0.686661097	-2.697216101	-6.287522571	1.65E-06	0.002384314	5.144847118
chr19	30206369	-	cg20643362	NA	NA	NA	NA	NA	NA	chr19:30206040-30206497	Island	C19orf12;C19orf12;C19orf12	NM_031448;NM_031448;NM_001031726	1stExon;5'UTR;TSS1500	high-CpG:34897572-34898244			19:34897820-34898306	19:30205405-30208613	Promoter_Associated	TRUE	0.740850063	-2.188279147	6.287360578	1.65E-06	0.002384314	5.144489958
chr1	78444909	+	cg25846022	NA	NA	NA	NA	NA	NA	chr1:78444763-78445281	Island	FUBP1	NM_003902	TSS200	high-CpG:78217440-78217807			1:78216892-78217869	1:78443846-78445914	Unclassified	TRUE	-1.00553829	-2.521342465	-6.283696852	1.67E-06	0.002398282	5.136411266
chr10	102986686	+	cg03393426	NA	NA	NA	NA	NA	NA	chr10:102984182-102990063	Island											-0.868065845	-2.728988605	-6.281526308	1.68E-06	0.0024036	5.13162427
chr1	47697496	-	cg19247124	NA	NA	NA	NA	NA	NA	chr1:47696504-47698197	Island					DMR	TRUE	1:47469092-47470768	1:47696696-47698150	Unclassified_Cell_type_specific	TRUE	-1.290681314	-2.387778669	-6.28006856	1.68E-06	0.002404774	5.128408947
chr17	36860971	+	cg04133652	NA	NA	NA	NA	NA	NA	chr17:36858278-36861697	Island	MLLT6	NM_005937	TSS1500								-1.134215821	-2.779676016	-6.272958508	1.71E-06	0.002439336	5.112722407
chr3	50648891	+	cg15340526	NA	NA	NA	NA	NA	NA	chr3:50648939-50649829	N_Shore	CISH;CISH	NM_145071;NM_013324	Body;5'UTR								0.632535234	-2.398848502	6.269539283	1.73E-06	0.002452271	5.105176354
chr17	4167409	+	cg07425985	NA	NA	NA	NA	NA	NA	chr17:4166705-4167353	S_Shore	ANKFY1;ANKFY1	NM_020740;NM_016376	TSS200;TSS200				17:4113455-4114256	17:4166088-4168142	Promoter_Associated		-1.460764605	-2.822786322	-6.254844596	1.79E-06	0.002522596	5.072728294
chr14	93799719	-	cg20601096	NA	NA	NA	NA	NA	NA	chr14:93798709-93799804	Island	KIAA1409;KIAA1409;BTBD7;BTBD7	NM_020818;NM_020818;NM_001002860;NM_018167	1stExon;5'UTR;TSS1500;TSS1500				14:92869472-92869557				-0.812617546	-3.017571293	-6.254679503	1.79E-06	0.002522596	5.072363583
chrX	48901405	+	cg14022645	NA	NA	NA	NA	NA	NA	chrX:48900510-48901469	Island	TFE3	NM_006521	TSS1500				X:48787455-48788592	X:48900234-48902017	Promoter_Associated		0.953366221	-2.414051173	6.254219471	1.79E-06	0.002522596	5.071347292
chr1	91966277	-	cg05391423	NA	NA	NA	NA	NA	NA	chr1:91966263-91966999	Island	CDC7;CDC7;CDC7	NM_001134420;NM_003503;NM_001134419	TSS1500;TSS200;TSS200				1:91738865-91739703				-0.62649623	-3.213131147	-6.247851648	1.82E-06	0.002554391	5.057276792
chr12	30048608	+	ch.12.29939875F	NA	NA	NA	NA	NA	NA		OpenSea											-0.799873875	-3.91203506	-6.243615913	1.84E-06	0.002568307	5.047914445
chr3	20227801	+	cg21755440	NA	NA	NA	NA	NA	NA	chr3:20227289-20227956	Island	SGOL1;SGOL1;SGOL1;SGOL1;SGOL1;SGOL1	NM_001012411;NM_138484;NM_001012410;NM_001012412;NM_001012413;NM_001012409	TSS200;TSS200;TSS200;TSS200;TSS200;TSS200				3:20202309-20203019	3:20227503-20228575	Promoter_Associated		-0.70890064	-4.673834134	-6.242356576	1.85E-06	0.002568307	5.045130445
chr1	27216957	-	cg06083525	NA	NA	NA	NA	NA	NA	chr1:27216161-27217045	Island	GPN2	NM_018066	TSS200				1:27088759-27089632	1:27215857-27217363	Promoter_Associated		-1.280459257	-3.090831379	-6.241949019	1.85E-06	0.002568307	5.044229419
chr10	112064742	+	cg08770590	NA	NA	NA	NA	NA	NA	chr10:112064137-112064859	Island	SMNDC1	NM_005871	TSS200				10:112054047-112054877	10:112064094-112065470	Promoter_Associated		0.717738281	-2.959378822	6.240622191	1.85E-06	0.002568991	5.041295922
chr2	20101788	+	cg00745248	rs2278528	0.443481	NA	NA	NA	NA	chr2:20101004-20102067	Island	TTC32	NM_001008237	TSS200				2:19964486-19965597			TRUE	-0.564251155	-2.837059336	-6.235009908	1.88E-06	0.002590961	5.028885104
chr2	43451559	-	cg23288298	NA	NA	NA	NA	NA	NA	chr2:43451445-43454951	Island	ZFP36L2	NM_006887	Body				2:43304800-43308496	2:43451316-43451585	Unclassified		0.545587031	-3.215102863	6.234335948	1.88E-06	0.002590961	5.027394452
chr6	33398923	-	cg01234945	NA	NA	NA	NA	NA	NA	chr6:33396050-33396296	S_Shelf	SYNGAP1	NM_006772	Body					6:33398106-33399356	Unclassified	TRUE	0.641074686	-1.006214255	6.232437287	1.89E-06	0.002590961	5.023194712
chr2	171679402	+	cg00729049	NA	NA	NA	NA	NA	NA	chr2:171678546-171680358	Island	GAD1;GAD1	NM_000817;NM_013445	Body;Body			TRUE	2:171386384-171387649				-0.746393907	-2.104566802	-6.232299299	1.89E-06	0.002590961	5.022889471
chr17	5095235	+	cg11555122	NA	NA	NA	NA	NA	NA	chr17:5094839-5095456	Island	ZNF594	NM_032530	TSS200				17:5035467-5036174	17:5094514-5095906	Promoter_Associated		0.521637191	-2.955353204	6.231030016	1.90E-06	0.002591403	5.020081593
chr14	90422751	+	cg08047124	NA	NA	NA	NA	NA	NA	chr14:90420900-90421175	S_Shore	TDP1;TDP1	NM_018319;NM_001008744	5'UTR;5'UTR				14:89491696-89492623	14:90422724-90422949	Promoter_Associated		-1.581351021	-3.615879137	-6.22906219	1.91E-06	0.002596292	5.015727999
chr20	33297218	+	cg26204638	NA	NA	NA	NA	NA	NA	chr20:33296514-33298242	Island	TP53INP2	NM_021202	Body	high-CpG:32760639-32760961			20:32760214-32761839	20:33296408-33297551	Promoter_Associated	TRUE	0.613754929	-2.805348155	6.22430423	1.93E-06	0.002618997	5.005199449
chr17	7761152	-	cg07424354	rs150998226	0.0169	NA	NA	NA	NA	chr17:7760281-7761680	Island	CYB5D1;CYB5D1;LSMD1;LSMD1	NM_144607;NM_144607;NM_032356;NM_032356	1stExon;5'UTR;1stExon;5'UTR	high-CpG:7701225-7701971			17:7701877-7702849	17:7759100-7761520	Promoter_Associated		-0.685045691	-3.836433589	-6.221221305	1.94E-06	0.002631143	4.998375883
chr8	107283146	+	cg04372675	NA	NA	NA	NA	NA	NA	chr8:107282031-107283876	Island	OXR1	NM_018002	5'UTR				8:107351208-107353425	8:107282764-107283713	Promoter_Associated		-0.936693068	-1.947596389	-6.216732939	1.97E-06	0.002652461	4.988439368
chr22	18893816	-	cg12855008	NA	NA	NA	NA	NA	NA	chr22:18893251-18894291	Island	DGCR6;DGCR6	NM_005675;NM_005675	5'UTR;1stExon	high-CpG:17273792-17273884			22:17273141-17274417	22:18893210-18894551	Promoter_Associated		0.629851827	-2.871662321	6.215059518	1.97E-06	0.002655652	4.984734011
chrX	102024320	-	cg01078706	NA	NA	NA	NA	NA	NA	chrX:102024034-102024255	S_Shore										TRUE	0.974005962	-1.92432191	6.210087889	2.00E-06	0.002666983	4.973723473
chr1	165205506	+	cg16524049	NA	NA	NA	NA	NA	NA	chr1:165204501-165205507	Island	LMX1A	NM_177398	Body								0.894081628	-1.242787846	6.210064531	2.00E-06	0.002666983	4.973671734
chr4	6910955	+	cg13442256	NA	NA	NA	NA	NA	NA	chr4:6910935-6912310	Island	TBC1D14;TBC1D14	NM_020773;NM_001113361	TSS1500;TSS1500				4:6961610-6963440	4:6909161-6911973	Promoter_Associated		-0.848991452	-3.659370404	-6.20979402	2.00E-06	0.002666983	4.973072547
chr15	49462660	-	cg15487282	rs57815447	0.079208	NA	NA	NA	NA		OpenSea	GALK2;GALK2	NM_001001556;NM_002044	Body;Body				15:47249651-47249968	15:49462017-49462821	Promoter_Associated	TRUE	0.624723537	-3.339076214	6.208174861	2.01E-06	0.002669928	4.96948588
chr17	40374347	+	cg20641095	NA	NA	NA	NA	NA	NA		OpenSea	STAT5B	NM_012448	Body					17:40373569-40375149	Unclassified	TRUE	0.457968188	-2.486807783	6.200935382	2.04E-06	0.00270035	4.953445224
chr2	37551360	+	cg07961416	NA	NA	NA	NA	NA	NA	chr2:37551350-37552546	Island							2:37404760-37406050				-0.429380121	-3.4748696	-6.200426752	2.05E-06	0.00270035	4.952317986
chr17	46806668	-	cg23470128	NA	NA	NA	NA	NA	NA	chr17:46805553-46806148	S_Shore	HOXB13	NM_006361	TSS1500				17:44161407-44161668				3.20111371	-2.789653024	6.200058025	2.05E-06	0.00270035	4.951500785
chr3	48481415	-	cg06625258	NA	NA	NA	NA	NA	NA	chr3:48481414-48481805	Island	CCDC51;CCDC72	NM_024661;NM_015933	5'UTR;TSS1500				3:48456417-48457228	3:48481186-48482222	Promoter_Associated		-1.223833633	-3.463713424	-6.19696245	2.06E-06	0.002713201	4.944639426
chr17	19437929	+	cg12894055	NA	NA	NA	NA	NA	NA	chr17:19436788-19437692	S_Shore	SLC47A1	NM_018242	Body				17:19378448-19378557	17:19436967-19438044	Unclassified_Cell_type_specific		-0.787561364	-3.695039976	-6.189919441	2.10E-06	0.002752583	4.929023919
chr11	130342732	+	ch.11.2738269F	NA	NA	NA	NA	NA	NA	chr11:130342956-130343652	N_Shore	ADAMTS15	NM_139055	Body								-1.167217782	-2.539679984	-6.188606508	2.11E-06	0.002753702	4.926112218
chr6	13014053	-	cg16928323	rs183137937	0.0339	NA	NA	NA	NA	chr6:13014973-13015203	N_Shore	PHACTR1	NM_030948	Body		DMR		6:13121572-13122573	6:13013808-13014054	Unclassified		0.611217992	-2.763734998	6.18706097	2.11E-06	0.002755664	4.922684385
chr19	50879636	-	cg13567813	NA	NA	NA	NA	NA	NA	chr19:50879606-50880094	Island	NR1H2	NM_007121	TSS200				19:55571299-55571981	19:50879339-50881171	Promoter_Associated		-0.580760855	-3.043907839	-6.186031448	2.12E-06	0.002755664	4.920400845
chr19	41305423	+	cg22671726	NA	NA	NA	NA	NA	NA	chr19:41306982-41307313	N_Shore	EGLN2;EGLN2	NM_080732;NM_053046	5'UTR;TSS1500				19:45996503-45997603	19:41303968-41305822	Promoter_Associated		0.559968591	-3.608225894	6.180396123	2.15E-06	0.00278616	4.907898939
chr11	75526013	+	cg15714607	NA	NA	NA	NA	NA	NA	chr11:75526396-75526926	N_Shore	UVRAG	NM_003369	TSS200				11:75203233-75204574	11:75525379-75527104	Promoter_Associated		-0.743504213	-2.60688027	-6.177145383	2.17E-06	0.002786834	4.900685342
chr1	113009082	+	cg00255837	NA	NA	NA	NA	NA	NA	chr1:113008844-113009154	Island	WNT2B	NM_004185	TSS1500				1:112810232-112810606	1:113008346-113009372	Promoter_Associated	TRUE	0.747737364	-3.295106394	6.1768049	2.17E-06	0.002786834	4.899929711
chr1	145575587	+	cg04921814	NA	NA	NA	NA	NA	NA	chr1:145575130-145576219	Island	PIAS3	NM_006099	TSS1500				1:144286515-144287932				-1.692000998	-3.333642506	-6.175150753	2.18E-06	0.002786834	4.896258457
chr17	29422776	-	cg04865506	NA	NA	NA	NA	NA	NA	chr17:29421595-29422067	S_Shore	NF1;NF1;NF1	NM_001042492;NM_001128147;NM_000267	Body;Body;Body				17:26446800-26446958				0.465896362	-2.088883739	6.174429429	2.18E-06	0.002786834	4.894657423
chr19	58361147	-	cg22044216	rs113336552	0.029277	NA	NA	NA	NA	chr19:58361139-58361560	Island	ZNF587	NM_032828	TSS200					19:58361030-58361428	Promoter_Associated		-0.621443001	-3.064745588	-6.173808594	2.18E-06	0.002786834	4.893279379
chr6	26285766	-	cg21729186	rs41266831	0.111872	NA	NA	NA	NA	chr6:26285423-26285940	Island	HIST1H4H	NM_003543	TSS200				6:26393745-26393919	6:26285319-26286221	Promoter_Associated	TRUE	-1.010334509	-2.989412647	-6.173543093	2.18E-06	0.002786834	4.892690039
chr17	8055360	-	cg27004243	rs59987051	0.028793	NA	NA	NA	NA	chr17:8054550-8055835	Island	PER1	NM_002616	5'UTR				17:7995282-7996751	17:8054311-8056016	Promoter_Associated		-0.679297172	-2.727402153	-6.170223565	2.20E-06	0.002796246	4.885320847
chr1	173793922	+	cg20940459	NA	NA	NA	NA	NA	NA	chr1:173793288-173794095	Island	CENPL;DARS2;DARS2;CENPL;CENPL	NM_001171182;NM_018122;NM_018122;NM_001127181;NM_033319	TSS1500;1stExon;5'UTR;TSS200;TSS200	high-CpG:172060341-172060603			1:172059862-172060853	1:173792651-173794548	Promoter_Associated		-1.407178645	-1.293331845	-6.169939422	2.20E-06	0.002796246	4.88469
chr20	36932385	+	cg01948217	NA	NA	NA	NA	NA	NA		OpenSea	BPI	NM_001725	TSS200								1.323422112	-1.308891366	6.166346902	2.22E-06	0.002813303	4.876713047
chr1	28052377	-	cg07242783	NA	NA	NA	NA	NA	NA	chr1:28052145-28053002	Island	FAM76A;FAM76A;FAM76A;FAM76A;FAM76A	NM_152660;NM_001143914;NM_001143912;NM_001143915;NM_001143913	TSS200;TSS200;TSS200;TSS200;TSS200				1:27924658-27925693	1:28051600-28053284	Promoter_Associated		0.774326106	-1.486038236	6.164951761	2.23E-06	0.0028153	4.873614782
chr1	15853005	+	cg17855783	NA	NA	NA	NA	NA	NA	chr1:15853108-15853663	N_Shore	DNAJC16	NM_015291	TSS1500				1:15725476-15726412	1:15852596-15853850	Promoter_Associated		0.63123529	-3.712211693	6.160669978	2.25E-06	0.002826366	4.864104432
chr16	699218	-	cg02734472	NA	NA	NA	NA	NA	NA	chr16:698826-700244	Island	WDR90	NM_145294	TSS200				16:638697-640234	16:697796-700214	Promoter_Associated		0.550612824	-3.878313001	6.159999402	2.26E-06	0.002826366	4.86261479
chr17	61044407	+	cg03324837	NA	NA	NA	NA	NA	NA	chr17:61043325-61044408	Island							17:58396696-58398208				-0.929747778	-2.56912249	-6.158490575	2.27E-06	0.002826366	4.859262814
chr7	45151525	+	cg07900786	NA	NA	NA	NA	NA	NA	chr7:45150987-45151554	Island	TBRG4;TBRG4;TBRG4	NM_199122;NM_004749;NM_030900	TSS1500;TSS1500;TSS1500				7:45117525-45118134	7:45150907-45151864	Promoter_Associated		-1.006181854	-3.132273168	-6.158212814	2.27E-06	0.002826366	4.858645717
chr1	46713440	-	cg17079378	NA	NA	NA	NA	NA	NA		OpenSea	RAD54L;RAD54L;RAD54L	NM_003579;NM_001142548;NM_003579	1stExon;5'UTR;5'UTR	high-CpG:46485946-46486033			1:46485250-46486236	1:46712232-46713909	Promoter_Associated		0.909221466	-4.931804065	6.157868645	2.27E-06	0.002826366	4.857881065
chr21	44917857	+	ch.21.43742285F	NA	NA	NA	NA	NA	NA		OpenSea						TRUE					-1.36929356	-3.343957829	-6.154052666	2.29E-06	0.002845321	4.849401966
chr6	38608108	+	cg18573544	NA	NA	NA	NA	NA	NA	chr6:38607777-38608148	Island	BTBD9;BTBD9	NM_001099272;NM_052893	TSS200;TSS200				6:38715220-38716126	6:38606594-38608314	Promoter_Associated		-1.403342189	-1.928150971	-6.15108221	2.31E-06	0.002854578	4.842800328
chr4	141073908	-	cg03469086	NA	NA	NA	NA	NA	NA	chr4:141071950-141075566	Island	MAML3	NM_018717	Body				4:141290974-141294087				-0.587620115	-3.291998838	-6.150561407	2.31E-06	0.002854578	4.84164276
chr15	40886408	+	cg00235645	NA	NA	NA	NA	NA	NA	chr15:40886396-40886918	Island	CASC5;CASC5	NM_170589;NM_144508	TSS200;TSS200				15:38673689-38674232	15:40885935-40887323	Promoter_Associated	TRUE	-1.135650846	-3.693303706	-6.145791439	2.34E-06	0.002879684	4.831039146
chr16	22309747	-	cg05228738	rs9927282	0.037447	NA	NA	NA	NA	chr16:22308591-22309365	S_Shore	POLR3E	NM_018119	5'UTR					16:22309521-22309899	Promoter_Associated		0.719514767	-3.591098509	6.144680559	2.34E-06	0.002879684	4.82856925
chr17	2415361	+	cg15425530	NA	NA	NA	NA	NA	NA	chr17:2415061-2415362	Island	METT10D	NM_024086	TSS200					17:2414350-2415666	Promoter_Associated		-1.283768625	-4.218858775	-6.143761889	2.35E-06	0.002879684	4.826526586
chr11	60929101	+	cg25479306	NA	NA	NA	NA	NA	NA	chr11:60928560-60929262	Island	VPS37C	NM_017966	TSS200	high-CpG:60685475-60685720			11:60685137-60685803	11:60928439-60929397	Promoter_Associated		0.728413588	-3.07916617	6.142511774	2.36E-06	0.002880959	4.823746781
chr18	47814227	-	cg07675399	NA	NA	NA	NA	NA	NA	chr18:47813434-47814546	Island	CXXC1;CXXC1;CXXC1;CXXC1	NM_014593;NM_001101654;NM_001101654;NM_014593	5'UTR;1stExon;5'UTR;1stExon	high-CpG:46068011-46068226			18:46067027-46068666	18:47813675-47815000	Promoter_Associated		-1.039027896	-2.412729063	-6.140782518	2.37E-06	0.002885642	4.819901214
chr1	156738012	+	cg23747104	NA	NA	NA	NA	NA	NA	chr1:156737035-156738013	Island	PRCC;PRCC	NM_199416;NM_005973	1stExon;1stExon				1:155003660-155004637	1:156736302-156738022	Promoter_Associated		-0.749309535	-2.368828981	-6.138187168	2.38E-06	0.002896496	4.814128882
chr3	143692134	-	cg25722274	NA	NA	NA	NA	NA	NA	chr3:143689733-143692279	Island	C3orf58;C3orf58	NM_173552;NM_001134470	Body;TSS200				3:145173183-145175115	3:143691881-143692887	Promoter_Associated		-0.756811813	-2.855403248	-6.131787935	2.42E-06	0.002926125	4.799892654
chr10	76994576	+	cg03704503	NA	NA	NA	NA	NA	NA	chr10:76993892-76995953	Island	COMTD1	NM_144589	Body				10:76663899-76665905	10:76994516-76994751	Promoter_Associated		0.555392748	-2.76900883	6.130817291	2.43E-06	0.002926125	4.797732828
chr5	81573845	-	cg07833035	NA	NA	NA	NA	NA	NA	chr5:81573833-81574295	Island	RPS23	NM_001025	Body				5:81609525-81610049	5:81573677-81574751	Promoter_Associated		-0.64356078	-3.695564096	-6.129489557	2.43E-06	0.002926125	4.794778232
chr19	58111705	-	cg03734784	rs79592604	0.017361	NA	NA	NA	NA	chr19:58111229-58111770	Island	ZNF530	NM_020880	Body		DMR		19:62802989-62803582	19:58110838-58112046	Promoter_Associated		0.414724856	-1.935993727	6.128900093	2.44E-06	0.002926125	4.793466429
chr6	16128926	+	cg14298379	rs760633	0.313758	NA	NA	NA	NA	chr6:16128992-16130023	N_Shore	MYLIP	NM_013262	TSS1500					6:16128726-16130435	Promoter_Associated		-0.701124128	-2.978456344	-6.127762652	2.44E-06	0.002926125	4.790935027
chr21	46294058	+	cg25732426	NA	NA	NA	NA	NA	NA	chr21:46292709-46294744	Island	PTTG1IP	NM_004339	TSS1500				21:45117172-45118785	21:46293496-46294061	Promoter_Associated		0.646960925	-2.42683528	6.126688338	2.45E-06	0.002926125	4.788543965
chr3	93781831	-	cg04883418	NA	NA	NA	NA	NA	NA	chr3:93781648-93782108	Island	NSUN3;DHFRL1	NM_022072;NM_176815	TSS200;TSS200	high-CpG:95264513-95264637			3:95264339-95264871	3:93781432-93782316	Promoter_Associated	TRUE	-0.720181982	-3.716152522	-6.126164517	2.45E-06	0.002926125	4.787378063
chr12	96588205	+	cg23949524	NA	NA	NA	NA	NA	NA	chr12:96588665-96589145	N_Shore	ELK3	NM_005230	TSS200	high-CpG:95112131-95112390			12:95111971-95112410	12:96588093-96588238	Promoter_Associated		0.455068932	-1.669681972	6.12562754	2.46E-06	0.002926125	4.786182842
chr15	75074018	+	cg26345239	NA	NA	NA	NA	NA	NA	chr15:75074425-75075146	N_Shore	CSK;CSK	NM_004383;NM_001127190	TSS1500;TSS1500				15:72861028-72862171	15:75073191-75075177	Promoter_Associated		0.727120977	-3.399856451	6.124520583	2.46E-06	0.002926615	4.783718824
chr6	32940368	+	cg11945228	NA	NA	NA	NA	NA	NA	chr6:32939275-32940954	Island	BRD2;BRD2	NM_001113182;NM_005104	5'UTR;5'UTR				6:33047254-33049087	6:32940276-32941125	Unclassified		-0.919120564	-3.442988134	-6.121748142	2.48E-06	0.002939107	4.777546861
chr2	233735017	+	cg13047596	NA	NA	NA	NA	NA	NA		OpenSea	C2orf82;C2orf82	NM_206895;NM_206895	5'UTR;1stExon								0.326423623	2.659640466	6.120334116	2.49E-06	0.002941853	4.774398605
chr11	79149352	-	cg15355859	NA	NA	NA	NA	NA	NA	chr11:79148358-79152200	Island	ODZ4	NM_001098816	5'UTR		CDMR		11:78827000-78828428	11:79149292-79149495	Unclassified_Cell_type_specific		-1.115701584	-2.857333912	-6.117648749	2.51E-06	0.002953821	4.768419075
chr3	66023638	-	cg06555478	rs28696109	0.224665	NA	NA	NA	NA	chr3:66023373-66025595	Island	MAGI1;MAGI1;MAGI1	NM_015520;NM_001033057;NM_004742	Body;Body;Body				3:65998129-66000635	3:66022970-66023719	Unclassified_Cell_type_specific		-0.635563846	-2.284177712	-6.114577783	2.52E-06	0.002968666	4.761579811
chr2	54013802	-	cg03390569	NA	NA	NA	NA	NA	NA	chr2:54013801-54014498	Island	LOC100302652;ASB3;ERLEC1;ERLEC1;ASB3;ERLEC1	NM_001164165;NM_145863;NM_015701;NM_001127398;NM_016115;NM_001127397	Body;5'UTR;TSS1500;TSS1500;5'UTR;TSS1500				2:53867015-53868305	2:54013781-54014328	Promoter_Associated	TRUE	-1.146502058	-2.333229446	-6.111830161	2.54E-06	0.002969634	4.755459648
chr2	120981274	-	cg07988989	NA	NA	NA	NA	NA	NA	chr2:120980332-120981451	Island	TMEM185B	NR_000034	TSS1500				2:120696359-120697921	2:120980360-120982231	Promoter_Associated		0.556318667	-4.02118077	6.111750679	2.54E-06	0.002969634	4.755282592
chr2	86332777	+	cg23655155	rs4832245	0.286848	NA	NA	NA	NA	chr2:86332659-86333650	Island	POLR1A;PTCD3	NM_015425;NM_017952	Body;TSS1500				2:86186148-86186554	2:86332472-86333668	Promoter_Associated	TRUE	1.075667081	-2.651774371	6.110173654	2.55E-06	0.002969634	4.751769414
chr11	16760046	+	cg04024692	rs139202879	0.0101	NA	NA	NA	NA	chr11:16759945-16760386	Island	C11orf58;C11orf58	NM_001142705;NM_014267	TSS200;TSS200				11:16716450-16716637	11:16759486-16761203	Promoter_Associated	TRUE	-2.543428488	-2.646665459	-6.109380996	2.56E-06	0.002969634	4.750003474
chr6	33256621	+	cg19400938	rs34931270	0.023392	NA	NA	NA	NA	chr6:33256539-33256973	Island	PFDN6;WDR46;WDR46	NM_014260;NM_005452;NM_001164267	TSS1500;Body;Body				6:33364518-33365187	6:33256480-33257731	NonGene_Associated		-0.804455496	-2.8543691	-6.108849655	2.56E-06	0.002969634	4.748819667
chr12	118573640	-	cg26858892	NA	NA	NA	NA	NA	NA	chr12:118573730-118574731	N_Shore	PEBP1	NM_002567	TSS1500					12:118573432-118575179	Promoter_Associated		-0.883938807	-2.004924247	-6.108332816	2.56E-06	0.002969634	4.74766814
chr19	7895082	-	cg25539695	NA	NA	NA	NA	NA	NA		OpenSea	EVI5L	NM_145245	TSS200	high-CpG:7801049-7801187			19:7800216-7801408	19:7894315-7895267	Promoter_Associated		0.743672736	-3.772126612	6.105755688	2.58E-06	0.002969721	4.741925735
chr1	228645634	+	cg06034933	NA	NA	NA	NA	NA	NA	chr1:228645196-228646434	Island	HIST3H2A;HIST3H2BB	NM_033445;NM_175055	TSS200;TSS200				1:226711540-226712312	1:228644770-228645978	Promoter_Associated		-0.774785357	-2.856889322	-6.105538279	2.58E-06	0.002969721	4.741441262
chr2	28114244	-	cg00031476	NA	NA	NA	NA	NA	NA	chr2:28113060-28113764	S_Shore	BRE;RBKS;LOC100302650;BRE;BRE;BRE;BRE	NM_199193;NM_022128;NR_028308;NM_199192;NM_199194;NM_199191;NM_004899	5'UTR;TSS1500;TSS1500;5'UTR;5'UTR;5'UTR;5'UTR					2:28112624-28114459	Unclassified		0.918008205	-3.124968971	6.105299431	2.58E-06	0.002969721	4.740909008
chr3	38206839	-	cg17206034	NA	NA	NA	NA	NA	NA	chr3:38206498-38207642	Island	OXSR1	NM_005109	TSS200	high-CpG:38181696-38182553			3:38181132-38182923	3:38206023-38208009	Promoter_Associated		-1.148124769	-2.821918387	-6.099726685	2.62E-06	0.002992795	4.728488534
chr6	4021363	+	cg02682829	rs58275491	0.120658	NA	NA	NA	NA	chr6:4021444-4022004	N_Shore	PRPF4B	NM_003913	TSS1500				6:3966315-3967144	6:4021069-4022610	Promoter_Associated	TRUE	0.580687018	-3.157526568	6.098621423	2.62E-06	0.002992795	4.726024673
chr15	43028463	+	cg02894209	rs12594325	0.058352	NA	NA	NA	NA	chr15:43028413-43029346	Island	CDAN1	NM_138477	Body				15:40815716-40816911				-0.493034401	-2.355934855	-6.098547482	2.63E-06	0.002992795	4.725859837
chr12	53400507	+	cg16784092	NA	NA	NA	NA	NA	NA	chr12:53399872-53400896	Island	EIF4B	NM_001417	Body				12:51686161-51687163	12:53399676-53401191	Promoter_Associated		-0.847990014	-2.896696171	-6.098153955	2.63E-06	0.002992795	4.724982543
chr22	41864805	+	cg25636833	NA	NA	NA	NA	NA	NA	chr22:41864420-41865443	Island	PHF5A;ACO2	NM_032758;NM_001098	TSS200;TSS1500				22:40194408-40194773	22:41864320-41865630	Unclassified		-1.75864201	-1.590579313	-6.095211889	2.65E-06	0.003007161	4.718423143
chr17	655848	+	cg09815927	NA	NA	NA	NA	NA	NA	chr17:655026-656707	Island	ELP2P;GEMIN4	NR_024120;NM_015721	TSS200;TSS1500				17:601553-603457	17:654305-656780	Promoter_Associated		0.789523945	-2.011297827	6.093540878	2.66E-06	0.003012199	4.714697102
chr2	19563093	-	cg14210681	NA	NA	NA	NA	NA	NA	chr2:19560963-19561650	S_Shore					RDMR	TRUE		2:19562520-19563469	Unclassified	TRUE	0.665006146	-2.419467541	6.090265399	2.68E-06	0.003029178	4.707392383
chrX	47510589	+	cg11111083	NA	NA	NA	NA	NA	NA	chrX:47509592-47510508	S_Shore	ELK1;ELK1	NM_005229;NM_001114123	TSS1500;TSS1500					X:47509323-47510675	Unclassified		-1.074902087	-2.553836145	-6.088361263	2.69E-06	0.003029968	4.703145309
chr8	27950635	+	cg17572663	rs2305451	0.254643	NA	NA	NA	NA	chr8:27950470-27950868	Island	ELP3;ELP3	NM_018091;NM_018091	1stExon;5'UTR	high-CpG:28006519-28006628			8:28006065-28006892	8:27950099-27951179	Promoter_Associated	TRUE	-1.090964074	-2.308664439	-6.087991139	2.69E-06	0.003029968	4.702319714
chr7	72399451	-	cg00992264	NA	NA	NA	NA	NA	NA	chr7:72395367-72396135	S_Shelf	POM121	NM_172020	Body								0.395719266	1.09938426	6.086276414	2.71E-06	0.003029968	4.698494642
chr2	20101793	+	cg02222722	rs2278528	0.443481	NA	NA	NA	NA	chr2:20101004-20102067	Island	TTC32	NM_001008237	TSS200				2:19964486-19965597			TRUE	-0.417474531	-3.257095796	-6.086235709	2.71E-06	0.003029968	4.698403837
chr1	12079390	+	cg15059389	NA	NA	NA	NA	NA	NA	chr1:12079251-12079903	Island	MIIP	NM_021933	TSS200				1:12001821-12002490	1:12079085-12080127	Promoter_Associated		0.71364525	-2.452783842	6.080437286	2.74E-06	0.003066093	4.685466423
chr19	56098601	+	cg08576658	NA	NA	NA	NA	NA	NA	chr19:56098386-56098932	Island						TRUE	19:60790241-60790721	19:56098284-56099106	Unclassified		-1.956346607	-2.131710272	-6.079129185	2.75E-06	0.003068624	4.682547215
chr6	86159103	+	cg17644557	rs2065114	0.234686	NA	NA	NA	NA	chr6:86159425-86160395	N_Shore	NT5E	NM_002526	TSS200					6:86158843-86159497	Unclassified		0.5537046	-1.138124122	6.077158294	2.77E-06	0.003072405	4.678148492
chr13	78493203	-	cg19916212	NA	NA	NA	NA	NA	NA	chr13:78492425-78493382	Island	EDNRB;EDNRB;EDNRB	NM_003991;NM_000115;NM_001122659	TSS1500;5'UTR;TSS1500		CDMR	TRUE	13:77390358-77391367	13:78492285-78493698	Unclassified		-0.79162819	-2.586819913	-6.076690576	2.77E-06	0.003072405	4.677104548
chr20	17949764	-	cg02410825	NA	NA	NA	NA	NA	NA	chr20:17948755-17949921	Island	C20orf72;SNX5;C20orf72;SNX5	NM_052865;NM_152227;NM_052865;NM_014426	1stExon;TSS1500;5'UTR;TSS1500	high-CpG:17897529-17898189			20:17896654-17898194	20:17948794-17949957	Unclassified		0.771851943	-3.905934371	6.074857644	2.78E-06	0.003075751	4.673013187
chr14	54421117	-	cg01963240	NA	NA	NA	NA	NA	NA	chr14:54420184-54422958	Island	BMP4;BMP4;BMP4	NM_130851;NM_001202;NM_130850	5'UTR;5'UTR;5'UTR				14:53489838-53491817	14:54420826-54421553	Unclassified_Cell_type_specific	TRUE	-0.849203495	-2.446613942	-6.074319592	2.79E-06	0.003075751	4.671812102
chr6	37322624	+	cg11072887	NA	NA	NA	NA	NA	NA	chr6:37321639-37322642	Island	RNF8;RNF8	NM_003958;NM_183078	Body;Body					6:37321315-37322945	Promoter_Associated		-1.283336768	-2.720564897	-6.071168695	2.81E-06	0.003092356	4.66477767
chr14	21905454	+	cg00746083	rs115581954	0.013901	NA	NA	NA	NA		OpenSea	CHD8;CHD8	NM_020920;NM_020920	1stExon;5'UTR				14:20975120-20975592	14:21904849-21906100	Promoter_Associated		0.626971378	-3.746979812	6.0696294	2.82E-06	0.003096777	4.661340718
chr20	825052	-	cg08686311	NA	NA	NA	NA	NA	NA	chr20:825267-826276	N_Shore	FAM110A;FAM110A;FAM110A	NM_207121;NM_001042353;NM_031424	5'UTR;5'UTR;TSS1500			TRUE		20:825037-825380	Promoter_Associated		-0.91328726	-2.844142515	-6.068114933	2.83E-06	0.003101032	4.657958913
chr10	43278349	-	cg25924032	NA	NA	NA	NA	NA	NA	chr10:43277849-43278532	Island	BMS1	NM_014753	5'UTR				10:42597856-42598538	10:43277355-43278954	Promoter_Associated		-1.022543463	-3.798732793	-6.066906909	2.84E-06	0.003102973	4.655261192
chr11	63753598	-	cg19233923	NA	NA	NA	NA	NA	NA	chr11:63753414-63754454	Island	OTUB1;OTUB1;OTUB1	NM_017670;NR_003089;NM_017670	5'UTR;Body;1stExon					11:63752915-63754755	Promoter_Associated		-1.577179553	-2.71332337	-6.061890577	2.87E-06	0.003132548	4.644056939
chr3	14165843	-	cg21666675	NA	NA	NA	NA	NA	NA	chr3:14165717-14166999	Island	TMEM43;CHCHD4;CHCHD4	NM_024334;NM_001098502;NM_144636	TSS1500;Body;5'UTR				3:14140742-14142000	3:14165729-14165906	Promoter_Associated		-0.81738595	-2.665444371	-6.060650737	2.88E-06	0.003132548	4.641287206
chr11	71814497	-	cg26272058	NA	NA	NA	NA	NA	NA	chr11:71814203-71814529	Island	LRTOMT;C11orf59;LRTOMT;LRTOMT	NM_001145308;NM_017907;NM_001145309;NM_001145310	Body;TSS200;Body;Body				11:71491630-71492382	11:71813546-71814910	Promoter_Associated		-1.15305897	-4.310158624	-6.058988638	2.89E-06	0.003132548	4.637573873
chr12	95773961	+	ch.12.1878964R	NA	NA	NA	NA	NA	NA		OpenSea											-0.798425766	-3.527239784	-6.058569251	2.90E-06	0.003132548	4.636636855
chrX	70315718	+	cg17716100	NA	NA	NA	NA	NA	NA	chrX:70315496-70315853	Island	FOXO4;FOXO4	NM_001170931;NM_005938	TSS1500;TSS1500				X:70232285-70233396	X:70315385-70316253	Promoter_Associated_Cell_type_specific		-1.290761211	-1.781381664	-6.058315714	2.90E-06	0.003132548	4.636070379
chr6	32122084	-	cg17513693	NA	NA	NA	NA	NA	NA	chr6:32121829-32122529	Island	PPT2;PPT2;PPT2	NM_005155;NM_138717;NM_005155	5'UTR;Body;1stExon	high-CpG:32229771-32230182			6:32229091-32230507	6:32120376-32123743	Promoter_Associated		-1.186901459	-3.337132554	-6.055781517	2.92E-06	0.003141091	4.630407799
chr1	22109947	-	cg18325289	NA	NA	NA	NA	NA	NA	chr1:22109129-22110261	Island	USP48;USP48	NM_001032730;NM_032236	TSS1500;TSS1500				1:21981622-21982848	1:22108625-22110429	Promoter_Associated		-0.954306086	-3.769746668	-6.055006247	2.92E-06	0.003141091	4.628675326
chr17	16342230	+	cg19179603	NA	NA	NA	NA	NA	NA	chr17:16342504-16342897	N_Shore	NCRNA00188;NCRNA00188;NCRNA00188;NCRNA00188;NCRNA00188;NCRNA00188;NCRNA00188;NCRNA00188;NCRNA00188;SNORD49B;NCRNA00188;NCRNA00188;SNORD49A;NCRNA00188;NCRNA00188;NCRNA00188;NCRNA00188;NCRNA00188;NCRNA00188;NCRNA00188;NCRNA00188;NCRNA00188;NCRNA00188;NCRNA00188;NCRNA00188	NR_027158;NR_027170;NR_027168;NR_027173;NR_027177;NR_027165;NR_027163;NR_027159;NR_027167;NR_003043;NR_027162;NR_027164;NR_002744;NR_027179;NR_027667;NR_027166;NR_027169;NR_027178;NR_027172;NR_027161;NR_027160;NR_027174;NR_027176;NR_027175;NR_027171	TSS200;TSS200;TSS200;TSS200;TSS200;TSS200;TSS200;TSS200;TSS200;TSS1500;TSS200;TSS200;TSS1500;TSS200;TSS200;TSS200;TSS200;TSS200;TSS200;TSS200;TSS200;TSS200;TSS200;TSS200;TSS200				17:16282709-16283505	17:16341578-16343553	Promoter_Associated		-1.476986134	-4.126121289	-6.052827694	2.94E-06	0.003141091	4.623806577
chr2	131100015	+	cg06115535	NA	NA	NA	NA	NA	NA	chr2:131099469-131100863	Island	IMP4;CCDC115	NM_033416;NM_032357	TSS1500;TSS200				2:130815841-130816499	2:131099419-131100856	Promoter_Associated		-0.755913366	-2.291988686	-6.052818002	2.94E-06	0.003141091	4.623784915
chr4	26559501	+	cg08175396	rs75948200	0.020851	NA	NA	NA	NA		OpenSea						TRUE					0.387881465	2.895413445	6.052530726	2.94E-06	0.003141091	4.623142851
chr2	85107426	-	cg18283779	NA	NA	NA	NA	NA	NA	chr2:85107731-85108430	N_Shore	C2orf89	NM_001080824	Body				2:84960831-84961036				-1.08655367	-2.955149576	-6.045105439	2.99E-06	0.003191706	4.606543737
chr19	19497405	-	cg18754370	NA	NA	NA	NA	NA	NA	chr19:19495952-19497038	S_Shore	GATAD2A	NM_017660	5'UTR					19:19497151-19497900	Promoter_Associated		0.415845831	-2.836268963	6.044080527	3.00E-06	0.003192478	4.604252027
chr7	139875917	-	cg08355583	NA	NA	NA	NA	NA	NA	chr7:139875411-139877493	Island	LOC100134229;JHDM1D	NR_024451;NM_030647	TSS1500;Body				7:139521724-139524148				0.46049223	-2.760154385	6.041417623	3.02E-06	0.003203317	4.598297152
chr10	90751534	+	cg10715637	NA	NA	NA	NA	NA	NA	chr10:90750293-90751108	S_Shore	FAS;FAS;FAS;FAS;ACTA2;FAS;FAS;FAS	NM_152872;NR_028034;NM_152871;NM_000043;NM_001141945;NR_028035;NR_028036;NR_028033	Body;Body;Body;Body;TSS1500;Body;Body;Body				10:90741491-90741564				1.278911719	-2.634666441	6.039923077	3.03E-06	0.003203317	4.594954616
chr8	99986964	-	cg14968543	NA	NA	NA	NA	NA	NA	chr8:99985733-99986983	Island							8:100054808-100056146	8:99985782-99987318	Unclassified		0.675388959	-2.173796172	6.039193289	3.04E-06	0.003203317	4.593322353
chr10	99161109	+	cg20074007	NA	NA	NA	NA	NA	NA	chr10:99160814-99161116	Island	RRP12;RRP12;RRP12;RRP12	NM_015179;NM_001145114;NM_015179;NM_001145114	5'UTR;1stExon;1stExon;5'UTR				10:99150497-99151106	10:99160673-99161428	Promoter_Associated		-0.73988257	-3.531331706	-6.037552438	3.05E-06	0.003203317	4.589652142
chr3	14693068	-	cg25512266	NA	NA	NA	NA	NA	NA	chr3:14692931-14693429	Island	C3orf19	NM_016474	TSS200				3:14667913-14668607	3:14692771-14693802	Promoter_Associated		-0.719889786	-3.242296899	-6.037231126	3.05E-06	0.003203317	4.588933403
chr8	107283501	+	cg01038720	NA	NA	NA	NA	NA	NA	chr8:107282031-107283876	Island	OXR1	NM_018002	5'UTR		CDMR		8:107351208-107353425	8:107282764-107283713	Promoter_Associated		-0.980596025	-2.142750721	-6.035098537	3.07E-06	0.003203317	4.584162709
chr15	84115969	+	cg27021357	rs145635805	0.0101	NA	NA	NA	NA	chr15:84115762-84116921	Island	SH3GL3;SH3GL3	NR_026799;NM_003027	TSS200;TSS200		CDMR		15:81906642-81907925	15:84115943-84116280	Unclassified_Cell_type_specific	TRUE	0.411362896	-1.997224835	6.034810861	3.07E-06	0.003203317	4.583519121
chr19	53073577	+	cg10782349	rs116789687	0.013467	NA	NA	NA	NA	chr19:53073308-53074039	Island	ZNF701;ZNF701	NM_018260;NM_018260	5'UTR;1stExon		DMR		19:57765031-57765786	19:53073015-53074170	Promoter_Associated		-0.620940796	-2.521918236	-6.034489579	3.07E-06	0.003203317	4.582800341
chr1	1590941	+	cg03017195	NA	NA	NA	NA	NA	NA	chr1:1590073-1590942	Island	CDK11B;CDK11B;CDK11B;CDK11B;CDK11B;CDK11B	NM_033493;NM_033489;NM_033486;NM_033488;NM_033492;NM_033487	Body;Body;Body;Body;Body;5'UTR								-0.808229713	-3.419034231	-6.034459623	3.07E-06	0.003203317	4.582733322
chrX	119379188	-	cg04967538	NA	NA	NA	NA	NA	NA	chrX:119378646-119379039	S_Shore	CXorf42	NR_027131	TSS200				X:119262392-119263245	X:119378514-119379243	Promoter_Associated		-0.839867512	-2.489299704	-6.031770488	3.09E-06	0.003208764	4.576716603
chr2	95825753	-	cg09918605	NA	NA	NA	NA	NA	NA	chr2:95824802-95825721	S_Shore	ZNF514	NM_032788	TSS1500					2:95824692-95825906	Unclassified		-1.239876584	-3.121774078	-6.030516909	3.10E-06	0.003208764	4.573911518
chr19	47141856	+	cg23309360	NA	NA	NA	NA	NA	NA	chr19:47142446-47142957	N_Shore					RDMR		19:51833686-51835048	19:47141622-47142708	Promoter_Associated		0.428599215	-3.122509708	6.030395445	3.10E-06	0.003208764	4.573639714
chr1	93298093	+	cg02228635	NA	NA	NA	NA	NA	NA	chr1:93297498-93298122	Island	RPL5	NM_000969	Body				1:93070087-93070870	1:93296804-93298515	Unclassified		-1.025994299	-2.556054665	-6.030159626	3.11E-06	0.003208764	4.573112005
chr2	44223321	-	cg27011534	NA	NA	NA	NA	NA	NA	chr2:44222741-44223732	Island	LRPPRC	NM_133259	TSS200					2:44222546-44223964	Promoter_Associated		-1.252173967	-3.518209224	-6.024309898	3.15E-06	0.003248141	4.560019499
chr2	235459366	+	cg05504131	NA	NA	NA	NA	NA	NA		OpenSea						TRUE	2:235124030-235124106	2:235458724-235460047	Unclassified		0.506013162	-3.734390306	6.023157791	3.16E-06	0.003250197	4.557440431
chr14	105940820	-	cg07046399	NA	NA	NA	NA	NA	NA	chr14:105940325-105941900	Island	CRIP2	NM_001312	TSS1500				14:105011371-105013100				0.64969089	-1.835445303	6.021386624	3.17E-06	0.003257234	4.553475238
chr7	150754936	-	cg11368578	NA	NA	NA	NA	NA	NA	chr7:150754922-150755426	Island	CDK5;CDK5;CDK5;CDK5	NM_004935;NM_001164410;NM_001164410;NM_004935	1stExon;1stExon;5'UTR;5'UTR				7:150385380-150386603	7:150754717-150755666	Promoter_Associated		-1.037682972	-2.147102001	-6.018842185	3.19E-06	0.003270528	4.547778213
chr16	56763929	-	cg19065650	NA	NA	NA	NA	NA	NA	chr16:56763993-56764482	N_Shore	NUP93	NM_014669	TSS200				16:55321331-55322062	16:56763315-56764643	Promoter_Associated		0.520325347	-3.069601378	6.017829815	3.20E-06	0.003271521	4.545511285
chr1	44435673	+	cg01971071	NA	NA	NA	NA	NA	NA	chr1:44435409-44436114	Island	DPH2;DPH2;DPH2;DPH2	NM_001384;NM_001039589;NM_001039589;NM_001384	5'UTR;1stExon;5'UTR;1stExon				1:44207997-44208643	1:44435264-44436584	Promoter_Associated		-1.625262395	-2.157179257	-6.014675555	3.23E-06	0.003289848	4.53844738
chr2	66661953	+	cg26691604	NA	NA	NA	NA	NA	NA	chr2:66662042-66662338	N_Shore	MEIS1	NM_002398	TSS1500		DMR		2:66514586-66515842	2:66661452-66662205	Unclassified		-0.814319482	-3.389100046	-6.011654412	3.25E-06	0.003307211	4.531680449
chr21	34444245	-	cg06570025	NA	NA	NA	NA	NA	NA	chr21:34442206-34444543	Island	OLIG1;OLIG1	NM_138983;NM_138983	1stExon;3'UTR		CDMR	TRUE					-1.356168626	-3.306023401	-6.009827497	3.27E-06	0.003310314	4.527587881
chr7	99156031	-	cg07235253	NA	NA	NA	NA	NA	NA	chr7:99155871-99156969	Island	ZNF655;ZNF655;ZNF655;ZNF655;ZNF655;ZNF655;ZNF655;ZNF655	NM_001085366;NM_001085368;NM_001009960;NM_138494;NM_001009958;NM_024061;NM_001083956;NM_001085367	TSS200;TSS1500;TSS1500;TSS200;TSS1500;TSS200;TSS200;TSS1500	high-CpG:98993956-98994413	DMR		7:98993669-98994880	7:99155551-99157079	Promoter_Associated		-0.526496823	-3.161948827	-6.009509689	3.27E-06	0.003310314	4.5268759
chrX	48693397	+	cg17377054	NA	NA	NA	NA	NA	NA	chrX:48693328-48694090	Island	PCSK1N	NM_013271	Body		DMR		X:48578273-48579034	X:48693151-48694271	Unclassified_Cell_type_specific	TRUE	0.675653545	-1.22952447	6.006599416	3.29E-06	0.003312041	4.520355492
chr4	25487481	+	cg07937578	NA	NA	NA	NA	NA	NA		OpenSea						TRUE					0.504674996	1.01303551	6.006574872	3.29E-06	0.003312041	4.520300499
chr17	30677336	+	cg06168050	NA	NA	NA	NA	NA	NA	chr17:30677001-30677460	Island	ZNF207;ZNF207;ZNF207	NM_001098507;NM_001032293;NM_003457	1stExon;1stExon;1stExon				17:27701083-27701789	17:30676667-30678012	Unclassified		-0.464433961	-1.094313919	-6.006186384	3.30E-06	0.003312041	4.519430018
chr7	107204581	+	cg06080224	NA	NA	NA	NA	NA	NA	chr7:107204114-107204797	Island	COG5;COG5;DUS4L;COG5;COG5;COG5;DUS4L;COG5	NM_001161520;NM_006348;NM_181581;NM_181733;NM_001161520;NM_006348;NM_181581;NM_181733	5'UTR;1stExon;5'UTR;1stExon;1stExon;5'UTR;1stExon;5'UTR	high-CpG:106991572-106992079			7:106991124-106992064	7:107203759-107205056	Promoter_Associated	TRUE	0.588149353	-3.498855044	6.00479824	3.31E-06	0.003312041	4.516319479
chr19	13905872	+	cg23293671	NA	NA	NA	NA	NA	NA	chr19:13905810-13906649	Island	ZSWIM4	NM_023072	TSS1500				19:13766670-13767595	19:13905443-13906796	Promoter_Associated		0.560935706	-3.724150582	6.004150106	3.31E-06	0.003312041	4.514867065
chr15	83952808	+	cg19988449	NA	NA	NA	NA	NA	NA	chr15:83951980-83953930	Island	BNC1	NM_001717	Body							TRUE	0.414568643	-2.139862904	6.003896342	3.31E-06	0.003312041	4.514298388
chr20	44600978	+	cg23576260	NA	NA	NA	NA	NA	NA	chr20:44599805-44601207	Island	ZNF335	NM_022095	TSS200	high-CpG:44033455-44034454			20:44033234-44034686	20:44599469-44601449	Promoter_Associated		-0.655248142	-3.137297972	-6.002849563	3.32E-06	0.003312041	4.511952505
chr8	41686324	-	cg10470489	NA	NA	NA	NA	NA	NA	chr8:41685748-41686674	Island	ANK1	NM_001142446	Body			TRUE	8:41804606-41805864	8:41685439-41687524	Promoter_Associated		-0.788940992	-3.505120266	-6.001306482	3.33E-06	0.003312041	4.508494143
chr8	27352103	-	cg26725786	NA	NA	NA	NA	NA	NA	chr8:27348658-27348883	S_Shelf	EPHX2	NM_001979	Body								0.545325983	0.367470602	6.001121969	3.34E-06	0.003312041	4.508080593
chr12	48298992	-	cg02522757	NA	NA	NA	NA	NA	NA	chr12:48298645-48299537	Island	VDR;VDR	NM_000376;NM_001017535	TSS200;TSS200				12:46584767-46585793	12:48297604-48299635	Promoter_Associated		-0.690507149	-2.747658789	-6.000592539	3.34E-06	0.003312041	4.506893952
chr6	27114655	+	cg13781149	NA	NA	NA	NA	NA	NA	chr6:27114222-27115181	Island	HIST1H2BK;HIST1H2AH	NM_080593;NM_080596	TSS200;TSS1500					6:27114493-27115485	Promoter_Associated		-0.993765044	-4.180439135	-5.998649216	3.36E-06	0.003320898	4.502537988
chr1	32688176	-	cg27332111	NA	NA	NA	NA	NA	NA	chr1:32687521-32688040	S_Shore	C1orf91;EIF3I	NM_019118;NM_003757	TSS1500;Body				1:32460132-32460902	1:32687556-32688377	Promoter_Associated		-1.327296658	-3.13423691	-5.997535117	3.37E-06	0.003322993	4.500040525
chr5	158636635	+	cg19570781	NA	NA	NA	NA	NA	NA	chr5:158636218-158636949	Island				high-CpG:158568752-158569227			5:158567704-158569516	5:158636406-158636776	Promoter_Associated		0.694617154	-2.406962681	5.992416048	3.41E-06	0.003356913	4.488563236
chrX	105064008	+	cg26802917	NA	NA	NA	NA	NA	NA	chrX:105066349-105067110	N_Shelf					CDMR						0.40122702	2.470399947	5.991705986	3.41E-06	0.003356913	4.486970981
chr10	114206798	+	cg09688763	rs2277206	0.488034	NA	NA	NA	NA	chr10:114206604-114207320	Island	VTI1A;ZDHHC6;VTI1A	NM_145206;NM_022494;NM_145206	1stExon;TSS200;5'UTR	high-CpG:114196698-114197024			10:114196488-114197437	10:114206176-114207494	Promoter_Associated	TRUE	-0.829515951	-3.672784439	-5.98743247	3.45E-06	0.003379948	4.477386684
chr14	100752144	-	cg20715824	NA	NA	NA	NA	NA	NA	chr14:100751672-100752339	Island							14:99821298-99822025	14:100751296-100752955	Promoter_Associated		0.45238238	-2.749732722	5.986585476	3.46E-06	0.003379948	4.475486853
chr19	57922444	-	cg21051454	NA	NA	NA	NA	NA	NA	chr19:57922440-57923066	Island	ZNF17	NM_006959	TSS200				19:62614117-62614822	19:57922139-57922901	Promoter_Associated		-0.477595054	-2.943643602	-5.98638125	3.46E-06	0.003379948	4.475028757
chr5	149535695	+	cg12727795	NA	NA	NA	NA	NA	NA		OpenSea	PDGFRB	NM_002609	TSS1500								0.414310566	-3.172945811	5.983949778	3.48E-06	0.003393185	4.469574357
chr17	62502055	-	cg07387199	rs2075549	0.049527	NA	NA	NA	NA	chr17:62501479-62503566	Island	CCDC45;DDX5	NM_138363;NM_004396	TSS1500;Body				17:59931942-59934028				-0.776566215	-2.766262755	-5.982935299	3.49E-06	0.003394602	4.467298417
chr3	122920507	+	cg17759082	NA	NA	NA	NA	NA	NA	chr3:122920703-122921114	N_Shore	SEC22A	NM_012430	TSS1500				3:124403197-124403804	3:122919962-122921679	Promoter_Associated		-1.664409819	-3.947668715	-5.981240304	3.50E-06	0.003401742	4.463495492
chrX	106871826	+	cg02301364	NA	NA	NA	NA	NA	NA	chrX:106871621-106871827	Island	PRPS1;PRPS1	NM_002764;NM_002764	1stExon;5'UTR				X:106758165-106759051	X:106871267-106872417	Promoter_Associated		-0.708168226	-2.391387445	-5.9789749	3.52E-06	0.003405485	4.458412244
chr17	42633783	-	cg18800827	NA	NA	NA	NA	NA	NA	chr17:42634829-42636851	N_Shore	FZD2	NM_001466	TSS1500				17:39989265-39989340				0.65734875	-2.265805563	5.978614457	3.53E-06	0.003405485	4.457603405
chr9	127177817	+	cg15806518	NA	NA	NA	NA	NA	NA	chr9:127177366-127177818	Island	PSMB7	NM_002799	TSS200				9:126216903-126217918	9:127177169-127178451	Promoter_Associated		-1.314015416	-3.246773431	-5.978274977	3.53E-06	0.003405485	4.456841592
chr7	37487352	+	cg21483883	NA	NA	NA	NA	NA	NA	chr7:37487354-37488672	N_Shore	ELMO1	NM_014800	5'UTR				7:37453513-37455247	7:37487225-37487546	Promoter_Associated_Cell_type_specific	TRUE	1.047801214	-2.321304584	5.976896901	3.54E-06	0.00341004	4.453748967
chr3	57583610	+	cg13616963	NA	NA	NA	NA	NA	NA	chr3:57583020-57583611	Island	ARF4	NM_001660	TSS1500				3:57557278-57558777	3:57582064-57583895	Promoter_Associated		-0.998358604	-3.127544873	-5.972305694	3.58E-06	0.003441805	4.44344391
chr19	41770983	+	cg02028970	NA	NA	NA	NA	NA	NA	chr19:41770013-41771113	Island	HNRNPUL1;HNRNPUL1	NM_007040;NM_144732	Body;5'UTR	high-CpG:46461897-46463059			19:46461474-46462977	19:41770730-41770991	Promoter_Associated		-0.805715033	-3.446881169	-5.970644172	3.60E-06	0.003447495	4.439713967
chr13	100622253	+	cg09513380	NA	NA	NA	NA	NA	NA	chr13:100620241-100624348	Island	ZIC5	NM_033132	Body								-0.49206836	-2.548649342	-5.969972858	3.60E-06	0.003447495	4.438206845
chr2	141441479	+	cg01852095	rs116243672	0.012163	NA	NA	NA	NA		OpenSea	LRP1B	NM_018557	Body				2:141157878-141157988				-0.466640405	0.416970758	-5.966928769	3.63E-06	0.003466397	4.431372083
chr22	41940480	+	cg13695892	rs28623192	0.191674	NA	NA	NA	NA	chr22:41939917-41940713	Island	POLR3H;POLR3H;POLR3H	NM_001018052;NM_001018050;NM_138338	TSS200;TSS200;TSS200	high-CpG:40270265-40270450			22:40269870-40270698	22:41939794-41940997	Promoter_Associated		0.770388715	-3.087789215	5.961021921	3.68E-06	0.003510147	4.41810653
chr6	28984685	+	cg24594177	NA	NA	NA	NA	NA	NA	chr6:28984418-28984686	Island							6:29092213-29092799	6:28983873-28985303	Promoter_Associated	TRUE	-0.505161232	-3.214441944	-5.959287608	3.70E-06	0.003518034	4.414210834
chr4	146403942	+	cg25185518	NA	NA	NA	NA	NA	NA	chr4:146402870-146403983	Island	SMAD1;SMAD1	NM_001003688;NM_005900	TSS200;5'UTR				4:146622170-146623433			TRUE	-0.806920112	-3.229450236	-5.957490356	3.72E-06	0.003526502	4.41017338
chr7	143825000	+	cg24881689	NA	NA	NA	NA	NA	NA		OpenSea	OR2A14	NM_001001659	TSS1500					7:143824522-143826066	Unclassified	TRUE	0.796007997	-3.981194094	5.951173851	3.77E-06	0.00357469	4.395980565
chr1	52870060	+	cg08613513	NA	NA	NA	NA	NA	NA	chr1:52869867-52870305	Island	ORC1L;ORC1L;PRPF38A	NM_004153;NM_004153;NM_032864	1stExon;5'UTR;TSS200				1:52642232-52642893	1:52869777-52870979	Promoter_Associated		-0.986510677	-3.304694512	-5.948604787	3.80E-06	0.003588584	4.390206672
chr8	19615134	+	cg08952343	NA	NA	NA	NA	NA	NA	chr8:19614131-19615307	Island							8:19658303-19659587	8:19615073-19616561	Promoter_Associated	TRUE	-0.480270103	-3.032282745	-5.947964974	3.80E-06	0.003588584	4.388768589
chr5	31532289	+	cg11271457	NA	NA	NA	NA	NA	NA	chr5:31532110-31532537	Island	RNASEN;C5orf22;RNASEN	NM_001100412;NM_018356;NM_013235	TSS200;TSS200;TSS200				5:31567546-31568560	5:31531677-31532736	Promoter_Associated		-1.2340058	-3.671041762	-5.946208241	3.82E-06	0.003589654	4.384819799
chr2	167233070	-	cg22199615	NA	NA	NA	NA	NA	NA	chr2:167232388-167232711	S_Shore	SCN9A	NM_002977	TSS1500		DMR					TRUE	1.02620854	-1.984039977	5.94570833	3.83E-06	0.003589654	4.383696031
chr6	26204823	-	cg16706631	NA	NA	NA	NA	NA	NA	chr6:26204764-26205213	Island	HIST1H4E	NM_003545	TSS200					6:26204282-26205450	Promoter_Associated	TRUE	-1.265525594	-3.017386313	-5.945398904	3.83E-06	0.003589654	4.383000447
chr6	116575324	-	cg02934834	rs2232466	0.025221	NA	NA	NA	NA	chr6:116574906-116575367	Island	TSPYL4	NM_021648	TSS200				6:116681216-116682033	6:116574315-116575717	Promoter_Associated	TRUE	-0.726767597	-4.209696339	-5.942430311	3.86E-06	0.003608252	4.376326521
chr2	63815963	+	cg08098457	NA	NA	NA	NA	NA	NA	chr2:63815200-63816110	Island	MDH1;C2orf86	NM_005917;NM_015910	TSS200;TSS200				2:63668721-63670029	2:63815293-63816795	Promoter_Associated	TRUE	-0.750485787	-3.026985856	-5.94168593	3.86E-06	0.003608252	4.374652857
chr19	18433643	-	cg10622307	NA	NA	NA	NA	NA	NA	chr19:18433642-18434178	Island	LSM4	NM_012321	Body					19:18432906-18434757	Promoter_Associated		-0.623982936	-3.314176775	-5.936688167	3.91E-06	0.00364431	4.363414199
chr1	115259970	+	cg24141198	NA	NA	NA	NA	NA	NA		OpenSea	CSDE1;CSDE1;NRAS;CSDE1	NM_001007553;NM_001130523;NM_002524;NM_007158	3'UTR;3'UTR;TSS1500;3'UTR					1:115258830-115259993	Unclassified		0.616404214	0.010977113	5.936047741	3.92E-06	0.00364431	4.361973836
chr19	44617658	+	cg08230124	NA	NA	NA	NA	NA	NA	chr19:44617490-44617831	Island	ZNF225;ZNF225	NM_013362;NM_013362	5'UTR;1stExon				19:49308965-49309791	19:44617150-44618265	Promoter_Associated		-0.63213015	-3.013590035	-5.934167942	3.94E-06	0.003644837	4.357745755
chr14	73493944	+	cg22931362	NA	NA	NA	NA	NA	NA	chr14:73493461-73493970	Island	ZFYVE1	NM_021260	TSS200				14:72563141-72563786	14:73492989-73494381	Promoter_Associated		-0.699160524	-3.394311536	-5.933660416	3.94E-06	0.003644837	4.356604147
chr7	100209665	-	cg22144125	NA	NA	NA	NA	NA	NA	chr7:100209594-100210655	Island	MOSPD3;MOSPD3;MOSPD3;MOSPD3	NM_001040097;NM_023948;NM_001040099;NM_001040098	TSS200;TSS1500;TSS1500;TSS1500				7:100047570-100048553	7:100209399-100210976	Promoter_Associated		-0.846206173	-2.926808926	-5.933578974	3.94E-06	0.003644837	4.356420951
chr5	2756320	-	cg25037595	NA	NA	NA	NA	NA	NA	chr5:2748368-2757024	Island							5:2809320-2810024				-0.465784893	-2.646909057	-5.931878111	3.96E-06	0.003648496	4.352594859
chr18	499760	-	cg06758329	rs79173492	0.021267	NA	NA	NA	NA	chr18:499315-500722	Island	COLEC12	NM_130386	Body		CDMR		18:489326-490189	18:499260-500309	Unclassified_Cell_type_specific	TRUE	-0.771247082	-3.583861996	-5.931574328	3.96E-06	0.003648496	4.351911463
chr19	45909713	+	cg07719100	NA	NA	NA	NA	NA	NA	chr19:45909062-45910124	Island	CD3EAP;CD3EAP;PPP1R13L;PPP1R13L	NM_012099;NM_012099;NM_001142502;NM_006663	5'UTR;1stExon;TSS200;TSS1500				19:50601417-50602255	19:45909101-45910052	Promoter_Associated		-1.174506065	-3.211167486	-5.92812581	4.00E-06	0.003666916	4.344152853
chr7	100660909	+	cg09987889	NA	NA	NA	NA	NA	NA		OpenSea	MUC12	NM_001164462	Body		DMR	TRUE		7:100660154-100661179	Promoter_Associated		0.578080603	-3.752206778	5.927945209	4.00E-06	0.003666916	4.34374649
chr6	33216618	+	cg12495503	NA	NA	NA	NA	NA	NA	chr6:33216103-33217463	Island							6:33324082-33325607	6:33215783-33217632	Promoter_Associated		-0.865098147	-2.721019663	-5.926423042	4.01E-06	0.003673527	4.340321383
chr12	49582842	+	cg11739541	NA	NA	NA	NA	NA	NA	chr12:49582096-49582881	Island	TUBA1A;TUBA1A	NM_006009;NM_006009	5'UTR;1stExon				12:47868364-47869396	12:49581583-49583539	Promoter_Associated	TRUE	-2.160388308	-2.586766228	-5.922546785	4.05E-06	0.003700052	4.331597982
chr9	86322043	-	cg14413721	NA	NA	NA	NA	NA	NA	chr9:86322017-86323215	Island	UBQLN1;UBQLN1	NM_053067;NM_013438	Body;Body				9:85511797-85512878				0.370351105	-2.428020586	5.921585452	4.06E-06	0.003700052	4.329434257
chr13	53425635	-	cg00525503	NA	NA	NA	NA	NA	NA	chr13:53424941-53425995	Island							13:52322657-52323965	13:53424436-53426040	Unclassified	TRUE	-0.704038737	-2.791027509	-5.921142374	4.07E-06	0.003700052	4.328436962
chr19	58400504	-	cg27112264	NA	NA	NA	NA	NA	NA	chr19:58399945-58400276	S_Shore	ZNF814	NM_001144989	TSS200				19:63091758-63092317	19:58399513-58400623	NonGene_Associated	TRUE	-1.045135438	-2.302937208	-5.918885309	4.09E-06	0.003704998	4.323356321
chr5	55008277	+	cg09200496	rs6450345	0.468199	NA	NA	NA	NA	chr5:55007836-55008368	Island	SLC38A9	NM_173514	TSS200				5:55043594-55044247	5:55007287-55008921	Promoter_Associated		0.490457039	-3.342888315	5.918502633	4.09E-06	0.003704998	4.32249486
chr10	118925380	-	cg08774443	NA	NA	NA	NA	NA	NA	chr10:118925271-118925529	Island					DMR		10:118914672-118916275	10:118925170-118925656	Unclassified_Cell_type_specific	TRUE	0.643628115	-2.853094449	5.916390327	4.11E-06	0.003704998	4.317739433
chr13	101205652	+	ch.13.100003653F	NA	NA	NA	NA	NA	NA		OpenSea											-1.238101929	-3.222283159	-5.916124425	4.12E-06	0.003704998	4.317140773
chr5	137514240	-	cg11346339	NA	NA	NA	NA	NA	NA	chr5:137514660-137514941	N_Shore	BRD8;BRD8;BRD8;KIF20A	NM_001164326;NM_006696;NM_139199;NM_005733	Body;Body;Body;TSS200				5:137541825-137542315	5:137513627-137515151	Promoter_Associated	TRUE	-0.649762133	-3.574032177	-5.914984575	4.13E-06	0.003704998	4.31457438
chr21	37667921	+	cg13402292	rs9978899	0.411711	NA	NA	NA	NA	chr21:37667809-37668088	Island							21:36589680-36589953				0.465770211	1.529563778	5.91411434	4.14E-06	0.003704998	4.31261493
chr3	113557445	+	cg12190048	NA	NA	NA	NA	NA	NA	chr3:113557568-113557800	N_Shore	GRAMD1C	NM_017577	TSS1500					3:113557383-113558319	Promoter_Associated		0.481386813	-2.119329305	5.913433904	4.14E-06	0.003704998	4.311082775
chr2	71222655	+	cg01708812	NA	NA	NA	NA	NA	NA	chr2:71221520-71222299	S_Shore	TEX261	NM_144582	TSS1500				2:71075983-71076175	2:71221079-71222995	Promoter_Associated		0.529706885	-2.685194133	5.913376842	4.14E-06	0.003704998	4.310954285
chr1	163291493	-	cg16604136	rs78066836	0.034318	NA	NA	NA	NA	chr1:163291479-163292021	Island	NUF2;NUF2	NM_031423;NM_145697	TSS1500;TSS1500	high-CpG:161558111-161558259			1:161558111-161558645	1:163290924-163292298	Promoter_Associated		-0.960181428	-3.402414515	-5.909737771	4.18E-06	0.003704998	4.302759152
chr14	21979151	+	cg01993413	NA	NA	NA	NA	NA	NA	chr14:21978945-21979699	Island	METTL3	NM_019852	Body				14:21048728-21049539	14:21978758-21979850	Unclassified		-1.171308836	-3.233539347	-5.909676874	4.18E-06	0.003704998	4.302622
chr15	89952299	+	cg06622408	rs2350687	0.27169	NA	NA	NA	NA	chr15:89952271-89953061	Island					DMR	TRUE	15:87753251-87753695	15:89952098-89952380	Unclassified_Cell_type_specific		-0.649943347	-2.911948418	-5.909480145	4.18E-06	0.003704998	4.302178924
chr11	22647430	+	cg23302316	NA	NA	NA	NA	NA	NA	chr11:22646706-22647441	Island	FANCF	NM_022725	TSS200				11:22603260-22604073	11:22646166-22647866	Promoter_Associated	TRUE	-0.806436267	-3.421943716	-5.909468823	4.18E-06	0.003704998	4.302153425
chr2	27886640	-	cg03537747	NA	NA	NA	NA	NA	NA	chr2:27886259-27887410	Island	SLC4A1AP;SUPT7L	NM_018158;NM_014860	1stExon;TSS200				2:27740139-27740932	2:27885972-27887570	Promoter_Associated	TRUE	-1.018153972	-3.032822875	-5.909231748	4.19E-06	0.003704998	4.301619474
chr9	131133119	+	cg11893323	rs75433770	0.025608	NA	NA	NA	NA	chr9:131133566-131133958	N_Shore	URM1;URM1	NM_001135947;NM_030914	TSS1500;TSS1500					9:131132567-131134271	Promoter_Associated		0.581599109	-2.687609375	5.908798875	4.19E-06	0.003704998	4.300644522
chr19	14142353	-	cg07979357	NA	NA	NA	NA	NA	NA	chr19:14142398-14142977	N_Shore	IL27RA;IL27RA	NM_004843;NM_004843	5'UTR;1stExon					19:14141765-14143437	Promoter_Associated		-1.718330657	-2.489533817	-5.90867209	4.19E-06	0.003704998	4.300358962
chr6	25138416	-	cg07307388	NA	NA	NA	NA	NA	NA	chr6:25139920-25140246	N_Shore	CMAH;CMAH	NR_002174;NR_027626	TSS1500;Body			TRUE		6:25137919-25139570	Promoter_Associated	TRUE	0.631253108	-4.463334647	5.9081883	4.20E-06	0.003704998	4.299269298
chr9	34458886	+	cg14407698	NA	NA	NA	NA	NA	NA	chr9:34457375-34458892	Island	C9orf25;DNAI1;DNAI1	NM_147202;NM_012144;NM_012144	TSS1500;1stExon;5'UTR				9:34447376-34449057	9:34458404-34458980	Promoter_Associated		-0.56072856	-3.033639363	-5.904071418	4.24E-06	0.003735878	4.289995537
chr1	144520991	-	cg11520194	NA	NA	NA	NA	NA	NA	chr1:144519969-144521503	Island	LOC728875	NR_024584	Body	high-CpG:143231901-143232530			1:143231279-143232939				-0.449657821	-4.318747629	-5.903173868	4.25E-06	0.003737135	4.287973438
chr15	85258977	-	cg23442477	NA	NA	NA	NA	NA	NA	chr15:85258839-85259825	Island	SEC11A	NM_014300	Body				15:83059673-83060799	15:85258426-85259992	Promoter_Associated		-0.949343393	-2.855372423	-5.901459359	4.27E-06	0.003741307	4.284110544
chr5	83678480	+	cg17978562	NA	NA	NA	NA	NA	NA	chr5:83679584-83680720	N_Shore	EDIL3	NM_005711	Body		DMR		5:83713894-83714553	5:83678471-83679020	Unclassified_Cell_type_specific		-1.205020177	-2.786723502	-5.900934072	4.27E-06	0.003741307	4.282926971
chr2	27886635	-	cg09131135	NA	NA	NA	NA	NA	NA	chr2:27886259-27887410	Island	SLC4A1AP;SUPT7L	NM_018158;NM_014860	1stExon;TSS200				2:27740139-27740932	2:27885972-27887570	Promoter_Associated	TRUE	-0.886877804	-3.13981302	-5.900446974	4.28E-06	0.003741307	4.281829417
chr12	46121221	-	cg17576719	NA	NA	NA	NA	NA	NA	chr12:46120726-46124104	Island	LOC400027	NR_028408	Body				12:44407425-44407953	12:46119263-46121810	Promoter_Associated		-0.843929575	-3.314510227	-5.896709878	4.32E-06	0.003769022	4.273407886
chr3	57741926	-	cg12188830	NA	NA	NA	NA	NA	NA	chr3:57741925-57742990	Island	SLMAP	NM_007159	TSS1500				3:57716912-57718238	3:57741460-57742114	Promoter_Associated		-1.109364172	-3.12358084	-5.891244233	4.38E-06	0.003813247	4.261088158
chr20	8112754	-	cg23657409	NA	NA	NA	NA	NA	NA	chr20:8112884-8113592	N_Shore	PLCB1;PLCB1	NM_182734;NM_015192	TSS1500;TSS1500	high-CpG:8060487-8061208			20:8060351-8061985	20:8112343-8114289	Unclassified	TRUE	0.4744423	-3.11855799	5.88974121	4.39E-06	0.003820339	4.257699692
chr3	100053372	-	cg24147849	NA	NA	NA	NA	NA	NA	chr3:100053448-100053953	N_Shore	NIT2	NM_020202	TSS200			TRUE	3:101535845-101536682	3:100052983-100054557	Promoter_Associated		-0.892530412	-3.039505592	-5.884473511	4.45E-06	0.003858383	4.245821952
chr17	46969973	-	cg14103143	NA	NA	NA	NA	NA	NA	chr17:46969695-46970125	Island	ATP5G1;ATP5G1	NM_005175;NM_001002027	TSS200;TSS200				17:44324608-44325231	17:46969569-46970458	Promoter_Associated		-0.832352696	-3.270496744	-5.883271855	4.46E-06	0.003858383	4.24311198
chr18	33552869	+	cg25316898	NA	NA	NA	NA	NA	NA	chr18:33552151-33552952	Island	C18orf21	NM_031446	Body				18:31806162-31806936	18:33551416-33553289	Promoter_Associated		-0.496683576	-3.431962791	-5.883218967	4.47E-06	0.003858383	4.242992704
chr2	44223284	-	cg00023288	NA	NA	NA	NA	NA	NA	chr2:44222741-44223732	Island	LRPPRC	NM_133259	TSS200					2:44222546-44223964	Promoter_Associated		-1.0847583	-2.829473103	-5.882744	4.47E-06	0.003858383	4.24192151
chrX	11776935	+	cg23590699	NA	NA	NA	NA	NA	NA	chrX:11775784-11776936	Island	MSL3;MSL3;MSL3;MSL3	NM_078628;NM_006800;NM_078629;NM_078630	Body;TSS1500;Body;Body				X:11685687-11687039	X:11775564-11776986	Promoter_Associated		-0.579039438	-2.429685445	-5.879342857	4.51E-06	0.003878942	4.234250148
chr4	99183198	+	cg02657244	NA	NA	NA	NA	NA	NA	chr4:99181509-99183199	Island	RAP1GDS1;RAP1GDS1;RAP1GDS1;RAP1GDS1;RAP1GDS1;RAP1GDS1	NM_001100429;NM_001100428;NM_001100426;NM_021159;NM_001100427;NM_001100430	Body;Body;Body;Body;Body;Body				4:99400416-99402464				-0.648367495	-2.593895246	-5.878653713	4.52E-06	0.003878942	4.232695605
chr15	45815269	+	cg08027001	NA	NA	NA	NA	NA	NA	chr15:45814335-45815344	Island	SLC30A4;C15orf21	NM_013309;NR_022014	TSS1500;Body			TRUE	15:43601628-43602765				0.383003382	-3.284440811	5.878102088	4.52E-06	0.003878942	4.23145123
chrX	142721195	+	cg01560464	NA	NA	NA	NA	NA	NA	chrX:142721410-142722958	N_Shore	SLITRK4	NM_173078	5'UTR		CDMR						0.897069672	-1.545183927	5.877625243	4.53E-06	0.003878942	4.230375519
chr11	62341449	+	cg05529236	NA	NA	NA	NA	NA	NA	chr11:62341228-62341695	Island	EEF1G;EEF1G	NM_001404;NM_001404	5'UTR;1stExon				11:62097134-62098674	11:62340429-62342878	Promoter_Associated		-1.570515671	-2.669703957	-5.87647649	4.54E-06	0.003882873	4.227783952
chrX	23351750	-	cg27609596	NA	NA	NA	NA	NA	NA	chrX:23351142-23353639	Island	PTCHD1	NM_173495	TSS1500				X:23260014-23263560	X:23351669-23351867	Unclassified_Cell_type_specific		-1.269407942	-1.13016502	-5.874761976	4.56E-06	0.00388657	4.223915753
chr2	3382031	-	cg06951477	NA	NA	NA	NA	NA	NA	chr2:3383350-3383976	N_Shore	TTC15;TSSC1	NM_016030;NM_003310	TSS1500;TSS1500				2:3360369-3361076				-0.750409825	-2.418952821	-5.873957366	4.57E-06	0.00388657	4.222100317
chr8	134309039	+	cg05994672	NA	NA	NA	NA	NA	NA	chr8:134308328-134310145	Island	NDRG1;NDRG1;NDRG1	NM_001135242;NM_001135242;NM_006096	1stExon;5'UTR;5'UTR				8:134377560-134379301	8:134308276-134309227	Promoter_Associated		-1.111241726	-3.29888698	-5.87388096	4.57E-06	0.00388657	4.221927918
chr20	13619336	+	cg07409897	NA	NA	NA	NA	NA	NA	chr20:13619285-13619770	Island	TASP1	NM_017714	5'UTR				20:13567177-13567795	20:13619084-13620161	Promoter_Associated		0.72884663	-2.449884752	5.872533723	4.58E-06	0.003890321	4.218887976
chr2	175869688	+	cg20258811	rs117866326	0.041667	NA	NA	NA	NA	chr2:175869574-175870289	Island	CHN1;CHN1;CHN1	NM_001822;NM_001822;NM_001025201	5'UTR;1stExon;5'UTR				2:175577638-175578610	2:175869241-175870931	Promoter_Associated_Cell_type_specific		0.406176258	-3.007010199	5.872006109	4.59E-06	0.003890321	4.217697398
chr10	75173374	-	cg04305134	NA	NA	NA	NA	NA	NA	chr10:75173411-75173950	N_Shore	ANXA7;ANXA7	NM_004034;NM_001156	5'UTR;5'UTR				10:74843293-74844174				-1.243679927	-3.216169308	-5.871292564	4.60E-06	0.003890321	4.216087211
chr3	179322476	+	cg25478109	rs116660956	0.019114	NA	NA	NA	NA	chr3:179322346-179322788	Island	NDUFB5;MRPL47;MRPL47	NM_002492;NM_020409;NM_177988	TSS200;TSS200;TSS200				3:180804906-180805563	3:179321930-179323132	Promoter_Associated	TRUE	-0.77276776	-3.051403901	-5.869201669	4.62E-06	0.003903461	4.21136855
chr6	28831886	-	cg24022821	rs114302265	0.014335	NA	NA	NA	NA	chr6:28831682-28832134	Island							6:28939662-28940254	6:28831063-28832303	Promoter_Associated	TRUE	-1.463491814	-2.878872958	-5.867469829	4.64E-06	0.003913175	4.207459814
chr4	54957980	-	cg05063339	NA	NA	NA	NA	NA	NA	chr4:54957979-54958542	Island							4:54652737-54653317	4:54957822-54958732	Promoter_Associated_Cell_type_specific	TRUE	-1.168348943	-1.936800181	-5.866154951	4.66E-06	0.003914461	4.204491924
chr2	163200476	-	cg06942668	NA	NA	NA	NA	NA	NA	chr2:163200575-163201025	N_Shore	GCA	NM_012198	TSS200				2:162908669-162909368	2:163200169-163201451	Promoter_Associated	TRUE	0.637130839	-1.740006536	5.86588341	4.66E-06	0.003914461	4.20387899
chr5	60241324	-	cg23316671	NA	NA	NA	NA	NA	NA	chr5:60240779-60241490	Island	NDUFAF2;ERCC8	NM_174889;NM_000082	Body;TSS1500				5:60276427-60277768				-0.680699436	-2.929289917	-5.864716623	4.67E-06	0.003915251	4.201245162
chr8	92082328	-	cg06216901	rs61515687	0.021958	NA	NA	NA	NA	chr8:92082236-92082985	Island	OTUD6B	NM_016023	TSS200				8:92151445-92152195	8:92081580-92083110	Promoter_Associated		0.553856325	-3.104480342	5.863534407	4.69E-06	0.003915251	4.19857635
chr6	86388066	-	cg10916494	NA	NA	NA	NA	NA	NA	chr6:86387993-86389034	Island	SNHG5;SNORD50B;SNORD50A	NR_003038;NR_003044;NR_002743	Body;TSS1500;TSS1500				6:86444615-86445873	6:86388056-86389571	Promoter_Associated		-0.639774496	-3.254841287	-5.862980524	4.69E-06	0.003915251	4.197325923
chr6	32862350	+	cg04347293	rs78456409	0.024703	NA	NA	NA	NA	chr6:32862156-32862785	Island							6:32969783-32970763	6:32861564-32863024	Promoter_Associated		-0.957426241	-2.37997526	-5.862152707	4.70E-06	0.003915251	4.195457007
chr19	46105590	+	cg15488122	rs7251997	0.12506	NA	NA	NA	NA	chr19:46105259-46105467	S_Shore	GPR4	NM_005282	TSS200							TRUE	0.444435544	-2.655672982	5.861530359	4.71E-06	0.003915251	4.194051914
chr14	68086375	+	cg13051728	rs17104512	0.040167	NA	NA	NA	NA	chr14:68086277-68086957	Island	ARG2	NM_001172	TSS1500				14:67155948-67156734	14:68086127-68086806	Promoter_Associated		0.684157126	-2.947390135	5.861471973	4.71E-06	0.003915251	4.193920091
chr16	72127938	-	cg03948536	NA	NA	NA	NA	NA	NA	chr16:72127129-72127341	S_Shore	DHX38;TXNL4B;TXNL4B;DHX38;TXNL4B	NM_014003;NM_001142317;NM_001142318;NM_014003;NM_017853	1stExon;TSS200;5'UTR;5'UTR;TSS1500				16:70684724-70685565	16:72127108-72128469	NonGene_Associated		-0.762437448	-3.387767537	-5.860346184	4.73E-06	0.00391922	4.191378248
chr18	14132207	-	cg02717437	NA	NA	NA	NA	NA	NA	chr18:14132000-14132482	Island	ZNF519	NM_145287	Body				18:14121952-14122651				-1.613300817	-2.006845968	-5.858362205	4.75E-06	0.003931562	4.1868984
chr4	54958226	+	cg21645936	rs17083918	0.043304	NA	NA	NA	NA	chr4:54957979-54958542	Island							4:54652737-54653317	4:54957822-54958732	Promoter_Associated_Cell_type_specific	TRUE	-0.495099074	-2.842727586	-5.851789098	4.83E-06	0.003988862	4.172053046
chr20	43595235	-	cg02344078	NA	NA	NA	NA	NA	NA	chr20:43594894-43595244	Island	STK4	NM_006282	1stExon				20:43028086-43028860	20:43594372-43595863	Promoter_Associated	TRUE	0.439485331	-3.54854707	5.851099712	4.84E-06	0.003988862	4.170495783
chr15	99190447	-	cg19473369	NA	NA	NA	NA	NA	NA	chr15:99190446-99194559	Island							15:97007887-97008734				-0.771157379	-3.510013339	-5.850248394	4.85E-06	0.003990243	4.168572656
chr1	202976344	-	cg19028804	NA	NA	NA	NA	NA	NA	chr1:202976328-202977028	Island	TMEM183A;TMEM183B	NM_138391;NM_001079809	TSS200;TSS200				1:201242875-201243599	1:202975990-202977376	Promoter_Associated		-0.586209037	-3.157050623	-5.847762137	4.88E-06	0.004007857	4.162955732
chr10	101152469	-	cg02909866	NA	NA	NA	NA	NA	NA		OpenSea	CNNM1	NM_020348	3'UTR					10:101151838-101152598	Unclassified	TRUE	1.058218749	-1.928997106	5.846179241	4.89E-06	0.004016552	4.159379305
chr19	11877743	-	cg01421963	NA	NA	NA	NA	NA	NA	chr19:11877720-11878280	Island	ZNF441	NM_152355	TSS200					19:11877334-11879198	Unclassified		-1.547319566	-2.373454921	-5.838224873	4.99E-06	0.004089415	4.141402752
chr10	26506353	+	cg03476087	NA	NA	NA	NA	NA	NA	chr10:26504383-26507434	Island	GAD2;GAD2	NM_001134366;NM_000818	Body;Body		DMR		10:26546288-26547259	10:26506326-26506419	Unclassified_Cell_type_specific		0.668207233	-1.568339221	5.835486389	5.03E-06	0.004108542	4.135212233
chr22	25961001	+	cg05882426	rs1044801	0.48	NA	NA	NA	NA	chr22:25960959-25961368	Island	ADRBK2;ADRBK2	NM_005160;NM_005160	1stExon;5'UTR				22:24290088-24291368	22:25960156-25961883	Promoter_Associated		0.512087431	-2.10437881	5.834932909	5.03E-06	0.004108542	4.133960953
chr6	27100370	+	cg26027780	NA	NA	NA	NA	NA	NA	chr6:27100174-27101124	Island	HIST1H2AG;HIST1H2BJ	NM_021064;NM_021058	TSS1500;1stExon				6:27208094-27208536	6:27100306-27101914	Promoter_Associated		-0.495076824	-2.401988201	-5.834136468	5.04E-06	0.004109486	4.132160338
chr18	56934834	-	cg26775191	NA	NA	NA	NA	NA	NA	chr18:56934833-56936827	Island	RAX	NM_013435	3'UTR				18:55085814-55086681			TRUE	0.45425618	-3.130389792	5.832356995	5.07E-06	0.004114659	4.128137001
chr16	30032553	-	cg03818977	NA	NA	NA	NA	NA	NA	chr16:30032784-30033131	N_Shore							16:29939912-29940594	16:30032545-30033398	Unclassified		-1.038822276	-3.017945949	-5.832225565	5.07E-06	0.004114659	4.127839828
chr3	142720294	+	cg00705878	NA	NA	NA	NA	NA	NA	chr3:142720236-142720759	Island	SR140	NM_001080415	TSS200				3:144202543-144203733	3:142719822-142720949	Promoter_Associated		-0.759808007	-2.964838665	-5.829176419	5.11E-06	0.004138718	4.120944921
chr14	74111439	+	cg23100841	NA	NA	NA	NA	NA	NA	chr14:74111560-74111766	N_Shore	DNAL1	NM_031427	TSS200					14:74111119-74112057	Promoter_Associated		0.517075622	-3.479907746	5.828255972	5.12E-06	0.004139826	4.118863349
chr6	30712027	+	cg27449131	NA	NA	NA	NA	NA	NA	chr6:30710307-30712440	Island	IER3	NM_003897	Body				6:30819474-30820419	6:30710361-30712511	Promoter_Associated	TRUE	-0.717135464	-3.791036831	-5.827672219	5.12E-06	0.004139826	4.117543154
chr19	36705192	-	cg17309464	NA	NA	NA	NA	NA	NA	chr19:36705433-36706262	N_Shore	ZNF565;ZNF146;ZNF146;ZNF565;ZNF146	NM_001042474;NM_001099638;NM_001099639;NM_152477;NM_007145	5'UTR;TSS1500;TSS1500;5'UTR;TSS1500		RDMR			19:36705030-36707001	Unclassified		-0.982873168	-1.775442066	-5.826607933	5.14E-06	0.004143608	4.115136102
chr1	54519091	-	cg15309223	rs113648202	0.013266	NA	NA	NA	NA	chr1:54518601-54519299	Island	TMEM59;C1orf83;TMEM59	NM_004872;NM_153035;NM_004872	1stExon;TSS200;5'UTR	high-CpG:54291457-54291712			1:54290736-54292408	1:54518226-54519788	Promoter_Associated		-0.705610049	-3.2201567	-5.82391772	5.17E-06	0.004164181	4.109051192
chr15	48624386	-	cg14592024	NA	NA	NA	NA	NA	NA	chr15:48623185-48624651	Island	DUT;DUT;DUT;DUT	NM_001025249;NM_001948;NM_001025248;NM_001948	5'UTR;1stExon;Body;5'UTR	high-CpG:46411646-46411712			15:46410410-46411968			TRUE	0.805342297	-2.654377171	5.82285282	5.19E-06	0.004168019	4.106642303
chrX	47093305	+	cg13616144	NA	NA	NA	NA	NA	NA	chrX:47092559-47093306	Island	USP11	NM_004651	Body				X:46977271-46978250	X:47092192-47093465	Promoter_Associated		-0.632323623	-2.640001729	-5.82115135	5.21E-06	0.004178472	4.102793181
chr16	72699054	+	cg07732888	NA	NA	NA	NA	NA	NA	chr16:72698543-72699131	Island				high-CpG:71256497-71256633			16:71255834-71256750	16:72698326-72699404	Promoter_Associated		-0.729154291	-3.255360301	-5.820396597	5.22E-06	0.004179129	4.101085648
chr5	141071625	-	cg08278266	NA	NA	NA	NA	NA	NA	chr5:141071624-141071967	Island								5:141071087-141073320	Unclassified		-0.853114209	-3.304698813	-5.818181119	5.25E-06	0.004194986	4.096073043
chr1	178062503	+	cg20013855	NA	NA	NA	NA	NA	NA	chr1:178062712-178063846	N_Shore	LOC100302401;RASAL2	NR_027982;NM_170692	Body;TSS1500								0.762256601	-1.80008153	5.816201592	5.27E-06	0.004206714	4.091593824
chr1	40203513	+	cg06790069	rs76136527	0.109332	NA	NA	NA	NA	chr1:40204312-40204739	N_Shore	PPIE;PPIE;PPIE	NM_203457;NM_203456;NM_006112	TSS1500;TSS1500;TSS1500								0.482456561	1.080626581	5.815680133	5.28E-06	0.004206714	4.090413807
chr5	176316668	+	cg15914500	NA	NA	NA	NA	NA	NA	chr5:176314451-176314662	S_Shelf	HK3	NM_002115	Body								0.436651164	2.805123832	5.814655914	5.29E-06	0.004210243	4.088096
chr15	85197271	-	cg11189052	rs4842978	0.263415	NA	NA	NA	NA	chr15:85197232-85197695	Island	WDR73	NM_032856	Body				15:82998237-82998741	15:85197043-85198758	Promoter_Associated		-1.774910908	-2.240580245	-5.813649089	5.31E-06	0.004211941	4.085817443
chr6	27782484	+	cg16347724	rs401763	0.104642	NA	NA	NA	NA	chr6:27782247-27782485	Island	HIST1H2AJ;HIST1H2BM	NM_021066;NM_003521	1stExon;TSS1500				6:27890155-27890464			TRUE	-0.931599701	-2.580747805	-5.81312403	5.31E-06	0.004211941	4.084629131
chr14	57276527	-	cg02086467	NA	NA	NA	NA	NA	NA	chr14:57274607-57276840	Island	OTX2	NM_021728	5'UTR		RDMR		14:56346243-56346302				-0.798336828	-1.005368888	-5.812266497	5.32E-06	0.004212781	4.082688296
chr19	16254489	+	cg15668490	NA	NA	NA	NA	NA	NA		OpenSea	HSH2D	NM_032855	5'UTR	low-CpG:16115454-16115551				19:16254209-16254768	Promoter_Associated		0.568232538	-2.922610639	5.810491477	5.35E-06	0.004212781	4.078670679
chr2	71115230	-	cg09423703	NA	NA	NA	NA	NA	NA	chr2:71114733-71115474	Island					DMR	TRUE	2:70968092-70968982	2:71115087-71115248	Unclassified_Cell_type_specific	TRUE	-1.377852941	-1.553106178	-5.810113772	5.35E-06	0.004212781	4.077815728
chr12	54520336	+	cg00659495	NA	NA	NA	NA	NA	NA	chr12:54519768-54520457	Island	LOC400043	NR_026656	Body		DMR		12:52806036-52807265	12:54519838-54521341	Unclassified	TRUE	-0.619075027	-2.868932972	-5.809777991	5.36E-06	0.004212781	4.07705566
chr2	71615655	-	cg01813209	NA	NA	NA	NA	NA	NA		OpenSea	ZNF638;ZNF638	NM_014497;NM_001014972	Body;Body				2:71469163-71469323				0.475500343	0.457760865	5.80964039	5.36E-06	0.004212781	4.076744184
chr15	101548413	+	cg04195855	NA	NA	NA	NA	NA	NA	chr15:101548675-101548898	N_Shore	LRRK1	NM_024652	Body			TRUE		15:101548323-101549349	Promoter_Associated	TRUE	-0.775876669	-2.55212374	-5.808960981	5.37E-06	0.004212804	4.07520624
chr1	156163687	+	cg24544113	rs2241111	0.097274	NA	NA	NA	NA	chr1:156163672-156164052	Island	SLC25A44	NM_014655	TSS200				1:154430297-154430849	1:156163372-156164500	Promoter_Associated		-0.787611882	-3.49246013	-5.808126525	5.38E-06	0.004214422	4.073317249
chr2	232260762	+	cg13952656	NA	NA	NA	NA	NA	NA	chr2:232260100-232261134	Island	B3GNT7	NM_145236	Body				2:231968383-231969311	2:232259958-232260798	Promoter_Associated		0.605524671	-2.083862347	5.807455478	5.39E-06	0.004214422	4.07179812
chr17	41150293	-	cg22149837	NA	NA	NA	NA	NA	NA	chr17:41150292-41150649	Island	RPL27	NM_000988	TSS200				17:38403759-38404431	17:41149822-41150915	Unclassified		-0.750966276	-3.685212386	-5.805852549	5.41E-06	0.004216031	4.06816917
chr11	118660965	+	cg25131247	NA	NA	NA	NA	NA	NA	chr11:118661305-118663026	N_Shore	DDX6	NM_004397	5'UTR				11:118166099-118167443	11:118660768-118662283	Promoter_Associated		1.079905405	-3.032047412	5.80530687	5.42E-06	0.004216031	4.066933717
chr11	118224182	-	cg27413396	NA	NA	NA	NA	NA	NA		OpenSea	CD3G	NM_000073	3'UTR					11:118223807-118224693	Unclassified		0.546287921	-2.657625543	5.805284113	5.42E-06	0.004216031	4.066882193
chr17	1619670	+	cg26102512	NA	NA	NA	NA	NA	NA	chr17:1619204-1620062	Island	WDR81;C17orf91;WDR81;C17orf91;C17orf91;C17orf91	NM_001163673;NR_028504;NM_152348;NR_028503;NR_028505;NR_028502	TSS200;TSS200;TSS200;TSS200;TSS200;TSS200				17:1565727-1566798	17:1619377-1620117	Promoter_Associated		0.590469422	-2.503534884	5.804102345	5.43E-06	0.004218989	4.064206475
chr6	31831532	-	cg27084746	NA	NA	NA	NA	NA	NA	chr6:31830299-31830948	S_Shore	NEU1;SLC44A4	NM_000434;NM_025257	TSS1500;Body				6:31939407-31939579	6:31831285-31832200	Promoter_Associated		-0.689934263	-3.507920124	-5.803662314	5.44E-06	0.004218989	4.063210131
chr1	113162159	+	cg19260885	NA	NA	NA	NA	NA	NA	chr1:113161591-113162571	Island	ST7L;CAPZA1;ST7L;ST7L;CAPZA1;ST7L	NM_138727;NM_006135;NM_138728;NM_138729;NM_006135;NM_017744	TSS200;1stExon;TSS200;TSS200;5'UTR;TSS200	high-CpG:112963246-112963997			1:112962819-112963727			TRUE	-0.857399599	-2.470110966	-5.800241159	5.49E-06	0.004247948	4.05546303
chr2	85581920	+	cg21344741	rs17026280	0.064935	NA	NA	NA	NA	chr2:85581618-85581963	Island	ELMOD3;ELMOD3;ELMOD3;ELMOD3;ELMOD3;ELMOD3;RETSAT;ELMOD3;ELMOD3	NM_001135021;NM_001135023;NM_032213;NM_001135022;NM_001135022;NM_032213;NM_017750;NM_001135023;NM_001135021	1stExon;5'UTR;5'UTR;1stExon;5'UTR;1stExon;TSS200;1stExon;5'UTR	high-CpG:85435351-85435465			2:85434548-85435717	2:85581213-85582099	Promoter_Associated		-0.65024859	-2.980023479	-5.798470905	5.51E-06	0.004259611	4.051453832
chr2	71454313	+	cg06023702	NA	NA	NA	NA	NA	NA	chr2:71453588-71454318	Island	PAIP2B	NM_020459	TSS200			TRUE	2:71307097-71307826	2:71453497-71454910	Promoter_Associated		-1.100791215	-3.280058796	-5.795837596	5.55E-06	0.004280491	4.045489384
chr12	47473995	-	cg24603490	NA	NA	NA	NA	NA	NA	chr12:47473177-47474120	Island	AMIGO2;AMIGO2	NM_181847;NM_001143668	TSS1500;TSS1500				12:45759511-45760681			TRUE	-0.762907232	-2.78804063	-5.793149868	5.58E-06	0.00429893	4.039400885
chr12	72057772	-	cg23092777	rs10506639	0.036328	NA	NA	NA	NA	chr12:72056768-72057787	Island	ZFC3H1;THAP2	NM_144982;NM_031435	TSS200;TSS200				12:70343036-70344075	12:72056538-72058472	Promoter_Associated	TRUE	-0.776182336	-3.684660677	-5.792780103	5.59E-06	0.00429893	4.038563194
chr14	59655386	+	cg08113034	NA	NA	NA	NA	NA	NA	chr14:59654630-59656330	Island	DAAM1	NM_014992	TSS200	high-CpG:58725104-58725211			14:58724312-58726195	14:59655070-59655788	Promoter_Associated		-0.573779305	-3.04202995	-5.789646165	5.63E-06	0.004322824	4.031462762
chr17	34998374	+	cg23667734	NA	NA	NA	NA	NA	NA	chr17:34997843-34998760	Island						TRUE	17:32071957-32072873	17:34998044-34998411	Unclassified_Cell_type_specific	TRUE	2.159989231	-3.48287519	5.789226801	5.64E-06	0.004322824	4.030512546
chr13	50367279	+	cg00875668	NA	NA	NA	NA	NA	NA	chr13:50366060-50367303	Island	KPNA3	NM_002267	TSS1500				13:49263827-49265359	13:50366632-50367403	Promoter_Associated		0.417433605	-3.445265164	5.784988404	5.70E-06	0.00435854	4.020907869
chr11	119455341	+	cg16196984	NA	NA	NA	NA	NA	NA	chr11:119455153-119456102	Island						TRUE	11:118960377-118961312			TRUE	-0.390912352	-3.21588993	-5.78366777	5.72E-06	0.00435854	4.017914762
chr13	95201854	+	cg16134800	rs73544886	0.063528	NA	NA	NA	NA	chr13:95201560-95202293	Island							13:93999502-93999856	13:95201576-95201964	Promoter_Associated		-0.840450511	-3.604040104	-5.783635931	5.72E-06	0.00435854	4.0178426
chr5	43040621	+	cg22055815	NA	NA	NA	NA	NA	NA	chr5:43040345-43040633	Island	C5orf39	NM_001014279	TSS200				5:43076211-43076390	5:43040323-43041183	Promoter_Associated		-1.318110908	-3.578777182	-5.783235346	5.72E-06	0.00435854	4.016934668
chr3	139653573	+	cg00134776	NA	NA	NA	NA	NA	NA	chr3:139653430-139655115	Island	CLSTN2	NM_022131	TSS1500		CDMR		3:141136121-141137805	3:139653383-139653703	Unclassified_Cell_type_specific	TRUE	0.811072573	-1.698239339	5.782628136	5.73E-06	0.00435854	4.015558384
chr13	46626746	+	cg01506766	NA	NA	NA	NA	NA	NA	chr13:46626454-46627019	Island	ZC3H13	NM_015070	5'UTR				13:45524297-45524766	13:46626121-46627251	Promoter_Associated		0.755946237	-2.239264733	5.781685041	5.74E-06	0.004361669	4.013420713
chr7	93633172	+	cg20769356	rs79416820	0.015204	NA	NA	NA	NA	chr7:93633439-93633910	N_Shore	BET1	NM_005868	Body				7:93471062-93471175	7:93632926-93634333	Promoter_Associated		0.774346356	-2.543134104	5.780427944	5.76E-06	0.004368222	4.010571155
chr11	57232331	-	cg15641024	NA	NA	NA	NA	NA	NA	chr11:57232313-57232573	Island	RTN4RL2	NM_178570	Body							TRUE	-0.515352812	0.788389309	-5.778559999	5.79E-06	0.004381446	4.006336624
chr17	36861700	-	cg04489856	NA	NA	NA	NA	NA	NA	chr17:36858278-36861697	S_Shore	MLLT6	NM_005937	TSS200	high-CpG:34114924-34115450			17:34114533-34116384	17:36861416-36861800	Promoter_Associated		0.595629274	-1.641654921	5.777126294	5.81E-06	0.004388516	4.003086231
chr1	98515272	+	cg14035771	NA	NA	NA	NA	NA	NA	chr1:98519001-98519983	N_Shelf											-0.750430587	-3.57888695	-5.776610361	5.82E-06	0.004388516	4.001916489
chr19	58193426	-	cg18870712	rs142298172	0.0183	NA	NA	NA	NA	chr19:58193268-58193638	Island	ZNF551;ZNF551	NM_138347;NM_138347	1stExon;5'UTR				19:62884977-62885628	19:58192869-58194184	Unclassified		0.497097475	-3.697226694	5.775415493	5.83E-06	0.004394477	3.999207332
chr4	24586266	+	cg22968281	NA	NA	NA	NA	NA	NA	chr4:24585435-24586175	S_Shore	DHX15	NM_001358	TSS200				4:24194282-24195451	4:24584763-24586695	Unclassified		0.4745006	-3.771284354	5.773924305	5.86E-06	0.004403703	3.995826099
chr2	114384894	-	cg04170071	rs188570997	0.0247	NA	NA	NA	NA	chr2:114384589-114385133	Island	RPL23AP7;RPL23AP7;RABL2A;RABL2A;RABL2A;RPL23AP7;RABL2A;RPL23AP7;RPL23AP7	NR_024528;NR_024529;NM_013412;NM_007082;NM_007082;NR_024530;NM_013412;NR_024531;NR_000029	TSS200;TSS200;5'UTR;1stExon;5'UTR;TSS200;1stExon;TSS200;TSS200				2:114101060-114101603	2:114384574-114385021	Unclassified		1.291548981	-3.317832177	5.771411049	5.89E-06	0.004424193	3.990126802
chr9	130213948	-	cg10049880	NA	NA	NA	NA	NA	NA	chr9:130213143-130214335	Island	LRSAM1;LRSAM1;RPL12;LRSAM1	NM_001005374;NM_001005373;NM_000976;NM_138361	TSS1500;5'UTR;TSS1500;TSS200				9:129252770-129254146				-0.74795767	-3.10678487	-5.768788223	5.93E-06	0.004443841	3.984178299
chr2	198670187	-	cg26444995	NA	NA	NA	NA	NA	NA	chr2:198669079-198670154	S_Shore	PLCL1	NM_006226	Body		DMR		2:198377330-198378541				-0.507480818	-2.119860396	-5.768339148	5.94E-06	0.004443841	3.983159733
chr5	175970798	+	cg13242801	NA	NA	NA	NA	NA	NA	chr5:175969749-175971053	Island							5:175902045-175903728				-0.598220368	-2.792211939	-5.766989957	5.96E-06	0.004444417	3.980099442
chr8	65492846	+	cg02982690	NA	NA	NA	NA	NA	NA	chr8:65492935-65494452	N_Shore	BHLHE22;BHLHE22	NM_152414;NM_152414	1stExon;5'UTR		DMR						-0.792226659	-3.718616068	-5.766269011	5.97E-06	0.004444417	3.978464084
chr6	28072925	+	cg10122326	NA	NA	NA	NA	NA	NA	chr6:28072464-28072926	Island							6:28180345-28180905	6:28072129-28073459	Promoter_Associated		-0.435584665	-3.484967197	-5.766110933	5.97E-06	0.004444417	3.978105497
chr7	42971887	+	cg27544375	NA	NA	NA	NA	NA	NA	chr7:42971634-42972299	Island	MRPL32;PSMA2	NM_031903;NM_002787	TSS200;TSS200				7:42937868-42938770	7:42971008-42972357	Promoter_Associated		-0.799994833	-1.890566069	-5.765718616	5.98E-06	0.004444417	3.977215553
chr7	43909368	+	cg01643320	NA	NA	NA	NA	NA	NA	chr7:43908911-43909478	Island	MRPS24	NM_032014	TSS1500				7:43875113-43875988	7:43908952-43909372	Promoter_Associated		-0.751948265	-3.300706676	-5.764312134	6.00E-06	0.004452906	3.97402491
chr17	5389669	-	cg07001481	rs3026156	0.193386	NA	NA	NA	NA	chr17:5389390-5390283	Island	DERL2;MIS12	NM_016041;NM_024039	TSS200;TSS1500				17:5329937-5331026	17:5389005-5390488	Promoter_Associated		-2.175294447	-2.520812782	-5.762748164	6.02E-06	0.004463172	3.970476745
chr20	35201324	-	cg01275297	NA	NA	NA	NA	NA	NA	chr20:35201323-35203490	Island	TGIF2	NM_021809	TSS1500		RDMR		20:34634686-34637035	20:35201103-35201334	Promoter_Associated		-0.686073323	-3.107560004	-5.760084462	6.06E-06	0.004480084	3.964433018
chr6	41755626	-	cg23927769	NA	NA	NA	NA	NA	NA	chr6:41753880-41755576	S_Shore	TOMM6	NM_001134493	Body				6:41861859-41863614	6:41754149-41755863	Promoter_Associated		-0.824801025	-2.755048016	-5.759954462	6.06E-06	0.004480084	3.964138039
chr6	57037535	-	cg22984616	rs76119740	0.026933	NA	NA	NA	NA	chr6:57036954-57037731	Island	BAG2	NM_004282	1stExon	high-CpG:57145017-57145503			6:57144914-57145690	6:57036818-57037617	Promoter_Associated	TRUE	0.574552433	-3.720788214	5.757727093	6.10E-06	0.004491873	3.959083692
chr7	135242453	-	cg15394787	rs62479496	0.037054	NA	NA	NA	NA		OpenSea	NUP205	NM_015135	TSS1500	low-CpG:134892991-134893272				7:135242243-135243802	Promoter_Associated	TRUE	0.727059121	-3.436750801	5.757628808	6.10E-06	0.004491873	3.958860652
chr2	232063176	+	cg03369671	NA	NA	NA	NA	NA	NA	chr2:232063173-232063616	Island	ARMC9	NM_025139	TSS200				2:231771276-231772033	2:232062475-232063886	Promoter_Associated		0.596260639	-3.378074844	5.755341134	6.13E-06	0.004510406	3.953668877
chr4	84377034	-	cg11975718	NA	NA	NA	NA	NA	NA	chr4:84376666-84377237	Island	HELQ;MRPS18C	NM_133636;NM_016067	TSS200;TSS200				4:84595569-84596388	4:84376414-84377588	Promoter_Associated		-1.490335145	-2.515584976	-5.752372237	6.18E-06	0.004530695	3.946930253
chr21	38069338	+	cg17727929	NA	NA	NA	NA	NA	NA	chr21:38068193-38073891	Island							21:36990064-36994369	21:38068954-38069360	Unclassified_Cell_type_specific		-0.607612467	-2.649305693	-5.752274557	6.18E-06	0.004530695	3.946708529
chr5	80608537	-	cg01973725	NA	NA	NA	NA	NA	NA		OpenSea	RNU5E;RNU5D;ZCCHC9;ZCCHC9;ZCCHC9	NR_002754;NR_002755;NM_032280;NM_001131036;NM_001131035	Body;Body;3'UTR;3'UTR;3'UTR								0.435812898	1.252912433	5.747704769	6.25E-06	0.004568252	3.93633439
chr18	59560495	-	cg17020562	NA	NA	NA	NA	NA	NA	chr18:59560494-59562016	Island	RNF152	NM_173557	TSS200		CDMR		18:57711164-57713384				-0.465099706	-2.887318837	-5.747698948	6.25E-06	0.004568252	3.936321172
chr1	91487911	+	cg17170872	NA	NA	NA	NA	NA	NA	chr1:91487158-91487807	S_Shore	ZNF644;ZNF644;ZNF644	NM_032186;NM_201269;NM_016620	TSS1500;TSS1500;TSS1500					1:91487545-91488055	Promoter_Associated		0.433647746	-3.67850166	5.746558411	6.27E-06	0.004574016	3.933731622
chr12	53845872	-	cg05193116	NA	NA	NA	NA	NA	NA	chr12:53845668-53846606	Island	PCBP2;PCBP2;PCBP2;PCBP2;PCBP2;PCBP2;PCBP2	NM_001128911;NM_031989;NM_001128914;NM_005016;NM_001128913;NM_001128912;NM_001098620	TSS200;TSS200;TSS200;TSS200;TSS200;TSS200;TSS200				12:52131950-52133024	12:53845220-53846952	Promoter_Associated		0.617117794	-3.654177913	5.745937315	6.28E-06	0.004574016	3.932321386
chr19	10947105	+	cg06470689	NA	NA	NA	NA	NA	NA	chr19:10946516-10947416	Island	TMED1	NM_006858	TSS200				19:10806931-10808454	19:10946013-10947783	Unclassified		-0.650902295	-2.907523128	-5.743658902	6.31E-06	0.004592872	3.927147752
chr5	112196850	+	cg15551292	rs17135066	0.061909	NA	NA	NA	NA	chr5:112196849-112197247	Island	SRP19	NM_003135	TSS200				5:112224596-112225164	5:112196485-112197453	Promoter_Associated		-0.510373919	-3.88476928	-5.741320794	6.35E-06	0.004612504	3.921837989
chr17	30677138	-	cg08209724	NA	NA	NA	NA	NA	NA	chr17:30677001-30677460	Island	MIR632;ZNF207;ZNF207;ZNF207	NR_030362;NM_001098507;NM_001032293;NM_003457	Body;TSS200;TSS200;TSS200				17:27701083-27701789	17:30676667-30678012	Unclassified		-1.263510967	-2.390211136	-5.737446997	6.41E-06	0.004634255	3.913039434
chr17	62098222	+	cg07259110	NA	NA	NA	NA	NA	NA		OpenSea	ICAM2;ICAM2;ICAM2;ICAM2	NM_001099786;NM_001099789;NM_001099788;NM_001099787	TSS1500;TSS1500;TSS1500;TSS1500			TRUE		17:62097212-62098332	Promoter_Associated		0.646986134	-1.248662569	5.737105042	6.42E-06	0.004634255	3.912262676
chr12	6982822	+	cg16637873	NA	NA	NA	NA	NA	NA	chr12:6982319-6982936	Island	SPSB2;SPSB2	NM_001146316;NM_032641	TSS1500;TSS1500				12:6852438-6853184	12:6981244-6983197	Unclassified		-5.323430016	0.003115085	-5.737088981	6.42E-06	0.004634255	3.912226193
chr1	218458683	+	cg17417191	NA	NA	NA	NA	NA	NA	chr1:218458019-218458684	Island	RRP15	NM_016052	1stExon				1:216524643-216525487	1:218457839-218459013	Promoter_Associated		-0.750086134	-2.840879823	-5.736941342	6.42E-06	0.004634255	3.911890822
chr8	142737232	+	cg15310387	NA	NA	NA	NA	NA	NA	chr8:142734083-142734331	S_Shelf							8:142806146-142806591	8:142736560-142737956	Unclassified		0.553012842	-1.586573528	5.73380575	6.47E-06	0.004663381	3.904767605
chr10	89622884	-	cg07263825	NA	NA	NA	NA	NA	NA	chr10:89621772-89624128	Island	PTEN;KILLIN;KILLIN	NM_000314;NM_001126049;NM_001126049	TSS1500;1stExon;5'UTR				10:89611278-89614148				-0.4505223	-3.563897658	-5.732539359	6.49E-06	0.004669071	3.901890408
chr4	146019575	-	cg24258191	NA	NA	NA	NA	NA	NA	chr4:146019163-146019826	Island	ABCE1;ANAPC10;ABCE1	NM_001040876;NM_014885;NM_002940	5'UTR;TSS1500;5'UTR				4:146238456-146239519	4:146018377-146020345	Promoter_Associated		-0.499986527	-3.260580634	-5.73179264	6.50E-06	0.004669071	3.900193808
chr22	30116919	+	cg12840502	NA	NA	NA	NA	NA	NA	chr22:30116081-30117160	Island	CABP7	NM_182527	Body		DMR		22:28445886-28447149	22:30115764-30117149	Unclassified_Cell_type_specific		0.75861446	-1.878985053	5.731461929	6.51E-06	0.004669071	3.899442389
chr2	102394306	-	cg00528490	NA	NA	NA	NA	NA	NA		OpenSea	MAP4K4;MAP4K4;MAP4K4	NM_145687;NM_004834;NM_145686	Body;Body;Body			TRUE					0.372536761	3.108479247	5.730366796	6.53E-06	0.004674645	3.89695402
chr20	45142336	+	cg27385032	NA	NA	NA	NA	NA	NA	chr20:45142000-45142337	Island	ZNF334;ZNF334	NM_199441;NM_018102	TSS200;TSS200				20:44575408-44575744			TRUE	0.594117605	-2.384243647	5.728725446	6.55E-06	0.00467927	3.893224295
chr1	45187810	-	cg03320492	NA	NA	NA	NA	NA	NA	chr1:45189705-45190558	N_Shore	C1orf228	NM_001145636	Body		DMR			1:45187199-45187992	Unclassified_Cell_type_specific	TRUE	1.280586509	-2.578948377	5.728124708	6.56E-06	0.00467927	3.891859133
chr11	93861954	-	cg08706873	NA	NA	NA	NA	NA	NA	chr11:93861560-93862773	Island	PANX1	NM_015368	TSS200				11:93501255-93502398	11:93861775-93862308	Promoter_Associated		0.483479575	-2.81979125	5.72788443	6.57E-06	0.00467927	3.891313097
chr1	97187305	+	cg04185893	rs78937624	0.019983	NA	NA	NA	NA	chr1:97187102-97187606	Island	PTBP2;PTBP2	NM_021190;NM_021190	5'UTR;1stExon	high-CpG:96959671-96959955			1:96959691-96960607				0.646772694	-4.266285238	5.72751472	6.57E-06	0.00467927	3.890472913
chr6	30181771	-	cg11980090	NA	NA	NA	NA	NA	NA	chr6:30180933-30182187	Island	TRIM26	NM_003449	TSS1500							TRUE	-0.787607227	-2.959593681	-5.726333357	6.59E-06	0.004685919	3.887788108
chr2	71454317	+	cg19327341	NA	NA	NA	NA	NA	NA	chr2:71453588-71454318	Island	PAIP2B	NM_020459	TSS200			TRUE	2:71307097-71307826	2:71453497-71454910	Promoter_Associated		-0.609198481	-3.262993562	-5.723223828	6.64E-06	0.004703621	3.88072058
chr6	69345293	-	cg09805943	NA	NA	NA	NA	NA	NA	chr6:69345216-69345483	Island	BAI3	NM_001704	TSS1500	high-CpG:69401660-69402585	DMR		6:69401246-69402204			TRUE	-0.542609239	-2.472057902	-5.722313905	6.66E-06	0.004703621	3.878652257
chr4	71554472	+	cg08357601	rs16845387	0.01116	NA	NA	NA	NA	chr4:71553854-71554473	Island	UTP3	NM_020368	1stExon				4:71772479-71773701	4:71553381-71555007	Promoter_Associated		-1.026631712	-3.317902296	-5.722249226	6.66E-06	0.004703621	3.878505234
chr5	61602737	+	cg09732432	NA	NA	NA	NA	NA	NA	chr5:61601617-61602930	Island	KIF2A;KIF2A	NM_001098511;NM_004520	Body;Body				5:61637435-61638884				0.48604976	-3.187011253	5.722195431	6.66E-06	0.004703621	3.878382951
chr5	77591002	-	cg11039808	NA	NA	NA	NA	NA	NA	chr5:77590137-77590721	S_Shore	AP3B1	NM_003664	TSS1500				5:77626643-77626759	5:77590055-77591118	Promoter_Associated		-1.115668169	-2.884552532	-5.720758987	6.69E-06	0.004703621	3.875117608
chr7	138793344	+	cg24177608	NA	NA	NA	NA	NA	NA	chr7:138793113-138794608	Island	ZC3HAV1;ZC3HAV1	NM_020119;NM_024625	Body;Body				7:138443599-138445545				-0.594525615	-3.273591196	-5.720757933	6.69E-06	0.004703621	3.875115211
chr2	38978654	+	cg19364635	NA	NA	NA	NA	NA	NA	chr2:38977535-38978684	Island	SFRS7	NM_001031684	TSS200				2:38831084-38832401	2:38978369-38978810	Promoter_Associated		-0.703462109	-2.978977989	-5.720566724	6.69E-06	0.004703621	3.874680537
chr2	201374471	-	cg11430659	NA	NA	NA	NA	NA	NA	chr2:201374435-201374968	Island	KCTD18;KCTD18	NM_152387;NM_152387	1stExon;5'UTR				2:201082692-201083213	2:201373924-201375366	Promoter_Associated		-1.240988923	-1.315474474	-5.718765195	6.72E-06	0.00471768	3.870584931
chr6	139696378	+	cg12082568	NA	NA	NA	NA	NA	NA	chr6:139694811-139696578	Island	CITED2;CITED2;CITED2	NM_001168389;NM_001168388;NM_006079	TSS1500;TSS1500;TSS1500				6:139735954-139738479	6:139696340-139696818	Promoter_Associated	TRUE	-0.468168393	-3.229217528	-5.71786008	6.73E-06	0.004721234	3.868527109
chr5	180670110	-	cg15082635	rs11249778	0.075537	NA	NA	NA	NA	chr5:180670373-180670996	N_Shore	GNB2L1;SNORD96A	NM_006098;NR_002592	Body;TSS1500					5:180670042-180670280	Promoter_Associated		-1.510259969	-3.935566945	-5.715971762	6.77E-06	0.004736257	3.864233646
chr4	71705650	-	cg11894100	NA	NA	NA	NA	NA	NA	chr4:71704664-71705736	Island	GRSF1;GRSF1	NM_002092;NM_001098477	TSS200;TSS1500				4:71923529-71924747	4:71705328-71705856	Promoter_Associated		0.416049529	-2.858178375	5.715318365	6.78E-06	0.004736257	3.86274793
chr2	228190352	+	cg16944964	rs10176715	0.039801	NA	NA	NA	NA	chr2:228189836-228190501	Island							2:227898081-227898745	2:228189291-228190842	Promoter_Associated_Cell_type_specific		-1.134245451	-2.378933178	-5.714518319	6.79E-06	0.004736257	3.8609287
chr2	172961504	+	cg05572456	NA	NA	NA	NA	NA	NA	chr2:172959267-172962054	Island						TRUE	2:172667289-172670300				-0.847176844	-2.826291399	-5.714182819	6.80E-06	0.004736257	3.860165784
chr22	46645903	-	cg26724248	NA	NA	NA	NA	NA	NA	chr22:46645764-46646957	Island	C22orf40	NM_207327	5'UTR				22:45024433-45026018	22:46645615-46647376	Unclassified		0.63435725	-2.33355584	5.713164223	6.81E-06	0.004739941	3.857849454
chr9	127703551	+	cg14452096	NA	NA	NA	NA	NA	NA	chr9:127703131-127703629	Island	GOLGA1	NM_002077	TSS200				9:126742864-126743759	9:127702576-127704329	Promoter_Associated		0.411740166	-3.32344939	5.712468048	6.83E-06	0.004739941	3.856266262
chr7	35840410	+	cg04508286	NA	NA	NA	NA	NA	NA	chr7:35840132-35841591	Island	SEPT7;SEPT7	NM_001011553;NM_001788	TSS1500;TSS1500				7:35806419-35808116	7:35840382-35840846	Promoter_Associated		-0.766276532	-3.495317141	-5.712037388	6.83E-06	0.004739941	3.855286859
chr14	75725648	+	cg04305870	NA	NA	NA	NA	NA	NA	chr14:75725748-75726029	N_Shore						TRUE		14:75725328-75726411	Promoter_Associated		0.373930468	-2.987309901	5.711482927	6.84E-06	0.004739941	3.854025881
chr19	53073712	-	cg21902754	NA	NA	NA	NA	NA	NA	chr19:53073308-53074039	Island	ZNF701	NM_018260	5'UTR		DMR		19:57765031-57765786	19:53073015-53074170	Promoter_Associated		-0.47703294	-3.18291822	-5.709943874	6.87E-06	0.004749017	3.85052553
chrX	37707161	-	cg01109012	NA	NA	NA	NA	NA	NA	chrX:37706295-37706972	S_Shore	DYNLT3	NM_006520	TSS1500					X:37706331-37707209	Promoter_Associated		1.267021633	-1.218092791	5.709526904	6.88E-06	0.004749017	3.84957715
chr1	145507324	+	cg14530445	NA	NA	NA	NA	NA	NA	chr1:145507588-145507931	N_Shore	RBM8A	NM_005105	TSS1500		RDMR			1:145507117-145508445	Unclassified		0.866705475	-3.450580164	5.708261351	6.90E-06	0.004754105	3.846698593
chr2	122406171	-	cg01293313	NA	NA	NA	NA	NA	NA	chr2:122406398-122407824	N_Shore	CLASP1;CLASP1;CLASP1	NM_015282;NM_001142274;NM_001142273	5'UTR;5'UTR;5'UTR		RDMR						-0.480779239	-3.614999704	-5.707912357	6.90E-06	0.004754105	3.84590476
chr15	90895362	+	cg21717758	NA	NA	NA	NA	NA	NA	chr15:90895472-90895990	N_Shore	ZNF774	NM_001004309	TSS200		RDMR		15:88696034-88696994	15:90894747-90896114	Promoter_Associated		-0.576013676	-3.178076333	-5.705915324	6.94E-06	0.004770798	3.841362001
chr11	117015391	-	cg06404838	NA	NA	NA	NA	NA	NA	chr11:117014699-117015560	Island	PAFAH1B2	NM_002572	5'UTR				11:116519910-116520836	11:117014629-117015402	Promoter_Associated		0.527749009	-2.951517002	5.704516068	6.96E-06	0.004776616	3.838178786
chr13	103244558	+	cg03780338	rs74109893	0.0617	NA	NA	NA	NA		OpenSea							13:102042449-102042811	13:103243996-103245231	Promoter_Associated		-1.085642233	-4.346969734	-5.703546128	6.98E-06	0.004776616	3.835972118
chr5	154230438	-	cg18260397	NA	NA	NA	NA	NA	NA		OpenSea	C5orf4	NM_032385	TSS1500			TRUE				TRUE	0.433174852	-1.643005658	5.702633372	6.99E-06	0.004776616	3.833895455
chr12	48099745	+	cg16605745	NA	NA	NA	NA	NA	NA	chr12:48099317-48099905	Island	RPAP3;RPAP3;RPAP3;RPAP3;RPAP3;RPAP3	NM_001146075;NM_001146076;NM_024604;NM_001146075;NM_001146076;NM_024604	5'UTR;1stExon;5'UTR;1stExon;5'UTR;1stExon	high-CpG:46385991-46386108			12:46385542-46386157	12:48099018-48100579	Promoter_Associated		1.060471305	-0.700528456	5.702545021	7.00E-06	0.004776616	3.833694436
chr2	131100028	+	cg08416569	NA	NA	NA	NA	NA	NA	chr2:131099469-131100863	Island	IMP4;CCDC115	NM_033416;NM_032357	TSS1500;TSS200				2:130815841-130816499	2:131099419-131100856	Promoter_Associated		-0.715498938	-3.851719439	-5.701569155	7.01E-06	0.004776616	3.831474082
chr17	37009973	+	cg08533424	NA	NA	NA	NA	NA	NA	chr17:37009471-37010118	Island	RPL23;SNORA21;RPL23	NM_000978;NR_002576;NM_000978	1stExon;TSS1500;5'UTR				17:34263175-34263500	17:37009515-37010484	Promoter_Associated		-1.075527607	-3.05378364	-5.701315408	7.02E-06	0.004776616	3.830896724
chr6	33216612	+	cg00045190	NA	NA	NA	NA	NA	NA	chr6:33216103-33217463	Island							6:33324082-33325607	6:33215783-33217632	Promoter_Associated		-1.593942648	-3.554187935	-5.701313082	7.02E-06	0.004776616	3.830891431
chr2	84743684	+	cg25023043	NA	NA	NA	NA	NA	NA	chr2:84743463-84743685	Island	DNAH6;DNAH6	NM_001370;NM_001370	5'UTR;1stExon			TRUE	2:84596933-84597255	2:84743198-84743825	Unclassified	TRUE	-1.148117358	-1.7547572	-5.697954382	7.08E-06	0.004804793	3.823248642
chr11	117198424	-	cg01148728	NA	NA	NA	NA	NA	NA	chr11:117198423-117198950	Island	CEP164	NM_014956	TSS200				11:116703634-116704284	11:117198210-117199414	Promoter_Associated		-0.745523875	-2.908693348	-5.697422763	7.09E-06	0.004804793	3.822038825
chr18	44702839	+	cg20461998	NA	NA	NA	NA	NA	NA	chr18:44702571-44702840	Island	IER3IP1	NM_016097	TSS200					18:44702074-44703050	Promoter_Associated		-0.636394272	-2.99835633	-5.697204807	7.09E-06	0.004804793	3.821542809
chr3	123304043	+	cg11733626	NA	NA	NA	NA	NA	NA	chr3:123304002-123304218	Island	PTPLB	NM_198402	TSS200				3:124786030-124786908	3:123303661-123304512	Promoter_Associated		0.556306109	-3.458640624	5.696440469	7.10E-06	0.004806985	3.819803316
chr19	18111623	+	cg23526474	NA	NA	NA	NA	NA	NA	chr19:18111566-18112481	Island	ARRDC2	NM_001025604	TSS1500				19:17972590-17973481	19:18111373-18112632	Promoter_Associated		-0.778395277	-2.676510994	-5.69433168	7.14E-06	0.004822901	3.815003785
chr12	104530941	+	cg21432158	NA	NA	NA	NA	NA	NA	chr12:104531174-104532539	N_Shore	NFYB	NM_006166	5'UTR								0.749003943	-2.137484969	5.6939547	7.15E-06	0.004822901	3.814145743
chr12	125052341	+	cg10777361	NA	NA	NA	NA	NA	NA	chr12:125050796-125052051	S_Shore				high-CpG:123618047-123618323			12:123616710-123618989	12:125051908-125053356	Promoter_Associated		0.675038978	-3.786881303	5.692942553	7.17E-06	0.004828115	3.811841926
chr17	43225229	-	cg18785724	NA	NA	NA	NA	NA	NA	chr17:43224933-43227616	Island	HEXIM1;HEXIM1	NM_006460;NM_006460	1stExon;5'UTR				17:40580990-40581054	17:43224678-43227744	Promoter_Associated		-0.499027264	-3.751271877	-5.69232037	7.18E-06	0.004828646	3.810425679
chr17	36720382	-	cg15809959	NA	NA	NA	NA	NA	NA	chr17:36717727-36718593	S_Shore	SRCIN1	NM_025248	Body					17:36718842-36720607	Unclassified_Cell_type_specific	TRUE	0.418068694	-2.505898967	5.690782653	7.20E-06	0.004840229	3.806925271
chr4	111120056	+	cg26225025	NA	NA	NA	NA	NA	NA	chr4:111119187-111120084	Island	ELOVL6;ELOVL6	NM_001130721;NM_024090	TSS1500;TSS1500				4:111339060-111339617	4:111119532-111120067	Promoter_Associated		-0.7133627	-1.789676112	-5.68960601	7.23E-06	0.004847338	3.804246635
chr20	2082390	+	cg20479384	NA	NA	NA	NA	NA	NA	chr20:2082284-2084070	Island	STK35	NM_080836	TSS200				20:2030294-2032025	20:2082381-2083674	Promoter_Associated		0.407987051	-3.300177188	5.689042398	7.24E-06	0.004847338	3.802963515
chr1	20878928	-	cg09511914	NA	NA	NA	NA	NA	NA	chr1:20878894-20880592	Island	FAM43B	NM_207334	TSS200		DMR		1:20751329-20753179	1:20878862-20878935	Unclassified_Cell_type_specific	TRUE	-0.469881135	-2.153664837	-5.687751312	7.26E-06	0.004856009	3.800024104
chr4	132655659	-	cg03219922	rs3978088	0.10796	NA	NA	NA	NA	chr4:132656863-132657186	N_Shore							4:132874533-132905671				0.912444668	3.79996544	5.685449049	7.30E-06	0.004876995	3.794782121
chr11	75237526	-	cg02432528	NA	NA	NA	NA	NA	NA	chr11:75236189-75237781	Island	GDPD5	NM_030792	TSS1500				11:74913650-74915178				-0.563156065	-3.113812154	-5.684031278	7.33E-06	0.004883089	3.791553747
chr17	19411125	+	cg27151629	NA	NA	NA	NA	NA	NA	chr17:19410595-19411377	Island							17:19351188-19352110	17:19410483-19412440	Promoter_Associated		0.509838353	-2.189427182	5.68346354	7.34E-06	0.004883089	3.790260905
chr15	35261784	-	cg18459189	NA	NA	NA	NA	NA	NA	chr15:35261686-35262124	Island	AQR	NM_014691	1stExon				15:33048938-33049416	15:35261322-35262330	Promoter_Associated		-0.633909361	-2.769581044	-5.683232135	7.34E-06	0.004883089	3.789733946
chr11	120251845	+	cg10493270	NA	NA	NA	NA	NA	NA		OpenSea	ARHGEF12	NM_015313	Body			TRUE					0.367122695	0.534229781	5.682515532	7.35E-06	0.00488487	3.788102045
chr6	29944403	-	cg15196165	NA	NA	NA	NA	NA	NA	chr6:29944402-29945169	Island	HCG9	NR_028032	Body					6:29944009-29945328	Unclassified		-0.491285681	-2.833304786	-5.681721628	7.37E-06	0.004887604	3.786294049
chr22	20862292	-	cg09788239	NA	NA	NA	NA	NA	NA	chr22:20861679-20862252	S_Shore	MED15;MED15	NM_015889;NM_001003891	Body;Body		RDMR		22:19191615-19192703	22:20861392-20862662	Promoter_Associated		-0.865385872	-3.08313498	-5.680355036	7.39E-06	0.004890814	3.783181687
chr6	27100593	+	cg05637903	NA	NA	NA	NA	NA	NA	chr6:27100174-27101124	Island	HIST1H2AG;HIST1H2BJ	NM_021064;NM_021058	TSS1500;TSS200					6:27100306-27101914	Promoter_Associated	TRUE	-0.977800892	-4.136216371	-5.679891063	7.40E-06	0.004890814	3.782124963
chr3	130465856	+	cg17207301	NA	NA	NA	NA	NA	NA	chr3:130465478-130465700	S_Shore	PIK3R4	NM_014602	TSS200					3:130465181-130466055	Promoter_Associated		0.833668438	-3.23564965	5.678888924	7.42E-06	0.004890814	3.779842459
chr20	47895107	+	cg24465118	NA	NA	NA	NA	NA	NA	chr20:47894197-47895199	Island	C20orf199;SNORD12C;C20orf199;C20orf199;ZNFX1	NR_003605;NR_002433;NR_003606;NR_003604;NM_021035	Body;TSS1500;Body;TSS200;TSS1500				20:47327526-47328866	20:47894460-47895388	NonGene_Associated		-1.483933197	-1.903701986	-5.678882857	7.42E-06	0.004890814	3.779828639
chrX	133306010	-	cg13828067	NA	NA	NA	NA	NA	NA	chrX:133305678-133306936	Island							X:133133345-133134878	X:133305641-133307088	Unclassified_Cell_type_specific		-0.518168995	-2.239245214	-5.678474208	7.43E-06	0.004890814	3.778897857
chr2	149645880	-	cg01100175	NA	NA	NA	NA	NA	NA	chr2:149645536-149645834	S_Shore	KIF5C	NM_004522	Body			TRUE	2:149361982-149362492	2:149645598-149645967	Unclassified_Cell_type_specific		-0.88586359	-2.176705969	-5.678057743	7.44E-06	0.004890814	3.777949253
chr3	39447931	-	cg07087116	NA	NA	NA	NA	NA	NA	chr3:39447890-39448644	Island	RPSA;RPSA	NM_002295;NM_001012321	TSS1500;TSS1500				3:39422895-39423648	3:39447652-39449005	Promoter_Associated		-0.806807648	-3.112772221	-5.676372818	7.47E-06	0.004904516	3.774111234
chr11	7534677	+	cg08329655	NA	NA	NA	NA	NA	NA	chr11:7534554-7535727	Island	PPFIBP2	NM_003621	TSS1500				11:7491131-7492399	11:7534374-7534758	Promoter_Associated		-0.665904388	-2.79053609	-5.674918408	7.50E-06	0.004915438	3.770798055
chr6	136611664	+	cg27438040	NA	NA	NA	NA	NA	NA	chr6:136610148-136611285	S_Shore	BCLAF1;BCLAF1;BCLAF1	NM_001077440;NM_014739;NM_001077441	TSS1500;TSS1500;TSS1500				6:136653241-136653416	6:136609816-136611871	NonGene_Associated		-0.882804309	-3.212038233	-5.673500783	7.52E-06	0.004925943	3.767568467
chr10	60273661	-	cg26509211	NA	NA	NA	NA	NA	NA	chr10:60272467-60273456	S_Shore	BICC1	NM_001080512	Body		RDMR					TRUE	0.643471912	-2.681136996	5.672671832	7.54E-06	0.004929233	3.765679879
chr3	42641766	-	cg22174410	NA	NA	NA	NA	NA	NA	chr3:42641844-42642605	N_Shore	NKTR	NM_005385	TSS1500				3:42616682-42617889	3:42641593-42642971	Promoter_Associated		-0.895571567	-2.805875066	-5.66766967	7.63E-06	0.00497095	3.754282019
chr8	17434523	-	cg08518568	NA	NA	NA	NA	NA	NA	chr8:17434648-17434954	N_Shore	PDGFRL	NM_006207	TSS200				8:17478636-17478828			TRUE	-0.752110176	-3.193278593	-5.667017487	7.64E-06	0.00497095	3.752795772
chr11	70116457	+	cg11253136	NA	NA	NA	NA	NA	NA	chr11:70116237-70117497	Island	PPFIA1;PPFIA1	NM_177423;NM_003626	TSS1500;TSS1500				11:69793693-69795164	11:70116018-70117839	Promoter_Associated		0.581090289	-2.458657313	5.666513843	7.65E-06	0.00497095	3.751648
chr6	26458213	-	cg22814929	NA	NA	NA	NA	NA	NA	chr6:26458310-26458534	N_Shore	BTN2A1;BTN2A1;BTN2A1;BTN2A1	NM_078476;NM_007049;NM_078476;NM_007049	5'UTR;1stExon;1stExon;5'UTR	low-CpG:26566131-26566208				6:26457894-26458535	Promoter_Associated		0.439956381	-2.366003189	5.666316583	7.66E-06	0.00497095	3.751198449
chr1	11160113	+	cg00155504	NA	NA	NA	NA	NA	NA	chr1:11159387-11160136	Island	EXOSC10;EXOSC10	NM_001001998;NM_002685	TSS200;TSS200				1:11081975-11082723	1:11159083-11160495	Promoter_Associated		-0.807784157	-2.441429141	-5.666028441	7.66E-06	0.00497095	3.750541774
chr14	102771635	-	cg22797944	NA	NA	NA	NA	NA	NA	chr14:102771116-102771718	Island	RAGE	NM_014226	TSS200				14:101840793-101841448	14:102770888-102771862	Promoter_Associated		-0.691306763	-2.997042131	-5.665943786	7.66E-06	0.00497095	3.750348842
chr5	179635981	+	cg07576857	rs7723989	0.117109	NA	NA	NA	NA	chr5:179636009-179636444	N_Shore	RASGEF1C	NM_175062	5'UTR	high-CpG:179568529-179568835		TRUE	5:179567960-179569041	5:179635708-179636704	Unclassified		0.621046299	-2.329471327	5.665304843	7.68E-06	0.00497198	3.748892658
chr11	75946767	-	cg19015582	NA	NA	NA	NA	NA	NA	chr11:75945903-75947583	Island							11:75624351-75624473	11:75946285-75947131	Promoter_Associated		-0.866370976	-3.16579554	-5.663828606	7.71E-06	0.004983428	3.745528071
chr11	67007584	-	cg15842967	NA	NA	NA	NA	NA	NA		OpenSea	KDM2A;KDM2A	NR_027473;NM_012308	Body;Body	low-CpG:66764060-66764254			11:66764129-66764205	11:67007060-67008367	Promoter_Associated		0.497422103	-3.856142688	5.66073115	7.77E-06	0.005015175	3.738467732
chr3	53164697	-	cg18193219	NA	NA	NA	NA	NA	NA	chr3:53164206-53164698	Island	RFT1	NM_052859	TSS1500					3:53163601-53164975	Promoter_Associated		0.502251473	-3.070045022	5.658522821	7.81E-06	0.005035943	3.733433468
chr19	44598564	+	cg26649251	NA	NA	NA	NA	NA	NA	chr19:44598374-44598854	Island	ZNF224;ZNF224	NM_013398;NM_013398	1stExon;5'UTR	high-CpG:49290319-49290425			19:49290096-49291195	19:44597972-44599764	Promoter_Associated		-1.574940211	-1.381945086	-5.65740352	7.83E-06	0.005037	3.730881639
chr11	107462721	-	cg21092834	NA	NA	NA	NA	NA	NA	chr11:107461743-107462648	S_Shore	LOC643923;ELMOD1;ELMOD1	NR_028328;NM_001130037;NM_018712	Body;5'UTR;5'UTR		CDMR		11:106966405-106968152			TRUE	-0.687551834	-2.699936692	-5.656631863	7.85E-06	0.005037	3.729122308
chr18	54318782	+	cg27574168	NA	NA	NA	NA	NA	NA	chr18:54318456-54318785	Island	WDR7;WDR7;WDR7;WDR7	NM_052834;NM_015285;NM_015285;NM_052834	1stExon;5'UTR;1stExon;5'UTR	high-CpG:52469559-52469944			18:52469455-52469977	18:54318260-54319359	Promoter_Associated_Cell_type_specific	TRUE	-0.590172275	-2.142536385	-5.655453152	7.87E-06	0.005037	3.726434802
chr1	101360371	-	cg11748666	NA	NA	NA	NA	NA	NA	chr1:101360588-101360832	N_Shore	SLC30A7;EXTL2;EXTL2;EXTL2;SLC30A7;EXTL2	NM_001144884;NM_001439;NM_001439;NM_001033025;NM_133496;NM_001033025	TSS1500;1stExon;5'UTR;1stExon;TSS1500;5'UTR				1:101132944-101133394			TRUE	0.53115799	-3.661240273	5.655444175	7.87E-06	0.005037	3.726414333
chr12	57039070	-	cg12183522	NA	NA	NA	NA	NA	NA	chr12:57039047-57039823	Island	ATP5B;SNORD59A	NM_001686;NR_002737	Body;TSS200				12:55325327-55326090				-0.988527899	-2.420808537	-5.655141958	7.87E-06	0.005037	3.725725243
chr6	26240782	+	cg10723962	NA	NA	NA	NA	NA	NA	chr6:26240697-26240951	Island	HIST1H4F	NM_003540	1stExon				6:26348677-26349017				-1.131234614	-2.960589647	-5.654858244	7.88E-06	0.005037	3.725078335
chr7	107220368	+	cg12084011	NA	NA	NA	NA	NA	NA	chr7:107220344-107221075	Island	BCAP29;BCAP29;BCAP29	NR_027830;NM_018844;NM_001008405	TSS200;TSS200;TSS1500				7:107007581-107008378	7:107219928-107221601	Promoter_Associated	TRUE	0.682002166	-3.136906605	5.654401899	7.89E-06	0.005037	3.724037784
chr17	33288579	-	cg15520606	NA	NA	NA	NA	NA	NA	chr17:33288174-33288913	Island	ZNF830;CCT6B;ZNF830	NM_052857;NM_006584;NM_052857	1stExon;TSS200;5'UTR	high-CpG:30312634-30312755			17:30312288-30313320	17:33287806-33289203	Unclassified		-0.949521926	-3.453800536	-5.65403874	7.90E-06	0.005037	3.723209701
chr6	84937441	+	cg22264946	NA	NA	NA	NA	NA	NA	chr6:84937116-84937728	Island	KIAA1009	NM_014895	TSS200				6:84993568-84994447	6:84937001-84938217	Promoter_Associated	TRUE	-0.515908329	-3.591120788	-5.652237345	7.93E-06	0.005052812	3.719101914
chr6	27799295	+	cg25863503	rs146660862	0.0224	NA	NA	NA	NA	chr6:27798990-27799427	Island	HIST1H4K	NM_003541	1stExon				6:27906800-27907406				-0.63439541	-2.484103461	-5.651633131	7.94E-06	0.005052945	3.717724031
chr2	85581528	-	cg21482837	NA	NA	NA	NA	NA	NA	chr2:85581618-85581963	N_Shore	ELMOD3;ELMOD3;ELMOD3;ELMOD3;RETSAT	NM_001135021;NM_001135022;NM_001135023;NM_032213;NM_017750	TSS1500;TSS1500;TSS1500;TSS1500;1stExon				2:85434548-85435717	2:85581213-85582099	Promoter_Associated		-0.984053517	-2.799892643	-5.651135975	7.95E-06	0.005052945	3.716590259
chr19	15308502	+	cg20712669	NA	NA	NA	NA	NA	NA	chr19:15306243-15307111	S_Shore	NOTCH3	NM_000435	Body					19:15307550-15308532	Unclassified_Cell_type_specific	TRUE	0.447292648	-1.904806662	5.650578703	7.96E-06	0.005053109	3.715319362
chr13	26796018	-	cg19792403	NA	NA	NA	NA	NA	NA	chr13:26795809-26796712	Island	RNF6;RNF6;RNF6	NM_005977;NM_183044;NM_183043	5'UTR;TSS200;TSS200	high-CpG:25693756-25694680			13:25693705-25694689	13:26795444-26797019	Promoter_Associated		-0.4602143	-2.975795223	-5.649829897	7.98E-06	0.005054654	3.713611609
chr16	81069244	+	cg01476569	NA	NA	NA	NA	NA	NA	chr16:81069532-81070163	N_Shore	ATMIN	NM_015251	TSS1500					16:81068603-81070498	Promoter_Associated		0.516119992	-2.866191998	5.649369968	7.99E-06	0.005054654	3.712562651
chr16	475494	-	cg17524151	NA	NA	NA	NA	NA	NA	chr16:474922-476815	Island	RAB11FIP3	NM_014700	TSS200				16:414914-417121	16:475071-476110	Promoter_Associated		0.536376767	-1.696787146	5.647683062	8.02E-06	0.005060887	3.708715145
chr8	97247842	-	cg26567249	NA	NA	NA	NA	NA	NA		OpenSea	UQCRB;UQCRB	NM_006294;NM_006294	5'UTR;1stExon				8:97316573-97317119	8:97247102-97248224	Promoter_Associated		-1.326651571	-3.033326148	-5.647564304	8.03E-06	0.005060887	3.708444271
chr10	102046143	-	cg14968603	NA	NA	NA	NA	NA	NA	chr10:102046142-102046632	Island	BLOC1S2;BLOC1S2	NM_173809;NM_001001342	Body;TSS200		RDMR		10:102035990-102036606	10:102045499-102047347	Promoter_Associated		-0.834471783	-2.222597718	-5.647252749	8.03E-06	0.005060887	3.70773364
chr11	3829615	-	cg06245997	NA	NA	NA	NA	NA	NA	chr11:3829696-3830004	N_Shore	PGAP2;PGAP2;PGAP2;PGAP2;PGAP2;PGAP2;PGAP2;PGAP2	NM_001145438;NM_001145439;NR_027015;NR_027016;NR_027018;NM_014489;NR_027017;NR_027014	Body;Body;Body;TSS200;Body;TSS200;Body;Body				11:3785996-3786539	11:3829048-3830205	Promoter_Associated		-1.060643012	-2.696300627	-5.646250948	8.05E-06	0.005066382	3.705448545
chr1	22668658	-	cg06794253	NA	NA	NA	NA	NA	NA	chr1:22668638-22668862	Island						TRUE				TRUE	-0.932321849	-3.340571357	-5.645379433	8.07E-06	0.005066382	3.703460549
chr1	164529170	+	cg24489237	NA	NA	NA	NA	NA	NA		OpenSea	PBX1	NM_002585	1stExon				1:162795633-162795866				0.613115633	-1.872981898	5.645057416	8.08E-06	0.005066382	3.702725982
chr1	150669681	+	cg12401651	NA	NA	NA	NA	NA	NA		OpenSea	GOLPH3L	NM_018178	TSS200					1:150669485-150670222	Promoter_Associated		0.789242612	-3.151072511	5.643881524	8.10E-06	0.005066382	3.700043515
chr19	7599724	-	cg22662788	NA	NA	NA	NA	NA	NA	chr19:7598413-7601008	Island	PNPLA6;PNPLA6;PNPLA6;PNPLA6;PNPLA6;PNPLA6;PNPLA6	NM_001166114;NM_001166113;NM_006702;NM_001166113;NM_001166112;NM_001166111;NM_001166111	TSS1500;5'UTR;5'UTR;1stExon;5'UTR;1stExon;5'UTR	high-CpG:7505604-7506904			19:7505473-7507243				-0.812814071	-2.593168846	-5.643876347	8.10E-06	0.005066382	3.700031706
chr4	42153195	+	cg10683646	NA	NA	NA	NA	NA	NA	chr4:42152766-42154984	Island	BEND4;BEND4	NM_207406;NM_001159547	Body;Body				4:41847524-41849741			TRUE	-0.676987947	-2.68317536	-5.643238498	8.11E-06	0.005066382	3.698576573
chr3	38178867	-	cg25525163	NA	NA	NA	NA	NA	NA	chr3:38179857-38180689	N_Shore	ACAA1;ACAA1;MYD88;ACAA1	NR_024024;NM_001130410;NM_002468;NM_001607	TSS200;TSS200;TSS1500;TSS200				3:38153007-38154209	3:38178028-38181059	Promoter_Associated		-1.388266715	-2.489275884	-5.643055089	8.12E-06	0.005066382	3.698158153
chr10	1095446	+	cg00128188	rs114721769	0.03258	NA	NA	NA	NA	chr10:1094337-1095594	Island	IDI1	NM_004508	TSS1500	high-CpG:1085018-1085477			10:1084306-1085579	10:1094183-1095693	Promoter_Associated		-0.64714688	-1.437472819	-5.640905359	8.16E-06	0.005084811	3.693253606
chr2	88927127	-	cg20349687	NA	NA	NA	NA	NA	NA	chr2:88926237-88927295	Island	EIF2AK3	NM_004836	TSS200				2:88707224-88708832	2:88926739-88927886	Promoter_Associated		-0.706184877	-2.902225548	-5.640533383	8.17E-06	0.005084811	3.692404907
chr19	33462789	+	cg18324242	NA	NA	NA	NA	NA	NA	chr19:33462715-33463308	Island	CCDC123;CCDC123;C19orf40	NM_032816;NM_032816;NM_152266	1stExon;5'UTR;TSS1500				19:38154538-38155128	19:33462514-33463556	Promoter_Associated		-0.649404913	-2.876327518	-5.639105103	8.20E-06	0.005090351	3.689146015
chr5	41870796	-	cg19435381	NA	NA	NA	NA	NA	NA	chr5:41869663-41870876	Island	OXCT1	NM_000436	TSS200				5:41905161-41906736	5:41869237-41871226	Promoter_Associated	TRUE	0.488263102	-2.629170641	5.639031927	8.20E-06	0.005090351	3.688979043
chr16	21312069	-	cg00655412	NA	NA	NA	NA	NA	NA	chr16:21312168-21313333	N_Shore	CRYM;NCRNA00169	NM_001014444;NR_026675	5'UTR;TSS200					16:21311851-21313348	Promoter_Associated		-1.114528216	-3.319056865	-5.637909676	8.22E-06	0.005097867	3.686418261
chr6	10694873	+	cg11227237	rs73439096	0.070416	NA	NA	NA	NA	chr6:10694617-10695352	Island	C6orf52;PAK1IP1;C6orf52;C6orf52	NR_026736;NM_017906;NM_001145020;NR_026737	Body;TSS1500;TSS200;TSS200				6:10802612-10803102	6:10694464-10695711	Promoter_Associated	TRUE	-1.054122423	-3.935597771	-5.637058328	8.24E-06	0.00510195	3.684475548
chr11	62521812	-	cg26888861	NA	NA	NA	NA	NA	NA	chr11:62521370-62521962	Island	ZBTB3	NM_024784	TSS200				11:62277967-62278538	11:62520902-62522049	Promoter_Associated		-0.692396832	-2.882682801	-5.63609706	8.26E-06	0.005107447	3.682281918
chr15	72524237	+	cg18951187	rs8192343	0.010927	NA	NA	NA	NA	chr15:72522131-72524238	Island	PKM2;PKM2;PKM2	NM_182470;NM_182471;NM_002654	TSS1500;TSS1500;TSS1500				15:70309363-70311340				-0.897068474	-3.555343182	-5.635103485	8.28E-06	0.005113373	3.680014464
chrX	103499734	+	cg05777666	NA	NA	NA	NA	NA	NA	chrX:103498706-103499843	Island	ESX1	NM_153448	TSS200		DMR	TRUE	X:103385325-103387090				-0.78426746	-2.430446231	-5.633142525	8.32E-06	0.005131708	3.67553903
chr5	72861402	+	cg25579159	NA	NA	NA	NA	NA	NA	chr5:72860959-72861610	Island	ANKRA2;UTP15;ANKRA2	NM_023039;NM_032175;NM_023039	5'UTR;TSS200;1stExon	high-CpG:72896936-72897298			5:72897158-72897471	5:72860839-72862217	Promoter_Associated	TRUE	-0.389455504	-3.263126456	-5.632382968	8.34E-06	0.005134677	3.673805415
chr17	80605508	-	cg11652947	NA	NA	NA	NA	NA	NA	chr17:80605301-80606324	Island	WDR45L	NM_019613	Body				17:78198508-78200120	17:80605119-80606476	Promoter_Associated		-0.949481927	-2.967699577	-5.630601258	8.37E-06	0.005141601	3.669738606
chr19	7694551	-	cg22501231	rs4134808	0.022259	NA	NA	NA	NA	chr19:7694095-7694597	Island	XAB2;LOC100131801;LOC100131801	NM_020196;NM_001171155;NR_033242	TSS200;TSS200;TSS200				19:7600119-7600597	19:7693497-7695291	Promoter_Associated		-0.914579498	-3.554797821	-5.630559085	8.37E-06	0.005141601	3.669642341
chr1	48191031	-	cg25018801	NA	NA	NA	NA	NA	NA	chr1:48190756-48190992	S_Shore						TRUE	1:47963344-47963814				0.590186354	-2.311325215	5.630263565	8.38E-06	0.005141601	3.668967775
chr2	84686507	-	cg21552867	NA	NA	NA	NA	NA	NA	chr2:84686005-84686751	Island	SUCLG1;SUCLG1	NM_003849;NM_003849	5'UTR;1stExon				2:84539517-84540082	2:84685703-84686996	Promoter_Associated		-0.804888676	-3.374037113	-5.626943319	8.45E-06	0.005172316	3.661388245
chr12	59989652	-	cg08367275	rs11173094	0.274914	NA	NA	NA	NA	chr12:59989651-59990507	Island					DMR						-0.844719514	-3.750088002	-5.626484327	8.46E-06	0.005172316	3.660340361
chr3	42543530	-	cg23003500	rs73082655	0.0197	NA	NA	NA	NA	chr3:42542820-42544524	Island	VIPR1	NM_004624	TSS1500			TRUE	3:42517902-42519594	3:42542976-42543795	Promoter_Associated	TRUE	-0.526232545	-2.209985564	-5.625789433	8.47E-06	0.005172316	3.65875387
chr19	35632767	+	cg17682828	NA	NA	NA	NA	NA	NA	chr19:35633409-35633697	N_Shore	FXYD1;FXYD7;FXYD1	NM_005031;NM_022006;NM_021902	Body;TSS1500;Body					19:35631952-35634147	Unclassified		0.682138527	-1.862378771	5.625492059	8.48E-06	0.005172316	3.658074929
chr7	27282233	-	cg11640378	NA	NA	NA	NA	NA	NA	chr7:27282086-27283136	Island	EVX1;EVX1	NM_001989;NM_001989	1stExon;5'UTR				7:27248630-27250128	7:27282156-27282507	Unclassified_Cell_type_specific	TRUE	-0.682187153	-2.369529258	-5.625261401	8.49E-06	0.005172316	3.657548304
chr10	45496087	-	cg16512882	NA	NA	NA	NA	NA	NA	chr10:45496275-45496550	N_Shore	C10orf25;ZNF22	NM_001039380;NM_006963	1stExon;TSS200					10:45495701-45497577	Unclassified	TRUE	0.652157092	-3.00684032	5.621374241	8.57E-06	0.005212117	3.648672545
chr6	13712555	+	cg20211088	NA	NA	NA	NA	NA	NA	chr6:13710979-13712556	Island	RANBP9	NM_005493	TSS1500				6:13818984-13820555	6:13711089-13713034	Promoter_Associated		1.056756006	-2.759576407	5.620809516	8.58E-06	0.005212117	3.647382953
chrX	46404957	-	cg09965404	NA	NA	NA	NA	NA	NA	chrX:46404634-46405165	Island	ZNF674;LOC401588;ZNF674	NM_001146291;NR_015378;NM_001039891	TSS200;Body;TSS200	high-CpG:46289895-46289906			X:46289535-46290146	X:46404458-46405206	Promoter_Associated		-0.740209591	-3.672294401	-5.619987913	8.60E-06	0.005212117	3.645506704
chr5	76935080	+	cg07336617	NA	NA	NA	NA	NA	NA	chr5:76934581-76935296	Island	OTP	NM_032109	TSS1500				5:76970338-76971052				0.385215053	-2.000032282	5.61978262	8.60E-06	0.005212117	3.645037877
chr14	57856838	-	cg25084477	rs116997598	0.030816	NA	NA	NA	NA	chr14:57856944-57858351	N_Shore	NAA30	NM_001011713	TSS1500				14:56926591-56928078	14:57856548-57858521	Promoter_Associated		-1.061057687	-3.232861397	-5.619288127	8.61E-06	0.005212117	3.643908587
chr10	81839053	+	cg13505469	NA	NA	NA	NA	NA	NA	chr10:81838359-81839078	Island	LOC219347;LOC219347;C10orf57;LOC219347;LOC219347;LOC219347	NR_027428;NR_027430;NM_025125;NR_027431;NR_027429;NR_027432	TSS200;TSS200;Body;TSS200;TSS200;TSS200		RDMR		10:81828340-81829162	10:81838095-81839555	Promoter_Associated		-0.688724954	-2.873428807	-5.618754754	8.62E-06	0.005212117	3.64269048
chr10	126431523	-	cg04207413	NA	NA	NA	NA	NA	NA	chr10:126431314-126433285	Island	FAM53B	NM_014661	5'UTR				10:126421318-126422392				-0.673156042	-2.944219813	-5.618557494	8.63E-06	0.005212117	3.642239973
chr19	46195684	-	cg21487637	NA	NA	NA	NA	NA	NA	chr19:46195482-46196292	Island	QPCTL;QPCTL;SNRPD2;SNRPD2	NM_017659;NM_001163377;NM_177542;NM_004597	TSS200;TSS200;TSS1500;TSS1500				19:50887323-50888446	19:46194231-46196997	Promoter_Associated		-0.839924955	-3.317722725	-5.61740725	8.65E-06	0.005215593	3.639612946
chr6	29617956	+	cg26196213	NA	NA	NA	NA	NA	NA	chr6:29617765-29617974	Island						TRUE	6:29725745-29726001	6:29617294-29618607	Promoter_Associated		-1.494142461	-2.488482899	-5.616486824	8.67E-06	0.005215593	3.637510701
chr17	61920550	+	cg04367190	NA	NA	NA	NA	NA	NA	chr17:61919659-61920656	Island	SMARCD2;SMARCD2	NM_001098426;NM_003077	TSS200;TSS200				17:59273037-59274388	17:61919630-61920779	Promoter_Associated		-0.512291009	-2.785353233	-5.614440458	8.72E-06	0.005215593	3.632836521
chr13	113345187	+	cg18281991	NA	NA	NA	NA	NA	NA	chr13:113343853-113345188	Island	ATP11A;ATP11A	NM_015205;NM_032189	Body;Body				13:112391855-112393189				-0.59860684	-2.905964684	-5.61375693	8.73E-06	0.005215593	3.631275155
chr6	29720651	-	cg17514757	rs1610623	0.150721	NA	NA	NA	NA	chr6:29720381-29721101	Island							6:29828319-29829051	6:29719772-29721481	Promoter_Associated		0.453065561	-3.530016231	5.612507733	8.76E-06	0.005215593	3.628421527
chr5	76012591	+	cg11591325	NA	NA	NA	NA	NA	NA	chr5:76011120-76012292	S_Shore	F2R	NM_001992	Body					5:76012556-76013066	Unclassified		-1.110668286	-3.456626927	-5.610742677	8.80E-06	0.005215593	3.624389219
chr7	128828512	-	cg19015909	NA	NA	NA	NA	NA	NA	chr7:128828333-128829366	Island	SMO	NM_005631	TSS200		DMR		7:128615343-128616672	7:128828151-128829299	Unclassified_Cell_type_specific	TRUE	0.391544459	-3.119383562	5.610436401	8.81E-06	0.005215593	3.623689493
chrX	71351792	-	cg06796204	NA	NA	NA	NA	NA	NA	chrX:71350941-71352137	Island	NHSL2;RGAG4	NM_001013627;NM_001024455	Body;TSS200	high-CpG:71268487-71268667			X:71267179-71268815	X:71351217-71352051	Unclassified_Cell_type_specific	TRUE	0.617482798	-1.431923172	5.610224932	8.81E-06	0.005215593	3.623206362
chr1	70877088	-	cg21452766	NA	NA	NA	NA	NA	NA	chr1:70876622-70877091	Island	CTH;CTH;CTH;CTH	NM_153742;NM_001902;NM_153742;NM_001902	1stExon;5'UTR;5'UTR;1stExon				1:70649186-70649854	1:70876206-70877496	Promoter_Associated		-0.787549243	-3.035784892	-5.610174236	8.81E-06	0.005215593	3.623090538
chr10	126605450	-	cg10190329	NA	NA	NA	NA	NA	NA	chr10:126605120-126606212	Island				high-CpG:126595395-126595646			10:126595111-126596499	10:126605144-126605654	Promoter_Associated		0.514343355	-3.308903756	5.609971265	8.82E-06	0.005215593	3.622626814
chr3	172428426	-	cg10532262	rs57223659	0.140834	NA	NA	NA	NA	chr3:172428416-172428950	Island	NCEH1;NCEH1;NCEH1;NCEH1	NM_001146278;NM_020792;NM_001146276;NM_001146277	5'UTR;Body;Body;5'UTR				3:173911120-173911644	3:172428101-172429451	Promoter_Associated		-1.180011269	-3.267632319	-5.609630864	8.82E-06	0.005215593	3.6218491
chr17	4737022	+	cg17463508	rs75002361	0.324154	NA	NA	NA	NA	chr17:4736432-4737100	Island	MINK1;MINK1;MINK1;MINK1	NM_015716;NM_153827;NM_001024937;NM_170663	Body;Body;Body;Body				17:4682810-4683768	17:4735491-4737733	Promoter_Associated		0.528890068	-2.421083608	5.608988979	8.84E-06	0.005215593	3.620382553
chr19	9731901	+	cg19235955	NA	NA	NA	NA	NA	NA	chr19:9731734-9731994	Island	ZNF561;ZNF561	NM_152289;NM_152289	5'UTR;1stExon				19:9592703-9593218	19:9731603-9732474	Promoter_Associated	TRUE	-1.173510073	-2.622305715	-5.608769226	8.84E-06	0.005215593	3.619880463
chr21	38593042	-	cg18496653	rs73905443	0.024245	NA	NA	NA	NA	chr21:38592987-38593674	Island					DMR		21:37514568-37515586	21:38592397-38594081	Promoter_Associated		-1.169002115	-2.414544976	-5.608707859	8.84E-06	0.005215593	3.619740251
chr12	123718369	+	cg08894685	NA	NA	NA	NA	NA	NA	chr12:123717367-123718388	Island	C12orf65;C12orf65;C12orf65	NM_001143905;NM_001143905;NM_152269	1stExon;5'UTR;5'UTR				12:122283128-122284341	12:123716897-123718892	Promoter_Associated		-0.616596471	-3.09361931	-5.608368285	8.85E-06	0.005215593	3.618964384
chr13	49821938	-	cg21483842	NA	NA	NA	NA	NA	NA	chr13:49821925-49822703	Island	CDADC1	NM_030911	TSS200				13:48719939-48720704	13:49821481-49823019	Promoter_Associated		-0.667743001	-2.899181157	-5.607572706	8.87E-06	0.005215593	3.617146579
chr5	151138408	-	cg16405078	NA	NA	NA	NA	NA	NA	chr5:151137992-151138418	Island	ATOX1	NM_004045	TSS200				5:151118083-151118650	5:151137476-151138934	Promoter_Associated		-0.61680238	-3.416256106	-5.607122258	8.88E-06	0.005215593	3.61611733
chr5	145827007	-	cg13603859	NA	NA	NA	NA	NA	NA	chr5:145826576-145827430	Island	TCERG1;TCERG1	NM_006706;NM_001040006	Body;Body				5:145806662-145807588	5:145826264-145827809	Promoter_Associated		-1.002902916	-0.720791651	-5.60681481	8.89E-06	0.005215593	3.615414817
chr13	45011050	-	cg17771610	NA	NA	NA	NA	NA	NA	chr13:45011151-45011395	N_Shore	TSC22D1;TSC22D1	NM_006022;NM_183422	TSS200;Body	high-CpG:43908953-43909120			13:43908850-43909395	13:45010790-45011595	Promoter_Associated		0.853929604	-2.424732636	5.606694815	8.89E-06	0.005215593	3.615140625
chr11	62341519	+	cg13872356	NA	NA	NA	NA	NA	NA	chr11:62341228-62341695	Island	EEF1G	NM_001404	TSS200				11:62097134-62098674	11:62340429-62342878	Promoter_Associated		-1.780307284	-2.757903972	-5.606628053	8.89E-06	0.005215593	3.614988074
chr9	128024595	+	cg10660865	NA	NA	NA	NA	NA	NA	chr9:128023933-128024596	Island	GAPVD1	NM_015635	5'UTR				9:127063701-127064417	9:128023608-128025150	Promoter_Associated		-0.683369967	-3.355355514	-5.606502678	8.89E-06	0.005215593	3.614701591
chr6	27833129	-	cg05396178	NA	NA	NA	NA	NA	NA	chr6:27833120-27833406	Island	HIST1H2AL;HIST1H2AL	NM_003511;NM_003511	1stExon;5'UTR				6:27941100-27941421	6:27832701-27833285	Promoter_Associated	TRUE	-1.16163076	-3.45478077	-5.606134029	8.90E-06	0.005215593	3.61385921
chr11	11458355	+	ch.11.310923R	rs77329336	0.013901	NA	NA	NA	NA		OpenSea	GALNTL4	NM_198516	Body								-0.635872809	-3.972330954	-5.605978402	8.90E-06	0.005215593	3.61350359
chr2	176032513	-	cg19447671	NA	NA	NA	NA	NA	NA	chr2:176032385-176033275	Island	ATF2;MIR933	NM_001880;NR_030630	5'UTR;TSS200				2:175740352-175741547	2:176032130-176033649	Unclassified		-1.500999463	-3.341013508	-5.605874065	8.91E-06	0.005215593	3.613265172
chr12	74431418	+	cg25595449	rs73180604	0.134369	NA	NA	NA	NA		OpenSea				low-CpG:72717682-72717687							0.380541241	1.498994723	5.605565211	8.91E-06	0.005215593	3.612559406
chr21	37092865	+	cg18862975	NA	NA	NA	NA	NA	NA		OpenSea	MIR802	NR_030414	TSS200								0.608061458	-2.216929874	5.602725982	8.98E-06	0.005246198	3.606071021
chr11	64107720	-	cg22663489	NA	NA	NA	NA	NA	NA	chr11:64109822-64110228	N_Shelf	CCDC88B;CCDC88B	NM_032251;NM_032251	1stExon;5'UTR					11:64106983-64111798	Promoter_Associated		0.838051688	-2.662377529	5.601841534	9.00E-06	0.005247634	3.604049663
chr7	73038982	-	cg00496025	NA	NA	NA	NA	NA	NA	chr7:73037528-73038957	S_Shore	MLXIPL;MLXIPL;MLXIPL;MLXIPL	NM_032952;NM_032954;NM_032953;NM_032951	TSS200;TSS200;TSS200;TSS200				7:72675299-72676934	7:73037118-73039070	Unclassified		-0.481470031	-3.069123302	-5.600989981	9.02E-06	0.005247634	3.602103411
chr22	20067313	+	cg18251360	NA	NA	NA	NA	NA	NA	chr22:20067406-20067900	N_Shore	DGCR8	NM_022720	TSS1500				22:18447231-18447314				-1.240317987	-3.277017503	-5.600920069	9.02E-06	0.005247634	3.601943623
chr6	117996479	-	cg19657320	NA	NA	NA	NA	NA	NA	chr6:117996395-117997375	Island	NUS1	NM_138459	TSS200	high-CpG:118103062-118103200			6:118103034-118104062	6:117995890-117996826	Promoter_Associated		-1.191551147	-3.759786767	-5.600492885	9.03E-06	0.005247634	3.600967249
chr16	89882393	-	cg20573831	NA	NA	NA	NA	NA	NA	chr16:89882392-89883458	Island	FANCA;FANCA	NM_000135;NM_001018112	Body;Body				16:88409682-88410944	16:89882147-89883636	Promoter_Associated		-0.693809299	-2.975018455	-5.600028005	9.04E-06	0.005247634	3.599904697
chr17	28257073	-	cg16016165	NA	NA	NA	NA	NA	NA	chr17:28256826-28257408	Island	EFCAB5;SSH2	NM_001145053;NM_033389	5'UTR;TSS200				17:25280953-25281858	17:28256365-28257441	Promoter_Associated	TRUE	0.585085421	-3.459518927	5.599626608	9.05E-06	0.005247634	3.598987228
chr2	55646430	-	cg18257814	NA	NA	NA	NA	NA	NA	chr2:55646621-55647329	N_Shore	CCDC88A;CCDC88A;CCDC88A;CCDC88A	NM_018084;NM_001135597;NM_018084;NM_001135597	5'UTR;1stExon;1stExon;5'UTR		DMR		2:55499843-55500874	2:55646266-55647536	Promoter_Associated		-0.910283307	-1.455220404	-5.596649908	9.11E-06	0.00527456	3.592182919
chr6	34857281	-	cg13510363	NA	NA	NA	NA	NA	NA	chr6:34856826-34857664	Island	TAF11;ANKS1A	NM_005643;NM_015245	TSS1500;1stExon	high-CpG:34964962-34965357			6:34964805-34965642			TRUE	0.457329967	-3.655703739	5.596589702	9.12E-06	0.00527456	3.592045288
chr2	88990970	-	cg26249331	rs116690611	0.012153	NA	NA	NA	NA	chr2:88990969-88991587	Island	RPIA	NM_144563	TSS1500				2:88771819-88772760	2:88990313-88992305	NonGene_Associated		-0.716206679	-3.269020102	-5.595572649	9.14E-06	0.005281457	3.589720244
chr6	88412167	+	cg07504864	NA	NA	NA	NA	NA	NA	chr6:88411325-88412168	Island	NCRNA00120;AKIRIN2	NR_002767;NM_018064	TSS1500;TSS200				6:88467526-88468887	6:88411698-88412308	Promoter_Associated	TRUE	-0.933924005	-3.262435546	-5.594747042	9.16E-06	0.005283787	3.587832783
chr19	54024182	-	cg16969623	NA	NA	NA	NA	NA	NA	chr19:54023868-54024560	Island	ZNF331;ZNF331	NM_018555;NM_018555	1stExon;5'UTR		DMR		19:58715544-58716735	19:54023632-54024735	Promoter_Associated		-0.665454437	-3.199322878	-5.594408559	9.17E-06	0.005283787	3.587058942
chr6	80714315	+	cg17502984	NA	NA	NA	NA	NA	NA	chr6:80714149-80714568	Island	TTK;TTK	NM_003318;NM_001166691	TSS200;TSS200				6:80770351-80771427	6:80713226-80714639	Promoter_Associated		-1.144702408	-3.004476866	-5.590123343	9.26E-06	0.005329913	3.577261076
chr11	64014554	-	cg16281248	NA	NA	NA	NA	NA	NA	chr11:64013772-64015341	Island	PPP1R14B	NM_138689	TSS200				11:63770349-63771917	11:64014172-64015261	Promoter_Associated		-0.728843072	-3.211652115	-5.589950421	9.27E-06	0.005329913	3.576865665
chr5	141737017	+	cg23326901	NA	NA	NA	NA	NA	NA	chr5:141736249-141736980	S_Shore						TRUE	5:141716897-141717305	5:141736031-141737838	Unclassified		0.719900476	-2.660597271	5.589229866	9.29E-06	0.005331984	3.575217972
chr1	120838387	+	cg22493809	NA	NA	NA	NA	NA	NA	chr1:120835961-120839391	Island	FAM72B	NM_001100910	TSS1500				1:120637494-120640979	1:120838179-120838934	Unclassified		-1.019669307	-3.145869783	-5.588812356	9.30E-06	0.005331984	3.574263231
chr2	241508098	+	cg10334916	NA	NA	NA	NA	NA	NA	chr2:241508424-241508627	N_Shore	RNPEPL1	NM_018226	TSS200	high-CpG:241156505-241156787			2:241155953-241157300	2:241504916-241508839	Promoter_Associated	TRUE	0.528085753	-1.665212103	5.588229586	9.31E-06	0.005333216	3.572930552
chr11	8704501	-	cg08805160	NA	NA	NA	NA	NA	NA	chr11:8703783-8704616	Island	RPL27A;SNORA3	NM_000990;NR_002580	Body;TSS1500	high-CpG:8660749-8661104			11:8660401-8661432	11:8703698-8704958	Unclassified	TRUE	0.557879371	-2.391401548	5.586928045	9.34E-06	0.005334696	3.569954064
chr19	54024023	+	cg21525020	rs77466693	0.061299	NA	NA	NA	NA	chr19:54023868-54024560	Island	ZNF331	NM_018555	TSS200		DMR		19:58715544-58716735	19:54023632-54024735	Promoter_Associated		-0.644803812	-2.934477591	-5.586872064	9.34E-06	0.005334696	3.569826039
chr11	124823826	-	cg05468346	NA	NA	NA	NA	NA	NA	chr11:124823793-124824329	Island	CCDC15	NM_025004	TSS200		DMR		11:124328948-124329534	11:124823503-124824824	Promoter_Associated	TRUE	-0.483141816	-4.104466208	-5.586076674	9.36E-06	0.005334696	3.568006979
chr18	34408166	+	cg14820927	NA	NA	NA	NA	NA	NA	chr18:34408558-34409289	N_Shore	C18orf10;KIAA1328	NM_015476;NM_020776	Body;TSS1500					18:34408103-34409873	Promoter_Associated_Cell_type_specific		-0.963115517	-2.757963828	-5.585822923	9.36E-06	0.005334696	3.567426639
chr10	112431836	-	cg20877679	NA	NA	NA	NA	NA	NA	chr10:112431835-112432426	Island	RBM20	NM_001134363	Body					10:112431520-112432649	Promoter_Associated		-0.5365248	-2.804865222	-5.585083052	9.38E-06	0.005334696	3.565734477
chr17	33570020	+	cg24398932	NA	NA	NA	NA	NA	NA	chr17:33569141-33570527	Island	SLFN5	NM_144975	TSS200				17:30594085-30594640	17:33568968-33570421	Promoter_Associated		-1.17244193	-3.611140193	-5.584189699	9.40E-06	0.005334696	3.563691217
chr15	64385876	-	cg05980081	rs332259	0.091634	NA	NA	NA	NA	chr15:64385875-64386322	Island	FAM96A;FAM96A	NM_001014812;NM_032231	1stExon;1stExon				15:62172612-62173504	15:64385847-64386675	Promoter_Associated		-0.642495207	-2.840892412	-5.583991967	9.41E-06	0.005334696	3.563238957
chr3	158362181	-	cg24667363	NA	NA	NA	NA	NA	NA	chr3:158362180-158362478	Island	GFM1	NM_024996	TSS200				3:159844875-159845346	3:158361822-158362871	Promoter_Associated		-0.661051417	-3.047955008	-5.583987156	9.41E-06	0.005334696	3.563227953
chr8	100905878	-	cg06727855	NA	NA	NA	NA	NA	NA	chr8:100905657-100906003	Island	COX6C;COX6C	NM_004374;NM_004374	5'UTR;1stExon	high-CpG:100975041-100975092	RDMR		8:100974325-100975204	8:100905174-100906427	Promoter_Associated		-0.531852524	-2.682367181	-5.583731635	9.41E-06	0.005334696	3.562643511
chr6	33256632	+	cg13600781	rs34931270	0.023392	NA	NA	NA	NA	chr6:33256539-33256973	Island	PFDN6;WDR46;WDR46	NM_014260;NM_005452;NM_001164267	TSS1500;Body;Body				6:33364518-33365187	6:33256480-33257731	NonGene_Associated		-0.484292321	-3.162232776	-5.582420015	9.45E-06	0.005345755	3.559643396
chr3	27754569	+	cg05619116	NA	NA	NA	NA	NA	NA	chr3:27754337-27754739	Island					DMR	TRUE	3:27729251-27729743	3:27753520-27755199	Promoter_Associated		-1.176317886	-2.71741004	-5.580168754	9.50E-06	0.005369463	3.554493619
chr14	60337760	+	cg23627909	NA	NA	NA	NA	NA	NA	chr14:60336951-60337461	S_Shore	RTN1	NM_021136	TSS1500					14:60337725-60337907	Unclassified	TRUE	-0.984582078	-3.086563908	-5.577147413	9.57E-06	0.005403696	3.547581502
chr5	102456179	-	cg04564312	NA	NA	NA	NA	NA	NA	chr5:102455553-102455990	S_Shore	GIN1	NM_017676	TSS1500				5:102483314-102484375	5:102455334-102456510	Promoter_Associated	TRUE	-1.798467668	-3.38634515	-5.575882827	9.60E-06	0.005404333	3.544688163
chr12	6602654	+	cg14123153	rs11545055	0.340866	NA	NA	NA	NA	chr12:6602919-6603306	N_Shore	NCAPD2;MRPL51	NM_014865;NM_016497	TSS1500;TSS200				12:6472298-6473692	12:6601811-6603665	Promoter_Associated		-0.732152679	-3.319909855	-5.575697749	9.61E-06	0.005404333	3.544264697
chr3	23852499	-	cg05654049	NA	NA	NA	NA	NA	NA	chr3:23851987-23852508	Island	UBE2E1;UBE2E1	NM_003341;NM_182666	Body;Body				3:23826865-23827714	3:23852310-23852969	Promoter_Associated	TRUE	0.718831945	-2.132543724	5.575171973	9.62E-06	0.005404333	3.54306168
chr1	25566460	-	cg26483743	NA	NA	NA	NA	NA	NA	chr1:25566459-25566711	Island						TRUE	1:25438918-25439298	1:25566029-25566924	Promoter_Associated		0.510606959	-3.520951343	5.574425277	9.64E-06	0.005404333	3.541353134
chr7	44645728	+	cg14633139	NA	NA	NA	NA	NA	NA	chr7:44646065-44646823	N_Shore	OGDH;OGDH;OGDH	NM_001003941;NM_002541;NM_001165036	TSS1500;TSS1500;TSS1500					7:44645641-44647293	Promoter_Associated		0.399941033	-3.020837222	5.57438036	9.64E-06	0.005404333	3.541250356
chr19	19932543	-	cg24056307	NA	NA	NA	NA	NA	NA		OpenSea	ZNF506;ZNF506;ZNF506;ZNF506	NM_001099269;NM_001099269;NM_001145404;NM_001145404	1stExon;5'UTR;1stExon;5'UTR		DMR		19:19793107-19793638	19:19932077-19932883	Promoter_Associated	TRUE	0.423450198	-3.235237235	5.573698026	9.65E-06	0.005404333	3.53968903
chr1	54518492	-	cg11674773	NA	NA	NA	NA	NA	NA	chr1:54518601-54519299	N_Shore	TMEM59;C1orf83	NM_004872;NM_153035	Body;TSS1500				1:54290736-54292408	1:54518226-54519788	Promoter_Associated		-0.930586266	-2.598673442	-5.572955184	9.67E-06	0.005404333	3.537989198
chr5	98265530	+	cg16890600	NA	NA	NA	NA	NA	NA	chr5:98263746-98265531	Island								5:98264447-98265596	Promoter_Associated		-0.576352893	-2.765105794	-5.572930405	9.67E-06	0.005404333	3.537932495
chr6	35695934	+	cg00610228	NA	NA	NA	NA	NA	NA	chr6:35695725-35696156	Island	FKBP5;LOC285847	NM_001145775;NR_027117	5'UTR;Body				6:35803414-35804093	6:35695296-35697254	Promoter_Associated		0.563931731	-3.199917385	5.572426176	9.68E-06	0.005404333	3.536778643
chrX	38663117	+	cg21888438	NA	NA	NA	NA	NA	NA	chrX:38662906-38664764	Island	MID1IP1;MID1IP1;MID1IP1;MID1IP1	NM_001098790;NM_021242;NM_021242;NM_001098791	5'UTR;5'UTR;1stExon;5'UTR				X:38547860-38550159	X:38662385-38664278	Promoter_Associated_Cell_type_specific	TRUE	-1.16332879	-1.885266638	-5.57188655	9.70E-06	0.005404333	3.535543766
chr10	75118523	-	cg13323474	NA	NA	NA	NA	NA	NA	chr10:75118205-75118679	Island	TTC18	NM_145170	5'UTR				10:74788099-74788685	10:75117827-75119134	Promoter_Associated		-0.535470359	-3.573861647	-5.571823937	9.70E-06	0.005404333	3.53540048
chr5	131131930	-	cg21160151	NA	NA	NA	NA	NA	NA	chr5:131131929-131133303	Island	FNIP1;FNIP1	NM_133372;NM_001008738	Body;Body								-0.669910585	-3.220312733	-5.570498232	9.73E-06	0.005415844	3.532366615
chr21	35288408	-	cg05541125	NA	NA	NA	NA	NA	NA	chr21:35287803-35288208	S_Shore	ATP5O	NM_001697	TSS1500					21:35287739-35288656	Promoter_Associated		0.654544022	-3.074663452	5.569605554	9.75E-06	0.005421504	3.530323631
chr6	154831780	+	cg24247823	NA	NA	NA	NA	NA	NA	chr6:154830560-154832001	Island	CNKSR3	NM_173515	TSS200	high-CpG:154873112-154873508			6:154872259-154873693	6:154831609-154831810	Unclassified		0.416731537	-2.640093218	5.568671841	9.78E-06	0.005425792	3.528186652
chr2	38304030	-	cg09130556	NA	NA	NA	NA	NA	NA	chr2:38301276-38304518	Island	CYP1B1	NM_000104	TSS1500			TRUE	2:38157298-38158106				0.629755557	-2.201988897	5.568335722	9.78E-06	0.005425792	3.52741736
chr18	59561551	+	cg03424826	NA	NA	NA	NA	NA	NA	chr18:59560494-59562016	Island	RNF152	NM_173557	TSS1500	high-CpG:57712484-57712675			18:57711164-57713384	18:59561520-59561855	Promoter_Associated		0.599874754	-1.248416813	5.567866595	9.80E-06	0.005425792	3.526343628
chr2	6808973	+	ch.2.6726424R	NA	NA	NA	NA	NA	NA		OpenSea											-1.053293282	-3.654981707	-5.566100159	9.84E-06	0.005443395	3.522300439
chr3	13937190	-	cg01997230	NA	NA	NA	NA	NA	NA	chr3:13937186-13937592	Island						TRUE	3:13911301-13912559	3:13936515-13938580	Promoter_Associated		-0.789013045	-2.937435798	-5.565016633	9.87E-06	0.00545173	3.519820211
chr6	99289733	+	cg07815131	NA	NA	NA	NA	NA	NA	chr6:99290279-99290771	N_Shore					RDMR						0.70235434	-2.101369501	5.564114121	9.89E-06	0.005455244	3.517754242
chr2	33824170	-	cg16518686	NA	NA	NA	NA	NA	NA	chr2:33824310-33824857	N_Shore	FAM98A	NM_015475	Body				2:33677456-33678379	2:33823548-33825203	Promoter_Associated		0.731349747	-3.511457825	5.563373826	9.91E-06	0.005455244	3.516059552
chr6	33291519	-	cg17504991	rs11966917	0.027427	NA	NA	NA	NA	chr6:33290370-33291087	S_Shore	DAXX;DAXX;DAXX;DAXX	NM_001141970;NR_024517;NM_001350;NM_001141969	TSS1500;TSS1500;TSS1500;TSS1500				6:33399459-33399675				-0.630891617	-3.722819982	-5.563344706	9.91E-06	0.005455244	3.51599289
chr19	35224921	-	cg04671334	NA	NA	NA	NA	NA	NA	chr19:35224920-35225316	Island	ZNF181;ZNF181	NM_001145665;NM_001029997	TSS1500;TSS1500				19:39916311-39917305	19:35224218-35225865	Unclassified		-0.761584898	-3.171257185	-5.562713386	9.92E-06	0.005457443	3.514547623
chr11	59521791	+	cg12977171	NA	NA	NA	NA	NA	NA	chr11:59522425-59523303	N_Shore	STX3	NM_004177	TSS1500				11:59278232-59278370	11:59521006-59522568	Promoter_Associated		-0.790979373	-3.747967331	-5.56177676	9.95E-06	0.00546045	3.512403355
chr4	74734762	+	cg08161323	NA	NA	NA	NA	NA	NA	chr4:74734918-74735544	N_Shore	CXCL1	NM_001511	TSS1500							TRUE	0.536567602	-2.308603928	5.561554285	9.95E-06	0.00546045	3.511894019
chr16	19418116	-	cg26487629	NA	NA	NA	NA	NA	NA	chr16:19421816-19422498	N_Shelf											0.414367173	1.613346264	5.558649012	1.00E-05	0.005488546	3.505242222
chr12	3602291	-	cg04018622	NA	NA	NA	NA	NA	NA	chr12:3599966-3603008	Island	PRMT8	NM_019854	Body		DMR		12:3472547-3473264				-0.665475487	-2.297226623	-5.557730762	1.00E-05	0.005488546	3.503139666
chr1	212781895	-	cg24141233	NA	NA	NA	NA	NA	NA	chr1:212780151-212783086	Island	ATF3;ATF3;ATF3	NM_001040619;NM_001674;NM_001030287	TSS200;TSS200;5'UTR				1:210847911-210849709	1:212781098-212782209	Promoter_Associated		0.743495211	-2.180172428	5.557709581	1.00E-05	0.005488546	3.503091165
chr7	98475901	-	cg03564506	NA	NA	NA	NA	NA	NA	chr7:98476004-98476954	N_Shore	TRRAP	NM_003496	TSS1500								0.554892176	-2.263918649	5.557525412	1.01E-05	0.005488546	3.502669455
chr9	35072884	+	cg19743759	NA	NA	NA	NA	NA	NA	chr9:35071756-35072885	Island	VCP	NM_007126	TSS200					9:35072395-35073076	Promoter_Associated		-0.815403924	-3.356781779	-5.556957544	1.01E-05	0.005488546	3.501369132
chr11	911693	-	cg15574263	NA	NA	NA	NA	NA	NA	chr11:910242-910500	S_Shore	CHID1;CHID1;CHID1;CHID1;CHID1	NM_023947;NM_001142676;NM_001142677;NM_001142674;NM_001142675	TSS1500;TSS1500;TSS1500;TSS1500;5'UTR				11:901673-901764	11:910051-912012	Promoter_Associated		-0.954847579	-2.344540928	-5.556701717	1.01E-05	0.005488546	3.50078332
chrX	46771853	+	cg10860619	NA	NA	NA	NA	NA	NA	chrX:46771563-46772981	Island	PHF16;PHF16	NM_001077445;NM_014735	5'UTR;TSS200	high-CpG:46656543-46657215			X:46656508-46657866	X:46771463-46772259	Unclassified_Cell_type_specific		0.584014881	-3.501832407	5.554245974	1.01E-05	0.005510651	3.49515966
chr16	67927170	-	cg03864326	rs7196789	0.250759	NA	NA	NA	NA	chr16:67926918-67927696	Island	PSKH1	NM_006742	TSS200	high-CpG:66484644-66484776			16:66484444-66485184	16:67926423-67928106	Promoter_Associated		0.642430184	-2.758559623	5.55392028	1.01E-05	0.005510651	3.494413776
chr11	16760048	+	cg20488757	rs139202879	0.0101	NA	NA	NA	NA	chr11:16759945-16760386	Island	C11orf58;C11orf58	NM_001142705;NM_014267	TSS200;TSS200				11:16716450-16716637	11:16759486-16761203	Promoter_Associated	TRUE	-0.927149266	-2.860598657	-5.553367102	1.02E-05	0.005510651	3.493146898
chr7	44530521	+	cg08545531	NA	NA	NA	NA	NA	NA	chr7:44529710-44530557	Island	NUDCD3	NM_015332	TSS200				7:44496236-44497069	7:44529929-44530664	Promoter_Associated		-0.636915984	-3.092803156	-5.55323934	1.02E-05	0.005510651	3.492854298
chr6	157802912	-	cg26223987	NA	NA	NA	NA	NA	NA	chr6:157801062-157803377	Island	ZDHHC14;ZDHHC14;ZDHHC14;ZDHHC14	NM_024630;NM_153746;NM_024630;NM_153746	1stExon;1stExon;5'UTR;5'UTR				6:157721051-157723354				0.652983312	-3.418065145	5.550141072	1.02E-05	0.005547162	3.48575813
chr6	32820691	-	cg15993458	rs36229526	0.071755	NA	NA	NA	NA	chr6:32820849-32822370	N_Shore	PSMB9;PSMB9;TAP1	NM_002800;NM_148954;NM_000593	TSS1500;TSS1500;Body				6:32928531-32930301	6:32820645-32820756	Promoter_Associated		-0.90815619	-3.324578941	-5.54417791	1.04E-05	0.00562417	3.472097732
chr12	118312893	+	cg09293737	NA	NA	NA	NA	NA	NA		OpenSea	KSR2	NM_173598	Body				12:116797088-116797282	12:118312533-118312985	Unclassified	TRUE	0.495744086	-0.520757303	5.543210481	1.04E-05	0.005627888	3.469881228
chr9	99213506	+	cg24537038	NA	NA	NA	NA	NA	NA	chr9:99212164-99213507	Island	HABP4	NM_014282	Body								-0.499324752	-2.585013346	-5.542990773	1.04E-05	0.005627888	3.469377836
chr19	47353761	-	cg01358551	NA	NA	NA	NA	NA	NA	chr19:47353614-47354150	Island	AP2S1;AP2S1	NM_004069;NM_021575	Body;Body				19:52045471-52045963	19:47353294-47354600	Promoter_Associated		-1.007472985	-2.380690937	-5.541906884	1.05E-05	0.005632862	3.466894379
chr17	685900	+	cg10450899	NA	NA	NA	NA	NA	NA	chr17:685150-685988	Island	RNMTL1;GLOD4	NM_018146;NM_016080	1stExon;TSS1500				17:631907-632784	17:684463-686395	Promoter_Associated		-1.300600554	-1.983027932	-5.541717082	1.05E-05	0.005632862	3.466459487
chr14	90864090	-	cg01311654	NA	NA	NA	NA	NA	NA	chr14:90863043-90864903	Island	CALM1;CALM1	NM_006888;NM_001166106	Body;TSS1500				14:89933498-89934846	14:90863911-90864192	Promoter_Associated		0.481235433	-3.58093892	5.540393461	1.05E-05	0.005645073	3.463426571
chr5	139422625	+	cg22560410	NA	NA	NA	NA	NA	NA	chr5:139422076-139423150	Island	NRG2;NRG2;NRG2;NRG2	NM_013981;NM_013982;NM_013983;NM_004883	1stExon;1stExon;1stExon;1stExon		DMR		5:139401638-139403327	5:139422625-139423599	Unclassified	TRUE	0.614853233	-3.304601695	5.539766841	1.05E-05	0.005647442	3.461990688
chr1	192778396	+	cg20295040	NA	NA	NA	NA	NA	NA	chr1:192777632-192778198	S_Shore	RGS2	NM_002923	Body				1:191044256-191045020	1:192777241-192778773	Promoter_Associated		-0.872105569	-3.221233156	-5.539105913	1.05E-05	0.005650305	3.460476151
chr8	65490211	+	cg26965597	NA	NA	NA	NA	NA	NA	chr8:65491083-65491319	N_Shore	LOC401463	NR_015374	TSS1500		RDMR		8:65652201-65652766	8:65489740-65490289	Unclassified_Cell_type_specific		-0.443948987	-2.641196177	-5.536909127	1.06E-05	0.005669865	3.455441849
chr2	223536609	-	cg26386610	NA	NA	NA	NA	NA	NA	chr2:223536122-223536565	S_Shore	MOGAT1	NM_058165	Body			TRUE	2:223244173-223244990	2:223536195-223536665	Unclassified_Cell_type_specific	TRUE	0.345265867	-2.917404402	5.536811692	1.06E-05	0.005669865	3.455218551
chr19	12780479	+	cg19719120	NA	NA	NA	NA	NA	NA	chr19:12779795-12781094	Island	MORG1;MORG1;C19orf56;MORG1	NM_032332;NM_001099737;NM_016145;NR_029375	TSS200;5'UTR;TSS200;Body				19:12640804-12641480	19:12779491-12781003	Promoter_Associated		-0.68211492	-3.283128167	-5.536115572	1.06E-05	0.005673264	3.453623175
chr1	43833547	-	cg03793131	NA	NA	NA	NA	NA	NA	chr1:43833828-43834137	N_Shore	ELOVL1	NM_022821	5'UTR	high-CpG:43605852-43606447			1:43606114-43606768	1:43833374-43834384	Promoter_Associated		0.606847718	-3.079509037	5.535262169	1.06E-05	0.005674478	3.451667273
chr2	127413530	+	cg00014112	NA	NA	NA	NA	NA	NA	chr2:127413696-127414171	N_Shore	GYPC;GYPC	NM_016815;NM_002101	TSS200;TSS200							TRUE	-1.57322831	-2.841528659	-5.535117543	1.06E-05	0.005674478	3.451335799
chr6	28832133	+	cg20624451	NA	NA	NA	NA	NA	NA	chr6:28831682-28832134	Island							6:28939662-28940254	6:28831063-28832303	Promoter_Associated	TRUE	-1.170642477	-3.194879541	-5.534481856	1.07E-05	0.00567685	3.449878824
chr6	32821814	+	cg14530528	rs2071480	0.404037	NA	NA	NA	NA	chr6:32820849-32822370	Island	TAP1;PSMB9;PSMB9	NM_000593;NM_002800;NM_148954	TSS200;TSS200;TSS200				6:32928531-32930301	6:32820791-32822770	Promoter_Associated		0.431840266	-2.043235939	5.533335665	1.07E-05	0.00567685	3.447251692
chr7	44163159	+	cg12034187	NA	NA	NA	NA	NA	NA	chr7:44162850-44163720	Island	POLD2;POLD2	NM_006230;NM_001127218	TSS200;TSS200	high-CpG:44129574-44129705			7:44129346-44130326	7:44162219-44163911	Promoter_Associated		-0.749945769	-3.726279951	-5.533137875	1.07E-05	0.00567685	3.446798335
chr1	149815043	+	cg26483432	NA	NA	NA	NA	NA	NA	chr1:149811754-149815044	Island	HIST2H2AA3;HIST2H2AA4	NM_003516;NM_001040874	TSS1500;TSS1500				1:148078067-148081712				-0.581279112	-2.488691415	-5.533131912	1.07E-05	0.00567685	3.446784667
chr17	19093463	-	cg01602339	rs200546214	0.0115	NA	NA	NA	NA	chr17:19091581-19091830	S_Shore							17:19033650-19034082				-0.678436425	-2.850022284	-5.531738003	1.07E-05	0.005690253	3.443589558
chr18	658602	-	cg11726572	rs192603316	0.0174	NA	NA	NA	NA	chr18:657401-658745	Island	TYMS;C18orf56	NM_001071;NM_001012716	Body;TSS1500				18:648572-648843	18:657226-658743	Promoter_Associated		-1.148410544	-3.279503495	-5.531137702	1.07E-05	0.005692357	3.442213497
chr20	3776260	-	cg00314018	NA	NA	NA	NA	NA	NA	chr20:3776198-3776419	Island	CDC25B;CDC25B;CDC25B	NM_021872;NM_021873;NM_004358	TSS200;TSS200;TSS200				20:3724199-3725331	20:3776034-3777551	Promoter_Associated		-0.944176757	-1.629648832	-5.528939434	1.08E-05	0.005710976	3.437174145
chr12	82152469	-	cg01578987	NA	NA	NA	NA	NA	NA	chr12:82152320-82152674	Island	PPFIA2	NM_003625	5'UTR		DMR		12:80676600-80677580				0.427620018	-3.670177234	5.528421354	1.08E-05	0.005710976	3.435986424
chr2	120125186	-	cg12153536	NA	NA	NA	NA	NA	NA	chr2:120124241-120125287	Island	C2orf76;DBI;DBI;DBI	NM_001017927;NM_020548;NM_001079862;NM_001079863	TSS1500;Body;Body;TSS200				2:119840455-119841757				-0.643904486	-2.75769987	-5.528274435	1.08E-05	0.005710976	3.4356496
chr6	33385541	-	cg03511311	NA	NA	NA	NA	NA	NA	chr6:33385678-33386262	N_Shore	CUTA;CUTA;CUTA;CUTA;CUTA;CUTA	NM_001014433;NM_001014840;NM_015921;NM_015921;NM_001014837;NM_001014838	Body;Body;5'UTR;1stExon;5'UTR;5'UTR				6:33493292-33494175	6:33385034-33386783	Promoter_Associated		-1.418446271	-2.813685644	-5.528029188	1.08E-05	0.005710976	3.435087347
chr6	28984903	+	cg01134061	NA	NA	NA	NA	NA	NA	chr6:28984418-28984686	S_Shore								6:28983873-28985303	Promoter_Associated	TRUE	-0.473258397	-4.232731151	-5.525908244	1.09E-05	0.005725871	3.430224646
chr1	1624399	-	cg05972376	rs368915	0.22	NA	NA	NA	NA	chr1:1623610-1625067	Island	LOC728661;CDK11B;CDK11B;CDK11B;CDK11B;CDK11B;CDK11B	NM_001110781;NM_033493;NM_033489;NM_033486;NM_033488;NM_033492;NM_033487	TSS200;Body;Body;Body;Body;Body;5'UTR				1:1613471-1614912	1:1623782-1625925	Unclassified		0.912356957	-2.995298014	5.525849989	1.09E-05	0.005725871	3.430091078
chr5	32710882	+	cg01822624	rs116399912	0.011298	NA	NA	NA	NA	chr5:32709910-32714450	Island	NPR3	NM_000908	TSS1500		DMR	TRUE	5:32745905-32746681	5:32709075-32710898	Unclassified		-0.807246289	-2.956708193	-5.525641291	1.09E-05	0.005725871	3.429612571
chr4	48833587	+	cg06422693	NA	NA	NA	NA	NA	NA	chr4:48832807-48833569	S_Shore	OCIAD1;OCIAD1;OCIAD1;OCIAD1;OCIAD1;OCIAD1	NM_001168254;NM_001079842;NM_001079839;NM_001079841;NM_001079840;NM_017830	Body;5'UTR;5'UTR;5'UTR;5'UTR;5'UTR					4:48832504-48833684	Promoter_Associated		-0.827241168	-3.497547269	-5.524550674	1.09E-05	0.005735097	3.427111914
chr6	31711970	-	cg23162518	NA	NA	NA	NA	NA	NA	chr6:31707489-31708336	S_Shelf	MSH5;MSH5;MSH5;MSH5	NM_172165;NM_025259;NM_002441;NM_172166	Body;Body;Body;Body								-0.518115846	1.760600519	-5.523751675	1.09E-05	0.005739404	3.425279833
chr1	207669576	-	cg05825950	NA	NA	NA	NA	NA	NA	chr1:207669637-207670015	N_Shore	CR1;CR1;CR1;CR1	NM_000573;NM_000651;NM_000651;NM_000573	5'UTR;5'UTR;1stExon;1stExon		DMR			1:207669509-207669831	Unclassified_Cell_type_specific		-1.27981462	-3.129031149	-5.523355472	1.10E-05	0.005739404	3.424371329
chr12	110337926	-	cg16923011	NA	NA	NA	NA	NA	NA	chr12:110337980-110338591	N_Shore	TCHP;TCHP	NM_001143852;NM_032300	TSS200;TSS1500				12:108822309-108822974	12:110337687-110339537	Promoter_Associated		-0.853859634	-3.693899318	-5.521832539	1.10E-05	0.005754912	3.420879066
chr4	56502598	+	cg00886554	rs188916399	0.1406	NA	NA	NA	NA	chr4:56501912-56502523	S_Shore	NMU	NM_006681	TSS200			TRUE	4:56196670-56197422			TRUE	0.50670676	-2.632190015	5.520636879	1.10E-05	0.005763327	3.418137125
chr12	109536430	+	cg06818627	NA	NA	NA	NA	NA	NA	chr12:109535264-109536431	Island	UNG;UNG	NM_003362;NM_080911	1stExon;Body				12:108019683-108020814	12:109535251-109536877	Promoter_Associated		-0.535551922	-3.160289555	-5.520357161	1.10E-05	0.005763327	3.417495645
chrX	48397836	+	cg01873087	NA	NA	NA	NA	NA	NA	chrX:48397759-48398529	Island	TBC1D25	NM_002536	TSS1500	high-CpG:48282764-48283111			X:48282721-48283434	X:48397581-48398829	Promoter_Associated		-0.993321662	-2.826826821	-5.519495494	1.11E-05	0.005769345	3.415519525
chr22	51021411	+	cg00533811	NA	NA	NA	NA	NA	NA	chr22:51020656-51021817	Island	CHKB-CPT1B;CHKB;LOC100144603;CHKB	NR_027928;NM_005198;NR_021492;NM_005198	Body;5'UTR;TSS200;1stExon	high-CpG:49367742-49368482			22:49367438-49369010	22:51020269-51022182	Promoter_Associated		0.528109711	-2.131974685	5.518134733	1.11E-05	0.005782612	3.412398662
chr8	95565682	-	cg07158312	NA	NA	NA	NA	NA	NA	chr8:95565657-95566011	Island	KIAA1429;KIAA1429;KIAA1429;KIAA1429	NM_183009;NM_183009;NM_015496;NM_015496	1stExon;5'UTR;5'UTR;1stExon	high-CpG:95634856-95634879			8:95634762-95635248	8:95565189-95566645	Promoter_Associated		-0.572456573	-2.311987138	-5.51721929	1.11E-05	0.005787724	3.410299023
chr1	109643479	+	cg27528695	NA	NA	NA	NA	NA	NA	chr1:109642663-109643384	S_Shore								1:109642451-109643568	Promoter_Associated		0.550529975	-1.010174563	5.516893755	1.11E-05	0.005787724	3.409552366
chr1	236958430	-	cg02901985	rs28372868	0.082573	NA	NA	NA	NA	chr1:236958314-236959202	Island	MTR	NM_000254	TSS200				1:235024918-235025930	1:236958077-236959947	Promoter_Associated		-0.961685634	-2.166266462	-5.516386193	1.11E-05	0.005788653	3.408388183
chr2	238623585	+	cg23517743	NA	NA	NA	NA	NA	NA		OpenSea	LRRFIP1;LRRFIP1;LRRFIP1;LRRFIP1;LRRFIP1	NM_001137553;NM_004735;NM_001137550;NM_001137552;NM_001137551	Body;Body;Body;Body;Body			TRUE					-0.716832628	2.293897041	-5.515292687	1.12E-05	0.005798106	3.405879958
chr10	99393374	+	cg08496291	NA	NA	NA	NA	NA	NA	chr10:99392786-99393375	Island	MORN4;MORN4	NM_178832;NM_001098831	TSS200;5'UTR				10:99382753-99383567	10:99392702-99393665	Promoter_Associated		-0.622911931	-2.956037049	-5.51460865	1.12E-05	0.005801619	3.404310893
chr12	41086800	-	cg00596508	NA	NA	NA	NA	NA	NA	chr12:41086522-41087102	Island	CNTN1;CNTN1	NM_175038;NM_001843	5'UTR;5'UTR		DMR	TRUE	12:39372707-39373581				-1.208999127	-2.24846053	-5.514002864	1.12E-05	0.005804002	3.402921288
chr4	123844426	+	cg24921210	NA	NA	NA	NA	NA	NA	chr4:123844153-123844438	Island	SPATA5;NUDT6;NUDT6	NM_145207;NM_007083;NM_198041	1stExon;TSS1500;TSS1500				4:124063549-124064087	4:123843195-123844767	Promoter_Associated		-0.545439639	-3.439361536	-5.512955989	1.12E-05	0.005812789	3.400519791
chr11	34127519	-	cg24774154	rs79446413	0.068538	NA	NA	NA	NA	chr11:34126828-34127573	Island	NAT10;NAT10	NM_024662;NM_001144030	5'UTR;5'UTR				11:34083387-34084149	11:34126478-34127629	Unclassified		-0.644425928	-2.846746882	-5.512517164	1.13E-05	0.005812789	3.39951311
chr6	32862402	+	cg14234112	NA	NA	NA	NA	NA	NA	chr6:32862156-32862785	Island							6:32969783-32970763	6:32861564-32863024	Promoter_Associated		-0.493215944	-3.446292368	-5.510995287	1.13E-05	0.005820318	3.396021731
chr3	121468720	-	cg25340675	NA	NA	NA	NA	NA	NA	chr3:121468092-121468578	S_Shore	GOLGB1	NM_004487	TSS200				3:122950688-122951648	3:121467886-121469337	Promoter_Associated		-0.998645098	-3.018471188	-5.510594284	1.13E-05	0.005820318	3.395101743
chr5	140044340	+	cg23419880	NA	NA	NA	NA	NA	NA	chr5:140044194-140044716	Island	WDR55	NM_017706	TSS200	high-CpG:140024279-140024672			5:140024227-140024917	5:140043974-140044806	Promoter_Associated		-0.621931886	-3.573076594	-5.510261618	1.13E-05	0.005820318	3.394338525
chr2	207024562	+	cg21660531	NA	NA	NA	NA	NA	NA	chr2:207023910-207024981	Island	EEF1B2;EEF1B2;NDUFS1;EEF1B2;EEF1B2	NM_021121;NM_001959;NM_005006;NM_001037663;NM_001959	5'UTR;5'UTR;TSS1500;5'UTR;1stExon	high-CpG:206732565-206732900			2:206732752-206733226	2:207024098-207024946	Promoter_Associated		-1.28437464	-3.767077516	-5.510241786	1.13E-05	0.005820318	3.394293026
chr12	123921461	-	cg16448126	NA	NA	NA	NA	NA	NA	chr12:123920582-123921462	Island	RILPL2	NM_145058	TSS200				12:122486536-122487683	12:123920423-123921803	Promoter_Associated		-1.21523902	-2.828888136	-5.509724355	1.13E-05	0.005821469	3.393105889
chrX	47311883	+	cg27360006	NA	NA	NA	NA	NA	NA		OpenSea	ZNF41;ZNF41	NM_153380;NM_007130	Body;Body								0.447356458	1.199519944	5.50882536	1.14E-05	0.005828205	3.391043274
chr3	9404684	-	cg06640776	rs2596922	0.187956	NA	NA	NA	NA	chr3:9404683-9404938	Island	THUMPD3;THUMPD3	NM_001114092;NM_015453	TSS200;TSS200	high-CpG:9379635-9379732			3:9379648-9380073	3:9404406-9405285	Promoter_Associated		-0.581522168	-1.923844734	-5.506779239	1.14E-05	0.005851777	3.386348462
chr6	41528502	+	cg03431741	NA	NA	NA	NA	NA	NA	chr6:41528266-41528900	Island	FOXP4;FOXP4;FOXP4	NM_001012427;NM_138457;NM_001012426	5'UTR;5'UTR;5'UTR			TRUE	6:41636460-41636510	6:41527935-41529929	Promoter_Associated	TRUE	-1.079452932	-3.329446769	-5.50580031	1.14E-05	0.005859739	3.38410218
chr8	119123269	+	cg18975462	NA	NA	NA	NA	NA	NA	chr8:119123974-119124432	N_Shore	EXT1	NM_000127	1stExon				8:119192014-119192451	8:119122405-119123665	Promoter_Associated_Cell_type_specific		-1.00361612	-3.076594548	-5.505289362	1.15E-05	0.005860831	3.382929706
chr10	32217076	-	cg09110292	NA	NA	NA	NA	NA	NA	chr10:32216901-32217102	Island	ARHGAP12	NM_018287	5'UTR				10:32256706-32258398	10:32216627-32217382	Promoter_Associated	TRUE	-0.861226007	-0.9752306	-5.503804216	1.15E-05	0.005876281	3.379521601
chr12	112547043	-	cg04001726	NA	NA	NA	NA	NA	NA	chr12:112546147-112546706	S_Shore	NAA25	NM_024953	TSS1500					12:112545382-112547106	Promoter_Associated		0.486968597	-3.348276603	5.503177091	1.15E-05	0.005877476	3.378082418
chr11	33183110	-	cg02455615	rs3808985	0.091736	NA	NA	NA	NA	chr11:33182987-33183264	Island	CSTF3;CSTF3;CSTF3	NM_001033505;NM_001326;NM_001033506	TSS200;TSS200;TSS200				11:33139564-33139840	11:33182662-33183592	Unclassified		-1.37622656	-3.513329029	-5.502835062	1.15E-05	0.005877476	3.377297483
chr13	46627004	+	cg23553659	NA	NA	NA	NA	NA	NA	chr13:46626454-46627019	Island	ZC3H13	NM_015070	TSS200				13:45524839-45525020	13:46626121-46627251	Promoter_Associated		-0.714536308	-3.485609224	-5.502417554	1.15E-05	0.005877476	3.376339314
chr7	27240251	-	cg06397837	NA	NA	NA	NA	NA	NA	chr7:27238690-27240311	Island	HOXA13	NM_000522	TSS1500		RDMR		7:27204530-27206825				-0.673688593	-3.2622281	-5.500682749	1.16E-05	0.005896694	3.372357815
chr12	42984236	-	cg00470766	NA	NA	NA	NA	NA	NA	chr12:42984087-42984380	Island	PRICKLE1	NM_153026	TSS1500	high-CpG:41269751-41270528	CDMR		12:41270222-41270641	12:42984135-42984684	Unclassified_Cell_type_specific		-0.501902744	-1.547677999	-5.499172495	1.16E-05	0.005908046	3.368891451
chr11	117199307	-	cg03559815	NA	NA	NA	NA	NA	NA	chr11:117198423-117198950	S_Shore	CEP164	NM_014956	5'UTR		RDMR			11:117198210-117199414	Promoter_Associated		-1.166265073	-3.297433192	-5.499049498	1.16E-05	0.005908046	3.368609137
chr12	56843016	+	cg00819696	NA	NA	NA	NA	NA	NA	chr12:56842846-56843255	Island	TIMELESS	NM_003920	5'UTR				12:55128895-55129522	12:56842536-56843718	Promoter_Associated		-0.623854749	-3.908596088	-5.498099325	1.17E-05	0.005914162	3.366428162
chr6	73972768	-	cg25547957	NA	NA	NA	NA	NA	NA	chr6:73972819-73973027	N_Shore	KHDC1;KHDC1	NM_030568;NM_030568	1stExon;5'UTR		DMR		6:74029425-74029748	6:73971832-73973591	Promoter_Associated_Cell_type_specific		0.528924953	-2.890231847	5.497255708	1.17E-05	0.005914162	3.364491702
chr17	75955921	-	cg12182343	NA	NA	NA	NA	NA	NA	chr17:75953890-75955952	Island					RDMR		17:73465486-73467547				-0.864283988	-2.678460731	-5.497150985	1.17E-05	0.005914162	3.364251314
chr19	10947101	+	cg21461837	NA	NA	NA	NA	NA	NA	chr19:10946516-10947416	Island	TMED1	NM_006858	TSS200				19:10806931-10808454	19:10946013-10947783	Unclassified		-0.743095645	-2.979140571	-5.49690904	1.17E-05	0.005914162	3.363695932
chr7	28448936	+	cg22693978	NA	NA	NA	NA	NA	NA	chr7:28448716-28450028	Island	CREB5	NM_182899	5'UTR		DMR		7:28415148-28416779	7:28448562-28449670	Unclassified		-0.690995743	-3.070831956	-5.495662529	1.17E-05	0.005920032	3.360834499
chr12	6560689	+	cg16713947	NA	NA	NA	NA	NA	NA		OpenSea	TAPBPL;CD27;LOC678655	NM_018009;NM_001242;NR_015382	TSS1500;3'UTR;TSS200			TRUE		12:6560520-6561576	Promoter_Associated	TRUE	-0.866000667	-3.247071685	-5.495652579	1.17E-05	0.005920032	3.360811657
chr20	42339567	+	ch.20.905431R	NA	NA	NA	NA	NA	NA		OpenSea	MYBL2	NM_002466	Body					20:42339527-42339769	Gene_Associated		-1.132502093	-3.659082754	-5.494229368	1.18E-05	0.00592127	3.357544424
chr4	111554966	-	cg18501555	NA	NA	NA	NA	NA	NA	chr4:111554965-111555504	Island	PITX2;PITX2	NM_153427;NM_153426	5'UTR;5'UTR		CDMR		4:111774309-111774978				-0.493943887	-2.209395639	-5.494215036	1.18E-05	0.00592127	3.357511521
chr1	156358404	+	cg23842796	NA	NA	NA	NA	NA	NA	chr1:156358050-156358252	S_Shore					DMR		1:154624633-154625187			TRUE	0.650306741	-2.67333816	5.493812483	1.18E-05	0.00592127	3.356587354
chr1	151227225	-	cg07916071	NA	NA	NA	NA	NA	NA		OpenSea	PSMD4;PSMD4	NM_002810;NM_002810	5'UTR;1stExon	high-CpG:149493812-149493879			1:149493609-149494183	1:151226935-151227731	Promoter_Associated		0.786648379	-2.767819315	5.493699187	1.18E-05	0.00592127	3.35632725
chr19	52407881	+	cg21910821	NA	NA	NA	NA	NA	NA		OpenSea	ZNF649	NM_023074	5'UTR		DMR		19:57099442-57100184	19:52407590-52408536	Unclassified	TRUE	-0.853453617	-2.065391344	-5.493390258	1.18E-05	0.00592127	3.355618011
chr22	36877706	-	cg24403968	NA	NA	NA	NA	NA	NA		OpenSea	TXN2	NM_012473	TSS200	high-CpG:35207256-35207653			22:35207422-35207662	22:36877256-36878495	Promoter_Associated		-1.514294032	-4.220223138	-5.492799838	1.18E-05	0.00592127	3.354262497
chr22	41864680	-	cg08759274	NA	NA	NA	NA	NA	NA	chr22:41864420-41865443	Island	ACO2;PHF5A;PHF5A	NM_001098;NM_032758;NM_032758	TSS1500;1stExon;5'UTR				22:40194408-40194773	22:41864320-41865630	Unclassified		-0.477820157	-3.086072907	-5.491939794	1.19E-05	0.00592127	3.35228791
chr6	693728	-	cg01870519	NA	NA	NA	NA	NA	NA	chr6:692464-693348	S_Shore	EXOC2	NM_018303	TSS1500					6:692239-693880	Promoter_Associated		0.498403875	0.79084134	5.490744709	1.19E-05	0.00592127	3.349543987
chr8	10697540	+	cg26027776	NA	NA	NA	NA	NA	NA	chr8:10697016-10697634	Island	PINX1	NM_017884	TSS1500				8:10734316-10735029	8:10696197-10698026	Promoter_Associated		-0.351814658	-3.282439023	-5.490737908	1.19E-05	0.00592127	3.349528371
chr18	59993399	+	cg14532069	NA	NA	NA	NA	NA	NA	chr18:59992069-59993556	Island	TNFRSF11A	NM_003839	Body				18:58143050-58144536	18:59992062-59993542	Unclassified	TRUE	-0.887901217	-3.52138717	-5.490627631	1.19E-05	0.00592127	3.349275167
chr19	9649368	+	cg21569090	NA	NA	NA	NA	NA	NA	chr19:9648934-9649410	Island	ZNF426	NM_024106	TSS200				19:9509935-9510410	19:9648746-9649753	Promoter_Associated		-0.923055823	-2.204602386	-5.490213179	1.19E-05	0.00592127	3.348323548
chr4	493368	-	cg14466961	NA	NA	NA	NA	NA	NA	chr4:492839-493379	Island	ZNF721;PIGG;PIGG;ZNF721	NM_133474;NM_017733;NM_001127178;NM_133474	5'UTR;Body;Body;1stExon				4:482847-483379	4:492724-493798	Unclassified		-0.552239031	-3.041920107	-5.490006058	1.19E-05	0.00592127	3.347847975
chr1	149859104	-	cg06776953	NA	NA	NA	NA	NA	NA	chr1:149857769-149859470	Island	HIST2H2AB;HIST2H2BE	NM_175065;NM_003528	1stExon;TSS1500				1:148125728-148126081	1:149858900-149860335	Promoter_Associated		-0.758984511	-3.729148846	-5.489919773	1.19E-05	0.00592127	3.347649853
chr19	20278423	+	cg08471835	rs10410951	0.015278	NA	NA	NA	NA		OpenSea	ZNF486	NM_052852	Body				19:20139296-20139511	19:20277699-20278612	Unclassified_Cell_type_specific		0.493542145	-2.822709399	5.489592482	1.19E-05	0.00592127	3.346898342
chr6	33267523	-	cg18797229	NA	NA	NA	NA	NA	NA	chr6:33266302-33267582	Island	TAPBP;TAPBP;RGL2;RGL2	NM_172209;NM_003190;NM_004761;NR_028387	3'UTR;3'UTR;TSS1500;TSS1500				6:33374048-33375795	6:33266502-33267964	Promoter_Associated		-0.676593871	-2.643683652	-5.48836154	1.20E-05	0.005933287	3.344071826
chr14	54430182	-	cg06765552	NA	NA	NA	NA	NA	NA	chr14:54430154-54430670	Island					RDMR	TRUE	14:53499905-53500420	14:54429560-54431309	Unclassified		-1.275458364	-1.847966419	-5.487758924	1.20E-05	0.005935399	3.342688034
chr16	11350740	+	cg05766667	NA	NA	NA	NA	NA	NA	chr16:11348541-11350803	Island	SOCS1	NM_003745	TSS1500				16:11256065-11258638	16:11350349-11351598	Promoter_Associated		0.562317263	-2.546931579	5.487374322	1.20E-05	0.005935399	3.341804853
chr1	156711145	+	cg26615259	NA	NA	NA	NA	NA	NA	chr1:156710798-156711146	Island	MRPL24;MRPL24	NM_024540;NM_145729	TSS1500;TSS1500					1:156710480-156711514	Promoter_Associated		-0.366185837	-3.290756485	-5.486307414	1.20E-05	0.005945017	3.339354788
chr7	23339092	+	cg23859078	NA	NA	NA	NA	NA	NA	chr7:23338797-23339264	Island	C7orf30	NM_138446	1stExon				7:23305323-23305789	7:23338181-23339614	Promoter_Associated		0.470161161	-3.317450634	5.485734153	1.20E-05	0.005947281	3.338038297
chr4	186347299	-	cg14345069	rs2289721	0.015047	NA	NA	NA	NA	chr4:186346794-186347571	Island	UFSP2;UFSP2	NM_018359;NR_028085	TSS200;TSS200				4:186584293-186584607	4:186346478-186347836	Promoter_Associated		-0.669050471	-3.997664964	-5.484554798	1.21E-05	0.005958615	3.335329824
chr2	37459194	+	cg18630855	rs17020344	0.150006	NA	NA	NA	NA	chr2:37458398-37459199	Island	CEBPZ;C2orf56;C2orf56	NM_005760;NM_144736;NM_001083946	TSS1500;Body;Body				2:37311903-37312703	2:37458225-37459459	Promoter_Associated		-0.787295163	-2.802738033	-5.483532016	1.21E-05	0.005965095	3.33298083
chr16	68273959	+	cg10368447	NA	NA	NA	NA	NA	NA	chr16:68273545-68274084	Island							16:66831047-66831585	16:68273384-68274195	Unclassified		-0.896011788	-2.674591383	-5.483276393	1.21E-05	0.005965095	3.332393734
chr6	32157196	-	cg01246676	NA	NA	NA	NA	NA	NA		OpenSea	PBX2	NM_002586	Body								0.571525356	-2.248011314	5.482861218	1.21E-05	0.005965095	3.331440176
chr17	7383075	+	cg14310975	rs56338734	0.085009	NA	NA	NA	NA	chr17:7382266-7382710	S_Shore	ZBTB4;ZBTB4	NM_001128833;NM_020899	TSS200;5'UTR				17:7322991-7323968	17:7381558-7383669	Promoter_Associated		0.588550649	-4.550746114	5.482005103	1.21E-05	0.005971642	3.329473835
chr6	33239540	+	cg24664526	NA	NA	NA	NA	NA	NA	chr6:33239326-33240099	Island	VPS52;RPS18;VPS52	NM_022553;NM_022551;NM_022553	5'UTR;TSS1500;1stExon	high-CpG:33347431-33347666			6:33347313-33348127	6:33238930-33240058	Promoter_Associated		-1.129053874	-3.624102094	-5.480826116	1.22E-05	0.005983052	3.326765807
chr19	18746992	+	cg01539269	NA	NA	NA	NA	NA	NA		OpenSea	KLHL26	NM_018316	TSS1500					19:18746541-18748275	Promoter_Associated		0.522043938	-3.152002152	5.479695236	1.22E-05	0.005993767	3.324168158
chr1	10003059	-	cg04413397	NA	NA	NA	NA	NA	NA	chr1:10003165-10003585	N_Shore	NMNAT1;LZIC	NM_022787;NM_032368	TSS1500;TSS1500				1:9925532-9926264	1:10001853-10003978	Promoter_Associated		0.627129532	-3.199788625	5.478728687	1.22E-05	0.006002031	3.321947889
chr6	170863399	-	cg11786005	rs2179373	0.340172	NA	NA	NA	NA	chr6:170863398-170863823	Island	PSMB1;TBP	NM_002793;NM_003194	TSS1500;TSS200				6:170705212-170705920	6:170862012-170863676	Promoter_Associated	TRUE	-0.685677832	-3.201557178	-5.47793078	1.23E-05	0.006007768	3.320114944
chr1	202976329	-	cg10798292	NA	NA	NA	NA	NA	NA	chr1:202976328-202977028	Island	TMEM183B;TMEM183A	NM_001079809;NM_138391	TSS1500;TSS1500				1:201242875-201243599	1:202975990-202977376	Promoter_Associated		-0.393495833	-3.170752843	-5.477432888	1.23E-05	0.006008987	3.318971163
chr7	140396886	-	cg23411876	NA	NA	NA	NA	NA	NA	chr7:140396414-140397357	Island	LOC100134713;NDUFB2	NR_024454;NM_004546	TSS200;Body				7:140042916-140043826	7:140395600-140397569	Promoter_Associated		0.547365608	-3.787507463	5.47675089	1.23E-05	0.006012069	3.317404408
chr13	95202087	-	cg03344570	NA	NA	NA	NA	NA	NA	chr13:95201560-95202293	Island							13:93999908-94000505				-0.483873741	-3.785749304	-5.476395832	1.23E-05	0.006012069	3.316588716
chr19	16296464	+	cg14886078	NA	NA	NA	NA	NA	NA	chr19:16296300-16296742	Island	FAM32A	NM_014077	Body				19:16157019-16157839	19:16295794-16296497	Promoter_Associated		-0.787971979	-2.810507841	-5.475860615	1.23E-05	0.006013873	3.315359115
chr12	94496213	-	cg27441058	rs11107406	0.448892	NA	NA	NA	NA	chr12:94495833-94496230	Island							12:93019396-93020444	12:94494969-94496480	Promoter_Associated	TRUE	-0.627990981	-3.313915781	-5.474951683	1.24E-05	0.006021335	3.313270884
chr2	222437387	+	cg08625382	NA	NA	NA	NA	NA	NA	chr2:222436034-222438941	Island	EPHA4	NM_004438	TSS1500				2:222143395-222145632	2:222436963-222439042	Promoter_Associated		-0.888971015	-3.146419964	-5.473218107	1.24E-05	0.006041314	3.309287867
chr12	50136042	+	cg12879423	NA	NA	NA	NA	NA	NA	chr12:50135029-50136043	Island	TMBIM6;TMBIM6	NM_003217;NM_001098576	5'UTR;1stExon					12:50134864-50136182	Promoter_Associated		-0.609035587	-2.759281516	-5.471922698	1.25E-05	0.00605069	3.306311393
chr2	86946958	-	cg25287247	NA	NA	NA	NA	NA	NA	chr2:86946401-86948451	Island	RMND5A	NM_022780	TSS1500				2:86800469-86802048	2:86946834-86947596	Promoter_Associated		-0.620371278	-3.129021953	-5.471772314	1.25E-05	0.00605069	3.305965845
chr19	52674483	+	cg08058610	NA	NA	NA	NA	NA	NA	chr19:52674327-52674855	Island	ZNF836	NM_001102657	5'UTR				19:57366140-57366812	19:52674229-52675399	Unclassified		-0.452395274	-3.360070458	-5.469918419	1.25E-05	0.006072625	3.301705845
chr1	160232450	+	cg14838017	NA	NA	NA	NA	NA	NA	chr1:160231755-160232451	Island	DCAF8;DCAF8;DCAF8;DCAF8;DCAF8	NR_028104;NR_028105;NR_028103;NM_015726;NR_028106	TSS200;TSS200;TSS200;TSS200;TSS200				1:158498305-158499075	1:160231183-160233065	Promoter_Associated		-0.934755913	-3.00598445	-5.468970981	1.26E-05	0.006080782	3.299528641
chr6	32632731	+	cg10982913	rs1049068	0.099188	NA	NA	NA	NA	chr6:32632158-32633027	Island	HLA-DQB1	NM_002123	Body		DMR		6:32740137-32741093	6:32632265-32632973	Unclassified		3.804014168	-1.636366684	5.466852346	1.26E-05	0.006104044	3.294659745
chr19	57703364	+	cg00368987	rs7250511	0.489081	NA	NA	NA	NA	chr19:57702696-57703425	Island	ZNF264	NM_003417	Body		RDMR		19:62394254-62395282	19:57702142-57703952	Promoter_Associated		-1.264727549	-2.129029663	-5.466626438	1.26E-05	0.006104044	3.294140555
chr1	155232251	-	cg20795117	NA	NA	NA	NA	NA	NA	chr1:155231812-155232312	Island	SCAMP3;SCAMP3	NM_005698;NM_052837	TSS200;TSS200				1:153498451-153498936	1:155231375-155232661	Promoter_Associated		-1.264060702	-2.349371913	-5.464617822	1.27E-05	0.00612303	3.289524086
chr5	60457841	-	cg14887662	NA	NA	NA	NA	NA	NA	chr5:60457840-60458654	Island	C5orf43	NM_001048249	5'UTR				5:60493598-60494584				-0.665780804	-2.906289195	-5.464567326	1.27E-05	0.00612303	3.289408023
chr11	75946962	-	cg02378189	rs1717627	0.209914	NA	NA	NA	NA	chr11:75945903-75947583	Island							11:75624522-75625260	11:75946285-75947131	Promoter_Associated		-0.738538437	-3.423140736	-5.464024495	1.27E-05	0.00612506	3.288160353
chr19	33463030	-	cg07727872	NA	NA	NA	NA	NA	NA	chr19:33462715-33463308	Island	C19orf40;CCDC123	NM_152266;NM_032816	TSS200;TSS200				19:38154538-38155128	19:33462514-33463556	Promoter_Associated		-1.6445493	-2.976712619	-5.463591426	1.27E-05	0.006125408	3.287164945
chr14	21493406	+	cg14030359	NA	NA	NA	NA	NA	NA	chr14:21492735-21494270	Island	NDRG2;NDRG2;NDRG2;NDRG2;NDRG2;NDRG2;NDRG2;NDRG2	NM_201540;NM_201538;NM_201537;NM_201541;NM_016250;NM_201535;NM_201536;NM_201539	TSS200;TSS200;5'UTR;TSS200;5'UTR;5'UTR;5'UTR;TSS200				14:20562576-20564110			TRUE	0.581681641	-2.133478099	5.458628871	1.29E-05	0.006195888	3.275757336
chr1	107688142	-	cg10887385	rs114105698	0.024327	NA	NA	NA	NA	chr1:107682889-107684463	S_Shelf	NTNG1;NTNG1;NTNG1	NM_014917;NM_001113226;NM_001113228	5'UTR;5'UTR;5'UTR								-0.544072152	3.81008381	-5.457290488	1.29E-05	0.006210368	3.27268037
chr8	41754742	-	cg19585816	NA	NA	NA	NA	NA	NA	chr8:41753340-41755250	Island	ANK1	NM_001142446	TSS1500	high-CpG:41873401-41874013	DMR	TRUE	8:41872498-41874029	8:41753892-41755308	Unclassified_Cell_type_specific		0.493842542	-2.40944807	5.456101779	1.30E-05	0.006222548	3.269947373
chr1	151138326	-	cg15687138	NA	NA	NA	NA	NA	NA		OpenSea	SCNM1;LYSMD1;LYSMD1;LYSMD1;LYSMD1	NM_024041;NM_001136543;NM_001136543;NM_212551;NM_212551	TSS200;1stExon;5'UTR;5'UTR;1stExon				1:149404802-149405583	1:151137749-151138923	Promoter_Associated		-1.260328327	-2.988041508	-5.454759126	1.30E-05	0.006237172	3.266860288
chr9	36400252	-	cg06214220	rs2480460	0.045247	NA	NA	NA	NA	chr9:36400251-36401327	Island	RNF38;RNF38;RNF38;RNF38;RNF38;RNF38;RNF38	NM_022781;NM_194328;NM_194329;NM_194330;NM_194329;NM_194332;NM_022781	5'UTR;5'UTR;5'UTR;5'UTR;1stExon;5'UTR;1stExon				9:36390231-36391327	9:36400217-36400514	Promoter_Associated		-0.6929558	-2.335681486	-5.453193838	1.31E-05	0.006250731	3.263261109
chr9	131145355	+	cg14630692	NA	NA	NA	NA	NA	NA		OpenSea	URM1;URM1	NM_030914;NM_001135947	Body;Body			TRUE					-0.50322521	1.825346567	-5.453079089	1.31E-05	0.006250731	3.26299725
chr7	10598165	+	ch.7.10564690F	NA	NA	NA	NA	NA	NA		OpenSea											-0.738486452	-4.30472623	-5.451649829	1.31E-05	0.006266807	3.259710645
chr18	35104534	-	cg14631706	NA	NA	NA	NA	NA	NA	chr18:35104533-35104942	Island	BRUNOL4;BRUNOL4;BRUNOL4;BRUNOL4	NM_001025088;NM_020180;NM_001025089;NM_001025087	Body;Body;Body;Body			TRUE	18:33358451-33358940				-0.589742124	-2.402548039	-5.449517168	1.32E-05	0.006288307	3.254806224
chr17	77397067	-	cg20296188	NA	NA	NA	NA	NA	NA		OpenSea	HRNBP3	NM_001082575	5'UTR			TRUE	17:74908662-74908996	17:77396694-77397905	Unclassified		-0.69197902	-2.222029071	-5.449473913	1.32E-05	0.006288307	3.254706748
chr17	78234294	-	cg06380459	NA	NA	NA	NA	NA	NA	chr17:78233888-78235283	Island	RNF213;RNF213	NM_020954;NM_020914	TSS1500;TSS1500				17:75848246-75849820				0.451473864	-2.206844621	5.448017318	1.32E-05	0.006304935	3.251356819
chrX	134138291	+	cg14544514	NA	NA	NA	NA	NA	NA	chrX:134138081-134138318	Island						TRUE	X:133965723-133966031	X:134137853-134138466	Promoter_Associated		0.579036763	-1.788103391	5.444634153	1.33E-05	0.006352308	3.243575376
chr3	155524191	+	cg24874638	NA	NA	NA	NA	NA	NA	chr3:155523740-155524174	S_Shore	C3orf33	NM_173657	TSS200					3:155523431-155524595	Promoter_Associated		0.408613006	-3.776886907	5.443682017	1.34E-05	0.006361049	3.241385236
chr1	113214053	+	cg22162597	rs1238	0.20319	NA	NA	NA	NA	chr1:113217475-113218097	N_Shelf	CAPZA1	NM_006135	3'UTR								-0.499108253	3.000578073	-5.443066767	1.34E-05	0.006364416	3.23996997
chr8	86132835	-	cg16427488	NA	NA	NA	NA	NA	NA	chr8:86132421-86133003	Island	C8orf59;C8orf59;C8orf59;C8orf59	NM_001099672;NM_001099670;NM_001099673;NM_001099671	TSS200;TSS200;TSS200;TSS200				8:86319842-86320255	8:86132157-86133505	Promoter_Associated		-0.599487441	-3.447226565	-5.442062485	1.34E-05	0.006367932	3.23765974
chr9	131084797	+	cg11980791	NA	NA	NA	NA	NA	NA	chr9:131084541-131085471	Island	COQ4;COQ4;TRUB2	NM_016035;NM_016035;NM_015679	5'UTR;1stExon;TSS200	high-CpG:130124566-130124989			9:130124274-130125404	9:131084216-131085786	Promoter_Associated		-0.941283563	-2.513818029	-5.44203873	1.34E-05	0.006367932	3.237605093
chr10	43634212	+	cg26674752	NA	NA	NA	NA	NA	NA	chr10:43632966-43634222	Island	CSGALNACT2	NM_018590	5'UTR				10:42952988-42954219				-1.561930989	-1.754778002	-5.440648799	1.35E-05	0.006383745	3.234407576
chr6	135818502	-	cg25946909	NA	NA	NA	NA	NA	NA	chr6:135818501-135819160	Island	AHI1;C6orf217;AHI1;AHI1;AHI1	NM_001134832;NR_026805;NM_001134831;NM_001134830;NM_017651	5'UTR;TSS1500;5'UTR;5'UTR;5'UTR				6:135860195-135860984	6:135817967-135819859	Promoter_Associated		-0.489097799	-3.353092453	-5.439807876	1.35E-05	0.006389574	3.232472961
chr5	56468858	+	cg07025471	rs73757311	0.020128	NA	NA	NA	NA	chr5:56469018-56470521	N_Shore	GPBP1;GPBP1	NM_001127235;NM_022913	TSS1500;TSS1500					5:56468757-56468948	Promoter_Associated		0.723870184	-2.31424697	5.439480019	1.35E-05	0.006389574	3.231718682
chr1	179846986	+	cg16054590	NA	NA	NA	NA	NA	NA	chr1:179846879-179847106	Island	TOR1AIP2;TOR1AIP2	NM_145034;NM_022347	TSS200;TSS200				1:178113503-178113729	1:179846680-179847259	Promoter_Associated	TRUE	0.614541786	-2.972326761	5.437746798	1.36E-05	0.006410994	3.227731015
chr12	31533413	+	ch.12.31424680R	NA	NA	NA	NA	NA	NA		OpenSea											-0.922512531	-3.868628201	-5.435220472	1.37E-05	0.006445337	3.221918161
chr10	21814388	-	cg22700691	NA	NA	NA	NA	NA	NA	chr10:21814786-21815716	N_Shore	C10orf140	NM_207371	5'UTR				10:21854284-21854473	10:21814386-21814599	Promoter_Associated		0.757775573	-1.589286836	5.430033915	1.38E-05	0.006523376	3.209982599
chr3	53079796	+	cg04504284	NA	NA	NA	NA	NA	NA	chr3:53078956-53081101	Island	SFMBT1;SFMBT1;SFMBT1	NM_016329;NM_001005159;NM_001005158	5'UTR;TSS1500;5'UTR				3:53053856-53056190	3:53079620-53080176	Promoter_Associated		0.700954829	-3.303559633	5.429182691	1.39E-05	0.006530768	3.208023497
chr2	42721154	-	cg00747290	NA	NA	NA	NA	NA	NA	chr2:42719784-42722166	Island	KCNG3;KCNG3;KCNG3;KCNG3	NM_172344;NM_133329;NM_133329;NM_172344	1stExon;1stExon;5'UTR;5'UTR	high-CpG:42574587-42574827			2:42573251-42575665	2:42720958-42721339	Promoter_Associated		0.62996864	-1.28979235	5.428531358	1.39E-05	0.006534888	3.206524403
chr19	8478169	-	cg17139369	NA	NA	NA	NA	NA	NA	chr19:8478005-8478226	Island	MARCH2;MARCH2;MARCH2	NM_001005415;NM_001005416;NM_016496	TSS200;TSS200;TSS200	high-CpG:8384147-8384216			19:8383920-8384476	19:8477727-8478477	Promoter_Associated		0.614001601	-2.824308884	5.426513351	1.40E-05	0.006551021	3.201879569
chr17	60501228	+	cg20275462	NA	NA	NA	NA	NA	NA	chr17:60501111-60501756	Island	METTL2A	NM_181725	TSS200				17:57854854-57855488	17:60500851-60502100	Promoter_Associated		-1.301189578	-2.939277769	-5.426444499	1.40E-05	0.006551021	3.201721087
chr1	62902255	-	cg17821473	NA	NA	NA	NA	NA	NA	chr1:62901651-62903667	Island	USP1;USP1;USP1	NM_001017416;NM_003368;NM_001017415	5'UTR;TSS200;5'UTR				1:62674215-62676023	1:62901893-62902751	Promoter_Associated		-0.564881604	-3.295247399	-5.426351904	1.40E-05	0.006551021	3.201507954
chr16	15489190	-	cg06405517	NA	NA	NA	NA	NA	NA	chr16:15489526-15490075	N_Shore	MPV17L;MPV17L	NM_001128423;NM_173803	TSS1500;TSS1500								-0.317899464	3.006485691	-5.424615932	1.40E-05	0.006569552	3.197511973
chr1	149858164	-	cg20774646	NA	NA	NA	NA	NA	NA	chr1:149857769-149859470	Island	HIST2H2BE;HIST2H2AC	NM_003528;NM_003517	1stExon;TSS1500				1:148124394-148125001	1:149858089-149858644	Promoter_Associated	TRUE	-0.840632662	-2.951120057	-5.424431591	1.40E-05	0.006569552	3.197087627
chr17	46692021	+	cg04453140	NA	NA	NA	NA	NA	NA	chr17:46691520-46692097	Island	HOXB8	NM_024016	1stExon				17:44046527-44047021	17:46689885-46692548	Unclassified	TRUE	-0.700461294	-2.340429296	-5.423910181	1.41E-05	0.00657159	3.195887349
chr17	2239526	+	cg00956010	NA	NA	NA	NA	NA	NA	chr17:2239630-2241547	N_Shore	TSR1;SGSM2;SGSM2	NM_018128;NM_001098509;NM_014853	Body;TSS1500;TSS1500				17:2186052-2188284	17:2239460-2240509	Promoter_Associated		-0.58726337	-2.204163241	-5.423052171	1.41E-05	0.006579205	3.193912173
chr10	102820489	-	cg02949340	NA	NA	NA	NA	NA	NA	chr10:102820488-102822874	Island	KAZALD1	NM_030929	TSS1500				10:102810162-102811897	10:102820351-102821086	Promoter_Associated		-1.074781521	-2.999849053	-5.422287923	1.41E-05	0.006585282	3.192152787
chr6	31325063	+	cg01035015	rs9266217	0.246112	NA	NA	NA	NA	chr6:31323946-31325211	Island	HLA-B	NM_005514	TSS200				6:31431926-31433121	6:31324761-31325506	Promoter_Associated		-0.562155971	-3.442227124	-5.421820836	1.41E-05	0.006586445	3.191077476
chr6	32938475	+	cg02270108	NA	NA	NA	NA	NA	NA	chr6:32939275-32940954	N_Shore	BRD2;BRD2	NM_001113182;NM_005104	TSS1500;5'UTR				6:33046358-33046932	6:32938253-32938873	Promoter_Associated	TRUE	0.407969031	-3.591738217	5.420833863	1.42E-05	0.006593264	3.188805238
chr16	30597112	+	cg06274917	NA	NA	NA	NA	NA	NA	chr16:30596487-30596900	S_Shore	ZNF785	NM_152458	TSS200	high-CpG:30504309-30504643			16:30503989-30504951	16:30596551-30597607	Promoter_Associated		-1.137450397	-3.128195723	-5.420616963	1.42E-05	0.006593264	3.188305871
chr10	134973605	-	cg17213496	rs187307787	0.0485	NA	NA	NA	NA	chr10:134973510-134974311	Island	KNDC1	NM_152643	TSS1500				10:134823310-134824511	10:134973240-134974816	Unclassified_Cell_type_specific		0.432175204	-3.644881351	5.418308771	1.43E-05	0.006625067	3.182991514
chr1	110881868	+	cg24341556	NA	NA	NA	NA	NA	NA	chr1:110880942-110882800	Island	RBM15	NM_022768	TSS200				1:110682369-110683486	1:110880806-110882218	Promoter_Associated		-0.436500331	-3.58509476	-5.417617447	1.43E-05	0.006630004	3.181399727
chr15	41851042	-	cg01050433	NA	NA	NA	NA	NA	NA	chr15:41851723-41851970	N_Shore	TYRO3	NM_006293	TSS200	high-CpG:39638284-39638927			15:39638321-39639262				0.460792433	-3.20792985	5.417148485	1.43E-05	0.00663124	3.180319907
chr6	83072768	+	cg01239708	NA	NA	NA	NA	NA	NA	chr6:83073416-83075319	N_Shore	TPBG;TPBG	NM_001166392;NM_006670	TSS1500;TSS200								0.422831288	-1.126232732	5.416316762	1.43E-05	0.006633085	3.178404761
chr6	33285642	-	cg24511325	NA	NA	NA	NA	NA	NA	chr6:33285367-33285617	S_Shore	ZBTB22;ZBTB22	NM_001145338;NM_005453	5'UTR;TSS200	high-CpG:33393490-33393856			6:33393203-33393887	6:33285022-33286180	Promoter_Associated		-0.649919164	-2.11149898	-5.416249393	1.43E-05	0.006633085	3.178249634
chr7	25902329	+	cg08115430	NA	NA	NA	NA	NA	NA	chr7:25902121-25902472	Island							7:25868457-25868997	7:25901795-25902614	Unclassified		-0.60622398	-2.9793482	-5.41583074	1.43E-05	0.006633502	3.177285607
chr10	70166207	-	cg02249930	NA	NA	NA	NA	NA	NA	chr10:70166206-70167342	Island	RUFY2;RUFY2	NM_001042417;NM_017987	Body;Body					10:70165953-70167547	Promoter_Associated		-0.756670115	-2.89152424	-5.415380845	1.44E-05	0.006634447	3.176249624
chr11	118272014	-	cg00261942	NA	NA	NA	NA	NA	NA	chr11:118272261-118272546	N_Shore	ATP5L	NM_006476	TSS200				11:117777166-117777315	11:118271806-118273074	Promoter_Associated	TRUE	-0.958376417	-2.602712444	-5.413286486	1.44E-05	0.006662914	3.171426667
chr8	65290109	-	cg02381539	NA	NA	NA	NA	NA	NA	chr8:65290108-65290946	Island							8:65451753-65453693				-0.825975228	-1.812962165	-5.412487503	1.45E-05	0.006669733	3.169586646
chr17	33905725	+	cg22770352	rs321599	0.446905	NA	NA	NA	NA	chr17:33905502-33905726	Island	PEX12	NM_000286	TSS200				17:30929372-30930114	17:33905229-33906047	Promoter_Associated		-0.390813563	-3.225284022	-5.411406956	1.45E-05	0.006681299	3.167098108
chr2	178483498	+	cg24334809	NA	NA	NA	NA	NA	NA	chr2:178483233-178483783	Island	TTC30A;TTC30A	NM_152275;NM_152275	1stExon;5'UTR				2:178191348-178192129	2:178483196-178484232	Promoter_Associated		-0.786234023	-2.799556349	-5.410768721	1.45E-05	0.006683492	3.165628181
chr4	120133661	-	cg26205341	NA	NA	NA	NA	NA	NA	chr4:120133564-120134289	Island	USP53	NM_019050	TSS200				4:120352754-120353737	4:120132874-120134776	Promoter_Associated		-0.635540404	-3.594944166	-5.410066892	1.46E-05	0.006683492	3.164011752
chr14	21131621	+	cg22895601	NA	NA	NA	NA	NA	NA		OpenSea							14:20201201-20201507	14:21131077-21132002	Promoter_Associated	TRUE	-0.814527822	-4.422379035	-5.40939898	1.46E-05	0.006683492	3.162473401
chr17	62340143	-	cg21352959	NA	NA	NA	NA	NA	NA	chr17:62339803-62340799	Island	TEX2	NM_018469	5'UTR				17:59693490-59694517	17:62339325-62341278	Promoter_Associated		-1.321533606	-1.695851046	-5.409347815	1.46E-05	0.006683492	3.162355555
chr19	8008081	+	cg05603623	NA	NA	NA	NA	NA	NA	chr19:8008049-8008964	Island	TIMM44	NM_006351	Body				19:7914006-7915200	19:8008068-8009450	Promoter_Associated		-0.893554734	-3.250868021	-5.409322081	1.46E-05	0.006683492	3.162296283
chr12	2162491	+	cg12282391	NA	NA	NA	NA	NA	NA	chr12:2163289-2163548	N_Shore	CACNA1C;CACNA1C;CACNA1C;CACNA1C;CACNA1C;CACNA1C;CACNA1C;CACNA1C;CACNA1C;CACNA1C;CACNA1C;CACNA1C;CACNA1C;CACNA1C;CACNA1C;CACNA1C;CACNA1C;CACNA1C;CACNA1C;CACNA1C;CACNA1C;CACNA1C;CACNA1C;CACNA1C;CACNA1C;CACNA1C;CACNA1C;CACNA1C;CACNA1C;CACNA1C;CACNA1C;CACNA1C;CACNA1C;CACNA1C;CACNA1C;CACNA1C;CACNA1C;CACNA1C;CACNA1C;CACNA1C;CACNA1C;CACNA1C;CACNA1C;CACNA1C;CACNA1C;CACNA1C	NM_001167625;NM_001129838;NM_001129834;NM_001129841;NM_001129841;NM_001129836;NM_001129842;NM_001129832;NM_001167623;NM_001167623;NM_001129833;NM_001129837;NM_001129840;NM_001129846;NM_001129829;NM_000719;NM_001129827;NM_001129834;NM_001129838;NM_001129844;NM_001129846;NM_001129831;NM_001129840;NM_001129842;NM_000719;NM_001167625;NM_199460;NM_001129835;NM_001129837;NM_001129827;NM_001129829;NM_00…	5'UTR;5'UTR;5'UTR;5'UTR;1stExon;1stExon;1stExon;5'UTR;5'UTR;1stExon;1stExon;1stExon;1stExon;1stExon;5'UTR;5'UTR;1stExon;1stExon;1stExon;1stExon;5'UTR;5'UTR;5'UTR;5'UTR;1stExon;1stExon;5'UTR;1stExon;5'UTR;5'UTR;1stExon;1stExon;1stExon;5'UTR;5'UTR;1stExon;5'UTR;1stExon;5'UTR;5'UTR;5'UTR;5'UTR;5'UTR;1stExon;1stExon;1stExon	high-CpG:2032031-2033453			12:2031806-2033872	12:2161534-2163460	Unclassified_Cell_type_specific		-0.394316801	-2.848907194	-5.407550621	1.47E-05	0.006699139	3.158216013
chr16	2581732	-	cg09466067	NA	NA	NA	NA	NA	NA	chr16:2581726-2582648	Island	CEMP1	NM_001048212	TSS1500				16:2521728-2522879	16:2581697-2582418	Promoter_Associated		0.507201458	-3.323442143	5.40729448	1.47E-05	0.006699139	3.157626014
chr2	86422857	+	cg21037570	NA	NA	NA	NA	NA	NA	chr2:86422068-86422858	Island	IMMT;IMMT;IMMT;IMMT;IMMT;IMMT	NM_001100170;NM_006839;NM_001100170;NM_001100169;NM_006839;NM_001100169	1stExon;1stExon;5'UTR;1stExon;5'UTR;5'UTR				2:86275580-86276369	2:86421838-86423121	Promoter_Associated	TRUE	-0.573055166	-3.493866275	-5.407224941	1.47E-05	0.006699139	3.157465834
chr5	95767768	+	cg10988336	NA	NA	NA	NA	NA	NA	chr5:95768874-95769080	N_Shore	PCSK1	NM_000439	Body			TRUE					-0.96863457	-2.405410957	-5.405302253	1.47E-05	0.006725056	3.153036881
chr4	99850258	-	cg08118646	NA	NA	NA	NA	NA	NA	chr4:99849305-99850552	Island	EIF4E;EIF4E;EIF4E	NM_001968;NM_001130678;NM_001130679	1stExon;TSS200;1stExon				4:100068343-100069439	4:99849883-99850639	Promoter_Associated		-1.488315024	-3.286149275	-5.404238072	1.48E-05	0.006728806	3.150585381
chr10	121356070	+	cg00306905	NA	NA	NA	NA	NA	NA	chr10:121355813-121356958	Island	TIAL1;TIAL1;TIAL1;TIAL1	NM_003252;NM_003252;NM_001033925;NM_001033925	1stExon;5'UTR;1stExon;5'UTR				10:121345342-121346948				0.518438687	-2.850826023	5.404156005	1.48E-05	0.006728806	3.150396324
chr5	121413143	+	cg08431704	NA	NA	NA	NA	NA	NA	chr5:121412500-121414077	Island	LOX	NM_002317	1stExon				5:121440453-121442184	5:121411964-121413213	Unclassified		-0.605268105	-2.210559181	-5.403917412	1.48E-05	0.006728806	3.149846675
chr9	34377402	-	cg07211377	NA	NA	NA	NA	NA	NA	chr9:34377401-34377610	Island	KIAA1161	NM_020702	TSS1500				9:34366473-34367598	9:34375888-34377722	Promoter_Associated		-0.740832903	-2.260042457	-5.403132575	1.48E-05	0.006729127	3.148038604
chr15	66994613	-	cg06757784	NA	NA	NA	NA	NA	NA	chr15:66993543-66996571	Island	SMAD6;SMAD6	NM_005585;NR_027654	TSS200;TSS200				15:64781276-64782046				0.639155151	-2.188267601	5.402953619	1.48E-05	0.006729127	3.147626325
chr3	49148793	+	ch.3.1045756F	NA	NA	NA	NA	NA	NA		OpenSea	USP19	NM_006677	Body								-0.596942138	-4.564109638	-5.402133969	1.49E-05	0.006729127	3.145737984
chr4	120222000	+	cg19974115	NA	NA	NA	NA	NA	NA	chr4:120221626-120222007	Island	C4orf3;C4orf3	NM_001170330;NM_001001701	Body;TSS200				4:120441054-120441558	4:120220925-120222315	Promoter_Associated	TRUE	-0.611670764	-3.901693464	-5.402051157	1.49E-05	0.006729127	3.145547195
chr3	138553774	+	cg21798964	NA	NA	NA	NA	NA	NA	chr3:138553159-138554078	Island				high-CpG:140036332-140036503			3:140035759-140036885	3:138553249-138553955	Promoter_Associated		0.550981458	-2.50113181	5.401935882	1.49E-05	0.006729127	3.145281615
chr1	91182731	-	cg06959142	NA	NA	NA	NA	NA	NA	chr1:91182509-91182857	Island	BARHL2	NM_020063	1stExon				1:90954500-90955393				-0.495596562	-1.832764432	-5.401579687	1.49E-05	0.006729127	3.144460976
chr3	167967220	-	cg16146432	rs28395217	0.049864	NA	NA	NA	NA	chr3:167967246-167968130	N_Shore	C3orf50	NR_021485	TSS200				3:169449281-169450798				0.748842216	-2.010374236	5.401197317	1.49E-05	0.006729127	3.14358002
chr21	38640479	-	cg13617248	NA	NA	NA	NA	NA	NA	chr21:38639235-38640491	Island	DSCR3	NM_006052	TSS1500				21:37561048-37562361	21:38639153-38640816	Promoter_Associated		0.66811984	-2.120167419	5.400538197	1.49E-05	0.006733783	3.142061419
chr2	204400194	+	cg23054112	NA	NA	NA	NA	NA	NA	chr2:204399490-204400179	S_Shore	RAPH1;RAPH1	NM_213589;NM_203365	TSS200;TSS200	high-CpG:204108268-204108529			2:204107665-204108850				0.730661032	-4.275011167	5.399881795	1.49E-05	0.006738402	3.140549047
chr19	46142574	-	cg03096975	NA	NA	NA	NA	NA	NA	chr19:46144872-46145631	N_Shelf	MIR330;EML2	NR_029886;NM_012155	TSS1500;Body				19:50834100-50834701	19:46141903-46142954	Promoter_Associated	TRUE	0.500416824	-3.62923245	5.399183922	1.50E-05	0.006738632	3.13894108
chr12	123011565	+	cg13516087	NA	NA	NA	NA	NA	NA	chr12:123011261-123011765	Island	KNTC1;RSRC2;RSRC2;RSRC2	NM_014708;NM_198262;NM_023012;NM_198261	TSS1500;TSS200;TSS200;TSS200				12:121577089-121578082	12:123011017-123012421	Promoter_Associated		-0.632067345	-2.95213461	-5.399101377	1.50E-05	0.006738632	3.138750886
chr13	58203798	-	cg08866608	NA	NA	NA	NA	NA	NA	chr13:58203586-58204322	Island					CDMR		13:57101588-57101840	13:58203375-58204464	Unclassified		0.475167653	-1.214027233	5.398711027	1.50E-05	0.006738759	3.137851463
chr2	128568322	-	cg21728825	NA	NA	NA	NA	NA	NA	chr2:128568321-128569064	Island	WDR33;WDR33;WDR33	NM_001006623;NM_001006622;NM_018383	5'UTR;5'UTR;5'UTR				2:128284706-128285400	2:128567836-128569667	Promoter_Associated		-0.504751222	-3.1408219	-5.397489634	1.50E-05	0.006753006	3.135037111
chr3	15643079	+	cg17998013	NA	NA	NA	NA	NA	NA	chr3:15642770-15643581	Island	HACL1;HACL1;BTD	NM_012260;NM_012260;NM_000060	1stExon;5'UTR;TSS200	high-CpG:15618036-15618113			3:15617657-15618578	3:15642653-15644229	Promoter_Associated		-0.935504572	-2.845443532	-5.396666432	1.51E-05	0.006760509	3.133140206
chr11	62358814	-	cg21643860	NA	NA	NA	NA	NA	NA	chr11:62358813-62359674	Island	TUT1	NM_022830	Body				11:62115363-62116236	11:62358451-62360269	Promoter_Associated		-0.831075113	-3.612705909	-5.396163278	1.51E-05	0.006762576	3.131980759
chr17	60005312	-	cg22048132	NA	NA	NA	NA	NA	NA	chr17:60004889-60005416	Island	INTS2;INTS2;INTS2	NM_020748;NM_020748;NR_026641	1stExon;5'UTR;Body				17:57359573-57360198	17:60004308-60005975	Promoter_Associated		-0.833206393	-3.011156677	-5.395067245	1.51E-05	0.006774756	3.129455035
chr2	68384793	-	cg09717987	NA	NA	NA	NA	NA	NA	chr2:68384184-68385241	Island	WDR92;PNO1	NM_138458;NM_020143	TSS200;TSS1500				2:68237697-68238807	2:68384073-68385407	Promoter_Associated		-0.846220272	-3.222158303	-5.39387618	1.52E-05	0.006787675	3.126710199
chr3	127310131	+	cg26501599	NA	NA	NA	NA	NA	NA	chr3:127308568-127310132	Island	TPRA1;TPRA1	NM_001136053;NM_001142646	TSS1500;TSS1500				3:128792399-128793087				0.587802879	-2.8221862	5.393548971	1.52E-05	0.006787675	3.125956119
chr14	23564641	-	cg25140501	NA	NA	NA	NA	NA	NA	chr14:23563978-23564724	Island	ACIN1;ACIN1;ACIN1;ACIN1;C14orf119;ACIN1;ACIN1	NM_001164814;NM_014977;NM_001164815;NM_001164815;NM_017924;NM_001164814;NM_014977	5'UTR;5'UTR;5'UTR;1stExon;TSS200;1stExon;1stExon				14:22633623-22634893	14:23563654-23565055	Promoter_Associated		-0.810410211	-4.218110208	-5.392990514	1.52E-05	0.006790721	3.124669087
chr17	7181894	+	cg11555339	rs8073449	0.022273	NA	NA	NA	NA	chr17:7184024-7185687	N_Shelf											0.389874743	0.726065671	5.391929243	1.52E-05	0.006798945	3.122223184
chr5	52095950	+	cg24074495	NA	NA	NA	NA	NA	NA	chr5:52095811-52096025	Island	ITGA1;PELO	NM_181501;NM_015946	Body;5'UTR	high-CpG:52131699-52131748			5:52131569-52132399	5:52095060-52096857	Promoter_Associated	TRUE	-0.623498261	-1.499509052	-5.391680222	1.52E-05	0.006798945	3.121649254
chr6	136571565	-	cg24251339	NA	NA	NA	NA	NA	NA	chr6:136571120-136571814	Island	FAM54A;FAM54A	NM_001099286;NM_138419	TSS200;TSS200				6:136612724-136613470	6:136571031-136572043	Promoter_Associated		0.514065886	-2.978849835	5.391222508	1.53E-05	0.006798945	3.120594325
chr4	99182555	+	cg12371169	NA	NA	NA	NA	NA	NA	chr4:99181509-99183199	Island	RAP1GDS1;RAP1GDS1;RAP1GDS1;RAP1GDS1;RAP1GDS1;RAP1GDS1;RAP1GDS1;RAP1GDS1;RAP1GDS1;RAP1GDS1;RAP1GDS1;RAP1GDS1	NM_001100430;NM_001100428;NM_001100426;NM_001100429;NM_021159;NM_001100427;NM_001100429;NM_001100427;NM_001100426;NM_001100428;NM_021159;NM_001100430	5'UTR;1stExon;5'UTR;1stExon;5'UTR;1stExon;5'UTR;5'UTR;1stExon;5'UTR;1stExon;1stExon	high-CpG:99401543-99401683			4:99400416-99402464				0.513296235	-3.775051816	5.390992573	1.53E-05	0.006798945	3.12006437
chr4	3867601	+	ch.4.3837399F	NA	NA	NA	NA	NA	NA		OpenSea											-1.200492116	-3.783084015	-5.390089836	1.53E-05	0.006807928	3.117983696
chr11	65554410	-	cg20718083	NA	NA	NA	NA	NA	NA	chr11:65553749-65555573	Island	OVOL1	NM_004561	TSS200			TRUE	11:65310172-65312328				-1.324117056	-3.283436741	-5.389225529	1.53E-05	0.006816269	3.115991531
chr3	42003234	-	cg04010712	NA	NA	NA	NA	NA	NA	chr3:42002932-42003728	Island	ULK4	NM_017886	5'UTR				3:41977814-41978969				-0.442264655	-3.298613349	-5.38788612	1.54E-05	0.006832797	3.112904169
chr14	74551505	-	cg18737667	NA	NA	NA	NA	NA	NA	chr14:74551326-74551706	Island	LIN52;ALDH6A1	NM_001024674;NM_005589	TSS200;TSS1500				14:73620746-73621529	14:74550629-74552293	Promoter_Associated		-0.82084336	-2.951881674	-5.387287947	1.54E-05	0.006833833	3.111525321
chr5	89854414	-	cg14798760	NA	NA	NA	NA	NA	NA	chr5:89854290-89854956	Island	GPR98;GPR98	NM_032119;NR_003149	TSS1500;TSS1500		DMR		5:89889994-89890736			TRUE	0.443047636	-2.610304848	5.387071734	1.54E-05	0.006833833	3.111026919
chr3	97483471	-	cg18264306	NA	NA	NA	NA	NA	NA	chr3:97483140-97483618	Island	ARL6;ARL6	NM_177976;NM_032146	TSS200;TSS200	high-CpG:98966064-98966328			3:98965831-98966560	3:97482916-97483858	Promoter_Associated	TRUE	-1.522775025	-2.867564342	-5.385821469	1.55E-05	0.006848886	3.108144815
chr5	52095495	-	cg12418686	NA	NA	NA	NA	NA	NA	chr5:52095811-52096025	N_Shore	ITGA1;PELO	NM_181501;NM_015946	Body;5'UTR				5:52131206-52131463	5:52095060-52096857	Promoter_Associated		-0.513061983	-4.166411702	-5.384495278	1.55E-05	0.006865291	3.105087542
chr3	88198517	-	cg10143842	NA	NA	NA	NA	NA	NA	chr3:88198514-88199513	Island	C3orf38	NM_173824	TSS1500				3:88281205-88281292	3:88198296-88200080	Promoter_Associated		-1.09077751	-3.579765677	-5.382476772	1.56E-05	0.006893753	3.100433991
chr10	21784432	+	cg22782929	NA	NA	NA	NA	NA	NA	chr10:21783198-21786420	Island	C10orf114	NM_001010911	3'UTR					10:21783947-21785057	Unclassified		-1.492920355	-3.5870008	-5.38138701	1.56E-05	0.006906167	3.097921466
chr2	87035620	-	cg17386466	NA	NA	NA	NA	NA	NA	chr2:87036600-87037001	N_Shore	CD8A	NM_001145873	TSS200			TRUE	2:86888146-86889339	2:87034495-87036237	Unclassified		-0.763372264	-1.839537032	-5.380847648	1.57E-05	0.006909025	3.096677891
chr11	208403	-	cg08409375	NA	NA	NA	NA	NA	NA	chr11:206975-209225	Island	RIC8A;BET1L;BET1L	NM_021932;NM_016526;NM_001098787	TSS200;TSS1500;TSS1500				11:197651-199771				-0.706384623	-2.93854639	-5.380119625	1.57E-05	0.006915176	3.094999293
chr1	45965727	+	cg09323228	rs3748644	0.011281	NA	NA	NA	NA	chr1:45965586-45966049	Island	CCDC163P;MMACHC	NM_001102601;NM_015506	TSS200;TSS200				1:45738174-45738655	1:45964910-45966192	Promoter_Associated		-0.905274683	-2.440852366	-5.378530427	1.58E-05	0.006935806	3.091334936
chr10	71561574	-	cg00971834	NA	NA	NA	NA	NA	NA	chr10:71561302-71562876	Island	COL13A1;COL13A1;COL13A1;COL13A1;COL13A1;COL13A1;COL13A1;COL13A1;COL13A1;COL13A1;COL13A1;COL13A1;COL13A1;COL13A1;COL13A1;COL13A1;COL13A1;COL13A1;COL13A1;COL13A1	NM_080811;NM_080804;NM_080812;NM_080806;NM_080814;NM_080808;NM_080803;NM_080799;NM_080800;NM_001130103;NM_080805;NM_080815;NM_080813;NM_080809;NM_080807;NM_080810;NM_080798;NM_080801;NM_080802;NM_005203	TSS200;TSS200;TSS200;TSS200;TSS200;TSS200;TSS200;TSS200;TSS200;TSS200;TSS200;TSS200;TSS200;TSS200;TSS200;TSS200;TSS200;TSS200;TSS200;TSS200				10:71231331-71231950				-0.791648412	-3.1903012	-5.378188615	1.58E-05	0.006935806	3.090546762
chr4	174255654	+	cg13515674	NA	NA	NA	NA	NA	NA	chr4:174254683-174256538	Island	HMGB2;HMGB2;HMGB2	NM_001130689;NM_001130688;NM_002129	TSS1500;TSS200;TSS200				4:174491238-174493144	4:174255434-174256104	Promoter_Associated		-0.736967381	-3.430228885	-5.377509971	1.58E-05	0.006941137	3.088981869
chr19	37958453	-	cg18244915	NA	NA	NA	NA	NA	NA	chr19:37959852-37960615	N_Shore	ZNF569	NM_152484	TSS200		DMR		19:42649527-42650556	19:37957507-37958736	Promoter_Associated		-0.757020063	-3.74583007	-5.376963449	1.58E-05	0.006942148	3.087721609
chr5	133968421	+	cg15385386	NA	NA	NA	NA	NA	NA	chr5:133968214-133968722	Island	SAR1B;SAR1B;SAR1B;SAR1B	NM_016103;NM_001033503;NM_001033503;NM_016103	5'UTR;5'UTR;1stExon;1stExon				5:133996088-133996595	5:133967952-133968833	Promoter_Associated		-0.517742971	-1.845855868	-5.37668947	1.58E-05	0.006942148	3.087089813
chr17	79604207	+	cg17520314	NA	NA	NA	NA	NA	NA	chr17:79603627-79603886	S_Shore	NPLOC4	NM_017921	TSS200				17:77214101-77214711	17:79603472-79604468	Promoter_Associated		0.705318655	-1.813627688	5.376333382	1.58E-05	0.006942148	3.086268667
chr20	50808336	-	cg03228312	NA	NA	NA	NA	NA	NA	chr20:50807798-50808825	Island	ZFP64;ZFP64;ZFP64;ZFP64;ZFP64;ZFP64;ZFP64;ZFP64	NM_018197;NM_199426;NM_199427;NM_018197;NM_022088;NM_199427;NM_022088;NM_199426	1stExon;1stExon;5'UTR;5'UTR;5'UTR;1stExon;1stExon;5'UTR	high-CpG:50241668-50241744			20:50240982-50242364	20:50807981-50808779	Promoter_Associated		0.480695366	-3.09578178	5.375335983	1.59E-05	0.006953089	3.083968584
chr20	44441064	+	cg13736875	rs73124742	0.02699	NA	NA	NA	NA	chr20:44440946-44441655	Island	UBE2C;UBE2C;UBE2C;UBE2C;UBE2C;UBE2C	NM_007019;NM_181801;NM_181803;NM_181799;NM_181800;NM_181802	TSS200;TSS1500;TSS200;TSS200;TSS200;TSS200				20:43874354-43875112	20:44440746-44442099	Promoter_Associated		-0.567020257	-3.71229935	-5.373438565	1.60E-05	0.006979862	3.079592761
chr7	65509572	+	cg04406873	NA	NA	NA	NA	NA	NA	chr7:65509074-65509594	Island											-0.696145688	-2.758848416	-5.372776095	1.60E-05	0.006984981	3.078064902
chr2	44363533	-	cg07993112	NA	NA	NA	NA	NA	NA		OpenSea						TRUE					0.496300653	2.199150924	5.372335238	1.60E-05	0.006986208	3.07704813
chr17	55333097	-	cg05856931	NA	NA	NA	NA	NA	NA	chr17:55333068-55334245	Island	MSI2;MSI2	NM_138962;NM_170721	TSS1500;TSS1500								-0.674982608	-3.300214324	-5.371093892	1.61E-05	0.007001429	3.074185065
chr19	57106501	+	cg17136126	NA	NA	NA	NA	NA	NA	chr19:57106575-57106896	N_Shore	ZNF71	NM_021216	TSS200		DMR			19:57105851-57107346	Unclassified		0.464850586	-3.011582293	5.370730186	1.61E-05	0.007001429	3.073346182
chr15	81558344	-	cg16553427	NA	NA	NA	NA	NA	NA		OpenSea	IL16	NM_172217	Body			TRUE		15:81558181-81559176	Unclassified	TRUE	0.452824304	-3.743935818	5.368919781	1.61E-05	0.007026882	3.069170343
chr7	7222021	-	cg18912981	rs740532	0.299817	NA	NA	NA	NA	chr7:7222020-7222974	Island	C1GALT1	NM_020156	TSS1500				7:7188416-7189499	7:7221285-7222858	Promoter_Associated		-0.505583116	-3.157626472	-5.367708382	1.62E-05	0.007036424	3.066376008
chr19	13110842	-	cg22983694	NA	NA	NA	NA	NA	NA	chr19:13112170-13112809	N_Shore	NFIX	NM_002501	Body								0.394958843	1.994387411	5.367642123	1.62E-05	0.007036424	3.066223165
chr6	33089397	-	cg23917817	rs3117028	0.238508	NA	NA	NA	NA		OpenSea	HLA-DPB2	NR_001435	Body								0.638055182	1.314053811	5.367204442	1.62E-05	0.007037641	3.065213533
chr20	55254362	+	ch.20.54687769F	NA	NA	NA	NA	NA	NA		OpenSea											-1.033555666	-3.316783334	-5.366513193	1.62E-05	0.007043342	3.063618944
chr13	113464041	-	cg22550869	NA	NA	NA	NA	NA	NA	chr13:113464191-113464413	N_Shore	ATP11A;ATP11A	NM_015205;NM_032189	Body;Body				13:112511887-112512540				-0.702981182	3.061034171	-5.365803007	1.63E-05	0.007043342	3.061980632
chr8	144594963	+	cg11631265	NA	NA	NA	NA	NA	NA		OpenSea	ZC3H3	NM_015117	Body			TRUE	8:144666079-144666143	8:144593978-144595883	Unclassified		0.648299641	-2.902683887	5.365551378	1.63E-05	0.007043342	3.061400144
chr1	243736307	+	cg24455383	NA	NA	NA	NA	NA	NA		OpenSea	AKT3;AKT3	NM_005465;NM_181690	Body;Body	low-CpG:241802910-241802960							-0.687763086	2.243955488	-5.365410469	1.63E-05	0.007043342	3.061075078
chr2	27886755	+	cg03876184	NA	NA	NA	NA	NA	NA	chr2:27886259-27887410	Island	SUPT7L;SLC4A1AP	NM_014860;NM_018158	TSS1500;1stExon	high-CpG:27740254-27740294			2:27740139-27740932	2:27885972-27887570	Promoter_Associated	TRUE	-1.584120949	-2.628803077	-5.36482556	1.63E-05	0.007047206	3.059725714
chr4	120549792	-	cg19191984	NA	NA	NA	NA	NA	NA	chr4:120548203-120550250	Island	PDE5A;PDE5A;PDE5A	NM_033430;NM_001083;NM_033437	TSS1500;1stExon;TSS1500				4:120769004-120769900	4:120549452-120550601	Promoter_Associated		0.35250918	-2.870252086	5.363758885	1.64E-05	0.007047681	3.05726486
chr13	50656090	-	cg02609781	NA	NA	NA	NA	NA	NA	chr13:50655281-50656408	Island	DLEU1;DLEU2	NR_002605;NR_002612	TSS1500;Body	high-CpG:49554089-49554211			13:49553120-49554449	13:50656067-50656752	Promoter_Associated		-1.243987778	-1.970087937	-5.363648771	1.64E-05	0.007047681	3.057010819
chr3	37034787	-	cg23658326	NA	NA	NA	NA	NA	NA	chr3:37034228-37035356	Island	EPM2AIP1;MLH1;MLH1;MLH1;MLH1;EPM2AIP1	NM_014805;NM_001167618;NM_001167617;NM_001167619;NM_000249;NM_014805	5'UTR;TSS1500;TSS1500;TSS1500;TSS200;1stExon				3:37008835-37010350	3:37033828-37035657	Unclassified		-1.311699919	-2.699108999	-5.363581091	1.64E-05	0.007047681	3.056854675
chr19	14529923	+	cg19398112	NA	NA	NA	NA	NA	NA	chr19:14529731-14530505	Island	DDX39	NM_005804	5'UTR	high-CpG:14390853-14391194			19:14390732-14391505	19:14529539-14530698	Unclassified		1.136665787	-0.769748873	5.363040754	1.64E-05	0.007047681	3.055608057
chrX	64754908	+	cg04388383	NA	NA	NA	NA	NA	NA	chrX:64754316-64754805	S_Shore	LAS1L;LAS1L;LAS1L	NM_001170649;NM_031206;NM_001170650	TSS1500;TSS1500;TSS1500				X:64670981-64671634	X:64754309-64755158	Promoter_Associated		-0.974560973	-1.814837565	-5.362967512	1.64E-05	0.007047681	3.055439077
chr14	24701991	+	cg01741121	rs3814815	0.102769	NA	NA	NA	NA	chr14:24701646-24701992	Island	GMPR2;GMPR2;GMPR2;GMPR2;NEDD8;GMPR2;GMPR2	NM_001002001;NM_001002000;NM_016576;NM_001002001;NM_006156;NM_001002002;NM_001002000	1stExon;5'UTR;TSS200;5'UTR;TSS1500;TSS200;1stExon				14:23770856-23772297	14:24701091-24702477	Promoter_Associated		-0.499407872	-3.56059893	-5.362444992	1.64E-05	0.007049926	3.054233539
chr17	41174539	+	cg16450103	NA	NA	NA	NA	NA	NA	chr17:41173821-41174436	S_Shore	VAT1	NM_006373	TSS200					17:41173112-41174681	Promoter_Associated		0.487654762	-3.056596561	5.362110945	1.64E-05	0.007049926	3.053462828
chr6	127664470	-	cg07547781	NA	NA	NA	NA	NA	NA	chr6:127664192-127664755	Island	ECHDC1;ECHDC1;ECHDC1;ECHDC1;ECHDC1	NM_001002030;NM_001105544;NM_001139510;NM_018479;NM_001105545	5'UTR;5'UTR;TSS1500;5'UTR;5'UTR	high-CpG:127706141-127706407			6:127705886-127706611	6:127663809-127665493	Promoter_Associated	TRUE	-0.410007408	-2.72531139	-5.36141968	1.65E-05	0.007055733	3.051867915
chr2	217497892	+	cg05414479	NA	NA	NA	NA	NA	NA	chr2:217497811-217498847	Island	IGFBP2	NM_000597	TSS1500				2:217205963-217207411			TRUE	-0.587095183	-3.586316544	-5.360118318	1.65E-05	0.007072417	3.048865256
chr10	74079535	-	cg04734286	NA	NA	NA	NA	NA	NA	chr10:74079336-74079861	Island							10:73749343-73749867	10:74079026-74080063	Promoter_Associated	TRUE	0.666677602	-4.447406033	5.357771803	1.66E-05	0.007107844	3.043450743
chr1	13884275	+	cg06949728	NA	NA	NA	NA	NA	NA	chr1:13881410-13881612	S_Shelf											0.415964058	1.844003791	5.356252588	1.67E-05	0.007128578	3.039944963
chr22	41843125	-	cg11173202	NA	NA	NA	NA	NA	NA	chr22:41842383-41843919	Island	TOB2	NM_016272	TSS200				22:40172215-40174136	22:41842614-41843305	Promoter_Associated	TRUE	0.628717916	-3.235706282	5.3555465	1.67E-05	0.007128898	3.038315511
chr22	24552132	+	cg02706110	NA	NA	NA	NA	NA	NA	chr22:24551813-24552696	Island	CABIN1	NM_012295	Body				22:22881858-22882911				0.447847652	-3.198685561	5.355508753	1.67E-05	0.007128898	3.0382284
chr11	115374739	+	cg10043753	NA	NA	NA	NA	NA	NA	chr11:115373574-115375881	Island	CADM1;CADM1	NM_001098517;NM_014333	Body;Body		DMR		11:114878574-114880005	11:115374453-115375805	Unclassified	TRUE	-0.500651598	-2.860911107	-5.355065894	1.67E-05	0.007130343	3.037206385
chr9	136399808	-	cg25580018	NA	NA	NA	NA	NA	NA	chr9:136399367-136400274	Island	ADAMTSL2;ADAMTSL2	NM_001145320;NM_014694	5'UTR;TSS200			TRUE	9:135389203-135390014				0.384893004	-3.264467369	5.354260838	1.68E-05	0.007138307	3.035348461
chr12	72233552	-	cg00716604	NA	NA	NA	NA	NA	NA	chr12:72233323-72233635	Island	TBC1D15;TBC1D15;TBC1D15;TBC1D15;TBC1D15	NM_001146213;NM_001146214;NR_027449;NM_022771;NM_001146214	1stExon;5'UTR;Body;1stExon;1stExon	high-CpG:70519785-70519852			12:70519507-70520116	12:72233167-72234229	Promoter_Associated	TRUE	-1.104891669	-3.833546201	-5.353376841	1.68E-05	0.007140568	3.033308297
chr10	44144043	+	cg06694283	NA	NA	NA	NA	NA	NA	chr10:44143856-44144698	Island	ZNF32;ZNF32;ZNF32	NM_001005368;NM_001005368;NM_006973	5'UTR;1stExon;5'UTR				10:43463746-43464704				0.431952159	-2.984203175	5.35332724	1.68E-05	0.007140568	3.033193821
chr13	103452556	-	cg06518779	NA	NA	NA	NA	NA	NA	chr13:103450877-103453216	Island	BIVM;KDELC1;BIVM	NM_001159596;NM_024089;NM_017693	5'UTR;TSS1500;5'UTR					13:103452498-103452877	Promoter_Associated		-0.677632365	-2.816939995	-5.353050721	1.68E-05	0.007140568	3.032555632
chr7	128695169	-	cg27049201	NA	NA	NA	NA	NA	NA	chr7:128694513-128695357	Island	LOC286016;TNPO3;TNPO3	NR_002187;NM_012470;NM_012470	TSS200;1stExon;5'UTR	high-CpG:128481806-128482465			7:128481729-128482636	7:128694330-128695715	Promoter_Associated		-0.440522045	-2.478944586	-5.350899338	1.69E-05	0.007166161	3.027590164
chr20	39969385	-	cg26289871	NA	NA	NA	NA	NA	NA	chr20:39968607-39968860	S_Shore	LPIN3	NM_022896	TSS200			TRUE	20:39402470-39402924	20:39968185-39969763	Unclassified		0.574112461	-2.630093899	5.350796919	1.69E-05	0.007166161	3.027353768
chr2	157257010	+	cg10816903	NA	NA	NA	NA	NA	NA	chr2:157256808-157257111	Island							2:156965055-156965357			TRUE	0.484353027	-3.525690151	5.350549928	1.69E-05	0.007166161	3.026783677
chr1	110091162	-	cg20166438	rs74113937	0.017841	NA	NA	NA	NA	chr1:110091039-110091590	Island	GNAI3	NM_006496	TSS200				1:109892235-109893251	1:110090582-110091860	Promoter_Associated		-0.524691709	-3.139510663	-5.349471893	1.70E-05	0.007175858	3.024295362
chr11	4115532	-	cg22027985	rs11030918	0.262633	NA	NA	NA	NA	chr11:4115689-4116489	N_Shore	RRM1	NM_001033	TSS1500				11:4072102-4072223	11:4115299-4116966	Promoter_Associated		-0.540305841	-2.435544961	-5.348946159	1.70E-05	0.007175858	3.02308183
chr15	73345745	-	cg02356600	NA	NA	NA	NA	NA	NA	chr15:73343779-73345369	S_Shore	NEO1	NM_002499	Body				15:71132660-71132816	15:73345295-73345936	Promoter_Associated		0.651930344	-3.394989717	5.348935027	1.70E-05	0.007175858	3.023056135
chr19	7598922	+	cg09554789	NA	NA	NA	NA	NA	NA	chr19:7598413-7601008	Island	PNPLA6;PNPLA6;PNPLA6;PNPLA6	NM_001166112;NM_001166111;NM_001166113;NM_006702	TSS1500;TSS1500;TSS1500;TSS200				19:7504882-7505397	19:7598742-7599159	Promoter_Associated		-1.105506838	-2.381645567	-5.348001256	1.70E-05	0.007186266	3.020900693
chr12	32112939	+	cg20033071	NA	NA	NA	NA	NA	NA	chr12:32112161-32112833	S_Shore	C12orf35	NM_018169	5'UTR				12:32004206-32004395	12:32111754-32113413	Promoter_Associated		0.467367204	-3.531481123	5.346520076	1.71E-05	0.007206635	3.017481511
chr17	34058968	-	cg14622441	NA	NA	NA	NA	NA	NA	chr17:34058549-34058778	S_Shore	RASL10B	NM_033315	5'UTR	high-CpG:31082791-31083134			17:31082692-31083421	17:34058297-34059517	Unclassified_Cell_type_specific		0.754909628	-1.102877039	5.345526426	1.71E-05	0.007206715	3.015187652
chr1	146714230	-	cg08719467	rs72997590	0.017841	NA	NA	NA	NA	chr1:146714089-146715278	Island	CHD1L	NM_004284	TSS200				1:145180693-145181601	1:146713508-146715451	Promoter_Associated		0.664438138	-2.191876492	5.345486864	1.71E-05	0.007206715	3.015096321
chr5	170763967	-	cg07682041	NA	NA	NA	NA	NA	NA		OpenSea					DMR	TRUE	5:170696546-170696581	5:170762878-170764727	Unclassified		0.798491125	-1.442840987	5.345442141	1.71E-05	0.007206715	3.014993075
chrX	11129336	+	cg16510200	NA	NA	NA	NA	NA	NA	chrX:11129276-11129758	Island	HCCS;HCCS	NM_005333;NM_001122608	TSS200;TSS200	high-CpG:11039196-11039393			X:11039218-11039679	X:11129102-11130105	Promoter_Associated	TRUE	0.97636424	-2.688678976	5.344648336	1.72E-05	0.007209678	3.013160499
chr1	200004265	+	cg16046444	NA	NA	NA	NA	NA	NA	chr1:200004474-200004933	N_Shore	NR5A2;NR5A2	NM_205860;NM_003822	Body;Body		DMR	TRUE				TRUE	0.483893276	-2.588731444	5.344248055	1.72E-05	0.007209678	3.012236392
chr2	161253423	-	cg06913345	rs116630588	0.133663	NA	NA	NA	NA		OpenSea	RBMS1;RBMS1	NM_002897;NM_016836	Body;Body			TRUE					0.283815062	2.780417106	5.344128218	1.72E-05	0.007209678	3.011959729
chr10	38301786	+	cg23088989	NA	NA	NA	NA	NA	NA	chr10:38299490-38300099	S_Shore	ZNF33A;ZNF33A	NM_006954;NM_006974	Body;Body								0.33134896	0.852497998	5.343633472	1.72E-05	0.007209678	3.010817514
chrX	3631824	+	cg18626098	NA	NA	NA	NA	NA	NA	chrX:3630732-3631962	Island	PRKX	NM_005044	TSS200				X:3640353-3641947				0.611490712	-1.608459242	5.343496458	1.72E-05	0.007209678	3.010501188
chr5	141061943	-	cg00992297	rs73287735	0.063944	NA	NA	NA	NA		OpenSea	ARAP3	NM_022481	TSS200	high-CpG:141041828-141042333			5:141041632-141042252	5:141061247-141063030	Unclassified		-0.911872775	-2.711852271	-5.343091148	1.72E-05	0.007210583	3.009565435
chr19	54372610	+	cg11418112	NA	NA	NA	NA	NA	NA	chr19:54371854-54372990	Island	MYADM;MYADM;MYADM;MYADM;MYADM	NM_001020818;NM_138373;NM_001020819;NM_001020820;NM_001020821	TSS200;5'UTR;5'UTR;5'UTR;TSS200		DMR		19:59063667-59064802	19:54372488-54373050	Promoter_Associated		0.4828529	-2.628503472	5.341303324	1.73E-05	0.007236675	3.00543766
chr1	149858211	+	cg05457941	NA	NA	NA	NA	NA	NA	chr1:149857769-149859470	Island	HIST2H2BE;HIST2H2AC;HIST2H2BE	NM_003528;NM_003517;NM_003528	1stExon;TSS1500;5'UTR				1:148124394-148125001	1:149858089-149858644	Promoter_Associated		-0.884741736	-3.654456258	-5.340339741	1.74E-05	0.007244388	3.003212809
chr7	42971699	-	cg25649203	NA	NA	NA	NA	NA	NA	chr7:42971634-42972299	Island	MRPL32;PSMA2	NM_031903;NM_002787	TSS1500;Body				7:42937868-42938770	7:42971008-42972357	Promoter_Associated		-0.790721054	-2.150215537	-5.340171367	1.74E-05	0.007244388	3.002824037
chr1	154909930	+	cg22946670	NA	NA	NA	NA	NA	NA	chr1:154908962-154909931	Island	PMVK	NM_006556	TSS1500				1:153175587-153176581	1:154908750-154910438	Promoter_Associated		-0.674791892	-3.228835649	-5.338821529	1.74E-05	0.007262597	2.999707205
chr7	89749020	+	cg20137237	rs17136336	0.07079	NA	NA	NA	NA	chr7:89747892-89749036	Island	DPY19L2P4	NR_003551	Body				7:89586214-89587056				-0.855047563	-1.839941561	-5.337938636	1.75E-05	0.007267254	2.997668489
chr1	209957739	-	cg10313675	NA	NA	NA	NA	NA	NA	chr1:209957721-209958167	Island	C1orf74;C1orf74	NM_152485;NM_152485	5'UTR;1stExon			TRUE	1:208024345-208024790	1:209957547-209958424	Unclassified		-0.736487399	-3.023522046	-5.337859808	1.75E-05	0.007267254	2.997486463
chr11	107879431	+	cg00047050	NA	NA	NA	NA	NA	NA	chr11:107879500-107880398	N_Shore	CUL5;CUL5	NM_003478;NM_003478	5'UTR;1stExon					11:107878958-107880647	Promoter_Associated		0.507643193	-2.254996184	5.335235108	1.76E-05	0.007303368	2.991425299
chr10	88471748	-	cg01657744	NA	NA	NA	NA	NA	NA	chr10:88470905-88471934	Island	LDB3;LDB3;LDB3	NM_001080114;NM_007078;NM_001171610	Body;Body;Body					10:88471720-88472064	Promoter_Associated		-0.496360656	-3.408400582	-5.335093722	1.76E-05	0.007303368	2.991098786
chr21	45209507	+	cg14757344	NA	NA	NA	NA	NA	NA	chr21:45209221-45209880	Island	RRP1;RRP1	NM_003683;NM_003683	1stExon;5'UTR	high-CpG:44033826-44033951			21:44033650-44034331	21:45208890-45210213	Promoter_Associated		0.661599579	-2.462216045	5.334835157	1.76E-05	0.007303368	2.990501654
chr5	10354198	-	cg02179112	NA	NA	NA	NA	NA	NA	chr5:10353400-10354512	Island	6-Mar	NM_005885	Body				5:10406101-10407568	5:10352995-10354921	Promoter_Associated		0.327558682	-2.826686007	5.333591551	1.77E-05	0.007319803	2.987629591
chr17	73029361	+	cg17258816	NA	NA	NA	NA	NA	NA	chr17:73030676-73031160	N_Shore					RDMR						0.737369136	-0.900578887	5.33218617	1.77E-05	0.007339274	2.984383766
chr7	104653783	-	cg17872999	NA	NA	NA	NA	NA	NA	chr7:104653119-104654966	Island	MLL5;LOC100216545;MLL5	NM_182931;NR_024586;NM_018682	TSS1500;Body;TSS1500	high-CpG:104440066-104441798			7:104440192-104442879	7:104652742-104655716	Promoter_Associated		-0.931266265	-3.163805382	-5.330344736	1.78E-05	0.007361051	2.980130608
chr1	100732290	-	cg26661897	NA	NA	NA	NA	NA	NA	chr1:100731632-100731999	S_Shore	RTCD1;RTCD1	NM_001130841;NM_003729	Body;Body				1:100504180-100504891	1:100731203-100732324	Unclassified		0.497672295	-3.31038261	5.330055511	1.78E-05	0.007361051	2.979462561
chr6	168197667	-	cg00228390	rs147327980	0.011	NA	NA	NA	NA	chr6:168197142-168198164	Island	C6orf123	NR_026773	TSS200								-0.87268952	-3.889081214	-5.329957423	1.78E-05	0.007361051	2.979235996
chr5	171710114	+	cg07578410	rs115910681	0.021267	NA	NA	NA	NA	chr5:171710180-171710713	N_Shore	UBTD2	NM_152277	Body				5:171642555-171644315	5:171709806-171710355	Unclassified		0.714348	-2.598375575	5.328880976	1.79E-05	0.007374168	2.976749572
chrX	47342663	-	cg04575501	rs61170784	0.036769	NA	NA	NA	NA	chrX:47341887-47342697	Island	ZNF41;ZNF41	NM_007130;NM_153380	TSS1500;TSS1500				X:47226884-47227641	X:47341392-47343116	Promoter_Associated		0.39887118	-2.239987571	5.328550427	1.79E-05	0.007374168	2.975986035
chr10	77055082	+	cg15254876	rs12217757	0.028212	NA	NA	NA	NA	chr10:77054582-77054929	S_Shore							10:76724458-76725203	10:77054390-77055635	Promoter_Associated_Cell_type_specific		0.91286617	-2.515725539	5.326364515	1.80E-05	0.007408394	2.970936579
chr6	52794869	+	cg11585357	NA	NA	NA	NA	NA	NA		OpenSea						TRUE					-0.388781832	3.434890102	-5.324549598	1.81E-05	0.007416907	2.966743832
chr5	7289734	-	cg15656347	NA	NA	NA	NA	NA	NA	chr5:7289733-7290153	Island							5:7342734-7343234			TRUE	0.432820825	1.037495647	5.324470793	1.81E-05	0.007416907	2.966561774
chr1	111889271	-	cg07124668	NA	NA	NA	NA	NA	NA	chr1:111889138-111889539	Island	C1orf88;C1orf88	NM_181643;NM_181643	1stExon;5'UTR				1:111690207-111691030	1:111888657-111889629	Promoter_Associated	TRUE	-0.639258021	-2.045907913	-5.323788002	1.81E-05	0.007416907	2.964984347
chr3	40498640	-	cg05489143	NA	NA	NA	NA	NA	NA	chr3:40498639-40499260	Island	RPL14;RPL14	NM_003973;NM_001034996	TSS200;TSS200					3:40498251-40499279	Promoter_Associated		-1.600279437	-1.723456867	-5.323683911	1.81E-05	0.007416907	2.964743865
chr12	57082442	+	cg07281688	NA	NA	NA	NA	NA	NA	chr12:57081290-57082445	Island	PTGES3	NM_006601	TSS1500				12:55367388-55369065	12:57081750-57082669	Promoter_Associated		-1.041504404	-3.203552868	-5.323326802	1.81E-05	0.007416907	2.963918832
chr3	185827293	-	cg06787431	NA	NA	NA	NA	NA	NA	chr3:185825462-185827003	S_Shore	ETV5	NM_004454	TSS1500				3:187309953-187310189	3:185826756-185827307	Promoter_Associated		-1.106333088	-2.849223728	-5.322875646	1.81E-05	0.007416907	2.962876506
chr17	66508098	-	cg06417522	NA	NA	NA	NA	NA	NA	chr17:66507790-66508956	Island	PRKAR1A;PRKAR1A;PRKAR1A	NM_002734;NM_212472;NM_212471	TSS1500;TSS1500;TSS200	high-CpG:64019693-64020506			17:64019398-64021139				-0.522386983	-3.226564955	-5.322832636	1.81E-05	0.007416907	2.962777137
chr1	37453448	+	ch.1.1187063R	NA	NA	NA	NA	NA	NA		OpenSea	GRIK3	NM_000831	Body								-0.633302762	-4.325041004	-5.322830936	1.81E-05	0.007416907	2.962773209
chr4	25861586	-	cg21436413	rs114987678	0.012598	NA	NA	NA	NA	chr4:25863760-25864845	N_Shelf	SEL1L3	NM_015187	Body		DMR			4:25861124-25861824	Promoter_Associated_Cell_type_specific		0.447643004	-3.321463697	5.322772614	1.81E-05	0.007416907	2.962638464
chr7	23221979	+	cg19941686	NA	NA	NA	NA	NA	NA	chr7:23221406-23221980	Island	NUPL2	NM_007342	Body					7:23221103-23222273	Promoter_Associated		-0.64831231	-3.523889012	-5.322066609	1.82E-05	0.007423628	2.961007312
chr11	94226991	-	cg17514420	rs1805363	0.033867	NA	NA	NA	NA	chr11:94226672-94227412	Island	MRE11A;MRE11A;ANKRD49;MRE11A;MRE11A	NM_005591;NM_005591;NM_017704;NM_005590;NM_005590	5'UTR;1stExon;TSS200;1stExon;5'UTR	high-CpG:93866608-93866689			11:93866174-93867044	11:94226420-94227691	Promoter_Associated		-0.651080739	-2.989852238	-5.321306478	1.82E-05	0.007427301	2.959251062
chr17	27181995	-	cg26887302	NA	NA	NA	NA	NA	NA	chr17:27181979-27182319	Island	ERAL1	NM_005702	TSS200				17:24206106-24206445	17:27181359-27182417	Promoter_Associated		-1.368979496	-2.634261137	-5.320839411	1.82E-05	0.007427301	2.958171902
chr19	59085030	-	cg14986359	rs190930703	0.0119	NA	NA	NA	NA	chr19:59084201-59085059	Island	MZF1;MZF1;LOC100131691	NM_003422;NM_198055;NR_027334	TSS200;TSS200;Body				19:63775738-63777072	19:59083798-59085219	Promoter_Associated		-1.5896501	-3.052534356	-5.320831455	1.82E-05	0.007427301	2.958153519
chr17	49230692	-	cg04380669	NA	NA	NA	NA	NA	NA	chr17:49230686-49231247	Island	NME1;NME1;NME1-NME2	NM_198175;NM_000269;NM_001018136	TSS1500;TSS1500;TSS1500				17:46585686-46586395	17:49230174-49231782	Promoter_Associated		-0.801565025	-3.526699998	-5.319581513	1.83E-05	0.007444263	2.955265437
chr3	192958726	-	cg08376864	NA	NA	NA	NA	NA	NA	chr3:192958709-192959373	Island	MGC2889;HRASLS	NR_026877;NM_020386	TSS1500;TSS200		DMR		3:194441404-194442067			TRUE	-0.858948751	-2.478282961	-5.31859317	1.83E-05	0.007450688	2.952981712
chr12	94853994	-	cg07118243	NA	NA	NA	NA	NA	NA	chr12:94853336-94854307	Island	CCDC41;CCDC41;LOC144486	NM_016122;NM_001042399;NR_027035	TSS1500;TSS1500;Body				12:93377468-93378396	12:94853227-94854476	Promoter_Associated		0.361538014	-3.119286224	5.318549014	1.83E-05	0.007450688	2.952879681
chr17	49230788	+	cg15660466	NA	NA	NA	NA	NA	NA	chr17:49230686-49231247	Island	NME1;NME1-NME2;NME1	NM_000269;NM_001018136;NM_198175	TSS200;TSS200;TSS200				17:46585686-46586395	17:49230174-49231782	Promoter_Associated		-0.679678495	-3.051580835	-5.317953599	1.84E-05	0.00745293	2.951503839
chr14	58764804	-	cg17323045	NA	NA	NA	NA	NA	NA	chr14:58764507-58764961	Island	FLJ31306;FLJ31306;ARID4A;ARID4A;ARID4A	NR_029435;NR_029434;NM_002892;NM_023000;NM_023001	Body;Body;TSS1500;TSS1500;TSS1500				14:57833941-57834769	14:58764494-58765441	Promoter_Associated		-0.683973478	-2.533672316	-5.317740454	1.84E-05	0.00745293	2.951011313
chr1	28415004	+	cg22760576	rs2050788	0.135309	NA	NA	NA	NA	chr1:28415098-28415312	N_Shore	EYA3	NM_001990	5'UTR				1:28287342-28287940	1:28414333-28415567	Promoter_Associated		-0.418949052	-3.867528107	-5.317206143	1.84E-05	0.007456505	2.949776633
chr7	92464891	-	cg23271606	NA	NA	NA	NA	NA	NA	chr7:92462201-92466387	Island	CDK6	NM_001145306	5'UTR				7:92302817-92303040			TRUE	-0.918935788	-2.409829838	-5.316374558	1.84E-05	0.007465685	2.947854973
chr5	121297505	-	cg05531284	NA	NA	NA	NA	NA	NA	chr5:121297504-121297895	Island	SRFBP1	NM_152546	TSS200				5:121325218-121325874	5:121297082-121298537	Promoter_Associated		-0.931962529	-3.76205757	-5.315405134	1.85E-05	0.007473324	2.945614721
chr16	30621987	+	cg10185519	NA	NA	NA	NA	NA	NA	chr16:30621000-30621826	S_Shore	ZNF689	NM_138447	TSS1500					16:30620574-30622160	Promoter_Associated		-1.207029287	-2.702669314	-5.315212105	1.85E-05	0.007473324	2.94516864
chr17	38375459	-	cg11971478	NA	NA	NA	NA	NA	NA	chr17:38375440-38375836	Island	WIPF2	NM_133264	TSS200				17:35628939-35629676	17:38374696-38376450	Promoter_Associated		-0.677281037	-3.973872495	-5.314664045	1.85E-05	0.007473324	2.94390208
chr10	25305695	+	cg07834476	NA	NA	NA	NA	NA	NA	chr10:25305318-25306024	Island	ENKUR;THNSL1	NM_145010;NM_024838	TSS1500;5'UTR				10:25345333-25346049	10:25304724-25306646	Promoter_Associated		-0.610081459	-3.81238075	-5.31459665	1.85E-05	0.007473324	2.943746331
chr3	15643111	-	cg17308959	NA	NA	NA	NA	NA	NA	chr3:15642770-15643581	Island	HACL1;HACL1;BTD	NM_012260;NM_012260;NM_000060	1stExon;5'UTR;TSS200				3:15617657-15618578	3:15642653-15644229	Promoter_Associated		-0.567942796	-3.021156094	-5.313012517	1.86E-05	0.00749296	2.940085281
chr19	4867785	-	cg07814697	NA	NA	NA	NA	NA	NA		OpenSea	PLIN3;PLIN3;PLIN3	NM_005817;NM_001164189;NM_001164194	TSS200;TSS200;TSS200				19:4818327-4819080	19:4866531-4868189	Promoter_Associated		0.60212099	-2.9736039	5.312872204	1.86E-05	0.00749296	2.939760998
chr11	118271996	-	cg12406460	NA	NA	NA	NA	NA	NA	chr11:118272261-118272546	N_Shore	ATP5L	NM_006476	TSS200				11:117777166-117777315	11:118271806-118273074	Promoter_Associated	TRUE	-0.628608712	-3.728506922	-5.312444446	1.86E-05	0.007494585	2.938772379
chr19	49140157	-	cg16740905	NA	NA	NA	NA	NA	NA	chr19:49140156-49141131	Island	SEC1;DBP	NR_004401;NM_001352	TSS1500;1stExon				19:53831559-53832990	19:49139930-49141772	Promoter_Associated		0.480380186	-2.60557042	5.310443472	1.87E-05	0.007522512	2.934147614
chr16	81129369	-	cg08529259	NA	NA	NA	NA	NA	NA	chr16:81129361-81130218	Island	GCSH;GCSH;LOC100329108	NM_004483;NR_033249;NR_033247	Body;Body;Body				16:79686863-79687744	16:81129302-81130578	Promoter_Associated		-0.528515021	-3.337288512	-5.310287825	1.87E-05	0.007522512	2.93378786
chr5	77656318	-	cg24151027	rs111448925	0.032937	NA	NA	NA	NA	chr5:77655917-77656997	Island	SCAMP1	NM_004866	TSS200				5:77691470-77692753	5:77655689-77656589	Promoter_Associated		0.66028727	-2.44841199	5.30984312	1.87E-05	0.007524483	2.932759984
chr8	22551274	+	cg25811575	NA	NA	NA	NA	NA	NA	chr8:22547486-22553427	Island	EGR3	NM_004430	TSS1500				8:22603167-22609289				-0.532486219	-3.125036415	-5.308374657	1.88E-05	0.00754593	2.92936572
chr19	1438247	+	cg24337600	rs73920486	0.011436	NA	NA	NA	NA	chr19:1438287-1438869	N_Shore	RPS15	NM_001018	TSS200				19:1389056-1390112	19:1437881-1439369	Promoter_Associated		0.382750133	-3.176982594	5.307254797	1.89E-05	0.00756079	2.926777118
chr16	53737924	-	cg27021131	NA	NA	NA	NA	NA	NA	chr16:53737617-53738235	Island	RPGRIP1L;RPGRIP1L;FTO;FTO	NM_001127897;NM_015272;NM_001080432;NM_001080432	TSS200;TSS200;1stExon;5'UTR				16:52295243-52295736	16:53737216-53738614	Promoter_Associated		-0.414276758	-3.508898123	-5.30658991	1.89E-05	0.007564191	2.92524016
chr22	41986335	-	cg15226170	NA	NA	NA	NA	NA	NA	chr22:41985525-41986045	S_Shore	PMM1	NM_002676	TSS1500					22:41985370-41986442	Promoter_Associated		0.568656238	-2.029430223	5.306373771	1.89E-05	0.007564191	2.924740523
chr7	155828322	+	cg09630090	rs4716975	0.305162	NA	NA	NA	NA		OpenSea							7:155520964-155521133				0.366013362	1.145932262	5.306057536	1.89E-05	0.007564191	2.924009494
chr1	214776326	-	cg10379951	rs78987356	0.012587	NA	NA	NA	NA	chr1:214776256-214776935	Island	CENPF	NM_016343	TSS1500				1:212842880-212843642	1:214775766-214777248	Promoter_Associated		-0.630662312	-3.898770992	-5.305462524	1.89E-05	0.007569077	2.922634005
chr8	22298246	-	cg17260383	NA	NA	NA	NA	NA	NA	chr8:22298112-22299142	Island	PPP3CC	NM_005605	TSS1500				8:22353807-22355264	8:22298237-22298882	Promoter_Associated		0.53138906	-1.368656787	5.304902551	1.90E-05	0.007569278	2.921339491
chr6	27858637	+	cg17718302	NA	NA	NA	NA	NA	NA	chr6:27858166-27858564	S_Shore	HIST1H3J	NM_003535	TSS200					6:27858464-27858810	Promoter_Associated	TRUE	-0.856732708	-3.347034501	-5.304774722	1.90E-05	0.007569278	2.921043978
chr5	76383162	+	cg16587974	NA	NA	NA	NA	NA	NA	chr5:76382727-76383167	Island	LOC728723;ZBED3	NR_024398;NM_032367	Body;TSS200	high-CpG:76418661-76418937			5:76418272-76418923	5:76382199-76383564	Promoter_Associated	TRUE	-0.740304214	-2.833847936	-5.303893243	1.90E-05	0.007579663	2.919006168
chr2	55646622	-	cg16750914	NA	NA	NA	NA	NA	NA	chr2:55646621-55647329	Island	CCDC88A;CCDC88A;CCDC88A;CCDC88A	NM_018084;NM_001135597;NM_018084;NM_001135597	5'UTR;1stExon;1stExon;5'UTR		DMR		2:55499843-55500874	2:55646266-55647536	Promoter_Associated		-0.709156428	-3.152525597	-5.301248532	1.92E-05	0.007617206	2.912891739
chr1	27227008	+	cg04971263	NA	NA	NA	NA	NA	NA	chr1:27226492-27227009	Island	GPATCH3	NM_022078	TSS200				1:27099111-27099700	1:27226143-27227641	Promoter_Associated		-0.89776069	-3.157893412	-5.300982291	1.92E-05	0.007617206	2.912276174
chr19	39936040	-	cg15554466	rs1865092	0.38741	NA	NA	NA	NA	chr19:39935931-39936638	Island	SUPT5H;SUPT5H;SUPT5H;SUPT5H	NM_003169;NM_001111020;NM_001130825;NM_001130824	TSS1500;TSS200;TSS200;TSS200				19:44627683-44628443	19:39935715-39936723	Promoter_Associated		0.579930812	-3.021946407	5.300922766	1.92E-05	0.007617206	2.912138547
chr6	27833121	-	cg19435409	NA	NA	NA	NA	NA	NA	chr6:27833120-27833406	Island	HIST1H2AL;HIST1H2AL	NM_003511;NM_003511	1stExon;5'UTR				6:27941100-27941421	6:27832701-27833285	Promoter_Associated		-0.71116509	-3.523053486	-5.299876781	1.92E-05	0.007630848	2.909720111
chr6	32941034	+	cg13096242	NA	NA	NA	NA	NA	NA	chr6:32939275-32940954	S_Shore	BRD2;BRD2	NM_001113182;NM_005104	Body;Body				6:33047254-33049087	6:32940276-32941125	Unclassified		-1.349083386	-4.10648771	-5.296839287	1.94E-05	0.007683048	2.902696603
chr3	186544871	-	cg22293500	rs116844353	0.022569	NA	NA	NA	NA	chr3:186544916-186545471	N_Shore							3:188027484-188028162	3:186544661-186545686	Unclassified		-0.657280181	-2.8575936	-5.296128492	1.94E-05	0.007688513	2.901052951
chr6	42750688	-	cg06536503	NA	NA	NA	NA	NA	NA	chr6:42750449-42751432	Island				high-CpG:42858433-42859305			6:42858118-42859612	6:42750580-42750814	Promoter_Associated		-0.814655014	-3.056894396	-5.295885006	1.94E-05	0.007688513	2.9004899
chr3	4535021	+	cg17641631	NA	NA	NA	NA	NA	NA	chr3:4534412-4535367	Island	ITPR1;ITPR1;ITPR1	NM_001168272;NM_001099952;NM_002222	TSS200;TSS200;TSS200				3:4508938-4510367	3:4534773-4535251	Promoter_Associated		-0.458140136	-3.685781146	-5.295096506	1.95E-05	0.007697304	2.898666503
chr16	58426207	-	cg05732130	rs3743565	0.425185	NA	NA	NA	NA	chr16:58426183-58426865	Island	GINS3;GINS3;GINS3	NM_001126130;NM_001126129;NM_022770	TSS200;TSS200;TSS200				16:56983703-56984366	16:58425936-58427289	Promoter_Associated		-0.666470203	-3.252164542	-5.294370049	1.95E-05	0.007704185	2.896986534
chrX	37028050	+	cg04621904	NA	NA	NA	NA	NA	NA	chrX:37028521-37028775	N_Shore	FAM47C	NM_001013736	1stExon				X:36937445-36938962				0.335992596	0.255135032	5.294071675	1.95E-05	0.007704185	2.89629652
chr6	144416830	-	cg16646892	NA	NA	NA	NA	NA	NA	chr6:144416219-144416854	Island	SF3B5	NM_031287	TSS200				6:144457796-144458547	6:144416296-144417148	Promoter_Associated		-0.834632531	-2.959778402	-5.293694338	1.95E-05	0.007705009	2.895423885
chr6	10695108	-	cg03150474	NA	NA	NA	NA	NA	NA	chr6:10694617-10695352	Island	C6orf52;C6orf52;PAK1IP1;C6orf52	NR_026737;NM_001145020;NM_017906;NR_026736	TSS1500;TSS1500;TSS200;TSS200				6:10802612-10803102	6:10694464-10695711	Promoter_Associated	TRUE	-1.233161841	-1.425062997	-5.292331879	1.96E-05	0.007719681	2.892272953
chr6	26020672	-	cg09305770	rs113936133	0.029277	NA	NA	NA	NA	chr6:26020671-26021125	Island	HIST1H4A;HIST1H3A	NM_003538;NM_003529	TSS1500;TSS200					6:26020314-26021075	Promoter_Associated_Cell_type_specific	TRUE	-0.729202545	-3.835637933	-5.292271666	1.96E-05	0.007719681	2.892133696
chr13	49822222	+	cg24913154	NA	NA	NA	NA	NA	NA	chr13:49821925-49822703	Island	CDADC1	NM_030911	1stExon				13:48719939-48720704	13:49821481-49823019	Promoter_Associated		-0.538164987	-3.19039764	-5.291660957	1.96E-05	0.007723252	2.890721272
chr6	170862245	-	cg18978476	NA	NA	NA	NA	NA	NA	chr6:170862124-170862480	Island	PSMB1;TBP	NM_002793;NM_003194	1stExon;TSS1500				6:170703953-170704432	6:170862012-170863676	Promoter_Associated		-0.558815676	-3.405745378	-5.291406085	1.96E-05	0.007723252	2.890131805
chr7	137532374	+	cg06277657	NA	NA	NA	NA	NA	NA	chr7:137531125-137532382	Island	DGKI	NM_004717	TSS1500				7:137181705-137182968				-0.806230138	-2.147780353	-5.291086976	1.96E-05	0.007723252	2.889393766
chr12	56498092	+	cg14940636	NA	NA	NA	NA	NA	NA	chr12:56497868-56499047	Island	PA2G4	NM_006191	TSS200				12:54784136-54785294	12:56496771-56498498	Promoter_Associated		-0.815468935	-2.216753275	-5.290102509	1.97E-05	0.007730637	2.887116827
chr1	43312134	+	cg22613799	rs9988434	0.018938	NA	NA	NA	NA	chr1:43312258-43312513	N_Shore	ZNF691	NM_015911	TSS200				1:43084565-43085100	1:43311753-43313349	Promoter_Associated		-0.897710407	-3.563926342	-5.290042179	1.97E-05	0.007730637	2.88697729
chr14	101438430	+	cg03217360	NA	NA	NA	NA	NA	NA		OpenSea	SNORD114-15;SNORD114-14	NR_003208;NR_003207	TSS1500;TSS200								0.471085994	2.097404757	5.289256101	1.97E-05	0.007739491	2.88515914
chr2	219537004	+	cg03294124	NA	NA	NA	NA	NA	NA	chr2:219536410-219536813	S_Shore	RNF25;STK36	NM_022453;NM_015690	TSS1500;5'UTR	high-CpG:219244963-219245305				2:219536223-219537455	Promoter_Associated		-0.961444866	-3.119082459	-5.288616051	1.98E-05	0.007741315	2.88367871
chr17	11143830	+	cg08169394	NA	NA	NA	NA	NA	NA	chr17:11143487-11145416	Island	SHISA6	NM_207386	TSS1500	high-CpG:11084489-11084569	DMR		17:11084003-11086141				-1.023470535	-0.236938524	-5.288483138	1.98E-05	0.007741315	2.88337128
chrX	153365005	+	ch.X.153018199F	NA	NA	NA	NA	NA	NA	chrX:153362568-153363473	S_Shore											-0.838065238	-3.928734635	-5.288166376	1.98E-05	0.007741315	2.882638598
chr18	61089612	-	cg03803858	NA	NA	NA	NA	NA	NA	chr18:61089262-61090357	Island	VPS4B;VPS4B	NM_004869;NM_004869	1stExon;5'UTR	high-CpG:59240547-59240724			18:59240243-59241269	18:61089139-61091125	Unclassified		-1.096899109	-2.876244805	-5.287748814	1.98E-05	0.007742996	2.88167275
chr11	94801827	-	cg14706107	NA	NA	NA	NA	NA	NA	chr11:94800243-94801117	S_Shore	SFRS2B;SFRS2B	NM_032102;NM_032102	1stExon;3'UTR					11:94801608-94802065	Promoter_Associated	TRUE	0.825192693	-3.065837775	5.286590079	1.99E-05	0.007759189	2.878992451
chr7	113725376	-	cg03099482	NA	NA	NA	NA	NA	NA	chr7:113724924-113727795	Island							7:113511692-113513287	7:113725156-113726125	Unclassified_Cell_type_specific		-0.486272609	-2.896790201	-5.285379229	1.99E-05	0.007767176	2.876191496
chr11	64545585	-	cg10390228	NA	NA	NA	NA	NA	NA	chr11:64545666-64546684	N_Shore	SF1;SF1;SF1;SF1	NM_201997;NM_201995;NM_201998;NM_004630	Body;Body;Body;Body	high-CpG:64301944-64302217			11:64301696-64303248	11:64545015-64546901	Promoter_Associated		0.441042944	-1.950971529	5.285331155	1.99E-05	0.007767176	2.876080286
chr4	156588072	+	cg21732915	NA	NA	NA	NA	NA	NA	chr4:156588297-156589292	N_Shore	GUCY1A3;GUCY1A3;GUCY1A3;GUCY1A3;GUCY1A3;GUCY1A3;GUCY1A3;GUCY1A3;GUCY1A3;GUCY1A3;GUCY1A3	NM_001130687;NM_001130682;NM_001130685;NM_001130687;NM_000856;NM_001130686;NM_001130686;NM_001130683;NM_001130684;NM_001130682;NM_000856	1stExon;5'UTR;TSS200;5'UTR;5'UTR;1stExon;5'UTR;TSS200;TSS1500;1stExon;1stExon		DMR						0.470220046	-3.17456468	5.284982584	2.00E-05	0.007767176	2.875273944
chr6	130341195	+	cg15801215	rs113898003	0.327231	NA	NA	NA	NA	chr6:130340556-130342450	Island	L3MBTL3;L3MBTL3	NM_032438;NM_001007102	5'UTR;5'UTR				6:130382624-130383723				0.415449084	-2.495321002	5.284860307	2.00E-05	0.007767176	2.874991082
chr6	91320336	+	cg00538726	NA	NA	NA	NA	NA	NA	chr6:91320890-91321219	N_Shore							6:91376781-91377058	6:91320009-91321327	Unclassified_Cell_type_specific	TRUE	0.518822583	-2.760438973	5.283711168	2.00E-05	0.00778326	2.872332728
chr11	94501461	-	cg08402652	NA	NA	NA	NA	NA	NA	chr11:94501366-94502696	Island	AMOTL1	NM_130847	TSS200	high-CpG:94141080-94141207	DMR		11:94140976-94141998			TRUE	-0.856725958	-3.18249228	-5.281658922	2.01E-05	0.007813456	2.867584929
chr16	15188300	+	cg09953997	NA	NA	NA	NA	NA	NA	chr16:15187935-15188329	Island	RRN3	NM_018427	TSS200				16:15095197-15096098	16:15187815-15188468	Promoter_Associated		-1.483429561	-2.431697759	-5.281307422	2.01E-05	0.007813456	2.866771715
chr1	93544570	-	cg11404133	NA	NA	NA	NA	NA	NA	chr1:93544558-93545032	Island	MTF2;MTF2;MTF2;MTF2	NM_001164392;NM_001164391;NM_007358;NM_001164393	TSS1500;TSS1500;TSS1500;TSS1500				1:93317122-93317648	1:93544306-93545584	Promoter_Associated	TRUE	-0.779709627	-3.069018632	-5.281189841	2.01E-05	0.007813456	2.866499682
chr5	52083512	-	cg26689765	NA	NA	NA	NA	NA	NA	chr5:52083946-52084287	N_Shore	ITGA1;PELO	NM_181501;NM_015946	TSS1500;TSS1500				5:52119217-52120062	5:52083374-52084422	Promoter_Associated_Cell_type_specific		-0.95813613	-3.545158244	-5.28052384	2.02E-05	0.007820113	2.864958821
chr7	36429182	+	cg09378441	NA	NA	NA	NA	NA	NA	chr7:36429250-36429806	N_Shore	ANLN;KIAA0895	NM_018685;NM_001100425	TSS1500;Body				7:36395705-36396622	7:36428986-36430368	Promoter_Associated		-0.911207307	-2.362226241	-5.279690847	2.02E-05	0.007830083	2.863031559
chr5	180670992	+	cg20741844	rs3756585	0.192136	NA	NA	NA	NA	chr5:180670373-180670996	Island	GNB2L1;SNORD95	NM_006098;NR_002591	TSS200;TSS1500				5:180602824-180603602	5:180670310-180671465	Promoter_Associated	TRUE	-0.668301707	-3.442665575	-5.279242733	2.02E-05	0.007832454	2.861994752
chr15	66161593	+	cg24579258	NA	NA	NA	NA	NA	NA	chr15:66161549-66162593	Island	RAB11A	NM_004663	TSS1500				15:63948525-63949820	15:66161319-66163187	Promoter_Associated		-0.660681015	-3.533919441	-5.277817928	2.03E-05	0.007854181	2.85869807
chr1	45957060	+	cg05765466	NA	NA	NA	NA	NA	NA	chr1:45956345-45956893	S_Shore	TESK2	NM_007170	TSS1500				1:45728614-45729715	1:45955662-45957417	Promoter_Associated		-0.74398696	-3.202896681	-5.276709598	2.04E-05	0.007864178	2.856133534
chr12	53645731	+	cg12586596	NA	NA	NA	NA	NA	NA	chr12:53645719-53646071	Island	MFSD5;MFSD5	NM_001170790;NM_032889	1stExon;TSS200				12:51931987-51932480	12:53644926-53647105	Promoter_Associated		-1.043805515	-3.343755508	-5.276180306	2.04E-05	0.007864178	2.854908787
chr20	25371667	+	cg21325232	NA	NA	NA	NA	NA	NA	chr20:25370335-25371823	Island	ABHD12;ABHD12	NM_001042472;NM_015600	TSS200;TSS200				20:25318383-25319823	20:25371256-25371894	Promoter_Associated		0.528003507	-3.144311237	5.276095112	2.04E-05	0.007864178	2.854711653
chr12	56510655	+	cg02007236	NA	NA	NA	NA	NA	NA	chr12:56511861-56512409	N_Shore	RPL41;ZC3H10;RPL41	NM_001035267;NM_032786;NM_021104	Body;TSS1500;Body				12:54796504-54797003	12:56510027-56510844	Promoter_Associated		0.635953014	-3.067489204	5.276005354	2.04E-05	0.007864178	2.854503955
chr2	71295227	-	cg23985163	NA	NA	NA	NA	NA	NA	chr2:71295160-71296002	Island	NAGK	NM_017567	TSS200				2:71148669-71149611	2:71294819-71296385	Promoter_Associated		-1.041852628	-3.436534478	-5.274933609	2.05E-05	0.007870099	2.852023929
chr13	22329773	-	cg26015681	rs80240139	0.014335	NA	NA	NA	NA		OpenSea						TRUE					0.308604162	-0.401755414	5.274642984	2.05E-05	0.007870099	2.851351406
chr6	96025796	-	cg20321726	NA	NA	NA	NA	NA	NA	chr6:96025241-96026042	Island	MANEA	NM_024641	5'UTR				6:96131973-96132763	6:96024482-96026323	Promoter_Associated		-0.41008119	-2.896073563	-5.274215824	2.05E-05	0.007870099	2.850362921
chr10	75634225	-	cg14608422	NA	NA	NA	NA	NA	NA	chr10:75633600-75634796	Island	CAMK2G;CAMK2G;CAMK2G;CAMK2G;CAMK2G;CAMK2G;CAMK2G;CAMK2G;CAMK2G;CAMK2G	NM_001222;NM_172169;NM_172170;NM_172171;NM_172171;NM_172170;NM_172173;NM_172169;NM_172173;NM_001222	5'UTR;5'UTR;1stExon;5'UTR;1stExon;5'UTR;1stExon;1stExon;5'UTR;1stExon				10:75303443-75304735	10:75634083-75634498	Promoter_Associated		-0.558251453	-2.981361424	-5.273984276	2.05E-05	0.007870099	2.849827093
chr6	117996341	-	cg04350358	NA	NA	NA	NA	NA	NA	chr6:117996395-117997375	N_Shore	NUS1	NM_138459	TSS1500				6:118103034-118104062	6:117995890-117996826	Promoter_Associated		-0.768871074	-3.807250912	-5.27396828	2.05E-05	0.007870099	2.849790077
chr1	45955847	-	cg00129132	NA	NA	NA	NA	NA	NA	chr1:45956345-45956893	N_Shore	TESK2	NM_007170	5'UTR					1:45955662-45957417	Promoter_Associated		0.583476084	-2.565054797	5.273752122	2.05E-05	0.007870099	2.849289858
chr21	34915953	-	cg13617782	NA	NA	NA	NA	NA	NA	chr21:34914303-34915906	S_Shore	GART;GART;GART;GART;SON;SON	NM_175085;NM_001136006;NM_000819;NM_001136005;NM_138927;NM_032195	TSS1500;TSS1500;TSS1500;TSS1500;Body;Body								0.48749005	-3.297807033	5.272933041	2.06E-05	0.007874194	2.847394368
chr2	32583264	+	cg12080369	NA	NA	NA	NA	NA	NA	chr2:32581746-32583265	Island	BIRC6	NM_016252	Body		RDMR		2:32435192-32436953				-0.564792507	-3.268630046	-5.272896608	2.06E-05	0.007874194	2.847310054
chr6	85473171	-	cg26936429	NA	NA	NA	NA	NA	NA	chr6:85472702-85474132	Island	TBX18	NM_001080508	Body	high-CpG:85529828-85529963	DMR		6:85528790-85530929			TRUE	-0.512531455	-2.674492105	-5.272210475	2.06E-05	0.007879902	2.845722188
chr3	50126276	-	cg12905688	NA	NA	NA	NA	NA	NA	chr3:50126252-50127204	Island	RBM5	NM_005778	TSS200				3:50101257-50102036	3:50125944-50127827	Unclassified		-1.272610653	-2.165959205	-5.271961226	2.06E-05	0.007879902	2.84514536
chr12	57082444	+	cg11439834	NA	NA	NA	NA	NA	NA	chr12:57081290-57082445	Island	PTGES3	NM_006601	TSS1500				12:55367388-55369065	12:57081750-57082669	Promoter_Associated		-0.527793038	-3.158727779	-5.27125911	2.07E-05	0.007887434	2.843520455
chr5	45696491	+	cg04259977	NA	NA	NA	NA	NA	NA	chr5:45695394-45696510	Island	HCN1	NM_021072	TSS1500		DMR		5:45730802-45732411	5:45696440-45697189	Unclassified_Cell_type_specific	TRUE	0.359807452	-1.848426325	5.270166594	2.07E-05	0.007902769	2.840991976
chr19	37263997	-	cg27080211	rs2290681	0.03557	NA	NA	NA	NA	chr19:37263381-37264083	Island					CDMR		19:41955201-41956220	19:37263022-37264686	Unclassified		-0.490951437	-3.50312429	-5.26940928	2.08E-05	0.007908187	2.839239224
chr6	122792987	-	cg03902233	NA	NA	NA	NA	NA	NA	chr6:122792758-122793091	Island	PKIB;SERINC1	NM_181794;NM_020755	TSS200;TSS200				6:122834105-122834862	6:122792295-122793405	Promoter_Associated	TRUE	-0.627755205	-2.369984307	-5.269248927	2.08E-05	0.007908187	2.838868093
chr1	17293256	+	ch.1.587982R	NA	NA	NA	NA	NA	NA	chr1:17292904-17293115	S_Shore	CROCC	NM_014675	Body			TRUE					-1.074630096	-3.767605583	-5.268603398	2.08E-05	0.007914637	2.837374017
chr11	11864017	+	cg16402894	NA	NA	NA	NA	NA	NA	chr11:11863272-11864018	Island	USP47	NM_017944	Body				11:11819621-11820767	11:11863760-11864138	Promoter_Associated	TRUE	-0.593666309	-2.695363288	-5.268269851	2.08E-05	0.007914858	2.836602012
chr1	116711339	-	cg01824919	NA	NA	NA	NA	NA	NA	chr1:116710157-116710546	S_Shore						TRUE		1:116710252-116712218	Promoter_Associated	TRUE	0.712833199	-3.329171107	5.267911383	2.08E-05	0.007915582	2.835772316
chr1	65613297	+	cg02619167	NA	NA	NA	NA	NA	NA	chr1:65613041-65614898	Island	AK3L1;AK3L1;AK3L1;AK3L1	NM_203464;NM_013410;NM_001005353;NM_203464	5'UTR;TSS1500;TSS1500;1stExon	high-CpG:65385763-65386573			1:65385568-65387710	1:65613086-65613897	Unclassified	TRUE	0.395907406	-3.132441702	5.266616351	2.09E-05	0.007935064	2.832774809
chr20	60757898	-	cg10519155	rs73307495	0.027905	NA	NA	NA	NA	chr20:60757609-60758378	Island	GTPBP5	NM_015666	TSS200				20:60191028-60191833	20:60757774-60758241	Promoter_Associated		0.867284597	-4.03819779	5.265985486	2.09E-05	0.007935737	2.831314549
chr9	4792557	-	cg19702055	NA	NA	NA	NA	NA	NA	chr9:4792556-4793553	Island	RCL1	NM_005772	TSS1500				9:4782189-4783593	9:4792463-4792976	Promoter_Associated		-0.476495895	-3.568756437	-5.265831289	2.09E-05	0.007935737	2.830957626
chr13	49822535	-	cg18587973	NA	NA	NA	NA	NA	NA	chr13:49821925-49822703	Island	CDADC1	NM_030911	Body				13:48719939-48720704	13:49821481-49823019	Promoter_Associated		-0.704431076	-3.589715967	-5.265618468	2.10E-05	0.007935737	2.830465003
chrX	153363472	+	cg03718309	NA	NA	NA	NA	NA	NA	chrX:153362568-153363473	Island	MECP2;MECP2	NM_004992;NM_001110792	TSS1500;TSS1500				X:153015265-153016827	X:153361905-153363868	Promoter_Associated		-0.738229399	-1.20399122	-5.265171901	2.10E-05	0.007938256	2.829431306
chr10	15138793	-	cg23179321	NA	NA	NA	NA	NA	NA	chr10:15138965-15139851	N_Shore	C10orf111;RPP38;RPP38;RPP38	NM_153244;NM_006414;NM_001097590;NM_183005	Body;TSS1500;TSS1500;TSS1500				10:15178572-15180033	10:15138511-15140151	Promoter_Associated		-1.271926646	-3.949182035	-5.264672827	2.10E-05	0.007941584	2.828276052
chr20	57465926	-	cg21222634	NA	NA	NA	NA	NA	NA	chr20:57463652-57467739	Island	GNAS;GNAS;GNAS;GNAS;GNAS;GNAS;GNAS;GNAS	NM_001077490;NM_000516;NM_001077488;NR_003259;NM_001077489;NM_016592;NM_080426;NM_080425	3'UTR;TSS1500;TSS1500;Body;TSS1500;3'UTR;TSS1500;Body	high-CpG:56898700-56901058			20:56898137-56901134	20:57465916-57466481	Promoter_Associated		-1.162542872	-2.790209826	-5.264364989	2.10E-05	0.007941584	2.827563462
chr19	21579862	-	cg07608032	NA	NA	NA	NA	NA	NA		OpenSea	ZNF493;ZNF493;ZNF493	NM_001076678;NM_175910;NM_145326	TSS200;TSS200;TSS200					19:21579485-21580145	Unclassified	TRUE	-0.924970018	-2.757755622	-5.262442808	2.11E-05	0.007973792	2.823113793
chr4	156297616	+	cg17780956	rs17032944	0.025043	NA	NA	NA	NA	chr4:156297601-156298094	Island	MAP9	NM_001039580	5'UTR		DMR			4:156297451-156298726	Unclassified	TRUE	-1.114225849	-3.062805551	-5.26192169	2.12E-05	0.007977848	2.821907406
chr2	10444156	-	cg13023681	rs13025023	0.098174	NA	NA	NA	NA	chr2:10442308-10444509	Island	HPCAL1;HPCAL1	NM_002149;NM_134421	5'UTR;5'UTR				2:10361582-10362112	2:10443656-10445129	Promoter_Associated		-0.77311038	-2.372757306	-5.261423545	2.12E-05	0.007981447	2.820754182
chr8	27950625	-	cg22487209	NA	NA	NA	NA	NA	NA	chr8:27950470-27950868	Island	ELP3;ELP3	NM_018091;NM_018091	1stExon;5'UTR	high-CpG:28006519-28006628			8:28006065-28006892	8:27950099-27951179	Promoter_Associated	TRUE	-1.149135472	-3.053860178	-5.260561534	2.12E-05	0.007992398	2.818758555
chr17	58755185	+	cg04533248	NA	NA	NA	NA	NA	NA	chr17:58754625-58755480	Island	BCAS3;BCAS3;BCAS3;BCAS3	NM_017679;NM_001099432;NM_001099432;NM_017679	5'UTR;5'UTR;1stExon;1stExon				17:56109762-56110232	17:58754347-58755815	Promoter_Associated		-0.934917985	-2.209368991	-5.260119056	2.12E-05	0.007994891	2.817734157
chr11	112916105	-	cg11994052	NA	NA	NA	NA	NA	NA		OpenSea	NCAM1;NCAM1;NCAM1	NM_001076682;NM_000615;NM_181351	Body;Body;Body				11:112421240-112421471				0.382835012	0.964072926	5.258990353	2.13E-05	0.008011268	2.815120995
chr19	19779476	+	cg22624255	NA	NA	NA	NA	NA	NA	chr19:19779475-19780146	Island	ZNF101	NM_033204	TSS200				19:19640476-19641146	19:19778910-19780236	Promoter_Associated		-1.265993429	-2.336864347	-5.257984938	2.14E-05	0.008013457	2.812793189
chr20	47895381	+	cg02903601	rs73116127	0.054868	NA	NA	NA	NA	chr20:47894197-47895199	S_Shore	SNORD12B;C20orf199;SNORD12C;MIR1259;C20orf199;ZNFX1;C20orf199	NR_003695;NR_003605;NR_002433;NR_031660;NR_003606;NM_021035;NR_003604	TSS1500;Body;TSS200;TSS1500;Body;TSS1500;Body				20:47327526-47328866	20:47894460-47895388	NonGene_Associated		-0.508555358	-3.609579692	-5.257972196	2.14E-05	0.008013457	2.812763687
chr6	27791827	+	cg17221315	rs200500	0.272135	NA	NA	NA	NA	chr6:27791780-27792217	Island	HIST1H4J	NM_021968	TSS200				6:27899728-27900365				-0.487455206	-3.168289537	-5.257927398	2.14E-05	0.008013457	2.812659966
chr3	57261974	-	cg27243409	NA	NA	NA	NA	NA	NA	chr3:57261455-57262598	Island	APPL1	NM_012096	Body				3:57236404-57237334	3:57261424-57261987	Promoter_Associated		0.647372468	-2.700980382	5.256833318	2.14E-05	0.008029191	2.810126786
chr5	6378647	+	cg21512771	NA	NA	NA	NA	NA	NA	chr5:6378291-6378846	Island	MED10	NM_032286	TSS200	high-CpG:6431611-6431706			5:6431215-6431846	5:6377958-6379232	Promoter_Associated		0.456739913	-3.107151454	5.255432733	2.15E-05	0.008051196	2.806883812
chr4	100867292	+	cg21853948	rs62306064	0.02333	NA	NA	NA	NA	chr4:100867328-100868162	N_Shore	DNAJB14	NM_001031723	Body				4:101086315-101087353	4:100866943-100868841	NonGene_Associated	TRUE	0.640494954	-3.22321045	5.254806197	2.15E-05	0.008056229	2.805433056
chr22	50919961	+	cg18072871	NA	NA	NA	NA	NA	NA	chr22:50919453-50920376	Island	ADM2	NM_024866	TSS200				22:49266320-49267242	22:50919485-50921020	Unclassified	TRUE	0.7798353	-2.611200673	5.254551211	2.15E-05	0.008056229	2.804842624
chr12	8088931	-	cg10338338	NA	NA	NA	NA	NA	NA		OpenSea	SLC2A3	NM_006931	TSS200					12:8088574-8089254	Promoter_Associated		0.480678618	-1.661083468	5.253081193	2.16E-05	0.008079742	2.801438633
chr10	13933452	+	cg02451730	NA	NA	NA	NA	NA	NA	chr10:13933482-13934184	N_Shore	FRMD4A	NM_018027	Body	high-CpG:13973247-13974322	DMR		10:13973133-13973459	10:13933043-13934366	Unclassified_Cell_type_specific	TRUE	-0.89015101	-2.7819019	-5.251204931	2.17E-05	0.008111653	2.797093706
chr17	58228344	+	cg24844000	NA	NA	NA	NA	NA	NA	chr17:58228061-58228361	Island	CA4	NM_000717	Body			TRUE	17:55582850-55583143	17:58228131-58228352	Unclassified_Cell_type_specific		-0.662344852	-2.11723334	-5.250668304	2.18E-05	0.008116174	2.795850974
chr12	7000722	+	cg09360912	NA	NA	NA	NA	NA	NA	chr12:7000341-7000723	Island						TRUE		12:6999665-7001572	Promoter_Associated		-0.540728709	-3.101847711	-5.249077597	2.18E-05	0.008142363	2.792167054
chr10	114206433	-	cg03584380	NA	NA	NA	NA	NA	NA	chr10:114206604-114207320	N_Shore	VTI1A;ZDHHC6	NM_145206;NM_022494	TSS1500;5'UTR					10:114206176-114207494	Promoter_Associated	TRUE	-0.736715749	-3.602763722	-5.248547952	2.19E-05	0.008144632	2.790940408
chr6	31867700	+	cg08975528	NA	NA	NA	NA	NA	NA	chr6:31867691-31867957	Island	ZBTB12	NM_181842	3'UTR				6:31975679-31976216				3.905997859	0.396215485	5.248336262	2.19E-05	0.008144632	2.790450133
chr15	79383947	+	cg04813639	NA	NA	NA	NA	NA	NA	chr15:79381804-79384209	Island	RASGRF1;RASGRF1	NM_001145648;NM_002891	TSS1500;TSS1500		DMR						-0.61249284	-3.002869533	-5.247928802	2.19E-05	0.008146533	2.789506445
chrX	9431326	-	cg02263717	NA	NA	NA	NA	NA	NA	chrX:9432830-9434520	N_Shore	TBL1X;TBL1X;TBL1X	NM_001139468;NM_001139466;NM_001139467	TSS200;TSS200;TSS200	low-CpG:9391314-9391381	RDMR			X:9430769-9431465	Unclassified_Cell_type_specific		-0.4637409	-3.59328516	-5.247524347	2.19E-05	0.008148377	2.788569704
chr4	55098483	-	cg02759489	NA	NA	NA	NA	NA	NA	chr4:55096185-55100331	Island	PDGFRA	NM_006206	5'UTR		DMR		4:54790698-54793488	4:55098408-55098652	Unclassified		-1.097033346	-2.518491034	-5.246585308	2.20E-05	0.008161246	2.786394791
chr1	33219998	-	cg11197101	NA	NA	NA	NA	NA	NA	chr1:33219427-33220028	Island	KIAA1522	NM_020888	Body		CDMR	TRUE	1:32991892-32993201	1:33219131-33220885	Promoter_Associated		-1.321017221	-2.225527982	-5.244917313	2.21E-05	0.008189215	2.78253138
chr19	58095468	-	cg04342092	NA	NA	NA	NA	NA	NA	chr19:58094739-58095764	Island	ZIK1	NM_001010879	TSS200				19:62786552-62787551	19:58094927-58095843	Unclassified	TRUE	-0.650733949	-3.47140304	-5.24424779	2.21E-05	0.008196574	2.780980575
chr4	68567439	+	cg25695041	NA	NA	NA	NA	NA	NA	chr4:68566603-68567076	S_Shore	UBA6;LOC550112	NM_018227;NR_015439	TSS1500;Body					4:68566326-68567538	Promoter_Associated		1.209197921	-1.748583375	5.243217439	2.22E-05	0.008211431	2.778593925
chr5	99870926	-	cg02833657	NA	NA	NA	NA	NA	NA	chr5:99870925-99871720	Island	FAM174A	NM_198507	TSS200					5:99870671-99871817	Promoter_Associated		-0.731217902	-3.669945054	-5.24245339	2.22E-05	0.008220755	2.776824072
chr15	22893147	+	cg02594498	NA	NA	NA	NA	NA	NA	chr15:22891937-22893998	Island	CYFIP1	NM_014608	5'UTR				15:20443395-20444812				-1.224751829	-2.116626896	-5.242141506	2.22E-05	0.008220755	2.776101609
chr6	32939364	-	cg07211678	NA	NA	NA	NA	NA	NA	chr6:32939275-32940954	Island	BRD2;BRD2	NM_001113182;NM_005104	5'UTR;5'UTR				6:33047254-33049087				-0.748523292	-3.524200383	-5.240641381	2.23E-05	0.008245457	2.772626545
chr20	5451695	-	cg01722584	NA	NA	NA	NA	NA	NA		OpenSea	LOC643406	NR_029405	TSS200								0.405385939	1.170016807	5.239940146	2.24E-05	0.008253556	2.771002069
chr6	160210882	+	cg23570391	rs56133835	0.033318	NA	NA	NA	NA	chr6:160209941-160212015	Island	MRPL18;TCP1;TCP1	NM_014161;NM_001008897;NM_030752	TSS1500;TSS200;TSS200				6:160129842-160132119	6:160210195-160211083	Promoter_Associated		-0.383371688	-2.836255322	-5.239284998	2.24E-05	0.008260706	2.769484325
chr15	41047896	+	cg16031339	rs75867673	0.010417	NA	NA	NA	NA	chr15:41047210-41047687	S_Shore	FAM82A2	NM_018145	TSS1500					15:41046754-41048049	Promoter_Associated		0.637351122	-0.379855192	5.236980964	2.25E-05	0.008302402	2.764146452
chr10	101380334	-	cg15007325	rs1118001	0.167625	NA	NA	NA	NA	chr10:101379708-101381445	Island	SLC25A28	NM_031212	TSS200				10:101369652-101371435	10:101380005-101381304	Promoter_Associated		-0.784789294	-3.389749153	-5.235457553	2.26E-05	0.008316946	2.760616879
chr8	146078833	-	cg13514955	rs7017042	0.094398	NA	NA	NA	NA	chr8:146077931-146078881	Island	COMMD5;COMMD5;COMMD5;COMMD5	NM_014066;NM_001081003;NM_001081003;NM_001081004	TSS1500;1stExon;5'UTR;TSS1500				8:146049449-146049785	8:146077596-146079300	Promoter_Associated		0.775871351	-3.645143279	5.235176438	2.26E-05	0.008316946	2.75996555
chr11	47429713	-	cg10264187	NA	NA	NA	NA	NA	NA	chr11:47429733-47430346	N_Shore	SLC39A13;SLC39A13	NM_001128225;NM_152264	TSS1500;TSS1500	high-CpG:47386236-47386790				11:47428599-47430540	Promoter_Associated		0.558710275	-3.711371928	5.234705478	2.27E-05	0.008316946	2.758874346
chr14	24701665	+	cg16461345	rs79349777	0.023309	NA	NA	NA	NA	chr14:24701646-24701992	Island	GMPR2;GMPR2;GMPR2;GMPR2;GMPR2;NEDD8;GMPR2	NM_001002001;NM_001002000;NM_001002002;NM_001002001;NM_016576;NM_006156;NM_001002000	1stExon;5'UTR;TSS1500;5'UTR;TSS1500;TSS200;1stExon	high-CpG:23771464-23771529			14:23770856-23772297	14:24701091-24702477	Promoter_Associated		-0.492523186	-3.523942115	-5.234690775	2.27E-05	0.008316946	2.75884028
chr11	113644828	-	cg09615521	NA	NA	NA	NA	NA	NA	chr11:113644299-113644657	S_Shore	ZW10	NM_004724	TSS1500					11:113643801-113645256	Promoter_Associated		0.80278684	-3.489377654	5.234104454	2.27E-05	0.008316946	2.757481763
chr1	174992368	+	cg03646474	NA	NA	NA	NA	NA	NA	chr1:174992365-174992796	Island	MRPS14	NM_022100	Body				1:173258963-173259405	1:174991966-174993016	Promoter_Associated		-0.914526367	-2.316579138	-5.233962085	2.27E-05	0.008316946	2.757151886
chr10	103816089	+	cg18299363	NA	NA	NA	NA	NA	NA	chr10:103815502-103816105	Island	C10orf76	NM_024541	TSS200				10:103805398-103806129	10:103815059-103816493	Promoter_Associated		-0.999589787	-2.915941339	-5.233753185	2.27E-05	0.008316946	2.756667854
chr7	66386079	+	cg00879163	NA	NA	NA	NA	NA	NA	chr7:66386044-66386809	Island	C7orf42	NM_017994	TSS200				7:66023297-66024244				0.700196009	-2.259409154	5.233738583	2.27E-05	0.008316946	2.75663402
chr4	69215909	+	cg24978424	NA	NA	NA	NA	NA	NA	chr4:69215304-69215921	Island	YTHDC1;YTHDC1	NM_133370;NM_001031732	TSS200;TSS200				4:68897783-68898516	4:69214844-69216277	Promoter_Associated		0.431082715	-3.122953501	5.233425362	2.27E-05	0.008316946	2.755908262
chr1	10532178	-	cg20696875	NA	NA	NA	NA	NA	NA	chr1:10532177-10532800	Island	DFFA;DFFA	NM_004401;NM_213566	Body;Body				1:10454578-10455294	1:10531945-10533033	Promoter_Associated		-0.39490985	-3.397491893	-5.233178949	2.27E-05	0.008316946	2.7553373
chr15	45003560	-	cg07192821	NA	NA	NA	NA	NA	NA	chr15:45003460-45004345	Island	B2M	NM_004048	TSS200	high-CpG:42790822-42790871			15:42790775-42791696	15:45002488-45004846	Promoter_Associated		-0.434753858	-2.988399263	-5.232693291	2.28E-05	0.008320648	2.75421197
chr10	102989311	-	cg24265610	NA	NA	NA	NA	NA	NA	chr10:102984182-102990063	Island	FLJ41350;LBX1	NR_029380;NM_006562	TSS200;TSS1500		DMR		10:102977907-102980168				0.380693129	-2.071754747	5.232270549	2.28E-05	0.008323033	2.753232413
chr17	9143174	-	cg02346492	NA	NA	NA	NA	NA	NA	chr17:9142980-9143839	Island	NTN1	NM_004822	Body				17:9083736-9084511	17:9143159-9143429	Promoter_Associated		0.484878729	-2.283417139	5.231667592	2.28E-05	0.008329219	2.751835245
chrX	62571228	+	cg09786233	NA	NA	NA	NA	NA	NA	chrX:62570952-62571426	Island	SPIN4	NM_001012968	TSS200	high-CpG:62487712-62488155			X:62487588-62488122	X:62570379-62571582	Promoter_Associated		-0.645153153	-2.472943705	-5.230498367	2.29E-05	0.008347121	2.749125853
chr5	36151993	-	cg08344341	NA	NA	NA	NA	NA	NA	chr5:36151497-36152379	Island	LMBRD2;SKP2;SKP2;LMBRD2	NM_001007527;NM_005983;NM_032637;NM_001007527	1stExon;TSS200;TSS200;5'UTR	high-CpG:36187742-36187811			5:36187188-36188119	5:36151094-36153000	Promoter_Associated		0.55213742	-2.792273285	5.229758332	2.29E-05	0.008347121	2.747410952
chr6	56954773	-	cg14081859	NA	NA	NA	NA	NA	NA	chr6:56954731-56955486	Island	ZNF451;ZNF451	NM_015555;NM_001031623	TSS200;TSS200				6:57062722-57063437	6:56954193-56955173	Promoter_Associated		0.440892109	-3.322423253	5.229723953	2.29E-05	0.008347121	2.747331284
chr16	1833616	-	cg09118169	NA	NA	NA	NA	NA	NA	chr16:1831721-1833568	S_Shore	NUBP2;SPSB3	NM_012225;NM_080861	Body;TSS1500				16:1773487-1773624				-0.68607097	-3.419542362	-5.229464261	2.30E-05	0.008347121	2.746729484
chr12	48499667	+	cg06098346	NA	NA	NA	NA	NA	NA	chr12:48499463-48500232	Island	PFKM;SENP1;PFKM	NM_001166686;NM_014554;NM_001166686	1stExon;TSS200;5'UTR	high-CpG:46785682-46786209			12:46785605-46786303	12:48498731-48500705	Promoter_Associated	TRUE	0.578786465	-2.329109395	5.229236067	2.30E-05	0.008347121	2.746200671
chr16	20911997	+	cg02054479	NA	NA	NA	NA	NA	NA	chr16:20911566-20912616	Island	LYRM1;DCUN1D3;LYRM1;LYRM1	NM_001128301;NM_173475;NM_001128302;NM_020424	TSS200;TSS1500;TSS200;5'UTR				16:20819071-20820160	16:20911528-20912436	Promoter_Associated		-1.495171726	-2.842516537	-5.228773127	2.30E-05	0.008347121	2.745127852
chr21	18984006	-	cg20227212	NA	NA	NA	NA	NA	NA	chr21:18984005-18984298	Island	BTG3;BTG3	NM_001130914;NM_006806	5'UTR;5'UTR				21:17905877-17905968	21:18983706-18984159	Promoter_Associated		-0.641633674	-3.01761979	-5.228661342	2.30E-05	0.008347121	2.744868799
chr10	27443031	-	cg04865575	rs2274636	0.12734	NA	NA	NA	NA	chr10:27443030-27443405	Island	YME1L1;MASTL;YME1L1	NM_014263;NM_032844;NM_139312	Body;TSS1500;Body				10:27482803-27483409				-0.736705699	-3.767506386	-5.227800868	2.31E-05	0.008358807	2.742874687
chr21	34915507	-	cg16826753	NA	NA	NA	NA	NA	NA	chr21:34914303-34915906	Island	GART;GART;GART;GART;SON;SON	NM_175085;NM_001136006;NM_000819;NM_001136005;NM_138927;NM_032195	TSS1500;TSS1500;TSS1500;TSS1500;Body;Body				21:33836206-33837756				-0.470873041	-3.172987097	-5.226907728	2.31E-05	0.008371206	2.740804817
chr3	14693131	-	cg09433699	NA	NA	NA	NA	NA	NA	chr3:14692931-14693429	Island	C3orf19	NM_016474	TSS200				3:14667913-14668607	3:14692771-14693802	Promoter_Associated		-0.893257676	-2.720881822	-5.225639691	2.32E-05	0.008389829	2.73786602
chr12	52301307	-	cg07170824	NA	NA	NA	NA	NA	NA	chr12:52300801-52301583	Island	ACVRL1;ACVRL1	NM_000020;NM_000020	1stExon;5'UTR				12:50586946-50587821	12:52300885-52301447	Unclassified_Cell_type_specific		0.374637788	-0.633611521	5.225415814	2.32E-05	0.008389829	2.737347149
chr1	115673872	+	ch.1.115475395F	NA	NA	NA	NA	NA	NA		OpenSea											-1.089083505	-3.982739886	-5.224972994	2.32E-05	0.008392727	2.736320838
chr9	101469915	+	cg13619824	rs509747	0.268069	NA	NA	NA	NA	chr9:101469579-101472154	Island	GABBR2	NM_005458	Body		DMR	TRUE	9:100509106-100510146	9:101468872-101470121	Unclassified_Cell_type_specific		0.448470689	-1.76633311	5.224149357	2.33E-05	0.008402377	2.73441188
chr2	198363868	+	cg04183933	NA	NA	NA	NA	NA	NA	chr2:198363689-198365405	Island	HSPD1;HSPD1;HSPE1	NM_199440;NM_002156;NM_002157	5'UTR;5'UTR;TSS1500				2:198071708-198073650	2:198363542-198365504	Promoter_Associated		-1.020633866	-3.348092883	-5.223898692	2.33E-05	0.008402377	2.7338309
chr3	71633214	+	cg08215925	NA	NA	NA	NA	NA	NA	chr3:71630573-71633217	Island	FOXP1;FOXP1	NM_032682;NM_001012505	TSS200;TSS200	high-CpG:71715431-71715905			3:71715413-71716063				-1.905445473	-3.05173045	-5.223601415	2.33E-05	0.008402377	2.733141877
chr20	25177027	+	cg04974899	NA	NA	NA	NA	NA	NA	chr20:25176774-25177028	Island	ENTPD6;ENTPD6	NM_001247;NM_001114089	5'UTR;Body		RDMR		20:25124028-25125341	20:25176886-25178119	Promoter_Associated		-0.817418382	-2.364322719	-5.223278267	2.33E-05	0.008402757	2.732392887
chr3	47205858	-	cg07817810	NA	NA	NA	NA	NA	NA	chr3:47204789-47206336	Island	SETD2	NM_014159	TSS1500				3:47179672-47181340	3:47205401-47206502	Promoter_Associated		0.519448442	-2.260188705	5.222726942	2.34E-05	0.008407993	2.731115009
chr1	201508712	+	cg23012527	NA	NA	NA	NA	NA	NA	chr1:201507779-201509317	Island							1:199774415-199775360	1:201507734-201508959	Unclassified_Cell_type_specific	TRUE	-0.841175231	-3.131779858	-5.221723956	2.34E-05	0.008422852	2.728790205
chr1	155904306	+	cg07557355	NA	NA	NA	NA	NA	NA	chr1:155904072-155904307	Island	KIAA0907	NM_014949	TSS200				1:154170513-154171039	1:155903484-155904774	Promoter_Associated		-1.137027398	-2.939810294	-5.219623853	2.35E-05	0.008452681	2.723922181
chr1	161228455	-	cg10775792	NA	NA	NA	NA	NA	NA	chr1:161228477-161229028	N_Shore	PCP4L1	NM_001102566	TSS200			TRUE		1:161228183-161228922	Unclassified	TRUE	-0.483567863	-3.030559591	-5.219081697	2.36E-05	0.008452681	2.722665417
chr4	103749585	+	cg26093907	rs115265538	0.013032	NA	NA	NA	NA	chr4:103747631-103749392	S_Shore	UBE2D3;UBE2D3;UBE2D3;UBE2D3;UBE2D3;UBE2D3;UBE2D3;UBE2D3;UBE2D3	NM_181887;NM_181891;NM_181888;NM_181892;NM_181893;NM_181889;NM_003340;NM_181890;NM_181886	TSS1500;TSS1500;TSS1500;TSS1500;Body;TSS1500;TSS1500;5'UTR;TSS1500					4:103749473-103749793	Promoter_Associated_Cell_type_specific	TRUE	0.472997395	-3.685548511	5.218935454	2.36E-05	0.008452681	2.722326411
chr7	131240531	-	cg13713283	NA	NA	NA	NA	NA	NA	chr7:131240513-131241847	Island	PODXL;PODXL	NM_001018111;NM_005397	Body;Body		RDMR		7:130890887-130892381	7:131240294-131242057	Unclassified		-0.556270309	-2.914464698	-5.218911327	2.36E-05	0.008452681	2.722270481
chr2	105653893	-	cg14185808	NA	NA	NA	NA	NA	NA	chr2:105654249-105654771	N_Shore	MRPS9	NM_182640	TSS1500					2:105653764-105655104	Promoter_Associated		0.585298512	-2.523051568	5.21880581	2.36E-05	0.008452681	2.722025879
chr17	33814817	-	cg14809705	NA	NA	NA	NA	NA	NA	chr17:33814234-33814947	Island	SLFN12L	NM_001145027	Body		DMR	TRUE	17:30838930-30839040	17:33813760-33815037	Unclassified	TRUE	-0.585469372	-2.811416687	-5.217750508	2.37E-05	0.008461529	2.719579519
chr2	74006961	+	cg18917495	NA	NA	NA	NA	NA	NA	chr2:74006849-74007274	Island	DUSP11	NM_003584	Body				2:73860358-73860833	2:74006331-74008046	Promoter_Associated		-0.447976765	-3.554755958	-5.217713254	2.37E-05	0.008461529	2.719493157
chr1	211500852	+	cg11131549	NA	NA	NA	NA	NA	NA	chr1:211500151-211500636	S_Shore	TRAF5;TRAF5	NM_004619;NM_001033910	5'UTR;5'UTR				1:209566625-209567476	1:211499503-211501341	Promoter_Associated	TRUE	-0.596307993	-3.283157274	-5.217482825	2.37E-05	0.008461529	2.718958975
chr19	14198698	+	cg23369114	NA	NA	NA	NA	NA	NA	chr19:14196244-14196706	S_Shore								19:14198568-14198709	Gene_Associated_Cell_type_specific		0.424290272	1.250152394	5.216020001	2.38E-05	0.008486394	2.715567757
chr3	159942495	+	cg13036381	NA	NA	NA	NA	NA	NA	chr3:159942916-159944431	N_Shore	LOC401097	NM_001168214	TSS1500		RDMR		3:161425189-161425446	3:159942451-159942645	Unclassified_Cell_type_specific		0.652740849	-2.6492755	5.2156469	2.38E-05	0.008487912	2.714702785
chr17	7591838	+	cg05479194	NA	NA	NA	NA	NA	NA	chr17:7591494-7591839	Island	WRAP53;TP53;WRAP53;TP53;WRAP53;TP53;TP53;WRAP53;WRAP53;WRAP53	NM_018081;NM_001126112;NM_001143990;NM_000546;NM_018081;NM_001126113;NM_001126114;NM_001143991;NM_001143992;NM_001143992	5'UTR;TSS1500;5'UTR;TSS1500;1stExon;TSS1500;TSS1500;5'UTR;1stExon;5'UTR				17:7532220-7532846	17:7590685-7592132	Promoter_Associated		-0.469922792	-3.546220151	-5.213544727	2.39E-05	0.008521929	2.709829066
chr9	15423182	-	cg19478072	NA	NA	NA	NA	NA	NA	chr9:15422521-15423200	Island	SNAPC3	NM_001039697	1stExon				9:15412353-15413393	9:15423109-15423858	Promoter_Associated		0.485286261	-3.451786263	5.213461493	2.39E-05	0.008521929	2.709636088
chr4	110354923	-	cg05861071	NA	NA	NA	NA	NA	NA	chr4:110354464-110355110	Island	SEC24B;SEC24B	NM_001042734;NM_006323	TSS200;TSS200	high-CpG:110574225-110574828			4:110573928-110575136	4:110354192-110355762	Promoter_Associated	TRUE	0.486027515	-3.145490203	5.213126303	2.39E-05	0.008522651	2.708858947
chr13	99539592	-	cg11748059	NA	NA	NA	NA	NA	NA		OpenSea	DOCK9;DOCK9;DOCK9;DOCK9	NM_015296;NM_001130050;NM_001130049;NM_001130048	Body;Body;Body;Body			TRUE					0.498215461	3.308657427	5.212614254	2.40E-05	0.008523831	2.707671742
chr11	118799402	+	cg26321969	NA	NA	NA	NA	NA	NA	chr11:118795950-118796819	S_Shelf				low-CpG:118304598-118304699			11:118304192-118305039	11:118798442-118800130	Promoter_Associated		0.459970069	-2.073627616	5.212430933	2.40E-05	0.008523831	2.707246701
chr5	153418202	-	cg22230395	NA	NA	NA	NA	NA	NA	chr5:153418183-153418669	Island	FAM114A2;MFAP3;MFAP3;MFAP3	NM_018691;NM_001135037;NR_024152;NM_005927	5'UTR;TSS1500;TSS1500;TSS1500				5:153398083-153398917	5:153417787-153418937	Unclassified		-0.720742827	-3.100413598	-5.212167889	2.40E-05	0.008523831	2.70663681
chr12	104852151	+	cg11739675	NA	NA	NA	NA	NA	NA	chr12:104850253-104852395	Island	CHST11	NM_018413	Body		DMR		12:103375769-103376979	12:104851138-104852848	Promoter_Associated		-1.020018043	-3.263819899	-5.210680079	2.41E-05	0.008545792	2.703187114
chr17	7589380	+	cg07991600	NA	NA	NA	NA	NA	NA	chr17:7589290-7589503	Island	TP53;WRAP53;WRAP53;TP53;TP53;TP53	NM_000546;NM_001143991;NM_001143990;NM_001126113;NM_001126112;NM_001126114	5'UTR;TSS1500;TSS200;5'UTR;5'UTR;5'UTR				17:7529854-7530228	17:7589068-7590334	Promoter_Associated	TRUE	-0.728751444	-2.512609151	-5.210333824	2.41E-05	0.008545792	2.702384253
chr19	39341449	-	cg05655987	NA	NA	NA	NA	NA	NA	chr19:39339923-39343257	Island	HNRNPL;HNRNPL	NM_001005335;NM_001533	5'UTR;TSS1500				19:44033289-44034043	19:39339617-39343574	Promoter_Associated		-0.831547913	-3.298305788	-5.210249091	2.41E-05	0.008545792	2.702187779
chr5	692897	+	cg20362242	rs4990984	0.078627	NA	NA	NA	NA	chr5:692681-694377	Island	TPPP	NM_007030	5'UTR				5:745682-747331				0.521874328	-2.86772119	5.209684728	2.41E-05	0.008551507	2.700879168
chr19	52873085	-	cg02627531	rs10423818	0.012457	NA	NA	NA	NA	chr19:52873084-52873572	Island	ZNF880	NM_001145434	TSS200				19:57564897-57565384	19:52872897-52873736	Promoter_Associated	TRUE	-0.703619378	-3.133566005	-5.209195565	2.42E-05	0.008555604	2.699744908
chr5	76476455	-	cg16418800	NA	NA	NA	NA	NA	NA	chr5:76476045-76476692	Island						TRUE	5:76511811-76512986				-0.491734716	-2.655972629	-5.207994673	2.42E-05	0.008562966	2.696960236
chr2	203240432	-	cg04940109	NA	NA	NA	NA	NA	NA	chr2:203239865-203242418	Island	BMPR2	NM_001204	TSS1500				2:202948633-202950069			TRUE	-1.174740599	-3.140869364	-5.207861771	2.42E-05	0.008562966	2.696652051
chr7	120590592	-	cg19478983	NA	NA	NA	NA	NA	NA	chr7:120590584-120591328	Island	ING3;ING3	NM_019071;NM_198267	TSS1500;TSS1500				7:120377828-120378029	7:120590052-120591608	Promoter_Associated	TRUE	-0.802677672	-3.204753992	-5.207318709	2.43E-05	0.008562966	2.695392741
chr4	44451058	-	cg27051954	NA	NA	NA	NA	NA	NA	chr4:44449386-44451133	Island	KCTD8	NM_198353	TSS1500		DMR	TRUE	4:44144144-44145890	4:44450859-44451240	Unclassified		0.38220855	-3.50664187	5.207302418	2.43E-05	0.008562966	2.695354964
chr6	32122082	-	cg11229390	NA	NA	NA	NA	NA	NA	chr6:32121829-32122529	Island	PPT2;PPT2;PPT2	NM_005155;NM_138717;NM_005155	5'UTR;Body;1stExon	high-CpG:32229771-32230182			6:32229091-32230507	6:32120376-32123743	Promoter_Associated		-0.940765146	-3.590596567	-5.207102702	2.43E-05	0.008562966	2.694891834
chr2	109335627	-	cg08733774	NA	NA	NA	NA	NA	NA	chr2:109335768-109336670	N_Shore	RANBP2	NM_006267	TSS1500					2:109335571-109336485	Promoter_Associated_Cell_type_specific		-0.632724198	-3.187952555	-5.207061404	2.43E-05	0.008562966	2.694796066
chr5	154966064	+	ch.5.2925238F	NA	NA	NA	NA	NA	NA		OpenSea											-0.744689294	-3.483760231	-5.205884168	2.44E-05	0.008575527	2.692066076
chr4	152682197	+	cg24775285	NA	NA	NA	NA	NA	NA	chr4:152682041-152682293	Island	PET112L	NM_004564	TSS200				4:152901297-152901743	4:152681339-152682946	Promoter_Associated		-0.334221484	-3.390442871	-5.205113545	2.44E-05	0.008575527	2.69027896
chr8	103251646	+	cg07125123	NA	NA	NA	NA	NA	NA	chr8:103251480-103251751	Island	RRM2B	NM_015713	TSS1500				8:103319937-103321252	8:103250955-103251831	Promoter_Associated		0.375136497	-3.271301982	5.204835607	2.44E-05	0.008575527	2.689634399
chr22	21400158	-	cg16110940	NA	NA	NA	NA	NA	NA	chr22:21399979-21400270	Island	LOC400891	NR_027006	TSS200				22:19729990-19730467	22:21399528-21400423	Unclassified		0.726977209	-2.549078791	5.204642951	2.44E-05	0.008575527	2.68918761
chr8	22102597	+	cg21925296	NA	NA	NA	NA	NA	NA	chr8:22102303-22103142	Island	POLR3D;MIR320A	NM_001722;NR_029714	TSS200;TSS200				8:22157977-22159038	8:22102510-22103015	Promoter_Associated		0.526271193	-3.470620737	5.204426902	2.45E-05	0.008575527	2.688686567
chr7	44622047	-	cg01010781	NA	NA	NA	NA	NA	NA	chr7:44621293-44622377	Island	TMED4	NM_182547	TSS1500				7:44587657-44588902	7:44620883-44622511	Unclassified		-1.153441219	-1.98105191	-5.204308801	2.45E-05	0.008575527	2.688412675
chr19	39138026	+	cg03144206	NA	NA	NA	NA	NA	NA	chr19:39138062-39138570	N_Shore	ACTN4	NM_004924	TSS1500				19:43829860-43830555	19:39137774-39138663	Promoter_Associated		0.445895274	-3.123623675	5.204102659	2.45E-05	0.008575527	2.687934602
chr1	113615595	-	cg04139429	NA	NA	NA	NA	NA	NA	chr1:113615591-113616260	Island	LRIG2	NM_014813	TSS1500				1:113417115-113417802	1:113614722-113616852	Promoter_Associated		-0.529651837	-2.900121249	-5.203964124	2.45E-05	0.008575527	2.687613317
chr6	41888877	-	cg14843842	rs2274578	0.499332	NA	NA	NA	NA	chr6:41888868-41889563	Island	MED20;BYSL	NM_004275;NM_004053	TSS200;TSS200	high-CpG:41996833-41996869			6:41996569-41997762	6:41888463-41889784	Promoter_Associated		-0.788775707	-3.086576011	-5.203757392	2.45E-05	0.008575527	2.687133873
chr10	21807252	+	cg25195795	NA	NA	NA	NA	NA	NA	chr10:21805197-21805459	S_Shore	C10orf140	NM_207371	5'UTR				10:21847172-21847259				0.635407897	-1.517501328	5.20350992	2.45E-05	0.008575527	2.686559941
chr5	147763284	-	cg23803311	NA	NA	NA	NA	NA	NA	chr5:147763283-147763666	Island	FBXO38;FBXO38	NM_030793;NM_205836	TSS1500;TSS1500				5:147743477-147743903	5:147762678-147764339	Promoter_Associated		-0.596820428	-3.018595985	-5.200482676	2.47E-05	0.008634991	2.679538875
chr16	80936879	+	ch.16.79494380F	rs4889220	0.195853	NA	NA	NA	NA		OpenSea											-1.198646657	-4.439919662	-5.20009143	2.47E-05	0.008637078	2.678631414
chr12	121148158	-	cg19464320	rs186113933	0.0179	NA	NA	NA	NA	chr12:121148239-121148853	N_Shore	UNC119B;UNC119B	NM_001080533;NM_001080533	1stExon;5'UTR				12:119632537-119633197	12:121147683-121149058	Promoter_Associated		0.827310915	-2.285367434	5.199346695	2.48E-05	0.008646901	2.676904039
chr1	149821902	-	cg17271592	NA	NA	NA	NA	NA	NA	chr1:149821901-149825191	Island	HIST2H2AA4;HIST2H2AA3	NM_001040874;NM_003516	TSS1500;TSS1500				1:148088526-148092127				-0.588933666	-2.484078272	-5.19853786	2.48E-05	0.008652509	2.675027944
chr6	26285591	-	cg24481813	rs2393592	0.444818	NA	NA	NA	NA	chr6:26285423-26285940	Island	HIST1H4H	NM_003543	1stExon				6:26393403-26393697	6:26285319-26286221	Promoter_Associated	TRUE	-0.500512374	-3.418483983	-5.198149767	2.49E-05	0.008652509	2.674127744
chr6	39693366	-	cg26327118	NA	NA	NA	NA	NA	NA	chr6:39692743-39692966	S_Shore	KIF6	NM_145027	TSS200		DMR		6:39800625-39801355	6:39692487-39693446	Promoter_Associated		0.787377381	-2.255775436	5.198021133	2.49E-05	0.008652509	2.673829369
chr13	41635512	-	cg24676409	rs12858465	0.016076	NA	NA	NA	NA	chr13:41634172-41636120	Island	WBP4	NM_007187	TSS200	high-CpG:40532929-40533657			13:40532883-40534209	13:41634371-41636297	Promoter_Associated		-0.785289521	-3.599949677	-5.197910643	2.49E-05	0.008652509	2.673573081
chr12	113659136	+	cg03826535	NA	NA	NA	NA	NA	NA	chr12:113659038-113659657	Island	TPCN1;TPCN1;IQCD	NM_001143819;NM_017901;NM_138451	TSS200;TSS200;TSS1500				12:112143077-112144031	12:113658733-113659431	Promoter_Associated		-1.064711557	-2.447575537	-5.197330493	2.49E-05	0.008658768	2.67222737
chr16	1728344	-	cg01601439	NA	NA	NA	NA	NA	NA	chr16:1727939-1728858	Island	HN1L	NM_144570	1stExon				16:1667941-1668859	16:1727456-1729257	Promoter_Associated		0.462168336	-4.11994572	5.196128123	2.50E-05	0.008672982	2.669438286
chr11	120207748	+	cg22276271	NA	NA	NA	NA	NA	NA	chr11:120206460-120207649	S_Shore	ARHGEF12	NM_015313	TSS200				11:119711875-119713482				-0.664960619	-3.498346621	-5.196094163	2.50E-05	0.008672982	2.669359509
chr19	44455605	+	cg15674863	NA	NA	NA	NA	NA	NA	chr19:44455311-44455732	Island	ZNF221	NM_013359	5'UTR				19:49147152-49147563	19:44455081-44455630	Promoter_Associated		-0.556828541	-1.888764461	-5.195680547	2.50E-05	0.008675613	2.668400038
chr9	125693884	-	cg13436156	rs41277142	0.029277	NA	NA	NA	NA	chr9:125693676-125694113	Island	ZBTB26	NM_020924	TSS200				9:124733510-124734016	9:125693191-125694438	Promoter_Associated		-0.855020269	-2.602285242	-5.19538102	2.50E-05	0.008675746	2.667705215
chr6	74230786	-	cg08439970	NA	NA	NA	NA	NA	NA	chr6:74229962-74231497	Island	EEF1A1	NM_001402	TSS200	high-CpG:74287470-74287536			6:74287187-74288218	6:74229749-74231667	Promoter_Associated		-1.350920176	-3.880666318	-5.194398332	2.51E-05	0.008687366	2.665425595
chrX	100075083	+	cg03026311	NA	NA	NA	NA	NA	NA	chrX:100075232-100075559	N_Shore	CSTF2	NM_001325	TSS1500				X:99961259-99961740	X:100074500-100075649	Promoter_Associated	TRUE	0.462010125	-2.563735916	5.194265722	2.51E-05	0.008687366	2.665117964
chr1	185286807	+	cg08358671	NA	NA	NA	NA	NA	NA	chr1:185285329-185286735	S_Shore	IVNS1ABP	NM_006469	TSS1500				1:183551934-183553620	1:185286204-185286831	Promoter_Associated		-0.904662596	-2.952992495	-5.192829872	2.52E-05	0.00871253	2.661786978
chr11	14666673	+	cg06396656	NA	NA	NA	NA	NA	NA	chr11:14665053-14666674	Island	PDE3B;PSMA1	NM_000922;NM_148976	Body;TSS1500							TRUE	-0.620057254	-3.490038116	-5.192139537	2.52E-05	0.008718103	2.660185438
chr6	31367477	-	cg07427867	rs115938217	0.016507	NA	NA	NA	NA	chr6:31367476-31367916	Island							6:31475456-31476065	6:31367352-31368077	Promoter_Associated		-0.642759049	-2.265129543	-5.191992175	2.52E-05	0.008718103	2.659843563
chr14	70721641	-	cg00861277	NA	NA	NA	NA	NA	NA		OpenSea							14:69791153-69791680				0.52505116	-2.685235601	5.191252071	2.53E-05	0.008727991	2.658126521
chr8	110552843	+	cg06007331	NA	NA	NA	NA	NA	NA	chr8:110551736-110552643	S_Shore	EBAG9;EBAG9	NM_004215;NM_198120	5'UTR;5'UTR				8:110621970-110622073	8:110551311-110553124	Promoter_Associated		0.526044013	-2.761773445	5.188309753	2.55E-05	0.008783598	2.651299968
chr2	7006280	+	cg13452400	NA	NA	NA	NA	NA	NA	chr2:7005163-7006340	Island	CMPK2	NM_207315	TSS1500				2:6922615-6923777			TRUE	-1.107429215	-3.334823425	-5.187907632	2.55E-05	0.008783598	2.650366949
chr14	77923968	+	cg14868663	NA	NA	NA	NA	NA	NA	chr14:77923870-77924596	Island	C14orf133;AHSA1	NM_022067;NM_012111	TSS200;TSS1500				14:76993330-76994893	14:77923324-77925929	Promoter_Associated		-1.706736093	-3.581471724	-5.187867343	2.55E-05	0.008783598	2.650273469
chr10	112678801	+	cg13540118	NA	NA	NA	NA	NA	NA	chr10:112678307-112679894	Island	NCRNA00081;NCRNA00081;NCRNA00081;NCRNA00081;SHOC2;NCRNA00081	NR_015402;NR_024141;NR_024142;NR_024143;NM_007373;NR_024140	Body;Body;Body;TSS200;TSS1500;Body				10:112668298-112670050	10:112678485-112679556	Promoter_Associated		-0.581515192	-3.798810348	-5.186659952	2.56E-05	0.008803987	2.647471962
chr1	173991823	-	cg16041806	NA	NA	NA	NA	NA	NA	chr1:173990805-173991849	Island							1:172257353-172258502	1:173990385-173992177	Promoter_Associated		-0.971800246	-2.831386012	-5.186066267	2.56E-05	0.008809364	2.6460944
chr6	97731065	-	cg22682162	NA	NA	NA	NA	NA	NA	chr6:97730696-97731199	Island	MIR548H3;C6orf167	NR_031679;NM_198468	Body;TSS200				6:97837211-97838127	6:97730268-97731584	Promoter_Associated		-0.426201037	-2.675553783	-5.18558397	2.57E-05	0.008809364	2.644975281
chr16	67840704	-	cg01332403	NA	NA	NA	NA	NA	NA	chr16:67840275-67841106	Island	TSNAXIP1;RANBP10	NM_018430;NM_020850	TSS1500;TSS200				16:66397662-66398607	16:67839732-67841257	Promoter_Associated		-0.485836345	-2.704146087	-5.185410839	2.57E-05	0.008809364	2.644573545
chr6	31632816	-	cg07843262	NA	NA	NA	NA	NA	NA	chr6:31632815-31634093	Island	BAT4;BAT4;CSNK2B	NM_033177;NM_033177;NM_001320	5'UTR;1stExon;TSS1500	high-CpG:31740525-31741659			6:31740701-31742099	6:31632630-31632991	Promoter_Associated		-0.439754441	-3.079230993	-5.185255745	2.57E-05	0.008809364	2.644213659
chr18	53257153	-	cg15237265	NA	NA	NA	NA	NA	NA	chr18:53257018-53257309	Island	TCF4;TCF4	NM_001083962;NM_003199	TSS1500;TSS1500		DMR		18:51408017-51408307	18:53256887-53257427	Unclassified	TRUE	0.44871476	-0.909345135	5.184164408	2.57E-05	0.008827245	2.641681245
chr2	9771089	+	cg19081759	NA	NA	NA	NA	NA	NA	chr2:9770189-9771562	Island	YWHAQ;YWHAQ	NM_006826;NM_006826	5'UTR;1stExon	high-CpG:9687956-9688692			2:9687456-9689045	2:9770527-9771650	Promoter_Associated		0.437202772	-2.747470552	5.182778381	2.58E-05	0.008847264	2.638464896
chr8	24931606	+	cg26276556	NA	NA	NA	NA	NA	NA		OpenSea						TRUE					0.565555565	-3.254143199	5.182689658	2.58E-05	0.008847264	2.638259006
chr2	45877647	+	cg05890578	rs610115	0.432938	NA	NA	NA	NA	chr2:45877178-45879685	Island	PRKCE	NM_005400	TSS1500				2:45730491-45733189				-0.636377167	-3.908153583	-5.181341261	2.59E-05	0.008871007	2.635129847
chr3	116239886	+	ch.3.2279603R	NA	NA	NA	NA	NA	NA		OpenSea											0.855804401	-3.142273795	5.180267119	2.60E-05	0.008888648	2.632637051
chr3	9834677	-	cg19474418	NA	NA	NA	NA	NA	NA	chr3:9833992-9834985	Island	ARPC4;ARPC4;ARPC4;ARPC4;TADA3;TADA3	NM_001024959;NM_005718;NM_005718;NM_001024960;NM_006354;NM_133480	5'UTR;1stExon;5'UTR;5'UTR;TSS1500;TSS1500				3:9809032-9809985	3:9833560-9835161	Unclassified		-1.004155667	-2.710830238	-5.179549396	2.61E-05	0.008889975	2.630971365
chr1	23671362	+	cg21197435	NA	NA	NA	NA	NA	NA	chr1:23670245-23671363	Island	HNRNPR;HNRNPR;HNRNPR;HNRNPR	NM_005826;NM_001102398;NM_001102397;NM_001102399	TSS1500;TSS1500;TSS1500;TSS1500					1:23669616-23671547	Promoter_Associated		-0.924116528	-3.210209965	-5.179201033	2.61E-05	0.008889975	2.630162875
chr10	89622721	-	cg09528884	NA	NA	NA	NA	NA	NA	chr10:89621772-89624128	Island	PTEN;KILLIN;KILLIN	NM_000314;NM_001126049;NM_001126049	TSS1500;1stExon;5'UTR				10:89611278-89614148	10:89621429-89622724	Promoter_Associated		-0.710994264	-3.574552623	-5.179175608	2.61E-05	0.008889975	2.630103866
chr6	15244878	-	cg02043994	NA	NA	NA	NA	NA	NA	chr6:15244877-15246160	Island					RDMR						-0.476301675	-2.472144837	-5.178489756	2.61E-05	0.008889975	2.628512097
chr5	137688433	-	cg03315484	NA	NA	NA	NA	NA	NA	chr5:137688146-137689054	Island	KDM3B;KDM3B	NM_016604;NM_016604	1stExon;5'UTR	high-CpG:137716169-137716335			5:137716112-137717186	5:137687442-137688555	Promoter_Associated		0.756113805	-3.335940925	5.178458985	2.61E-05	0.008889975	2.628440682
chr8	28747613	-	cg04041942	NA	NA	NA	NA	NA	NA	chr8:28748070-28748431	N_Shore	INTS9;HMBOX1;INTS9;HMBOX1;INTS9;INTS9;INTS9	NM_001145159;NM_024567;NM_001145159;NM_001135726;NR_026826;NM_018250;NM_018250	1stExon;TSS1500;5'UTR;TSS1500;Body;1stExon;5'UTR				8:28803218-28804138	8:28747290-28748133	Promoter_Associated		-0.719347612	-1.933980956	-5.178153686	2.61E-05	0.008889975	2.627732112
chr3	155524211	+	cg04992991	NA	NA	NA	NA	NA	NA	chr3:155523740-155524174	S_Shore	C3orf33	NM_173657	TSS200					3:155523431-155524595	Promoter_Associated		0.458143363	-3.729463166	5.177997868	2.62E-05	0.008889975	2.627370472
chrX	117479752	-	cg13674559	NA	NA	NA	NA	NA	NA	chrX:117479565-117480488	Island	WDR44	NM_019045	TSS1500				X:117363780-117364877	X:117479159-117481066	Promoter_Associated		-0.923691363	-3.130433583	-5.177901255	2.62E-05	0.008889975	2.627146242
chr20	33999889	-	cg05298461	rs17526452	0.01	NA	NA	NA	NA		OpenSea	UQCC;UQCC	NM_018244;NM_199487	TSS200;TSS200				20:33463089-33463343	20:33999295-34000178	Promoter_Associated	TRUE	-0.745208787	-4.269839465	-5.177200888	2.62E-05	0.008899273	2.625520725
chr14	82000433	+	cg12269343	NA	NA	NA	NA	NA	NA	chr14:81999751-82000434	Island	SEL1L	NM_005065	TSS1500				14:81069505-81070290	14:81999443-82000971	Promoter_Associated		-0.671580947	-3.46814956	-5.175804762	2.63E-05	0.008916154	2.62228029
chr2	173099919	+	cg17066470	NA	NA	NA	NA	NA	NA	chr2:173099482-173100098	Island						TRUE	2:172807776-172808491	2:173099063-173100423	Unclassified_Cell_type_specific		-0.482948198	-3.071631073	-5.175782814	2.63E-05	0.008916154	2.622229347
chr19	46010592	+	cg21218899	NA	NA	NA	NA	NA	NA	chr19:46009778-46011060	Island	VASP	NM_003370	TSS200				19:50701615-50703631	19:46010451-46010927	Promoter_Associated		-1.173673735	-3.526500467	-5.175591307	2.63E-05	0.008916154	2.621784844
chr6	43027301	+	cg02004621	NA	NA	NA	NA	NA	NA	chr6:43026939-43027841	Island	KLC4;KLC4;KLC4;MRPL2;KLC4	NM_201522;NM_201521;NM_138343;NM_015950;NM_201523	TSS1500;TSS200;TSS200;TSS200;TSS1500	high-CpG:43135086-43135547			6:43134891-43135807	6:43026639-43027935	Promoter_Associated		-1.069487438	-3.034089832	-5.174903289	2.64E-05	0.00892522	2.620187883
chr19	4247058	+	cg23669517	NA	NA	NA	NA	NA	NA	chr19:4246828-4247222	Island	CCDC94	NM_018074	TSS200				19:4197845-4198353	19:4246581-4247853	Promoter_Associated		-0.714010678	-3.311898148	-5.173848066	2.64E-05	0.00894261	2.617738542
chr2	118943676	-	cg07935987	NA	NA	NA	NA	NA	NA	chr2:118943823-118944199	N_Shore						TRUE	2:118659948-118660687	2:118942789-118944592	Promoter_Associated		-0.792678297	-3.8009469	-5.172385135	2.65E-05	0.008969291	2.614342719
chr9	19103109	+	cg22920498	NA	NA	NA	NA	NA	NA	chr9:19102470-19103110	Island	HAUS6	NM_017645	TSS1500				9:19092481-19093110	9:19102118-19103429	Promoter_Associated		-0.646229296	-2.673159345	-5.171877665	2.66E-05	0.008974051	2.613164725
chr22	39052398	-	cg25245506	NA	NA	NA	NA	NA	NA	chr22:39052054-39053054	Island	LOC646851;LOC646851;CBY1;CBY1	NM_001013647;NM_001013647;NM_001002880;NM_015373	1stExon;5'UTR;TSS1500;TSS1500	high-CpG:37382252-37382543			22:37382051-37383000	22:39051686-39053639	Promoter_Associated		-1.048005919	-3.529526397	-5.171603957	2.66E-05	0.008974051	2.612529357
chr8	125487621	+	cg08743556	NA	NA	NA	NA	NA	NA	chr8:125486521-125487622	Island	RNF139	NM_007218	Body				8:125555917-125557178	8:125486424-125488912	Promoter_Associated		-0.42854826	-2.80312947	-5.170974724	2.66E-05	0.008981864	2.611068677
chr17	77774124	+	cg20432589	NA	NA	NA	NA	NA	NA	chr17:77770672-77778468	Island							17:75388294-75388850				-0.416061758	-3.340478895	-5.17035294	2.67E-05	0.008988463	2.609625262
chr19	8547807	-	cg00337957	rs75883730	0.02908	NA	NA	NA	NA	chr19:8550539-8551215	N_Shelf	HNRNPM;HNRNPM	NM_005968;NM_031203	Body;Body								-0.496111237	3.147356453	-5.170114268	2.67E-05	0.008988463	2.609071201
chr12	22697546	+	cg22020752	NA	NA	NA	NA	NA	NA	chr12:22696780-22697728	Island	KIAA0528	NM_014802	TSS200				12:22588048-22589052	12:22696228-22697917	Promoter_Associated		-0.552421072	-2.097210117	-5.169536447	2.67E-05	0.008993747	2.607729812
chr5	34008127	+	cg01091448	NA	NA	NA	NA	NA	NA	chr5:34007796-34008105	S_Shore	AMACR;AMACR;AMACR;AMACR;AMACR;AMACR;AMACR;AMACR;AMACR;AMACR;AMACR;AMACR	NM_001167597;NM_203382;NM_001167598;NM_001167597;NM_001167595;NM_014324;NM_001167598;NM_001167595;NM_203382;NM_001167596;NM_014324;NM_001167596	5'UTR;1stExon;5'UTR;1stExon;1stExon;5'UTR;1stExon;5'UTR;5'UTR;1stExon;1stExon;5'UTR	high-CpG:34043861-34044007			5:34043517-34044246	5:34007929-34008383	Promoter_Associated		0.381620707	-4.309782362	5.169201171	2.67E-05	0.008993747	2.606951471
chr10	97454076	+	cg03484490	NA	NA	NA	NA	NA	NA	chr10:97453478-97454013	S_Shore	TCTN3;TCTN3	NM_001143973;NM_015631	TSS200;TSS200					10:97452937-97454431	Promoter_Associated		0.511776366	-2.846303871	5.169028173	2.68E-05	0.008993747	2.606549855
chr6	4019100	+	cg23361901	NA	NA	NA	NA	NA	NA	chr6:4018478-4019101	Island							6:3963478-3964100	6:4017882-4019329	Promoter_Associated	TRUE	-0.585818785	-2.847130081	-5.168639996	2.68E-05	0.008996114	2.605648691
chr6	55039622	-	cg05920635	NA	NA	NA	NA	NA	NA	chr6:55039170-55039392	S_Shore	HCRTR2	NM_001526	Body		DMR	TRUE	6:55147141-55147658				0.50228424	-1.541578054	5.16823702	2.68E-05	0.008998823	2.60471316
chr11	82904715	+	cg26102683	NA	NA	NA	NA	NA	NA	chr11:82904478-82905660	Island	ANKRD42	NM_182603	TSS1500	high-CpG:82582330-82582373			11:82582102-82583308	11:82904006-82905884	Unclassified		-0.603064782	-2.90071501	-5.16685059	2.69E-05	0.00901825	2.601494405
chr17	33570022	+	cg11276193	NA	NA	NA	NA	NA	NA	chr17:33569141-33570527	Island	SLFN5	NM_144975	TSS200				17:30594085-30594640	17:33568968-33570421	Promoter_Associated		-0.619907045	-3.132801268	-5.166817834	2.69E-05	0.00901825	2.601418358
chr18	9913478	-	cg24452005	NA	NA	NA	NA	NA	NA	chr18:9913464-9915164	Island	VAPA;VAPA	NM_194434;NM_003574	TSS1500;TSS1500					18:9913398-9913605	Promoter_Associated		-0.922836062	-3.735040352	-5.166151304	2.69E-05	0.009027002	2.599870886
chr1	99730221	-	cg11956761	NA	NA	NA	NA	NA	NA	chr1:99729982-99730335	Island	LPPR4;LPPR4	NM_001166252;NM_014839	1stExon;1stExon		DMR	TRUE	1:99502368-99503056				-0.734279066	-2.942212793	-5.165607657	2.70E-05	0.009030412	2.598608689
chr16	68057779	-	cg06361531	NA	NA	NA	NA	NA	NA	chr16:68056582-68057353	S_Shore	DUS2L;DDX28	NM_017803;NM_018380	5'UTR;TSS200								-0.764773327	-2.756289978	-5.165268185	2.70E-05	0.009030412	2.597820519
chr17	34900600	-	cg18574725	NA	NA	NA	NA	NA	NA	chr17:34900150-34901450	Island	GGNBP2	NM_024835	TSS1500				17:31974170-31976140	17:34900557-34900923	Promoter_Associated		0.647964593	-2.269004706	5.165153139	2.70E-05	0.009030412	2.597553409
chr5	75379800	-	cg10583931	NA	NA	NA	NA	NA	NA	chr5:75378974-75380796	Island	SV2C	NM_014979	5'UTR				5:75414546-75416617	5:75379740-75380346	Unclassified_Cell_type_specific	TRUE	-0.565830463	-2.623654742	-5.164503013	2.71E-05	0.009035329	2.596043952
chr11	67211245	+	cg09541468	NA	NA	NA	NA	NA	NA		OpenSea	CORO1B;CORO1B;CORO1B	NM_020441;NM_001018070;NM_001018070	TSS1500;1stExon;5'UTR				11:66967187-66967926	11:67210358-67211543	Promoter_Associated		0.744492695	-3.485636617	5.164373163	2.71E-05	0.009035329	2.595742464
chr11	59324986	-	cg22689366	NA	NA	NA	NA	NA	NA	chr11:59328137-59328507	N_Shelf							11:59081419-59081619				0.47182925	-2.914125787	5.163541475	2.71E-05	0.009046919	2.59381141
chr6	143999058	+	cg11495387	NA	NA	NA	NA	NA	NA	chr6:143999154-143999667	N_Shore	PHACTR2;PHACTR2;PHACTR2;PHACTR2	NM_001100164;NM_001100166;NM_014721;NM_001100165	TSS200;Body;Body;TSS200	high-CpG:144040751-144040917			6:144040692-144041229	6:143998630-143999875	Promoter_Associated	TRUE	0.49400188	-3.513402522	5.163198736	2.72E-05	0.009046919	2.59301561
chr12	120639619	+	cg15400169	NA	NA	NA	NA	NA	NA	chr12:120638588-120639116	S_Shore	RPLP0;RPLP0	NM_001002;NM_053275	TSS1500;TSS1500								0.62530309	-1.86187683	5.162856498	2.72E-05	0.009046919	2.592220965
chr2	70417413	+	cg05170483	NA	NA	NA	NA	NA	NA	chr2:70417746-70418310	N_Shore	C2orf42	NM_017880	5'UTR				2:70270873-70270918	2:70417089-70418520	Promoter_Associated		0.414681255	-3.711865029	5.162739341	2.72E-05	0.009046919	2.591948934
chr10	121631655	-	cg08551088	NA	NA	NA	NA	NA	NA	chr10:121631654-121633104	Island	C10orf119	NM_024834	Body				10:121621571-121623094			TRUE	0.456801054	-2.317708327	5.162310912	2.72E-05	0.009050289	2.590954148
chr5	94890783	+	cg01559436	NA	NA	NA	NA	NA	NA	chr5:94890407-94891169	Island	ARSK;TTC37	NM_198150;NM_014639	TSS200;TSS200				5:94916047-94916925	5:94890083-94891660	Promoter_Associated		-0.934457843	-3.653702839	-5.161862875	2.72E-05	0.009054113	2.589913819
chr10	119296297	-	cg20792376	NA	NA	NA	NA	NA	NA	chr10:119293917-119297675	Island	EMX2OS	NR_002791	Body		DMR		10:119285694-119287327	10:119296178-119296325	Unclassified_Cell_type_specific		-0.656141205	-3.209841747	-5.160975076	2.73E-05	0.009068037	2.587852337
chr2	110873485	+	cg05979741	NA	NA	NA	NA	NA	NA	chr2:110872945-110873587	Island	MALL;MALL	NM_005434;NM_005434	5'UTR;1stExon	high-CpG:110230662-110230939		TRUE	2:110230173-110230864			TRUE	0.356856222	-3.95283533	5.159202371	2.74E-05	0.009102362	2.583735935
chr13	41384019	+	cg02718464	NA	NA	NA	NA	NA	NA		OpenSea	SUGT1L1;SLC25A15;MIR621	NR_003365;NM_014252;NR_030352	Body;3'UTR;TSS1500								0.448294725	0.814485445	5.158861173	2.75E-05	0.00910376	2.582943617
chr1	202976346	-	cg23808931	NA	NA	NA	NA	NA	NA	chr1:202976328-202977028	Island	TMEM183A;TMEM183B	NM_138391;NM_001079809	TSS200;TSS200				1:201242875-201243599	1:202975990-202977376	Promoter_Associated		-1.063355815	-3.177694865	-5.158538753	2.75E-05	0.00910473	2.582194894
chr9	40633261	+	cg12887001	NA	NA	NA	NA	NA	NA	chr9:40633298-40633795	N_Shore							9:40623216-40624018				0.419607742	-3.295851124	5.157539974	2.75E-05	0.009117354	2.579875496
chr17	55938748	-	cg00023001	NA	NA	NA	NA	NA	NA	chr17:55939088-55939591	N_Shore						TRUE	17:53293747-53293940	17:55938175-55939806	Unclassified	TRUE	0.380996487	-3.125271398	5.157431509	2.76E-05	0.009117354	2.57962361
chr5	172755856	+	cg18281743	NA	NA	NA	NA	NA	NA	chr5:172754056-172757098	Island	STC2;STC2	NM_003714;NM_003714	5'UTR;1stExon		DMR		5:172686584-172689856	5:172754357-172756346	Unclassified		-0.981026461	-3.185879045	-5.157097428	2.76E-05	0.009117382	2.57884778
chr1	27113508	-	cg13391849	NA	NA	NA	NA	NA	NA	chr1:27114118-27114692	N_Shore	PIGV	NM_017837	TSS1500		RDMR						0.459989102	-2.903231563	5.156721664	2.76E-05	0.009117382	2.57797514
chr6	27441043	-	cg05745317	NA	NA	NA	NA	NA	NA	chr6:27440613-27441065	Island	ZNF184	NM_007149	TSS200				6:27548210-27549044	6:27440027-27441207	Promoter_Associated		-0.405611986	-2.950873973	-5.156591657	2.76E-05	0.009117382	2.577673222
chr7	35840133	-	cg22167839	NA	NA	NA	NA	NA	NA	chr7:35840132-35841591	Island	SEPT7;SEPT7	NM_001011553;NM_001788	TSS1500;TSS1500				7:35806419-35808116	7:35840022-35840318	Promoter_Associated		-0.908975588	-2.831345657	-5.155157984	2.77E-05	0.009144079	2.574343695
chr6	107811876	+	cg03507199	NA	NA	NA	NA	NA	NA	chr6:107810066-107812733	Island	SOBP	NM_018013	1stExon				6:107916760-107919506			TRUE	-0.571455066	-3.21226481	-5.154672773	2.77E-05	0.009145383	2.573216823
chr6	36842933	-	cg22485062	NA	NA	NA	NA	NA	NA	chr6:36842308-36842845	S_Shore	PPIL1	NM_016059	TSS200					6:36841797-36843338	Promoter_Associated		0.497766649	-2.871019723	5.154495423	2.78E-05	0.009145383	2.572804934
chr4	89444434	+	cg14082963	NA	NA	NA	NA	NA	NA	chr4:89444407-89445055	Island	PIGY;PIGY	NM_001042616;NM_032906	5'UTR;Body				4:89663327-89664064	4:89444026-89445593	Promoter_Associated		-1.149203358	-1.840151847	-5.154265463	2.78E-05	0.009145383	2.57227086
chr6	75994754	+	cg22277887	NA	NA	NA	NA	NA	NA	chr6:75994003-75994834	Island	TMEM30A;TMEM30A	NM_001143958;NM_018247	TSS200;TSS200	high-CpG:76051433-76051518			6:76050724-76051632	6:75994392-75994880	Promoter_Associated		-0.650966774	-1.75498251	-5.153150362	2.79E-05	0.009162299	2.569681019
chr12	58335867	-	cg18316386	NA	NA	NA	NA	NA	NA		OpenSea	XRCC6BP1	NM_033276	Body					12:58334506-58335993	Promoter_Associated		-0.713842937	-3.099595918	-5.152979318	2.79E-05	0.009162299	2.569283761
chr14	58711637	+	cg24041036	NA	NA	NA	NA	NA	NA	chr14:58711351-58711897	Island	PSMA3;PSMA3;PSMA3;PSMA3	NM_002788;NM_002788;NM_152132;NM_152132	1stExon;5'UTR;5'UTR;1stExon				14:57781105-57781818	14:58710895-58712106	Promoter_Associated		-1.272395597	-2.370818486	-5.152506666	2.79E-05	0.009166818	2.568185989
chr12	120875898	-	cg16436509	NA	NA	NA	NA	NA	NA	chr12:120875654-120876366	Island	COX6A1	NM_004373	TSS200	high-CpG:119360274-119360308			12:119359909-119360749	12:120875396-120876278	Promoter_Associated		-1.272953912	-2.366278632	-5.15215253	2.79E-05	0.009168591	2.567363471
chr1	67773175	-	cg00993824	NA	NA	NA	NA	NA	NA	chr1:67773329-67773767	N_Shore	IL12RB2;IL12RB2	NM_001559;NM_001559	5'UTR;1stExon		DMR	TRUE	1:67545560-67545792	1:67773079-67773793	Promoter_Associated		-1.042148012	-3.539487438	-5.151667378	2.80E-05	0.009173413	2.566236642
chr1	100598901	+	cg07568665	NA	NA	NA	NA	NA	NA	chr1:100598130-100598754	S_Shore	CCDC76;SASS6	NM_019083;NM_194292	Body;TSS1500				1:100370675-100371527	1:100597913-100599191	Promoter_Associated	TRUE	-0.69406786	-3.303012219	-5.149769451	2.81E-05	0.009204607	2.561828313
chr11	46722334	-	cg25993851	NA	NA	NA	NA	NA	NA	chr11:46721979-46722428	Island	ARHGAP1;ZNF408	NM_004308;NM_024741	TSS1500;TSS200				11:46678568-46679687	11:46721700-46722970	Promoter_Associated		-1.395200629	-2.909770079	-5.149666476	2.81E-05	0.009204607	2.561589125
chr11	60674132	-	cg26375147	NA	NA	NA	NA	NA	NA	chr11:60673597-60674184	Island	PRPF19	NM_014502	TSS200				11:60429962-60430780	11:60672583-60674543	Promoter_Associated		-1.092477721	-3.511186158	-5.149469208	2.81E-05	0.009204607	2.561130913
chr2	61764444	+	cg24890023	NA	NA	NA	NA	NA	NA	chr2:61765406-61766091	N_Shore	XPO1	NM_003400	5'UTR				2:61617903-61618280				0.619261741	-3.25204877	5.149218878	2.81E-05	0.009204607	2.560549448
chr5	133706738	-	cg01230929	NA	NA	NA	NA	NA	NA	chr5:133707020-133707892	N_Shore	UBE2B	NM_003337	TSS200				5:133734610-133735775	5:133706168-133708155	Promoter_Associated		-0.85126055	-4.027474962	-5.147976791	2.82E-05	0.009224738	2.557664275
chr14	61448269	+	cg26161780	NA	NA	NA	NA	NA	NA	chr14:61447663-61448141	S_Shore	TRMT5;SLC38A6	NM_020810;NM_153811	TSS1500;Body				14:60517297-60518115	14:61447453-61448583	Unclassified		-0.559423986	-3.134371271	-5.14780344	2.82E-05	0.009224738	2.557261598
chr22	30162986	+	cg15309418	NA	NA	NA	NA	NA	NA	chr22:30162836-30163532	Island	UCRC;ZMAT5;UCRC;ZMAT5	NM_001003684;NM_001003692;NM_013387;NM_019103	TSS1500;TSS200;TSS1500;TSS200				22:28492837-28493106	22:30162428-30164345	Promoter_Associated		-0.95263187	-3.301289432	-5.147443727	2.83E-05	0.009226691	2.55642602
chr5	180673365	+	cg02624052	rs3733942	0.078057	NA	NA	NA	NA	chr5:180673068-180673694	Island							5:180605971-180606688	5:180672931-180674384	Promoter_Associated		-0.480686605	-3.304602703	-5.146149579	2.83E-05	0.0092431	2.553419765
chr12	95397608	+	cg16830870	rs17023565	0.09635	NA	NA	NA	NA	chr12:95397382-95397611	Island	NDUFA12	NM_018838	TSS200				12:93921495-93921742	12:95397005-95397848	Promoter_Associated		-0.583152388	-3.320589525	-5.145957255	2.84E-05	0.0092431	2.552972995
chr1	71546648	-	cg12277310	NA	NA	NA	NA	NA	NA	chr1:71546486-71546783	Island	ZRANB2;ZRANB2	NM_005455;NM_203350	1stExon;1stExon				1:71318852-71319371	1:71545763-71547330	Promoter_Associated	TRUE	-0.426783344	-3.319240775	-5.145853796	2.84E-05	0.0092431	2.552732657
chr10	104159579	+	cg15927865	NA	NA	NA	NA	NA	NA	chr10:104159096-104159536	S_Shore	NFKB2;NFKB2;NFKB2	NM_001077494;NM_001077493;NM_002502	Body;Body;Body				10:104149087-104149952	10:104158955-104159714	Promoter_Associated		0.605332929	-3.572295372	5.145354942	2.84E-05	0.0092431	2.551573802
chr3	11034013	-	cg07646731	rs2675157	0.29763	NA	NA	NA	NA	chr3:11034446-11035384	N_Shore	SLC6A1	NM_003042	TSS1500		DMR						0.606493845	-2.722288681	5.145251013	2.84E-05	0.0092431	2.551332371
chr11	14995770	-	cg26053083	NA	NA	NA	NA	NA	NA	chr11:14995128-14995908	Island					DMR	TRUE	11:14951686-14952675	11:14995494-14995870	Unclassified_Cell_type_specific		-0.810606028	-2.786655823	-5.145089302	2.84E-05	0.0092431	2.550956705
chr7	56174376	-	cg14187409	rs77036114	0.137237	NA	NA	NA	NA	chr7:56173912-56174398	Island	CHCHD2	NM_016139	TSS200				7:56141364-56141944	7:56173340-56174606	Promoter_Associated		-0.828671228	-4.040758826	-5.144300531	2.85E-05	0.009250277	2.549124315
chr18	13725980	-	cg06113939	rs45442796	0.076853	NA	NA	NA	NA	chr18:13725979-13727370	Island	C18orf19;RNMT;C18orf19	NM_152352;NM_003799;NM_001098801	5'UTR;TSS1500;5'UTR				18:13715863-13717338	18:13725886-13727345	Promoter_Associated		-0.629101221	-3.087588833	-5.144191761	2.85E-05	0.009250277	2.54887163
chr1	41284639	-	cg19689322	NA	NA	NA	NA	NA	NA	chr1:41284847-41285149	N_Shore	KCNQ4;KCNQ4	NM_004700;NM_172163	Body;Body			TRUE	1:41056437-41057227	1:41283201-41284972	Promoter_Associated	TRUE	0.399388343	-1.938362297	5.143761723	2.85E-05	0.009250277	2.547872592
chr3	148804550	+	cg05555455	NA	NA	NA	NA	NA	NA	chr3:148803904-148804557	Island	HLTF;HLTF	NM_139048;NM_003071	TSS1500;TSS1500				3:150286366-150287304	3:148803435-148804833	Unclassified		-0.74215603	-2.240073112	-5.143642227	2.85E-05	0.009250277	2.547594983
chr12	11422920	-	cg25705255	NA	NA	NA	NA	NA	NA		OpenSea	PRB3	NM_006249	TSS1500								0.443924822	0.96892636	5.143207185	2.86E-05	0.009250277	2.546584303
chr5	10250999	+	cg23431508	NA	NA	NA	NA	NA	NA	chr5:10249760-10251000	Island	FAM173B;CCT5	NM_199133;NM_012073	TSS1500;Body				5:10303246-10304000				-0.414874321	-3.394931933	-5.143081543	2.86E-05	0.009250277	2.546292415
chr8	125486752	-	cg23542858	NA	NA	NA	NA	NA	NA	chr8:125486521-125487622	Island	RNF139	NM_007218	TSS1500	high-CpG:125555933-125556035			8:125555917-125557178	8:125486424-125488912	Promoter_Associated		-1.51956131	-2.039738445	-5.142863283	2.86E-05	0.009250277	2.545785351
chr6	12290573	-	cg08751499	NA	NA	NA	NA	NA	NA		OpenSea	EDN1;EDN1;EDN1;EDN1	NM_001168319;NM_001168319;NM_001955;NM_001955	1stExon;5'UTR;5'UTR;1stExon				6:12398281-12398766	6:12290297-12291143	Unclassified	TRUE	-0.59734455	-3.619604215	-5.141387839	2.87E-05	0.009272549	2.542357515
chr1	43147939	+	cg01561517	NA	NA	NA	NA	NA	NA	chr1:43147500-43149016	Island	YBX1	NM_004559	TSS200	high-CpG:42920418-42921492			1:42920026-42920527	1:43147549-43148165	Promoter_Associated		-0.440666064	-3.472765026	-5.141367271	2.87E-05	0.009272549	2.542309729
chr9	124260498	+	cg08339189	NA	NA	NA	NA	NA	NA	chr9:124261806-124262587	N_Shore	GGTA1	NR_003191	Body					9:124259921-124261607	Unclassified		0.700266242	-2.715536636	5.140926645	2.87E-05	0.009275545	2.541286014
chr17	62223337	-	cg20850195	NA	NA	NA	NA	NA	NA	chr17:62223224-62224124	Island	SNORA76;SNORD104	NR_002995;NR_004380	TSS1500;TSS200				17:59576770-59577856	17:62222688-62224395	Promoter_Associated		-1.30733894	-2.850569964	-5.140459749	2.88E-05	0.009275545	2.540201251
chr4	41992345	-	cg24875840	NA	NA	NA	NA	NA	NA	chr4:41992477-41993125	N_Shore	SLC30A9	NM_006345	TSS200				4:41687102-41687882	4:41991878-41993649	Promoter_Associated		-0.466607627	-4.226802903	-5.140421099	2.88E-05	0.009275545	2.540111454
chrX	119006108	+	cg25375329	NA	NA	NA	NA	NA	NA	chrX:119005251-119006217	Island	RNF113A;NDUFA1	NM_006978;NM_004541	TSS1500;Body				X:118889144-118890238	X:119005139-119006336	Promoter_Associated_Cell_type_specific	TRUE	-0.565186224	-2.528395761	-5.139760962	2.88E-05	0.009281571	2.538577699
chr10	33623121	-	cg07233135	NA	NA	NA	NA	NA	NA	chr10:33623120-33626197	Island	NRP1;NRP1;NRP1	NM_001024628;NM_003873;NM_001024629	Body;Body;Body								-0.720740304	-3.298192027	-5.139619918	2.88E-05	0.009281571	2.538249996
chr3	186501246	-	cg06569271	NA	NA	NA	NA	NA	NA	chr3:186500738-186502048	Island	EIF4A2;SNORD2	NM_001967;NR_002587	TSS200;TSS1500					3:186501235-186501784	Promoter_Associated	TRUE	-0.594280278	-3.510209606	-5.138101661	2.89E-05	0.009303392	2.53472238
chr8	80942140	-	cg12174498	NA	NA	NA	NA	NA	NA	chr8:80942117-80942593	Island	MRPS28	NM_014018	Body				8:81104584-81105341	8:80941568-80943040	Promoter_Associated		-0.638040791	-2.583188182	-5.137724173	2.90E-05	0.009303392	2.533845277
chr21	45079232	-	cg08871016	NA	NA	NA	NA	NA	NA	chr21:45077671-45079821	Island	HSF2BP;RRP1B	NM_007031;NM_015056	5'UTR;TSS200					21:45078760-45080204	Promoter_Associated_Cell_type_specific		-0.61272265	-1.625850572	-5.1376827	2.90E-05	0.009303392	2.533748914
chr2	97001281	+	cg16513345	rs13423628	0.013077	NA	NA	NA	NA	chr2:97001429-97001898	N_Shore	NCAPH	NM_015341	TSS1500					2:97001117-97002272	Promoter_Associated		0.345898821	-3.44585321	5.13760565	2.90E-05	0.009303392	2.533569884
chr1	109289295	-	cg04261791	NA	NA	NA	NA	NA	NA	chr1:109289018-109289822	Island	STXBP3;STXBP3	NM_007269;NM_007269	5'UTR;1stExon	high-CpG:109090751-109090910			1:109090542-109091345	1:109288521-109290415	Promoter_Associated		-0.701394176	-1.843889551	-5.13664891	2.90E-05	0.009319561	2.531346829
chr3	167968129	+	cg20620272	NA	NA	NA	NA	NA	NA	chr3:167967246-167968130	Island	C3orf50	NR_021485	Body								-0.47742161	-1.8531513	-5.135277845	2.91E-05	0.009345568	2.528160956
chr1	154947313	+	cg17833341	NA	NA	NA	NA	NA	NA	chr1:154946742-154947486	Island	SHC1;SHC1;CKS1B;CKS1B	NM_001130041;NM_003029;NR_024163;NM_001826	TSS1500;TSS1500;Body;Body				1:153212862-153214141	1:154946157-154947748	Promoter_Associated	TRUE	-0.480135651	-2.7488082	-5.134923134	2.92E-05	0.009347551	2.527336713
chr8	97172480	+	cg18214379	rs62516290	0.061965	NA	NA	NA	NA	chr8:97172634-97173880	N_Shore	GDF6	NM_001001557	Body		DMR		8:97241625-97243056			TRUE	-0.878748799	-2.764137777	-5.134112716	2.92E-05	0.00936034	2.525453512
chr5	43041146	+	cg17269733	rs114014390	0.018245	NA	NA	NA	NA	chr5:43040845-43041161	Island	C5orf39;LOC153684	NM_001014279;NR_015447	TSS1500;TSS1500			TRUE	5:43076642-43076918	5:43040323-43041183	Promoter_Associated		0.56328687	-1.447130353	5.133256142	2.93E-05	0.009371797	2.523463014
chr14	45430512	+	cg25000079	NA	NA	NA	NA	NA	NA	chr14:45431628-45432115	N_Shore	FAM179B;KLHL28	NM_015091;NM_017658	TSS1500;5'UTR					14:45430342-45430559	Promoter_Associated_Cell_type_specific		0.367289526	-2.884302335	5.132912776	2.93E-05	0.009371797	2.522665091
chr1	111217785	-	cg26071016	NA	NA	NA	NA	NA	NA	chr1:111216244-111217937	Island	KCNA3	NM_002232	TSS200		DMR		1:111017334-111019820	1:111216338-111218035	Promoter_Associated		0.53686898	-2.399893305	5.132708269	2.93E-05	0.009371797	2.522189847
chr22	31090725	-	cg03544375	rs11913171	0.029653	NA	NA	NA	NA	chr22:31090200-31091334	Island	OSBP2	NM_030758	TSS200				22:29420211-29421370	22:31090067-31091920	Unclassified_Cell_type_specific	TRUE	0.544726568	-1.115075227	5.132408903	2.94E-05	0.009371797	2.521494163
chr5	168728495	-	cg19905251	NA	NA	NA	NA	NA	NA	chr5:168727429-168728275	S_Shore	SLIT3	NM_003062	TSS1500		CDMR						-0.664914386	-3.395373079	-5.132278789	2.94E-05	0.009371797	2.521191793
chr11	74699922	-	cg19929123	NA	NA	NA	NA	NA	NA	chr11:74699815-74700186	Island	NEU3	NM_006656	TSS200				11:74377446-74377834	11:74699385-74700528	Promoter_Associated		-0.580852423	-3.529839137	-5.131656004	2.94E-05	0.009380186	2.519744504
chr14	58667190	-	cg16199879	NA	NA	NA	NA	NA	NA	chr14:58666567-58667198	Island	ACTR10	NM_018477	Body				14:57736249-57737084	14:58665936-58667639	Promoter_Associated		-0.702856115	-3.22450115	-5.12993075	2.95E-05	0.009414851	2.515735062
chr14	35342618	-	cg01831476	NA	NA	NA	NA	NA	NA	chr14:35342845-35344526	N_Shore	BAZ1A;BAZ1A	NM_182648;NM_013448	Body;Body				14:34412369-34414419	14:35342357-35343606	Promoter_Associated		0.4830611	-3.793983013	5.129469528	2.96E-05	0.009419431	2.514663164
chr6	33239542	+	cg20140229	NA	NA	NA	NA	NA	NA	chr6:33239326-33240099	Island	VPS52;RPS18;VPS52	NM_022553;NM_022551;NM_022553	5'UTR;TSS1500;1stExon	high-CpG:33347431-33347666			6:33347313-33348127	6:33238930-33240058	Promoter_Associated		-1.2805084	-3.781428682	-5.129075655	2.96E-05	0.009420415	2.513747774
chr19	9695555	+	cg27002271	NA	NA	NA	NA	NA	NA	chr19:9694921-9695433	S_Shore	ZNF121	NM_001008727	TSS1500								0.575701415	-2.178026228	5.12889028	2.96E-05	0.009420415	2.513316949
chr12	109915316	-	cg19752449	NA	NA	NA	NA	NA	NA	chr12:109915131-109915638	Island	UBE3B;KCTD10;UBE3B	NM_130466;NM_031954;NM_183415	TSS200;TSS200;TSS200	high-CpG:108399558-108399854			12:108399114-108400225	12:109914680-109916275	Promoter_Associated		-0.656511921	-2.953863375	-5.127972883	2.97E-05	0.009435913	2.511184807
chr4	113067318	+	cg17023374	NA	NA	NA	NA	NA	NA	chr4:113066470-113067379	Island	C4orf32	NM_152400	Body				4:113286707-113286849				-0.855564157	-3.378058043	-5.127703925	2.97E-05	0.009435923	2.510559707
chr14	65381159	-	cg11177179	NA	NA	NA	NA	NA	NA	chr14:65381075-65381382	Island	CHURC1;CHURC1	NM_145165;NM_145165	5'UTR;1stExon	high-CpG:64450901-64450954			14:64450679-64451307	14:65380674-65381766	Promoter_Associated		-1.274459303	-4.222714964	-5.126677603	2.98E-05	0.009450347	2.508174333
chr11	60929200	-	cg25890275	NA	NA	NA	NA	NA	NA	chr11:60928560-60929262	Island	VPS37C	NM_017966	TSS1500				11:60685137-60685803	11:60928439-60929397	Promoter_Associated		0.533944762	-3.059068163	5.126445788	2.98E-05	0.009450347	2.507635538
chr16	1663436	+	cg08104402	NA	NA	NA	NA	NA	NA	chr16:1660054-1665095	Island	IFT140;CRAMP1L	NM_014714;NM_020825	TSS1500;TSS1500				16:1603289-1603555				-0.669808108	-3.037407741	-5.126296632	2.98E-05	0.009450347	2.507288864
chr10	26727318	-	cg05475934	NA	NA	NA	NA	NA	NA	chr10:26727061-26727992	Island	APBB1IP;APBB1IP	NM_019043;NM_019043	1stExon;5'UTR	high-CpG:26767134-26767726		TRUE	10:26766993-26767384	10:26727038-26727751	Promoter_Associated		-0.44473948	-3.527252269	-5.125605144	2.99E-05	0.009460499	2.505681656
chr1	100816970	+	cg21438706	NA	NA	NA	NA	NA	NA	chr1:100817709-100818899	N_Shore	CDC14A;CDC14A;CDC14A	NM_003672;NM_033313;NM_033312	TSS1500;TSS1500;TSS1500				1:100589460-100589889	1:100816696-100817317	Promoter_Associated	TRUE	-0.83479764	-2.732160909	-5.124618074	2.99E-05	0.009472767	2.503387383
chr17	58042342	+	cg21217426	NA	NA	NA	NA	NA	NA	chr17:58041846-58042463	Island	RNFT1	NM_016125	TSS1500				17:55397106-55397276	17:58041200-58042741	Promoter_Associated		-0.536840782	-3.578870906	-5.124558703	2.99E-05	0.009472767	2.503249384
chr6	30585409	-	cg17762168	NA	NA	NA	NA	NA	NA	chr6:30584885-30585677	Island	MRPS18B;PPP1R10	NM_014046;NM_002714	TSS200;TSS1500					6:30584892-30585925	NonGene_Associated	TRUE	-0.632686058	-2.931884324	-5.124264094	3.00E-05	0.009473424	2.502564604
chr1	40974057	-	cg04933954	NA	NA	NA	NA	NA	NA	chr1:40974056-40974786	Island	DEM1	NM_022774	TSS1500				1:40746644-40747373	1:40973878-40975059	Unclassified	TRUE	0.526202847	-3.346266828	5.123277951	3.00E-05	0.009484342	2.500272404
chr7	113726103	-	cg08121514	NA	NA	NA	NA	NA	NA	chr7:113724924-113727795	Island								7:113725156-113726125	Unclassified_Cell_type_specific		-0.58771145	-2.72587428	-5.123275624	3.00E-05	0.009484342	2.500266995
chr19	5828301	+	cg09911521	rs115043339	0.02172	NA	NA	NA	NA	chr19:5827754-5828405	Island	NRTN	NM_004558	3'UTR	high-CpG:5779299-5779350			19:5778755-5779720				0.380119742	-2.915264426	5.122594978	3.01E-05	0.009494297	2.498684859
chr6	30069659	+	cg09791883	NA	NA	NA	NA	NA	NA	chr6:30069750-30070160	N_Shore							6:30177588-30178433				-0.610716692	-2.923465399	-5.121655739	3.02E-05	0.009510497	2.496501587
chr2	122288051	+	cg25134231	rs115534784	0.015204	NA	NA	NA	NA	chr2:122287620-122288332	Island	CLASP1;CLASP1;CLASP1;RNU4ATAC	NM_001142273;NM_015282;NM_001142274;NR_023343	Body;Body;Body;TSS1500	high-CpG:122004370-122004696				2:122287554-122289811	Promoter_Associated		-0.61161734	-4.021896472	-5.119988269	3.03E-05	0.009540809	2.492625402
chr13	60970404	-	cg23767211	NA	NA	NA	NA	NA	NA	chr13:60970403-60972045	Island	TDRD3;TDRD3;TDRD3	NM_030794;NM_001146071;NM_001146070	TSS200;TSS200;TSS1500				13:59868211-59869353	13:60970038-60971411	Promoter_Associated		-0.458753992	-2.281843894	-5.119584616	3.03E-05	0.009540809	2.491687047
chr3	160117394	-	cg04385305	NA	NA	NA	NA	NA	NA	chr3:160117012-160118878	Island	IFT80;SMC4;SMC4	NM_020800;NM_001002800;NM_005496	TSS200;TSS200;TSS1500	high-CpG:161599757-161600421				3:160116710-160117663	Promoter_Associated	TRUE	-0.781649716	-3.191766406	-5.119538361	3.03E-05	0.009540809	2.491579518
chr12	133263482	+	cg13190986	NA	NA	NA	NA	NA	NA	chr12:133263462-133264711	Island	PXMP2;POLE	NM_018663;NM_006231	TSS1500;Body				12:131773551-131775981	12:133263328-133264829	Promoter_Associated		0.683933302	-2.180552719	5.119335919	3.03E-05	0.009540809	2.491108906
chr19	42365024	-	cg27047750	rs2075749	0.437216	NA	NA	NA	NA	chr19:42363678-42364765	S_Shore	RPS19	NM_001022	Body					19:42363293-42365057	Promoter_Associated		0.639795274	-3.155288705	5.118103301	3.04E-05	0.009556936	2.488243414
chr2	219135380	-	cg15987975	NA	NA	NA	NA	NA	NA	chr2:219134787-219135393	Island	AAMP;PNKD;PNKD	NM_001087;NM_015488;NM_001077399	TSS1500;Body;Body				2:218842827-218843954	2:219134202-219135636	Promoter_Associated		-0.401977783	-3.212549328	-5.118039329	3.04E-05	0.009556936	2.488094695
chr1	156163765	-	cg02454220	rs2241111	0.097274	NA	NA	NA	NA	chr1:156163672-156164052	Island	SLC25A44;SLC25A44	NM_014655;NM_014655	5'UTR;1stExon	high-CpG:154430346-154430550			1:154430297-154430849	1:156163372-156164500	Promoter_Associated		-0.556326129	-3.647064421	-5.117764198	3.05E-05	0.009556936	2.487455078
chr3	141516638	+	cg22639293	NA	NA	NA	NA	NA	NA	chr3:141516055-141516639	Island	GRK7	NM_139209	Body			TRUE					-0.690034299	-3.321147326	-5.117608257	3.05E-05	0.009556936	2.487092549
chr17	15160687	-	cg22958957	rs7212770	0.119024	NA	NA	NA	NA	chr17:15163930-15164810	N_Shelf	PMP22;PMP22;PMP22	NM_153322;NM_000304;NM_153321	Body;Body;Body				17:15101412-15101485	17:15160589-15161183	Unclassified	TRUE	-0.961026503	-3.612155398	-5.115615109	3.06E-05	0.009598892	2.482458776
chr5	176853446	-	cg00080123	NA	NA	NA	NA	NA	NA	chr5:176852953-176854125	Island	GRK6;GRK6;GRK6	NM_002082;NM_001004106;NM_001004105	TSS1500;TSS1500;TSS1500				5:176785462-176786731	5:176852705-176853837	Promoter_Associated		-0.443825383	-4.216329197	-5.114622078	3.07E-05	0.00961184	2.480150038
chr7	127032423	-	cg13131519	NA	NA	NA	NA	NA	NA	chr7:127031854-127033084	Island	ZNF800;ZNF800	NM_176814;NM_176814	5'UTR;1stExon				7:126818898-126820400				0.478322512	-2.203561188	5.11455405	3.07E-05	0.00961184	2.479991874
chr4	155338166	+	cg05574313	NA	NA	NA	NA	NA	NA	chr4:155337896-155338253	Island	DCHS2	NM_001142552	Body				4:155557378-155557676				0.714546768	-3.297530525	5.112027076	3.09E-05	0.009667126	2.474116524
chr2	109745516	-	cg22725460	NA	NA	NA	NA	NA	NA	chr2:109744585-109746833	Island	SH3RF3;LOC100287216	NM_001099289;NR_029193	TSS1500;Body	high-CpG:109111916-109112126	DMR		2:109111018-109113265				0.438352915	-3.84237519	5.111521361	3.09E-05	0.009673037	2.472940663
chr10	35931117	-	cg23722428	NA	NA	NA	NA	NA	NA	chr10:35928501-35931893	Island	FZD8	NM_031866	TSS1500	high-CpG:35971066-35971236			10:35968262-35971899				0.430438228	-3.156639819	5.111257828	3.10E-05	0.009673037	2.472327904
chr17	29814621	-	cg07202532	NA	NA	NA	NA	NA	NA	chr17:29814614-29815662	Island	RAB11FIP4	NM_032932	Body				17:26838741-26840045				0.716618501	-3.233528511	5.110793374	3.10E-05	0.009677958	2.47124796
chr11	43665775	-	cg21074594	NA	NA	NA	NA	NA	NA		OpenSea							11:43622238-43622585	11:43665286-43666223	Promoter_Associated_Cell_type_specific	TRUE	0.462135966	-3.619932025	5.109994851	3.11E-05	0.00969109	2.46939121
chrX	47863595	+	cg26150490	NA	NA	NA	NA	NA	NA	chrX:47863379-47863596	Island	SPACA5;ZNF182;ZNF182	NM_205856;NM_006962;NM_001007088	TSS200;TSS1500;TSS1500				X:47748137-47748828	X:47863207-47863743	Promoter_Associated		-0.588955846	-2.853071312	-5.107708779	3.13E-05	0.009740908	2.464075355
chr4	71860600	-	cg23991274	NA	NA	NA	NA	NA	NA	chr4:71859158-71859884	S_Shore	DCK	NM_000788	Body					4:71860425-71860762	Promoter_Associated		0.422240394	-3.58808862	5.106721281	3.13E-05	0.009758809	2.461779005
chr6	10886999	+	cg06503907	NA	NA	NA	NA	NA	NA	chr6:10887184-10887622	N_Shore	SYCP2L	NM_001040274	TSS200		DMR					TRUE	-1.072201533	-3.001221166	-5.106356122	3.14E-05	0.009761336	2.460929839
chr10	75118676	+	cg11289368	NA	NA	NA	NA	NA	NA	chr10:75118205-75118679	Island	TTC18	NM_145170	TSS200				10:74788099-74788685	10:75117827-75119134	Promoter_Associated		-0.653560645	-3.199063633	-5.10603586	3.14E-05	0.009762756	2.460185077
chr17	75953891	-	cg01434487	NA	NA	NA	NA	NA	NA	chr17:75953890-75955952	Island							17:73465486-73467547				0.447406534	-3.163594047	5.105676443	3.14E-05	0.00976515	2.459349249
chr13	88323358	-	cg05404227	NA	NA	NA	NA	NA	NA	chr13:88323569-88324640	N_Shore					DMR			13:88322941-88324120	Unclassified	TRUE	-0.402018121	-3.315990491	-5.104727989	3.15E-05	0.009782146	2.457143579
chr9	14313526	-	cg13518604	NA	NA	NA	NA	NA	NA	chr9:14312952-14315351	Island	NFIB;NFIB	NM_005596;NM_005596	5'UTR;1stExon					9:14313190-14313634	Unclassified_Cell_type_specific		-0.932918353	-2.41604145	-5.103902578	3.16E-05	0.00978467	2.455224005
chr1	113162105	+	cg00065071	NA	NA	NA	NA	NA	NA	chr1:113161591-113162571	Island	ST7L;CAPZA1;ST7L;ST7L;CAPZA1;ST7L	NM_138727;NM_006135;NM_138728;NM_138729;NM_006135;NM_017744	TSS200;1stExon;TSS200;TSS200;5'UTR;TSS200	high-CpG:112963246-112963997			1:112962819-112963727				-0.507476246	-2.802732891	-5.103854227	3.16E-05	0.00978467	2.45511156
chr8	99952031	-	cg01172183	NA	NA	NA	NA	NA	NA	chr8:99952020-99954686	Island						TRUE	8:100021197-100022879				-0.689240048	-2.747004551	-5.103839677	3.16E-05	0.00978467	2.455077722
chr3	196670053	+	cg15433422	rs1054278	0.272727	NA	NA	NA	NA	chr3:196668695-196670054	Island	LOC152217;NCBP2;NCBP2	NR_024388;NM_001042540;NM_007362	Body;TSS1500;TSS1500				3:198153106-198154451				-0.668287067	-3.055667905	-5.10342016	3.16E-05	0.009784862	2.454102077
chr11	35441107	-	cg25230151	NA	NA	NA	NA	NA	NA	chr11:35440375-35441882	Island	SLC1A2	NM_004171	TSS200		DMR		11:35396952-35398718	11:35441073-35441336	Unclassified_Cell_type_specific		-0.955024138	-2.667647581	-5.103223396	3.16E-05	0.009784862	2.453644471
chr17	41363628	-	cg08377924	NA	NA	NA	NA	NA	NA	chr17:41363727-41364273	N_Shore	NBR1;TMEM106A;NBR1;NBR1	NM_031858;NM_145041;NM_031862;NM_005899	3'UTR;TSS1500;3'UTR;3'UTR					17:41363351-41364480	Promoter_Associated	TRUE	0.686989486	-3.589772934	5.103046999	3.16E-05	0.009784862	2.453234231
chr16	56716449	+	cg00402068	NA	NA	NA	NA	NA	NA	chr16:56715992-56716425	S_Shore	MT1X;MT1X	NM_005952;NM_005952	1stExon;5'UTR			TRUE	16:55273452-55274017	16:56715696-56717003	Promoter_Associated		-0.509093728	-3.116501536	-5.101707034	3.17E-05	0.009811658	2.450117855
chr1	154244865	+	cg10530939	NA	NA	NA	NA	NA	NA	chr1:154244710-154245289	Island	HAX1;HAX1	NM_001018837;NM_006118	TSS200;TSS200				1:152511383-152511913	1:154244410-154245698	Promoter_Associated		-0.50083648	-4.138882061	-5.100706986	3.18E-05	0.009830057	2.44779196
chr1	154947035	+	cg08733086	NA	NA	NA	NA	NA	NA	chr1:154946742-154947486	Island	CKS1B;SHC1;SHC1;CKS1B	NR_024163;NM_001130041;NM_003029;NM_001826	TSS200;TSS200;TSS200;TSS200				1:153212862-153214141	1:154946157-154947748	Promoter_Associated	TRUE	-0.783274845	-2.875851015	-5.098846234	3.20E-05	0.009870012	2.443464094
chr3	33482718	+	cg19935505	NA	NA	NA	NA	NA	NA	chr3:33482600-33482864	Island	UBP1;UBP1;UBP1	NM_001128160;NM_001128161;NM_014517	TSS1500;TSS1500;TSS1500				3:33456003-33457868				-0.51622028	-3.156981416	-5.097682955	3.21E-05	0.009892624	2.440758354
chr2	73053217	+	cg25533547	NA	NA	NA	NA	NA	NA	chr2:73052637-73053227	Island	EXOC6B	NM_015189	TSS200				2:72905852-72906735	2:73052409-73053725	Promoter_Associated		-0.892505175	-2.427860751	-5.097006277	3.21E-05	0.009898309	2.439184392
chr1	98511031	-	cg00091285	NA	NA	NA	NA	NA	NA	chr1:98510966-98511710	Island					DMR	TRUE	1:98283336-98284381				-0.637626588	-3.492149845	-5.0968543	3.21E-05	0.009898309	2.438830887
chr13	21348144	+	cg15830441	NA	NA	NA	NA	NA	NA	chr13:21347443-21348257	Island	N6AMT2	NM_174928	TSS200				13:20245383-20246241	13:21347134-21348378	Promoter_Associated		0.458424471	-2.441792613	5.096675136	3.21E-05	0.009898309	2.438414144
chr8	74791355	-	cg00677685	NA	NA	NA	NA	NA	NA	chr8:74790342-74791412	Island	UBE2W;UBE2W	NM_001001481;NM_018299	TSS1500;TSS1500				8:74952815-74954089	8:74791026-74791716	Promoter_Associated		-0.600511736	-3.176882554	-5.095904179	3.22E-05	0.009910389	2.436620837
chr19	47164782	+	cg08202374	NA	NA	NA	NA	NA	NA	chr19:47163886-47164783	Island	DACT3	NM_145056	TSS1500				19:51855690-51856857	19:47164213-47165671	Promoter_Associated		-0.903159301	-2.369077554	-5.095674213	3.22E-05	0.009910389	2.436085913
chr3	123602957	+	cg01817204	NA	NA	NA	NA	NA	NA	chr3:123602588-123603540	Island	MYLK;MYLK;MYLK;MYLK	NM_053026;NM_053028;NM_053027;NM_053025	5'UTR;5'UTR;5'UTR;5'UTR		DMR		3:125085279-125086230				0.572501673	-2.83075335	5.094564391	3.23E-05	0.009931775	2.433504303
chr3	15643039	+	cg00226143	rs2019160	0.03683	NA	NA	NA	NA	chr3:15642770-15643581	Island	HACL1;BTD;HACL1	NM_012260;NM_000060;NM_012260	1stExon;TSS1500;5'UTR	high-CpG:15618036-15618113			3:15617657-15618578	3:15642653-15644229	Promoter_Associated		-0.625803968	-3.679555229	-5.093748383	3.24E-05	0.009945799	2.431606104
chr11	79149294	-	cg26977644	rs58080034	0.099453	NA	NA	NA	NA	chr11:79148358-79152200	Island	ODZ4	NM_001098816	5'UTR		CDMR		11:78825960-78826943	11:79149292-79149495	Unclassified_Cell_type_specific		-0.861268807	-2.022673436	-5.092121734	3.25E-05	0.009970356	2.427822069
chr19	49149933	-	cg27083414	NA	NA	NA	NA	NA	NA		OpenSea	SEC1;CA11	NR_004401;NM_001217	Body;TSS1500					19:49149042-49150388	Unclassified		0.586584417	-3.309355363	5.092005599	3.25E-05	0.009970356	2.427551902
chr2	27069408	+	cg18920368	NA	NA	NA	NA	NA	NA	chr2:27070302-27072922	N_Shore							2:26922816-26922913	2:27068432-27070065	Unclassified		0.394464597	-3.458620653	5.09176439	3.25E-05	0.009970356	2.426990767
chr2	148356309	+	ch.2.148072779R	NA	NA	NA	NA	NA	NA		OpenSea											-0.543535909	-3.940916102	-5.091739475	3.25E-05	0.009970356	2.426932806
chr14	64972179	+	cg27343304	rs113044684	0.016011	NA	NA	NA	NA	chr14:64969967-64972180	Island	ZBTB1;ZBTB1	NM_001123329;NM_014950	5'UTR;5'UTR				14:64041712-64041933	14:64971891-64972222	Promoter_Associated		-0.722213741	-3.983698757	-5.091262448	3.26E-05	0.009975879	2.42582307
chr16	89557219	-	cg04329264	NA	NA	NA	NA	NA	NA	chr16:89555775-89557753	Island	ANKRD11	NM_013275	TSS1500				16:88083135-88085241	16:89556459-89558709	Promoter_Associated		-0.614642749	-4.412227501	-5.090675078	3.26E-05	0.009984202	2.424456617
chr11	33183343	+	cg25409040	NA	NA	NA	NA	NA	NA	chr11:33182987-33183264	S_Shore	CSTF3;CSTF3;CSTF3	NM_001033506;NM_001326;NM_001033505	TSS1500;TSS1500;TSS1500					11:33182662-33183592	Unclassified		-1.089908665	-3.760613132	-5.089986816	3.27E-05	0.009995093	2.422855424
chr14	77563968	-	cg23749163	NA	NA	NA	NA	NA	NA	chr14:77563965-77564697	Island	KIAA1737	NM_033426	TSS1500					14:77563722-77565258	Promoter_Associated		-0.596865134	-2.742070979	-5.089256665	3.27E-05	0.01000348	2.42115675
chr10	106098555	+	cg16345259	NA	NA	NA	NA	NA	NA	chr10:106097595-106098556	Island							10:106088257-106088546			TRUE	-0.622962366	-3.983737858	-5.089139935	3.28E-05	0.01000348	2.420885177
chr1	169763992	-	cg23244997	NA	NA	NA	NA	NA	NA	chr1:169763973-169764347	Island	C1orf156;C1orf112;C1orf156	NM_033418;NM_018186;NM_033418	1stExon;TSS1500;5'UTR				1:168030428-168031202	1:169763434-169764514	Promoter_Associated		-0.501403	-3.683102209	-5.088225368	3.28E-05	0.010020155	2.418757414
chr12	69202651	-	cg24703804	rs1196333	0.037736	NA	NA	NA	NA	chr12:69201622-69202663	Island	MDM2;MDM2;MDM2;MDM2;MDM2;MDM2;MDM2;MDM2	NM_006878;NM_006881;NM_001145337;NM_006879;NM_002392;NM_001145339;NM_006882;NM_001145340	Body;Body;TSS200;Body;Body;Body;Body;TSS200				12:67487903-67489110	12:69201381-69202867	Promoter_Associated		-0.680539567	-3.420044422	-5.086587301	3.30E-05	0.010055296	2.414946284
chr5	141258138	+	cg15555995	NA	NA	NA	NA	NA	NA	chr5:141258422-141258816	N_Shore	PCDH1;PCDH1	NM_002587;NM_032420	TSS200;TSS200				5:141237266-141239000				0.419318525	-2.94043526	5.085686575	3.30E-05	0.010071714	2.412850587
chr12	15374462	+	cg03028472	NA	NA	NA	NA	NA	NA	chr12:15373986-15374514	Island	RERG	NM_032918	TSS200		DMR		12:15265306-15265835	12:15373406-15375412	Unclassified		0.338324304	-3.295577318	5.085003416	3.31E-05	0.010082598	2.411261067
chr5	154320539	+	cg07190450	NA	NA	NA	NA	NA	NA	chr5:154317459-154317930	S_Shelf	MRPL22;MRPL22	NM_001014990;NM_014180	TSS200;TSS200				5:154300696-154301148	5:154320233-154321092	Promoter_Associated		-0.935844356	-2.799382856	-5.084705149	3.31E-05	0.01008365	2.410567074
chr5	65017296	+	cg22465281	NA	NA	NA	NA	NA	NA	chr5:65017603-65018512	N_Shore	NLN;SGTB	NM_020726;NM_019072	TSS1500;5'UTR				5:65052983-65053138			TRUE	0.715206996	-2.609185561	5.084176704	3.32E-05	0.010090596	2.409337501
chr3	37034814	+	cg11600697	NA	NA	NA	NA	NA	NA	chr3:37034228-37035356	Island	EPM2AIP1;MLH1;MLH1;MLH1;MLH1	NM_014805;NM_001167618;NM_001167617;NM_001167619;NM_000249	TSS200;TSS1500;TSS1500;TSS1500;TSS200				3:37008835-37010350	3:37033828-37035657	Unclassified		-0.708463625	-1.945155753	-5.083640404	3.32E-05	0.010097701	2.408089637
chr16	84150746	+	cg08327423	NA	NA	NA	NA	NA	NA	chr16:84149912-84151110	Island	MBTPS1	NM_003791	TSS1500				16:82707414-82708590	16:84149634-84151436	Promoter_Associated		0.437379985	-3.304685261	5.083385769	3.32E-05	0.010097701	2.407497144
chr5	173314932	-	cg06697488	NA	NA	NA	NA	NA	NA	chr5:173314931-173315979	Island	CPEB4	NM_030627	TSS1500				5:173247269-173248174	5:173314452-173316137	Promoter_Associated		-0.459564505	-2.889122991	-5.082894441	3.33E-05	0.010103719	2.406353897
chr1	32688195	-	cg26821750	NA	NA	NA	NA	NA	NA	chr1:32687521-32688040	S_Shore	C1orf91;EIF3I	NM_019118;NM_003757	TSS1500;Body				1:32460132-32460902	1:32687556-32688377	Promoter_Associated		-1.049020777	-4.086471069	-5.081999844	3.34E-05	0.01012009	2.404272268
chr18	60986911	-	cg08554462	NA	NA	NA	NA	NA	NA	chr18:60986621-60988286	Island	BCL2;BCL2	NM_000633;NM_000657	TSS1500;TSS1500				18:59137566-59139315				-0.914086799	-2.939008477	-5.081735587	3.34E-05	0.010120299	2.403657361
chr4	1864183	-	cg06148974	rs4362888	0.214996	NA	NA	NA	NA	chr4:1864182-1864417	Island							4:1833981-1834215	4:1863931-1864667	Unclassified		0.731947937	-2.459676834	5.081328753	3.34E-05	0.010124173	2.402710682
chr19	49469375	+	cg02664162	rs77396842	0.013467	NA	NA	NA	NA	chr19:49468372-49469376	Island	FTL	NM_000146	Body					19:49469064-49469713	Promoter_Associated		-0.4306351	-2.85444437	-5.080390975	3.35E-05	0.010141701	2.40052849
chr20	61448188	-	cg16570019	NA	NA	NA	NA	NA	NA	chr20:61447685-61448891	Island	COL9A3	NM_001853	TSS1500				20:60918145-60919406	20:61447151-61448870	Unclassified_Cell_type_specific		0.487011798	-2.8514003	5.07900243	3.36E-05	0.010170887	2.397297274
chr8	53852101	+	cg02115041	NA	NA	NA	NA	NA	NA	chr8:53851701-53854426	Island	NPBWR1	NM_005285	TSS1500					8:53851799-53853144	Unclassified_Cell_type_specific		-0.528820944	-3.07065142	-5.078562668	3.36E-05	0.010175002	2.396273903
chr8	20559567	+	ch.8.20603847F	NA	NA	NA	NA	NA	NA		OpenSea											-1.274387087	-3.289674377	-5.078332272	3.37E-05	0.010175002	2.395737743
chr11	61323029	-	cg00998427	NA	NA	NA	NA	NA	NA	chr11:61322732-61323285	Island	SYT7	NM_004200	Body				11:61079347-61079990	11:61322247-61323418	Unclassified		-0.632529208	-2.963811073	-5.075468073	3.39E-05	0.010238024	2.389072148
chr20	656861	+	cg12881470	rs8122688	0.415967	NA	NA	NA	NA	chr20:655880-656604	S_Shore	SCRT2	NM_033129	TSS200				20:604861-605051				0.395220001	-3.262041811	5.075388018	3.39E-05	0.010238024	2.388885836
chr11	96057505	-	cg07471256	NA	NA	NA	NA	NA	NA		OpenSea	MAML2	NM_032427	Body			TRUE					-0.625251909	1.683728469	-5.074308351	3.40E-05	0.010255981	2.386373093
chr7	100209537	+	cg19101630	NA	NA	NA	NA	NA	NA	chr7:100209594-100210655	N_Shore	MOSPD3;MOSPD3;MOSPD3;MOSPD3	NM_001040097;NM_023948;NM_001040099;NM_001040098	TSS200;TSS1500;TSS1500;TSS1500					7:100209399-100210976	Promoter_Associated		-0.575587576	-3.37493921	-5.074187848	3.40E-05	0.010255981	2.386092639
chr17	58156359	+	cg15805553	rs900888	0.053805	NA	NA	NA	NA	chr17:58156010-58156427	Island	HEATR6	NM_022070	TSS200				17:55510564-55511194	17:58155190-58156589	Promoter_Associated		-1.044385798	-3.688107671	-5.073783985	3.41E-05	0.01025987	2.385152698
chr12	48577362	-	cg03272292	NA	NA	NA	NA	NA	NA	chr12:48577361-48578574	Island	C12orf68	NM_001013635	TSS200		DMR		12:46863167-46864896	12:48576316-48578267	Promoter_Associated		-0.558751262	-2.48582118	-5.072579132	3.42E-05	0.010284641	2.382348492
chr1	22778600	+	cg09252805	NA	NA	NA	NA	NA	NA	chr1:22778236-22778817	Island	ZBTB40;ZBTB40	NM_001083621;NM_014870	5'UTR;5'UTR				1:22650855-22651450	1:22777738-22779381	Promoter_Associated		0.894601539	-2.865540143	5.071168473	3.43E-05	0.010314861	2.379065183
chr5	40835298	+	cg01945391	NA	NA	NA	NA	NA	NA	chr5:40835241-40835873	Island	RPL37;RPL37	NM_000997;NM_000997	1stExon;5'UTR	high-CpG:40871040-40871087			5:40870767-40871611	5:40834388-40835788	Promoter_Associated	TRUE	-0.735402954	-2.961844589	-5.070840576	3.43E-05	0.010316797	2.378301987
chr22	50968516	-	cg17215449	NA	NA	NA	NA	NA	NA	chr22:50963608-50970768	Island	TYMP;TYMP;TYMP	NM_001113756;NM_001113755;NM_001953	TSS1500;TSS200;TSS200	high-CpG:49315064-49315705			22:49314712-49317836	22:50968177-50968872	Promoter_Associated		0.529103037	-2.988005387	5.069367614	3.44E-05	0.010338142	2.374873519
chr6	108436115	-	cg17375249	NA	NA	NA	NA	NA	NA	chr6:108436109-108436522	Island					RDMR	TRUE	6:108542803-108543327			TRUE	-0.782748602	-1.606366237	-5.069184479	3.45E-05	0.010338142	2.374447244
chr10	51565035	-	cg15032638	NA	NA	NA	NA	NA	NA	chr10:51565071-51565648	N_Shore	NCOA4;NCOA4;NCOA4	NM_001145261;NM_001145263;NM_001145260	TSS200;TSS200;TSS200					10:51564739-51565881	Promoter_Associated		-1.258174624	-3.323572022	-5.068840475	3.45E-05	0.010338142	2.37364652
chr5	180673395	-	cg00695049	rs3733942	0.078057	NA	NA	NA	NA	chr5:180673068-180673694	Island							5:180605971-180606688	5:180672931-180674384	Promoter_Associated		-0.526799972	-2.808550308	-5.068832556	3.45E-05	0.010338142	2.373628087
chr11	71955547	+	cg08876932	NA	NA	NA	NA	NA	NA	chr11:71954816-71955659	Island	PHOX2A	NM_005169	TSS1500				11:71632390-71634099	11:71955517-71956204	Unclassified_Cell_type_specific	TRUE	-0.882370271	-1.934307205	-5.068712688	3.45E-05	0.010338142	2.373349072
chr14	35591779	+	cg04966789	NA	NA	NA	NA	NA	NA	chr14:35591126-35592003	Island	PPP2R3C;KIAA0391;KIAA0391	NM_017917;NM_014672;NM_014672	TSS1500;1stExon;5'UTR	high-CpG:34661497-34661532			14:34660702-34661977	14:35590655-35592294	Promoter_Associated		-0.760473138	-2.568161832	-5.068505915	3.45E-05	0.010338142	2.372867771
chr3	53290205	+	cg01262337	NA	NA	NA	NA	NA	NA	chr3:53289533-53290213	Island	TKT;TKT;TKT	NM_001135055;NM_001064;NM_001135056	TSS200;TSS200;TSS200				3:53264178-53265253	3:53289962-53290366	Promoter_Associated		0.58723459	-2.994200709	5.067370747	3.46E-05	0.01035453	2.370225413
chr13	28491975	+	cg09003539	NA	NA	NA	NA	NA	NA	chr13:28491488-28492518	Island						TRUE					-0.586530982	-3.203386476	-5.067157197	3.46E-05	0.01035453	2.369728317
chr5	101632341	+	cg04621020	rs7710414	0.303641	NA	NA	NA	NA	chr5:101632049-101632373	Island	SLCO4C1	NM_180991	TSS200		DMR		5:101659402-101660241	5:101631594-101632481	Promoter_Associated_Cell_type_specific	TRUE	0.457154273	-3.915535177	5.067062314	3.46E-05	0.01035453	2.369507451
chr3	112738650	+	cg01117273	NA	NA	NA	NA	NA	NA	chr3:112738244-112738653	Island	C3orf17;C3orf17;C3orf17	NM_015412;NR_027794;NR_027796	TSS200;TSS200;TSS200				3:114220669-114221397	3:112737589-112738876	Promoter_Associated		-0.575536741	-3.485405391	-5.066871522	3.47E-05	0.01035453	2.36906333
chr8	104427719	+	cg07222113	NA	NA	NA	NA	NA	NA	chr8:104426894-104427823	Island	DCAF13;SLC25A32	NM_015420;NM_030780	1stExon;TSS1500				8:104496004-104497044	8:104426546-104428152	Promoter_Associated		-0.745693423	-3.272910664	-5.066563586	3.47E-05	0.010355997	2.36834652
chr12	130498820	+	cg26959380	NA	NA	NA	NA	NA	NA		OpenSea					DMR			12:130498170-130499174	Unclassified	TRUE	-0.588003585	-2.416282276	-5.065928641	3.47E-05	0.010366065	2.36686848
chr13	42615649	+	cg02773889	NA	NA	NA	NA	NA	NA	chr13:42614178-42615650	Island							13:41512179-41514202	13:42613702-42616605	Promoter_Associated		-0.914147029	-2.537508364	-5.06530754	3.48E-05	0.01037016	2.365422647
chr5	178016796	+	cg11257429	rs150318406	0.0133	NA	NA	NA	NA	chr5:178016558-178017670	Island	COL23A1	NM_173465	Body		DMR		5:177948865-177950318	5:178016524-178018441	Promoter_Associated	TRUE	0.414391571	-2.359618524	5.065269575	3.48E-05	0.01037016	2.365334269
chr10	65282029	+	cg07329116	NA	NA	NA	NA	NA	NA	chr10:65280870-65282030	Island	REEP3	NM_001001330	Body							TRUE	-0.391034846	-3.029421381	-5.064617349	3.49E-05	0.01038071	2.363815957
chr20	30410856	+	cg11554610	rs79270944	0.089204	NA	NA	NA	NA	chr20:30410547-30410832	S_Shore	MYLK2	NM_033118	Body			TRUE		20:30410036-30411785	Unclassified		-0.970266733	-2.855647865	-5.063703265	3.49E-05	0.010392733	2.361688026
chr15	44116879	+	cg04330628	NA	NA	NA	NA	NA	NA	chr15:44116683-44117036	Island	MFAP1;MFAP1	NM_005926;NM_005926	1stExon;5'UTR				15:41903935-41904353	15:44116450-44117356	Promoter_Associated		-0.649550812	-3.08841887	-5.063197617	3.50E-05	0.010392733	2.360510887
chr20	46414900	+	cg11979959	NA	NA	NA	NA	NA	NA	chr20:46413742-46415507	Island	SULF2;SULF2;SULF2;SULF2;SULF2	NM_198596;NM_001161841;NM_001161841;NM_018837;NM_198596	1stExon;1stExon;5'UTR;TSS200;5'UTR				20:45846894-45848952	20:46414648-46416107	Unclassified		-0.473087803	-2.628325658	-5.063142687	3.50E-05	0.010392733	2.360383011
chr2	19551789	-	cg12619940	NA	NA	NA	NA	NA	NA	chr2:19551735-19551961	Island	OSR1	NM_145260	3'UTR				2:19415217-19415376				-0.70706575	-1.448423294	-5.063051464	3.50E-05	0.010392733	2.360170644
chr1	29241833	-	cg02446871	NA	NA	NA	NA	NA	NA	chr1:29240768-29241969	Island	EPB41;EPB41;EPB41;EPB41;EPB41;EPB41	NM_203342;NM_203343;NM_004437;NM_001166006;NM_001166007;NM_001166005	5'UTR;5'UTR;5'UTR;5'UTR;5'UTR;5'UTR				1:29113292-29114509	1:29240471-29242414	Promoter_Associated		-0.653068396	-3.346972415	-5.062817709	3.50E-05	0.010392733	2.359626462
[truncated: 4,921 more rows]
