# Supplementary material for: Epigenetic stratification of head and neck cancer survivors reveals differences in lycopene levels, alcohol consumption, and methylation of immune regulatory genes
Source: Clin Epigenetics. 2020 Sep 11;12:138. doi: 10.1186/s13148-020-00930-5 (PMC7488769; doi:10.1186/s13148-020-00930-5)
Supplement: Supplementary file 4 — Additional file 4. DMRs between blue and yellow groups. [file 13148_2020_930_MOESM4_ESM.csv]

coord	no.cpgs	minfdr	Stouffer	maxbetafc	meanbetafc
chr6:27798455-27799458	9	1.91E-46	2.74E-06	-0.158616442	-0.036932197
chr3:195489306-195490309	9	2.76E-18	1.75E-05	-0.230006413	-0.119721798
chr6:10694545-10695389	18	1.57E-35	1.75E-05	-0.172850527	-0.027683022
chr6:27791241-27792502	10	2.52E-39	2.20E-05	-0.136157821	-0.019161683
chr4:54957980-54958226	2	6.58E-15	8.62E-05	-0.13565404	-0.086135493
chr5:52095495-52096100	6	4.86E-23	0.0001123	-0.084122618	-0.029045935
chr19:19313888-19314918	10	3.97E-20	0.000184957	-0.065435847	-0.027441964
chr2:55646430-55646622	2	5.53E-15	0.000212338	-0.11594518	-0.080226097
chr5:172664082-172664439	3	2.37E-13	0.000321722	-0.134898131	-0.067160162
chr5:43066990-43067144	3	2.07E-11	0.00036682	-0.03804961	-0.032101709
chr17:2239526-2240169	5	3.60E-14	0.000382069	-0.060583383	-0.022568817
chr2:44222568-44224233	12	3.36E-35	0.000547528	-0.101603751	-0.034158112
chr2:159825833-159826472	4	7.15E-22	0.000608045	-0.156203824	-0.064690392
chr7:104653126-104653783	3	9.56E-13	0.000625775	-0.180330477	-0.09161399
chr3:105087718-105088546	6	3.82E-20	0.000679016	0.11522431	0.017344193
chr2:173099597-173100242	5	4.34E-18	0.000706857	-0.065059557	-0.029571292
chr11:14995754-14996355	3	9.87E-15	0.00079222	-0.063829066	-0.040342711
chr5:172755856-172755995	2	1.17E-13	0.000853714	-0.060649716	-0.051852181
chr3:18485411-18485840	4	6.59E-12	0.000906869	-0.115513921	-0.050291044
chr3:196669965-196670053	2	3.22E-12	0.000951165	-0.04485658	-0.032968518
chr1:149821902-149821905	2	1.31E-10	0.000990451	-0.052090634	-0.043326454
chr5:42993440-42993450	2	3.79E-13	0.00107532	-0.072961565	-0.049665029
chr7:1882997-1883876	8	2.50E-14	0.001106194	-0.129881395	-0.068065998
chr19:30205900-30206369	2	5.18E-13	0.00116093	0.078761078	0.06069559
chr12:94495988-94496373	4	6.74E-11	0.001259476	-0.037330034	-0.020771541
chrX:47510507-47510589	2	1.25E-11	0.00142484	-0.071152655	-0.047432259
chr4:185459316-185459395	2	3.63E-11	0.001581173	0.069922988	0.04765819
chr2:171679402-171679591	2	1.52E-11	0.001682599	-0.077066491	-0.056442027
chr17:77397067-77397296	3	8.97E-13	0.001703033	-0.070174703	-0.038408009
chr1:147781887-147782558	6	6.46E-12	0.001788426	-0.13669007	-0.099444072
chr14:32671021-32671882	4	1.12E-14	0.002048334	0.039452407	0.019786036
chr9:127177646-127177817	3	2.33E-12	0.002170384	-0.082726224	-0.036613214
chr9:132199267-132199563	2	2.49E-14	0.002223158	0.151476232	0.104404909
chr1:156710761-156711439	10	2.44E-17	0.00252337	-0.030423069	-0.008109319
chr7:140372725-140372864	4	2.34E-11	0.002732993	-0.142426473	-0.019006836
chr8:143750859-143750897	2	7.17E-11	0.002739346	-0.097541115	-0.058312457
chr6:34857281-34857473	2	1.64E-10	0.002836669	0.022658955	0.022484767
chr17:61044018-61044407	3	1.67E-11	0.002905286	-0.080238234	-0.015910892
chrX:152599146-152599997	9	5.28E-72	0.002995645	-0.24109387	-0.044156288
chr13:53425257-53425831	4	1.45E-12	0.003021964	-0.055016713	-0.026943604
chr1:147752823-147752892	3	1.18E-22	0.003045268	-0.069930794	-0.040701375
chr3:138553528-138554018	4	1.20E-13	0.003357607	0.048766365	0.026720177
chr4:56501718-56502664	10	3.40E-16	0.003388112	0.042846201	0.010791721
chr8:107282719-107283710	4	7.49E-21	0.003466123	-0.105909939	-0.047297477
chr5:121412702-121413797	6	4.84E-16	0.003520022	-0.059550118	-0.017565653
chr2:157256809-157257110	4	6.03E-11	0.003569855	0.02534916	0.004378287
chr6:74230343-74231252	10	1.56E-16	0.003614886	-0.053567323	-0.020074206
chr1:10853793-10854205	3	1.59E-14	0.003679059	0.142926186	0.062862228
chr14:94595914-94596597	8	1.12E-12	0.003784268	0.055483906	0.022085682
chr5:90679134-90679543	10	5.95E-13	0.003808397	0.033244786	0.020793817
chr1:156737036-156738012	9	2.93E-14	0.003839694	-0.072028113	-0.015176132
chr7:98475901-98476371	5	2.70E-11	0.003863193	0.058460717	0.028059372
chr22:39916314-39916704	7	2.03E-14	0.003871718	-0.114842373	-0.031521044
chr12:42984093-42984466	6	1.20E-13	0.00409192	-0.065888935	-0.029185642
chr8:95835058-95835351	5	6.96E-11	0.0041038	-0.07458781	-0.030028886
chr10:27442817-27443561	9	3.91E-17	0.004170433	-0.077332494	-0.017785713
chr2:11606477-11606497	4	7.18E-11	0.004226257	-0.0628496	-0.034955933
chr7:116164422-116166824	28	6.90E-15	0.004245246	-0.113336241	0.000209036
chr19:54023732-54024834	16	2.89E-33	0.004403783	-0.118731719	-0.024525386
chr17:63119174-63119265	2	1.16E-10	0.004446841	-0.057241877	-0.038941405
chr17:7387291-7388450	12	5.95E-18	0.004483847	0.037500974	-0.003289812
chr12:46767132-46767289	2	8.08E-14	0.004642574	-0.102627295	-0.045856722
chr7:37487352-37487633	3	3.19E-12	0.004652571	0.108166044	0.020189008
chr7:56119028-56119231	7	1.45E-11	0.004823858	-0.064147308	-0.005216939
chr1:245318734-245318817	2	4.23E-11	0.005007842	-0.028313981	-0.002999843
chr3:72897120-72897260	2	1.61E-10	0.005232781	-0.056967858	-0.03765825
chrX:41781891-41782111	2	5.42E-13	0.005265759	-0.052367407	-0.0184418
chr8:80942046-80942378	4	1.34E-12	0.005420378	-0.127500274	-0.042417514
chr16:1538740-1538803	2	6.41E-13	0.005543492	-0.048286773	-0.041855878
chrX:53710671-53711167	4	1.89E-13	0.005570884	-0.124853018	-0.047842788
chr8:10697350-10697698	6	5.75E-13	0.005932475	-0.020570532	-0.006194329
chr19:45458052-45458398	3	2.26E-11	0.005946765	-0.054578966	-0.035519795
chr17:18967111-18967117	2	2.62E-19	0.005983918	-0.106610643	-0.057775554
chr5:159845898-159846285	7	8.35E-12	0.006008236	-0.063218958	-0.015792872
chr12:12870959-12871110	2	9.35E-11	0.006064236	-0.035375909	-0.007040114
chr7:139875863-139875956	3	6.92E-14	0.006214937	0.06167675	0.033697082
chr6:27099719-27101279	16	2.98E-37	0.00633259	-0.102701162	-0.016794327
chr1:151227126-151227233	3	1.86E-10	0.006465931	0.062343182	0.017306493
chr2:32390673-32391091	7	1.18E-12	0.006518113	-0.045780622	-0.011706825
chr19:58361140-58361294	3	9.76E-11	0.006585175	-0.041448031	-0.022481398
chr5:64777678-64778185	10	7.98E-12	0.00666737	0.030949323	0.014999623
chr19:571744-571802	2	1.96E-15	0.006763213	0.050712414	0.039691056
chr1:171454518-171455187	6	8.97E-13	0.006777472	-0.027120481	-0.006802555
chr12:6560689-6561007	7	5.27E-13	0.006854399	-0.053358773	-0.005866753
chr5:140026733-140027590	11	2.71E-24	0.006959544	-0.189070302	-0.0302289
chr1:155904276-155904327	4	1.93E-10	0.007026096	-0.085456496	-0.046842127
chr5:180673096-180673604	7	1.02E-20	0.007051777	-0.127469438	-0.022650805
chr3:15642818-15643617	15	5.02E-27	0.007111928	-0.117983522	-0.020464493
chr8:146228654-146229440	4	2.41E-17	0.007269112	-0.070992215	-0.020795796
chr5:158636444-158636842	5	2.17E-12	0.007323488	0.066686134	0.033184922
chr5:64920189-64920465	9	6.49E-11	0.007408699	0.035562612	-0.006960544
chr5:43039592-43041808	15	3.24E-23	0.007441131	0.077175053	-0.001352268
chr15:52861112-52861446	4	1.52E-11	0.0076588	-0.048915455	-0.018422102
chr6:33084420-33084624	6	9.10E-12	0.008458439	0.093610567	0.064323573
chr5:77140808-77140985	2	6.37E-12	0.008598094	0.09618851	0.069820411
chr1:61547494-61548526	10	4.79E-16	0.008912575	0.055706509	0.022270865
chr1:3713158-3713434	3	8.28E-11	0.008918764	0.057420169	0.028433615
chr3:45883249-45883381	2	4.15E-11	0.009053875	-0.022314608	-0.020880177
chr8:38239417-38239693	2	5.31E-14	0.009134414	0.102463527	0.063719224
chr13:31736237-31736727	5	3.70E-13	0.009315704	-0.045323435	-0.007365743
chr11:57434942-57434952	2	8.36E-11	0.009445826	-0.159112805	-0.088591685
chr19:57703301-57703364	2	2.37E-11	0.009489514	-0.136443054	-0.078941398
chr3:156876725-156877447	3	2.47E-14	0.010012572	-0.1052438	0.00174997
chr19:10946663-10947446	12	1.47E-19	0.010224432	-0.053084458	-0.021741872
chr8:27950282-27950972	11	5.36E-21	0.010460025	-0.107499199	-0.030222196
chr3:121468027-121469168	13	9.85E-17	0.010460175	-0.069026427	-0.011460808
chr3:38206275-38207121	8	3.89E-14	0.010480568	-0.09004124	-0.016419349
chr14:105940762-105940820	2	1.18E-11	0.010498157	0.079323925	0.044730587
chr19:47164747-47164782	2	6.84E-11	0.010544458	-0.087739782	-0.025816209
chr6:73972288-73972852	5	9.75E-12	0.010676503	0.094595958	0.036504675
chr6:128841053-128841705	4	3.18E-19	0.010677557	-0.049593468	-0.011767365
chr4:71553554-71554563	15	5.82E-22	0.010763803	-0.060655568	-0.016869038
chr2:120980899-120981363	6	7.05E-12	0.010892807	0.02237618	0.007650116
chr6:139696378-139696507	2	1.50E-13	0.011040426	-0.028338539	-0.022599507
chr6:157802912-157802928	2	1.57E-11	0.011168355	0.03621562	0.007512714
chr9:135457254-135457339	2	2.45E-12	0.011193625	-0.040315679	-0.031316771
chr21:44312851-44313047	4	1.10E-10	0.011216532	-0.099139933	-0.042673825
chr17:21116851-21117356	3	1.33E-14	0.011252393	-0.055724517	-0.015279653
chr17:25621409-25622067	5	8.53E-21	0.011534436	0.083554403	0.019387705
chr2:12857811-12858555	4	3.36E-13	0.011900651	-0.095179529	-0.035342287
chr6:117995812-117996645	12	2.41E-16	0.012144557	-0.137418141	-0.016191574
chr19:39389915-39390421	4	6.53E-14	0.012554067	-0.060407501	-0.019957591
chr17:6559109-6559968	4	4.11E-18	0.012569011	-0.061259443	-0.029344362
chr6:80714474-80714760	2	3.29E-11	0.012610242	0.024221976	0.021580355
chr3:135913687-135914029	3	3.01E-11	0.012726702	-0.036398178	-0.027861483
chr3:71632920-71633604	5	4.95E-13	0.013649809	-0.14355117	-0.034088588
chr4:99182328-99183198	6	1.78E-15	0.013742505	-0.055236051	0.002192333
chr1:146643471-146643751	3	4.17E-15	0.013962925	-0.062918196	-0.024987731
chr6:130341195-130342046	4	5.00E-14	0.014419603	0.036860069	0.011787313
chr9:135905981-135906390	4	7.38E-13	0.014584386	-0.137438353	-0.059662866
chr12:53773602-53774037	6	1.67E-12	0.014999976	0.035485516	0.007984886
chr19:12721341-12721799	11	3.45E-11	0.015114969	-0.031753231	-0.009160269
chr5:112196507-112197349	10	1.37E-15	0.015516491	0.033300333	0.008373927
chr1:100598901-100599025	2	4.62E-11	0.015686646	-0.040549029	-0.011322797
chr6:41754588-41755749	13	3.16E-19	0.016008134	-0.067397634	-0.015144755
chr16:72698624-72699203	7	5.03E-12	0.016020617	-0.042687822	-0.014776352
chr19:7694013-7694688	11	2.75E-14	0.016087325	-0.047802637	-0.017481068
chr3:158519925-158520176	2	9.23E-16	0.016444104	-0.038425399	-0.022213399
chr18:20513667-20514031	7	2.60E-15	0.016478876	0.041294262	0.006781533
chr13:46961008-46961897	12	4.23E-24	0.016656726	-0.064685234	-0.022074751
chr1:174992314-174993124	10	2.76E-18	0.016769726	-0.116123289	-0.023257944
chr5:72861037-72861858	15	4.15E-16	0.016805248	-0.023082347	-0.001761912
chr1:45965343-45966115	12	9.05E-22	0.016909594	-0.122830926	-0.022528123
chr4:89444434-89444582	2	1.26E-12	0.017480063	-0.132992856	-0.061720151
chr7:12250517-12251200	5	1.09E-13	0.017697027	-0.059104859	-0.010770672
chr4:123843736-123844564	17	5.36E-21	0.017738831	-0.034844411	-0.006516881
chr17:59940709-59941132	8	2.40E-11	0.018063558	-0.026577374	-0.012188089
chrX:53024600-53024726	2	2.01E-11	0.018355661	-0.087307613	-0.050457296
chr2:135675569-135675644	2	7.57E-11	0.018425303	0.167155352	0.08141334
chr11:82997076-82997207	2	7.79E-11	0.018562496	-0.106260682	-0.060852373
chr16:75599896-75600381	6	3.34E-17	0.019354174	-0.20553665	-0.019143611
chr1:149857491-149859252	14	1.32E-20	0.019603864	-0.060884495	-0.012552665
chr18:34408166-34409524	15	3.88E-16	0.019609251	-0.076329978	0.002237618
chr2:207024452-207024803	3	4.12E-11	0.019713971	-0.054261038	-0.027518462
chr3:112738055-112738800	11	1.09E-13	0.020308009	-0.075940502	-0.004956225
chr3:42543469-42543566	3	1.35E-12	0.020331566	-0.059486626	-0.044818702
chr11:63741847-63742144	9	7.26E-12	0.020619118	-0.101809984	-0.019183005
chr7:99102011-99103043	17	3.14E-21	0.020829546	-0.146592499	-0.021703022
chr11:31835534-31835577	2	5.98E-11	0.021123279	-0.118907024	-0.066584445
chr7:45151525-45151589	3	1.39E-10	0.021505405	-0.066336004	-0.031258565
chr3:50378407-50379032	10	4.57E-12	0.022091888	-0.053049223	-0.013815075
chr17:37009658-37009973	3	5.19E-11	0.022361168	-0.074904216	-0.018650599
chr11:4115507-4116198	12	2.52E-15	0.02260095	-0.050040986	-0.012146388
chr1:167905194-167905793	9	3.23E-12	0.022653807	0.06121175	0.008873885
chr8:100905835-100905878	2	1.28E-10	0.023378192	-0.043409277	-0.028348803
chr5:102455509-102456664	11	1.10E-16	0.023727329	-0.103967018	-0.017914264
chr5:40835193-40835760	11	2.82E-16	0.023959829	-0.054006528	-0.027037904
chr10:13425201-13425688	3	2.69E-12	0.024297354	-0.111712191	-0.058372289
chr22:41864680-41865618	14	5.84E-20	0.024477716	-0.227649264	-0.025693902
chr5:36151174-36152436	18	1.96E-23	0.024691947	-0.067213759	-0.003969565
chr3:143692006-143692785	8	4.10E-20	0.02485866	-0.213938962	-0.03985824
chr13:73355442-73356591	16	1.50E-24	0.024979169	-0.157258863	-0.017477378
chr11:114271182-114271629	9	4.82E-14	0.025008882	-0.163861228	-0.018191194
chr6:24645875-24645932	2	2.17E-12	0.025117191	-0.039069464	-0.02704189
chr16:56763573-56764314	8	4.69E-14	0.025139886	0.035994661	0.00892351
chr4:187065713-187065955	7	8.22E-11	0.025500596	0.047372353	0.021912055
chrX:153991165-153991830	3	6.83E-24	0.025701038	0.072285516	0.01794156
chr16:1832656-1833616	15	3.07E-27	0.026028317	-0.093722367	-0.010686491
chr5:147763209-147763803	13	3.41E-21	0.026791948	-0.048759788	-0.006880615
chr11:108337942-108338461	10	1.85E-17	0.027184367	0.03599039	0.00833669
chr16:30621516-30622014	6	9.06E-16	0.027215812	-0.101325152	-0.038967096
chr21:34915098-34915953	14	2.18E-20	0.027671556	-0.037949295	-0.001949075
chr14:65380577-65381381	14	1.20E-16	0.027877411	0.067184576	-0.003165681
chr14:90422592-90422831	5	1.22E-11	0.028010346	-0.080944694	-0.020673644
chr15:49103180-49103565	7	5.69E-12	0.028370727	-0.100256522	-0.016224354
chrX:63614857-63615495	8	5.93E-64	0.029208727	-0.184491976	-0.008801066
chr2:44588074-44589694	20	7.35E-24	0.029634672	-0.033557141	-0.000790514
chr16:68344779-68345214	11	1.09E-13	0.029935404	-0.044711426	0.00339853
chrX:117479353-117480246	10	3.52E-14	0.03007977	-0.039439596	-0.014178325
chr21:46293563-46294356	10	3.98E-15	0.030352533	0.061584327	0.003664545
chr16:86542422-86542693	3	1.21E-10	0.03042239	-0.049129925	-0.003165303
chr11:60928561-60929245	12	7.89E-18	0.030523685	0.052758115	0.018842594
chr6:27775964-27776039	2	1.67E-10	0.030959824	-0.090295048	-0.049091987
chr5:121297329-121297772	9	2.51E-19	0.031364961	-0.073023406	-0.00768798
chr13:60970210-60970319	3	9.69E-11	0.031509866	0.046264471	0.02877542
chr4:6642118-6643382	14	3.86E-18	0.03299034	-0.161836245	-0.02452692
chr5:118787966-118788780	13	9.60E-17	0.03359192	0.098150942	0.015535501
chr11:82904490-82905709	12	3.16E-19	0.034276208	-0.067787958	-0.009199607
chr1:113615136-113616366	13	4.63E-20	0.034534797	-0.06672254	-0.010015785
chr2:20101139-20102066	13	7.31E-19	0.034772769	-0.042642718	-0.011575568
chr3:14692858-14693598	10	2.68E-16	0.034883604	-0.074671892	-0.018818009
chr2:25194156-25195142	7	4.49E-14	0.035197004	-0.146345389	-0.023897631
chrX:70401955-70402212	3	1.69E-13	0.035296413	-0.082584447	-0.028712195
chr1:168148540-168148621	2	1.24E-10	0.03623587	-0.023946474	-0.004444858
chr19:58325803-58326618	13	2.22E-12	0.038271703	-0.032929045	-0.008661525
chr10:115614308-115615082	11	1.93E-16	0.039107351	-0.039605967	-0.005227086
chr19:38865020-38865287	9	5.53E-13	0.03931513	0.099303539	0.010954113
chr12:113658854-113659579	11	6.06E-15	0.039410263	-0.102050087	-0.022699439
chr1:22109557-22110289	12	4.32E-14	0.039624353	-0.043715047	0.001694341
chr12:110906055-110906630	7	1.42E-12	0.039730577	-0.081282202	-0.023557797
chr13:49821654-49822903	14	6.66E-28	0.039915915	-0.052296372	-0.015792869
chr7:128695042-128695180	6	1.11E-10	0.040113032	-0.047601014	-0.016957948
chr22:51020960-51021304	4	8.42E-11	0.040161641	0.038300987	0.015893117
chr6:108582561-108582638	4	3.07E-11	0.040943538	-0.235464985	-0.067978929
chr19:49954872-49955266	5	2.95E-13	0.040970427	-0.095545428	-0.027767092
chr2:64371175-64372160	12	3.48E-14	0.041193254	-0.058057986	-0.006379284
chr10:112326929-112327325	6	3.95E-11	0.04125454	-0.035837585	-0.018960567
chr19:44439434-44439673	3	6.32E-15	0.043989542	0.071520476	0.014460888
chr11:8008448-8008872	9	9.97E-11	0.045346053	-0.030448948	-0.010343564
chr2:119914553-119915368	4	1.95E-21	0.045591538	0.125970896	0.022422643
chr1:202976329-202976926	10	5.90E-18	0.045667376	-0.066218662	-0.01221114
chr4:25161471-25162716	12	1.84E-16	0.046341157	-0.12113961	-0.019961621
chr1:20878540-20879296	8	2.81E-13	0.04676138	-0.049289866	0.011141613
chr17:46125312-46125833	9	2.33E-14	0.047705822	-0.137488443	-0.030143603
chr3:97483221-97483919	11	5.79E-14	0.048426387	-0.104533758	-0.017056717
chr5:49962507-49963156	8	2.90E-18	0.048503456	-0.078315705	-0.008540223
chr6:31830364-31831890	37	5.85E-28	0.048745482	-0.071568845	-0.005622254
chr7:2354192-2354484	8	1.18E-11	0.049101245	-0.099169192	0.010871357
chr3:93781653-93782253	12	2.60E-13	0.049462089	-0.03275649	-0.005664185
chr14:21978798-21979675	11	4.47E-16	0.04979795	-0.07368132	-0.016886705
chr20:42142671-42143502	20	7.64E-16	0.049854801	0.067743898	0.031456991
chr5:145826525-145827211	11	1.31E-13	0.049943105	-0.158464205	-0.018531519
