# Supplementary material for: Epigenetic stratification of head and neck cancer survivors reveals differences in lycopene levels, alcohol consumption, and methylation of immune regulatory genes
Source: Clin Epigenetics. 2020 Sep 11;12:138. doi: 10.1186/s13148-020-00930-5 (PMC7488769; doi:10.1186/s13148-020-00930-5)
Supplement: Supplementary file 5 — Additional file 5. DMPs between pink and yellow groups. [file 13148_2020_930_MOESM5_ESM.csv]

chr	pos	strand	Name	Probe_rs	Probe_maf	CpG_rs	CpG_maf	SBE_rs	SBE_maf	Islands_Name	Relation_to_Island	UCSC_RefGene_Name	UCSC_RefGene_Accession	UCSC_RefGene_Group	Phantom	DMR	Enhancer	HMM_Island	Regulatory_Feature_Name	Regulatory_Feature_Group	DHS	logFC	AveExpr	t	P.Value	adj.P.Val	B
chrX	105855108	-	cg11111131	NA	NA	NA	NA	NA	NA	chrX:105855028-105855297	Island	CXorf57	NM_018015	TSS200				X:105741696-105742260	X:105854773-105855719	Unclassified_Cell_type_specific		4.448876086	-3.67168507	55.1839091	6.86E-27	3.20E-21	49.91673357
chrX	153672721	-	cg27123903	NA	NA	NA	NA	NA	NA	chrX:153672274-153673020	Island	FAM50A	NM_004699	Body	high-CpG:153325643-153325988			X:153325469-153326199	X:153671977-153672970	Promoter_Associated_Cell_type_specific		4.696871866	-3.533012807	52.50228762	2.26E-26	4.39E-21	48.9556564
chrX	150151769	-	cg25685741	NA	NA	NA	NA	NA	NA	chrX:150151106-150152457	Island	HMGB3;HMGB3	NM_005342;NM_005342	1stExon;5'UTR	high-CpG:149902415-149902477			X:149901834-149904072	X:150151536-150151832	Unclassified		3.387944347	-2.549230006	52.01593869	2.82E-26	4.39E-21	48.7738546
chrX	150151609	-	cg20662859	NA	NA	NA	NA	NA	NA	chrX:150151106-150152457	Island	HMGB3	NM_005342	TSS200				X:149901834-149904072	X:150151536-150151832	Unclassified		3.626772439	-2.624172546	50.96270646	4.60E-26	4.72E-21	48.37184458
chrX	48534872	+	cg17961384	NA	NA	NA	NA	NA	NA	chrX:48534591-48535247	Island							X:48419391-48420145	X:48534476-48535299	Promoter_Associated		3.642286779	-3.093929318	50.49666625	5.73E-26	4.72E-21	48.19024527
chrX	23685729	+	cg07581973	NA	NA	NA	NA	NA	NA	chrX:23685406-23686046	Island	PRDX4	NM_006406	1stExon				X:23595306-23595918	X:23685262-23686555	Promoter_Associated		3.955912314	-2.652017991	50.37627383	6.06E-26	4.72E-21	48.14295453
chrX	48931782	-	cg15465809	NA	NA	NA	NA	NA	NA	chrX:48931423-48931954	Island	PRAF2	NM_007213	TSS200				X:48818393-48818898	X:48930919-48932220	Promoter_Associated		4.034771062	-3.364655856	49.62286652	8.69E-26	5.79E-21	47.84342716
chrX	118603301	+	cg21606887	NA	NA	NA	NA	NA	NA	chrX:118602158-118603318	Island	SLC25A5;LOC100303728	NM_001152;NR_028443	Body;TSS1500				X:118486139-118487346	X:118601735-118603641	Promoter_Associated		3.367568003	-2.705727364	48.82484689	1.28E-25	7.47E-21	47.51927692
chrX	149531112	+	cg15953767	NA	NA	NA	NA	NA	NA	chrX:149529540-149534090	Island							X:149281427-149284862	X:149530262-149531798	Unclassified	TRUE	3.186862351	-2.212303291	47.74018996	2.19E-25	1.12E-20	47.06694859
chrX	40016121	-	cg11049634	NA	NA	NA	NA	NA	NA	chrX:40010919-40016203	Island	BCOR;BCOR	NM_001123384;NM_001123383	5'UTR;5'UTR				X:39900375-39901136	X:40016106-40016464	Unclassified_Cell_type_specific	TRUE	-3.508383608	2.711224037	-47.5640632	2.39E-25	1.12E-20	46.9921876
chrX	39962195	+	cg24183173	NA	NA	NA	NA	NA	NA	chrX:39953434-39969247	Island	BCOR;BCOR	NM_001123384;NM_001123383	5'UTR;5'UTR		RDMR	TRUE	X:39846551-39847459				-3.535935781	2.842374292	-47.10223458	3.02E-25	1.27E-20	46.79437395
chrX	129305726	-	cg01120894	NA	NA	NA	NA	NA	NA	chrX:129304946-129306427	Island	RAB33A	NM_004794	TSS200	high-CpG:129132865-129133706			X:129132688-129134098				4.361003116	-3.289912709	46.94934929	3.26E-25	1.27E-20	46.72831532
chrX	153598902	+	cg01244877	NA	NA	NA	NA	NA	NA	chrX:153598874-153600604	Island	FLNA;FLNA	NM_001110556;NM_001456	Body;Body					X:153598759-153599016	Promoter_Associated		3.073891717	-2.434902875	46.62103175	3.85E-25	1.37E-20	46.5854794
chrX	128812233	-	cg14098973	NA	NA	NA	NA	NA	NA	chrX:128812232-128812519	Island						TRUE	X:128639682-128640239	X:128811841-128812973	Unclassified_Cell_type_specific		3.613431909	-2.673468718	46.3976827	4.32E-25	1.37E-20	46.48754167
chrX	153640960	+	cg16405946	NA	NA	NA	NA	NA	NA	chrX:153639734-153640675	S_Shore	DNASE1L1;DNASE1L1;TAZ;TAZ;TAZ;TAZ;TAZ;DNASE1L1	NM_001009933;NM_001009932;NM_181311;NM_181312;NM_000116;NM_181313;NR_024048;NM_001009934	TSS1500;TSS1500;Body;Body;Body;Body;Body;TSS1500					X:153640873-153641393	Promoter_Associated		3.0386845	-2.492733352	46.35577602	4.41E-25	1.37E-20	46.46909583
chrX	46433447	-	cg04872051	rs61575462	0.019586	NA	NA	NA	NA	chrX:46433054-46434902	Island	CHST7	NM_019886	1stExon				X:46317999-46319801	X:46433413-46434885	Unclassified		4.224701816	-2.786719524	45.71885564	6.14E-25	1.70E-20	46.18599386
chrX	131157316	+	cg08680085	NA	NA	NA	NA	NA	NA	chrX:131156818-131157775	Island	MST4;MST4;MST4;MST4;MST4	NM_001042453;NM_001042452;NM_001042453;NM_016542;NM_016542	5'UTR;TSS1500;1stExon;1stExon;5'UTR	high-CpG:130984912-130985093			X:130984463-130985821	X:131156086-131157733	Promoter_Associated_Cell_type_specific		3.499113311	-2.770749047	45.70406882	6.19E-25	1.70E-20	46.17935942
chrX	153640466	-	cg18827179	NA	NA	NA	NA	NA	NA	chrX:153639734-153640675	Island	TAZ;TAZ;TAZ;TAZ;DNASE1L1;DNASE1L1;TAZ;DNASE1L1	NM_181311;NM_181312;NM_000116;NM_181313;NM_001009933;NM_001009934;NR_024048;NM_001009932	Body;Body;Body;Body;TSS200;TSS200;Body;TSS200	high-CpG:153293624-153293683			X:153292929-153293809	X:153639427-153640533	Promoter_Associated_Cell_type_specific		3.146561878	-2.296640752	45.19606343	8.08E-25	1.93E-20	45.94969771
chrX	154842516	-	cg01747155	NA	NA	NA	NA	NA	NA	chrX:154842112-154842719	Island	TMLHE;TMLHE	NM_018196;NM_018196	5'UTR;1stExon				X:154495311-154495899	X:154842001-154842828	Promoter_Associated_Cell_type_specific	TRUE	4.347471938	-3.591682414	45.10542198	8.47E-25	1.93E-20	45.90836293
chrX	102883794	-	cg19928247	rs111529797	0.033694	NA	NA	NA	NA	chrX:102884436-102884677	N_Shore	TCEAL1;TCEAL1;TCEAL1	NM_004780;NM_001006639;NM_001006640	TSS200;TSS200;5'UTR					X:102883611-102884326	Promoter_Associated_Cell_type_specific		4.340919592	-3.274009461	45.05961534	8.68E-25	1.93E-20	45.88743245
chrX	114969816	-	cg15765801	NA	NA	NA	NA	NA	NA	chrX:114959730-115005442	Island							X:114874857-114877006	X:114967930-114969919	Unclassified_Cell_type_specific		-3.421740614	2.994933806	-45.05952219	8.68E-25	1.93E-20	45.88738986
chrX	100353031	-	cg18386008	NA	NA	NA	NA	NA	NA	chrX:100353009-100353276	Island							X:100239619-100240010	X:100352456-100353480	Promoter_Associated		3.544399826	-2.819692286	44.72277368	1.04E-24	2.20E-20	45.73265767
chrX	46432929	+	cg00632374	NA	NA	NA	NA	NA	NA	chrX:46433054-46434902	N_Shore	CHST7	NM_019886	TSS1500					X:46431504-46433356	Unclassified	TRUE	3.538293517	-2.815908668	44.47763739	1.18E-24	2.35E-20	45.61905877
chrX	100663051	-	cg06162422	NA	NA	NA	NA	NA	NA	chrX:100662827-100663592	Island	HNRNPH2;HNRNPH2;GLA	NM_001032393;NM_019597;NM_000169	TSS200;TSS200;TSS200				X:100549707-100550248	X:100662790-100663736	Promoter_Associated	TRUE	3.804685375	-3.10043253	44.35348294	1.26E-24	2.35E-20	45.56121214
chrX	19533550	+	cg13121076	rs185963917	0.019289	NA	NA	NA	NA	chrX:19533003-19533551	Island	MAP3K15	NM_001001671	TSS200	high-CpG:19443465-19443544			X:19442925-19443682	X:19532666-19533897	Unclassified_Cell_type_specific	TRUE	3.463967839	-2.649466811	44.27397534	1.32E-24	2.35E-20	45.52405666
chrX	119005945	-	cg17339373	NA	NA	NA	NA	NA	NA	chrX:119005251-119006217	Island	NDUFA1;RNF113A	NM_004541;NM_006978	1stExon;TSS200				X:118889144-118890238	X:119005139-119006336	Promoter_Associated_Cell_type_specific	TRUE	3.166517462	-2.717158068	44.25758664	1.33E-24	2.35E-20	45.51638711
chrX	47004107	-	cg05418506	NA	NA	NA	NA	NA	NA	chrX:47003750-47004987	Island	NDUFB11;RBM10;NDUFB11;RBM10;NDUFB11;NDUFB11	NR_024234;NM_152856;NR_024235;NM_005676;NM_001135998;NM_019056	Body;TSS1500;Body;TSS1500;TSS200;TSS200	high-CpG:46889009-46889446			X:46888631-46889931	X:47003596-47005333	Promoter_Associated		3.877486468	-3.306602572	44.19162415	1.38E-24	2.35E-20	45.48548068
chrX	53461462	-	cg20010130	NA	NA	NA	NA	NA	NA	chrX:53461178-53461463	Island	HSD17B10;HSD17B10	NM_001037811;NM_004493	TSS200;TSS200				X:53477827-53478188	X:53461138-53461763	Promoter_Associated		3.666156358	-2.978664744	44.15131903	1.41E-24	2.35E-20	45.46656635
chrX	14891001	-	cg11648471	NA	NA	NA	NA	NA	NA	chrX:14890991-14891734	Island	MOSPD2;FANCB;FANCB	NM_152581;NM_001018113;NM_152633	TSS1500;5'UTR;5'UTR				X:14800913-14801685	X:14890952-14892003	Promoter_Associated		3.783410853	-2.59913623	43.92417604	1.59E-24	2.57E-20	45.35955208
chrX	119077648	+	cg01716666	NA	NA	NA	NA	NA	NA	chrX:119077089-119077664	Island	NKAP;NKAP	NM_024528;NM_024528	1stExon;5'UTR				X:118960964-118961849	X:119077110-119078019	Promoter_Associated		3.67604571	-2.941956862	43.76476317	1.74E-24	2.71E-20	45.28401807
chrX	55515483	-	cg25424556	NA	NA	NA	NA	NA	NA	chrX:55515067-55515544	Island	USP51	NM_201286	5'UTR				X:55531610-55532508	X:55514794-55516250	Promoter_Associated		3.037456001	-2.992483131	43.5105854	2.00E-24	3.01E-20	45.16284254
chrX	109560751	+	cg12576145	NA	NA	NA	NA	NA	NA	chrX:109560703-109561534	Island	AMMECR1;AMMECR1;AMMECR1	NM_001171689;NM_001025580;NM_015365	Body;Body;Body				X:109447067-109448450	X:109560609-109562069	Promoter_Associated		4.056981969	-2.516226028	43.18174031	2.39E-24	3.43E-20	45.00470776
chrX	47004254	-	cg24378152	rs183970296	0.012658	NA	NA	NA	NA	chrX:47003750-47004987	Island	NDUFB11;RBM10;NDUFB11;RBM10;NDUFB11;NDUFB11	NR_024234;NM_152856;NR_024235;NM_005676;NM_001135998;NM_019056	Body;TSS1500;Body;TSS1500;TSS200;TSS200	high-CpG:46889009-46889446			X:46888631-46889931	X:47003596-47005333	Promoter_Associated		3.439845801	-3.061870451	43.15003494	2.43E-24	3.43E-20	44.98937935
chrX	46306160	+	cg26778571	NA	NA	NA	NA	NA	NA	chrX:46306249-46306838	N_Shore	ZNF673;ZNF673;ZNF673;ZNF673	NM_001129900;NM_001129898;NM_017776;NM_001129899	TSS1500;TSS1500;TSS1500;TSS1500					X:46305774-46307039	Promoter_Associated_Cell_type_specific		3.048221956	-2.659300955	43.10420699	2.50E-24	3.43E-20	44.96719755
chrX	150565864	+	cg10403109	NA	NA	NA	NA	NA	NA	chrX:150565211-150565865	Island	VMA21	NM_001017980	Body				X:150315829-150316693	X:150564711-150566029	Promoter_Associated		3.435730195	-2.569764173	42.81735029	2.93E-24	3.91E-20	44.82766048
chrX	68385435	-	cg17934320	NA	NA	NA	NA	NA	NA	chrX:68384913-68385404	S_Shore	PJA1;PJA1;PJA1	NM_022368;NM_001032396;NM_145119	TSS200;TSS200;TSS200					X:68383953-68385644	Promoter_Associated		3.570758236	-2.655962569	42.73440776	3.07E-24	3.98E-20	44.78709071
chrX	102883827	-	cg06323885	rs111529797	0.033694	NA	NA	NA	NA	chrX:102884436-102884677	N_Shore	TCEAL1;TCEAL1;TCEAL1	NM_004780;NM_001006639;NM_001006640	TSS200;TSS200;5'UTR				X:102770483-102770808	X:102883611-102884326	Promoter_Associated_Cell_type_specific		3.95161284	-2.920514287	42.59275086	3.32E-24	4.19E-20	44.71756823
chrX	153665714	+	cg01430241	NA	NA	NA	NA	NA	NA	chrX:153664761-153666065	Island	GDI1	NM_001493	Body				X:153317938-153319259				4.071501569	-2.771561445	42.41842707	3.66E-24	4.50E-20	44.63160656
chrX	129040144	+	cg06549249	NA	NA	NA	NA	NA	NA	chrX:129039750-129040152	Island	UTP14A;UTP14A;UTP14A;UTP14A	NM_001166221;NM_001166221;NM_006649;NM_006649	1stExon;5'UTR;1stExon;5'UTR	high-CpG:128867757-128867861			X:128867377-128868032	X:129039695-129040199	Promoter_Associated_Cell_type_specific	TRUE	3.809639127	-2.889814999	42.1603128	4.23E-24	5.06E-20	44.50349517
chrX	122994030	-	cg21711683	NA	NA	NA	NA	NA	NA	chrX:122993547-122994335	Island	XIAP	NM_001167	TSS200				X:122821229-122822016	X:122993086-122994722	Promoter_Associated		3.48088625	-3.157793811	41.59739522	5.82E-24	6.67E-20	44.22060651
chrY	16941591	-	cg03278611	NA	NA	NA	NA	NA	NA	chrY:16941822-16942188	N_Shore	NLGN4Y;NLGN4Y;NLGN4Y	NR_028318;NM_014893;NR_028319	Body;Body;Body								-5.081921545	0.811141226	-41.58702706	5.86E-24	6.67E-20	44.21535064
chrX	48397915	+	cg17122979	NA	NA	NA	NA	NA	NA	chrX:48397759-48398529	Island	TBC1D25	NM_002536	TSS200	high-CpG:48282764-48283111			X:48282721-48283434	X:48397581-48398829	Promoter_Associated		3.330852621	-2.2216061	41.32534627	6.81E-24	7.16E-20	44.08214698
chrX	49056670	-	cg12865398	NA	NA	NA	NA	NA	NA	chrX:49056348-49056887	Island	SYP	NM_003179	TSS200	high-CpG:48943582-48943671			X:48943293-48943824	X:49056264-49057300	Promoter_Associated		4.0251811	-3.058103694	41.31522414	6.85E-24	7.16E-20	44.07697311
chrX	129091396	+	cg23543766	NA	NA	NA	NA	NA	NA	chrX:129091066-129091628	Island							X:128918433-128919470	X:129090914-129091785	Unclassified		4.506206304	-2.924904033	41.30639196	6.88E-24	7.16E-20	44.07245729
chrX	53111607	-	cg24779040	NA	NA	NA	NA	NA	NA	chrX:53111281-53112016	Island	TSPYL2;TSPYL2	NM_022117;NM_022117	1stExon;5'UTR	high-CpG:53127829-53128333			X:53127895-53128983	X:53110760-53112518	Promoter_Associated		3.403500095	-2.726374435	41.2875652	6.96E-24	7.16E-20	44.06282724
chrX	70586192	+	cg07264097	rs139510844	0.010794	NA	NA	NA	NA	chrX:70585715-70587063	Island	BCYRN1;TAF1;TAF1	NR_001568;NM_004606;NM_138923	Body;1stExon;1stExon	high-CpG:70502801-70502943			X:70502441-70503788	X:70585609-70587084	Promoter_Associated		3.049353268	-2.697866556	41.26311984	7.06E-24	7.16E-20	44.05031497
chrX	77041559	+	cg02148711	NA	NA	NA	NA	NA	NA	chrX:77041003-77041725	Island	ATRX;ATRX;ATRX;ATRX	NM_000489;NM_138270;NM_138270;NM_000489	1stExon;5'UTR;1stExon;5'UTR				X:76927631-76928492	X:77041384-77042298	Promoter_Associated_Cell_type_specific	TRUE	3.320145779	-2.722413183	41.00567456	8.19E-24	8.14E-20	43.91797271
chrX	100075233	-	cg20056133	NA	NA	NA	NA	NA	NA	chrX:100075232-100075559	Island	CSTF2	NM_001325	TSS200				X:99961835-99962353	X:100074500-100075649	Promoter_Associated		3.5469227	-2.842827134	40.89931618	8.71E-24	8.47E-20	43.86299258
chrX	128788913	+	cg09253663	rs181301686	0.019289	NA	NA	NA	NA	chrX:128788003-128789195	Island	APLN;APLN	NM_017413;NM_017413	5'UTR;1stExon				X:128615752-128616827				3.694045128	-2.493982198	40.84326471	9.00E-24	8.58E-20	43.83394541
chrX	119077366	+	cg13069450	NA	NA	NA	NA	NA	NA	chrX:119077089-119077664	Island	NKAP	NM_024528	1stExon				X:118960964-118961849	X:119077110-119078019	Promoter_Associated		2.836451174	-2.23871548	40.76821052	9.40E-24	8.78E-20	43.79497211
chrX	19533544	+	cg07211915	rs185963917	0.019289	NA	NA	NA	NA	chrX:19533003-19533551	Island	MAP3K15	NM_001001671	TSS200	high-CpG:19443465-19443544			X:19442925-19443682	X:19532666-19533897	Unclassified_Cell_type_specific	TRUE	3.420131944	-2.537877301	40.67234541	9.94E-24	9.10E-20	43.74506126
chrX	153979635	+	cg12443477	NA	NA	NA	NA	NA	NA	chrX:153978838-153979650	Island	GAB3;GAB3	NM_080612;NM_001081573	TSS1500;TSS1500	high-CpG:153632355-153633010			X:153631939-153632911	X:153978764-153979675	Promoter_Associated_Cell_type_specific		3.414483719	-2.655181867	40.49367737	1.10E-23	9.88E-20	43.65164567
chrX	17755775	+	cg26367537	NA	NA	NA	NA	NA	NA	chrX:17755053-17756648	Island	SCML1;SCML1;SCML1;SCML1;SCML1;SCML1;SCML1;SCML1	NM_006746;NM_001037536;NM_001037540;NM_001037535;NM_001037536;NM_001037540;NM_001037535;NM_006746	1stExon;1stExon;5'UTR;1stExon;5'UTR;1stExon;5'UTR;5'UTR				X:17664999-17666033	X:17754866-17756294	Promoter_Associated		2.996992476	-2.552499146	40.46225975	1.12E-23	9.88E-20	43.63516581
chrX	46771853	+	cg10860619	NA	NA	NA	NA	NA	NA	chrX:46771563-46772981	Island	PHF16;PHF16	NM_001077445;NM_014735	5'UTR;TSS200	high-CpG:46656543-46657215			X:46656508-46657866	X:46771463-46772259	Unclassified_Cell_type_specific		4.742461628	-3.501832407	40.43125895	1.15E-23	9.88E-20	43.6188889
chrY	7429349	-	cg01086462	NA	NA	NA	NA	NA	NA	chrY:7428179-7428424	S_Shore											-3.260487752	0.06335709	-40.4040499	1.16E-23	9.88E-20	43.60458998
chrX	70503046	-	cg06620254	NA	NA	NA	NA	NA	NA	chrX:70503261-70503963	N_Shore	NONO;NONO;NONO;NONO;BCYRN1;NONO;NONO;NONO;NONO	NM_007363;NM_001145408;NM_001145410;NM_001145410;NR_001568;NM_001145408;NM_007363;NM_001145409;NM_001145409	5'UTR;5'UTR;1stExon;5'UTR;Body;1stExon;1stExon;5'UTR;1stExon					X:70502639-70504014	Promoter_Associated	TRUE	4.042647109	-3.145905988	40.22948896	1.29E-23	1.08E-19	43.51256758
chrX	69674824	-	cg19616372	NA	NA	NA	NA	NA	NA	chrX:69674799-69675305	Island	DLG3;DLG3;DLG3	NM_021120;NM_020730;NM_001166278	Body;Body;TSS200	high-CpG:69591508-69591759			X:69591503-69592030	X:69673606-69675985	Unclassified		4.043527983	-2.95782062	40.12166511	1.37E-23	1.09E-19	43.45547737
chrX	119385541	+	cg10981178	NA	NA	NA	NA	NA	NA	chrX:119385464-119385835	Island	ZBTB33	NM_006777	5'UTR				X:119268450-119269754	X:119384186-119385841	Promoter_Associated		3.551849956	-2.891867604	40.10896235	1.39E-23	1.09E-19	43.44873897
chrX	149533878	+	cg10315562	NA	NA	NA	NA	NA	NA	chrX:149529540-149534090	Island					DMR		X:149281427-149284862	X:149533383-149535290	Unclassified	TRUE	3.547017523	-2.797883686	40.0837127	1.41E-23	1.09E-19	43.43533694
chrX	135579487	-	cg01384686	NA	NA	NA	NA	NA	NA	chrX:135579001-135580099	Island	HTATSF1;HTATSF1;HTATSF1	NM_014500;NM_001163280;NM_001163280	TSS200;1stExon;5'UTR	high-CpG:135407036-135407424			X:135406459-135407765	X:135578666-135580196	Promoter_Associated_Cell_type_specific	TRUE	3.992160252	-2.766549065	40.03722976	1.45E-23	1.09E-19	43.41063719
chrX	47342663	-	cg04575501	rs61170784	0.036769	NA	NA	NA	NA	chrX:47341887-47342697	Island	ZNF41;ZNF41	NM_007130;NM_153380	TSS1500;TSS1500				X:47226884-47227641	X:47341392-47343116	Promoter_Associated		3.342558812	-2.239987571	40.02835312	1.45E-23	1.09E-19	43.40591633
chrX	100878309	-	cg25179313	NA	NA	NA	NA	NA	NA		OpenSea	ARMCX3;ARMCX3;ARMCX3	NM_177948;NM_016607;NM_177947	TSS200;5'UTR;5'UTR			TRUE	X:100764790-100765787	X:100877924-100878328	Promoter_Associated_Cell_type_specific		4.743255367	-3.286153678	40.02279696	1.46E-23	1.09E-19	43.40296073
chrX	119077820	-	cg03122511	NA	NA	NA	NA	NA	NA	chrX:119077089-119077664	S_Shore	NKAP	NM_024528	TSS200				X:118960964-118961849	X:119077110-119078019	Promoter_Associated		3.01341982	-2.747307764	39.9947574	1.48E-23	1.09E-19	43.38803732
chrX	153200899	-	cg02232536	NA	NA	NA	NA	NA	NA	chrX:153199952-153200924	Island	RENBP;NAA10	NM_002910;NM_003491	Body;TSS1500				X:152853163-152854352	X:153200107-153200926	Promoter_Associated		3.364862261	-2.667729459	39.97558146	1.50E-23	1.09E-19	43.37782386
chrX	102941788	+	cg09598844	NA	NA	NA	NA	NA	NA	chrX:102942107-102942486	N_Shore	MORF4L2;MORF4L2;MORF4L2;MORF4L2;MORF4L2;MORF4L2;MORF4L2;MORF4L2;MORF4L2;MORF4L2;MORF4L2;MORF4L2;MORF4L2;MORF4L2;MORF4L2;MORF4L2	NM_001142423;NM_001142427;NM_001142429;NM_001142419;NM_001142432;NM_012286;NM_001142421;NM_001142422;NM_001142426;NM_001142430;NM_001142418;NM_001142425;NM_001142420;NM_001142428;NM_001142431;NM_001142424	TSS200;5'UTR;TSS200;5'UTR;5'UTR;TSS200;5'UTR;5'UTR;TSS200;TSS200;TSS200;TSS200;5'UTR;5'UTR;5'UTR;TSS200				X:102828424-102828642	X:102941476-102943205	Promoter_Associated	TRUE	3.44420924	-2.660444675	39.89088383	1.58E-23	1.13E-19	43.33263936
chrX	73834484	-	cg25874079	NA	NA	NA	NA	NA	NA	chrX:73833999-73834597	Island	RLIM;RLIM	NM_183353;NM_016120	TSS200;TSS200				X:73750576-73751409	X:73833834-73834919	Promoter_Associated		3.001631809	-2.468564966	39.63827554	1.83E-23	1.30E-19	43.19716697
chrX	100645895	+	cg12440269	NA	NA	NA	NA	NA	NA	chrX:100645780-100646107	Island	RPL36A	NM_021029	TSS200				X:100532437-100533049	X:100645391-100646487	Promoter_Associated	TRUE	3.478055892	-2.691344457	39.41994675	2.09E-23	1.44E-19	43.07921337
chrX	109561793	+	cg15802548	NA	NA	NA	NA	NA	NA	chrX:109560703-109561534	S_Shore	AMMECR1;AMMECR1;AMMECR1	NM_001171689;NM_001025580;NM_015365	5'UTR;TSS1500;TSS1500				X:109447067-109448450	X:109560609-109562069	Promoter_Associated	TRUE	3.623239294	-2.69467104	39.40129727	2.11E-23	1.44E-19	43.0691004
chrX	70752883	-	cg27615590	NA	NA	NA	NA	NA	NA	chrX:70752638-70752965	Island	OGT;OGT;BCYRN1	NM_181673;NM_181672;NR_001568	TSS200;TSS200;Body				X:70669413-70670093	X:70752535-70752971	Promoter_Associated	TRUE	3.29317822	-2.9824967	39.36831825	2.16E-23	1.44E-19	43.05120252
chrX	100074985	-	cg13177658	NA	NA	NA	NA	NA	NA	chrX:100075232-100075559	N_Shore	CSTF2	NM_001325	TSS1500				X:99961259-99961740	X:100074500-100075649	Promoter_Associated	TRUE	3.624780074	-3.03626288	39.36668497	2.16E-23	1.44E-19	43.05031564
chrX	108976340	-	cg08855111	NA	NA	NA	NA	NA	NA	chrX:108976162-108976894	Island	ACSL4;ACSL4	NM_022977;NM_004458	5'UTR;5'UTR				X:108862410-108863583	X:108975662-108977009	Promoter_Associated	TRUE	3.96268183	-2.429803013	39.33826075	2.20E-23	1.44E-19	43.03487401
chrX	47342160	+	cg22713892	NA	NA	NA	NA	NA	NA	chrX:47341887-47342697	Island	ZNF41;ZNF41;ZNF41;ZNF41	NM_007130;NM_153380;NM_153380;NM_007130	5'UTR;1stExon;5'UTR;1stExon	high-CpG:47226953-47227196			X:47226884-47227641	X:47341392-47343116	Promoter_Associated		3.322561087	-2.748065352	39.29004663	2.26E-23	1.47E-19	43.00864983
chrX	54209920	-	cg13183496	NA	NA	NA	NA	NA	NA	chrX:54208939-54209723	S_Shore	FAM120C	NM_017848	TSS1500	high-CpG:54226364-54226740			X:54225728-54226729	X:54208515-54210334	Promoter_Associated		3.563355419	-2.916908579	39.24159878	2.33E-23	1.49E-19	42.98225848
chrX	46434198	-	cg07223177	NA	NA	NA	NA	NA	NA	chrX:46433054-46434902	Island	CHST7	NM_019886	1stExon				X:46317999-46319801	X:46433413-46434885	Unclassified		3.433655218	-2.605067841	39.18148077	2.42E-23	1.52E-19	42.94945398
chrX	49023115	-	cg17670641	NA	NA	NA	NA	NA	NA	chrX:49022407-49023072	S_Shore	MAGIX;MAGIX;MAGIX;MAGIX	NM_001099682;NM_001099680;NM_024859;NM_001099681	3'UTR;3'UTR;3'UTR;3'UTR			TRUE	X:48909396-48910097	X:49022595-49023649	Promoter_Associated_Cell_type_specific	TRUE	2.893569627	-2.591864209	38.9819107	2.73E-23	1.70E-19	42.84010838
chrX	37545418	+	cg11369993	NA	NA	NA	NA	NA	NA	chrX:37544804-37545419	Island	XK	NM_021083	1stExon				X:37429646-37430506				3.36356144	-2.480692852	38.95546954	2.77E-23	1.70E-19	42.82556941
chrX	131624394	-	cg17995340	NA	NA	NA	NA	NA	NA	chrX:131623144-131624115	S_Shore	MBNL3	NM_001170704	TSS1500					X:131623887-131624476	Promoter_Associated_Cell_type_specific		3.653420653	-2.83365564	38.82426915	3.00E-23	1.82E-19	42.75324737
chrX	70586179	+	cg10401803	rs139510844	0.010794	NA	NA	NA	NA	chrX:70585715-70587063	Island	BCYRN1;TAF1;TAF1	NR_001568;NM_004606;NM_138923	Body;1stExon;1stExon	high-CpG:70502801-70502943			X:70502441-70503788	X:70585609-70587084	Promoter_Associated		3.399237257	-3.202756557	38.78652907	3.07E-23	1.84E-19	42.73238813
chrX	62975151	+	cg15917786	NA	NA	NA	NA	NA	NA	chrX:62974713-62975218	Island	ARHGEF9	NM_015185	TSS200				X:62891038-62891888	X:62974426-62975423	Promoter_Associated	TRUE	3.263737363	-2.652685323	38.69011125	3.26E-23	1.93E-19	42.67898386
chrX	48541924	-	cg20394620	rs235422	0.036816	NA	NA	NA	NA		OpenSea	WAS	NM_000377	TSS1500					X:48541746-48542414	Promoter_Associated_Cell_type_specific		3.438596263	-2.766093226	38.65392285	3.33E-23	1.94E-19	42.65889752
chrX	154033932	-	cg25645693	NA	NA	NA	NA	NA	NA	chrX:154033366-154033935	Island	MPP1;MPP1;MPP1;MPP1	NM_001166460;NM_001166462;NM_002436;NM_001166461	TSS200;TSS200;TSS200;TSS200	high-CpG:153686844-153687238			X:153686561-153687286	X:154033406-154034202	Unclassified_Cell_type_specific		3.960459632	-2.833908147	38.56310496	3.52E-23	2.03E-19	42.60838743
chrX	46696086	+	cg22522913	NA	NA	NA	NA	NA	NA	chrX:46696141-46697075	N_Shore	RP2	NM_006915	TSS1500				X:46581030-46582019	X:46695962-46697271	Promoter_Associated		3.052787464	-2.442116602	38.50601792	3.65E-23	2.06E-19	42.57656271
chrX	30907698	-	cg05837905	NA	NA	NA	NA	NA	NA	chrX:30906901-30907728	Island	MAP3K7IP3	NM_152787	TSS200				X:30816801-30817649	X:30906810-30908163	Promoter_Associated		3.52780511	-2.741113939	38.49702583	3.67E-23	2.06E-19	42.57154457
chrX	135229045	-	cg12623328	NA	NA	NA	NA	NA	NA	chrX:135228947-135230049	Island	FHL1;FHL1;FHL1;FHL1	NR_027621;NM_001159702;NM_001449;NM_001159703	Body;TSS1500;TSS1500;TSS1500				X:135056614-135057779	X:135228601-135230513	Unclassified_Cell_type_specific	TRUE	3.122569417	-2.756528622	38.43883458	3.80E-23	2.11E-19	42.53903547
chrX	47004051	+	cg02165720	NA	NA	NA	NA	NA	NA	chrX:47003750-47004987	Island	NDUFB11;NDUFB11;NDUFB11;RBM10;NDUFB11;RBM10	NR_024234;NM_019056;NM_001135998;NM_152856;NR_024235;NM_005676	Body;1stExon;1stExon;TSS1500;Body;TSS1500				X:46888631-46889931	X:47003596-47005333	Promoter_Associated		4.069303983	-3.360590425	38.36394864	3.98E-23	2.18E-19	42.497111
chrX	30907692	-	cg12171481	NA	NA	NA	NA	NA	NA	chrX:30906901-30907728	Island	MAP3K7IP3	NM_152787	TSS200				X:30816801-30817649	X:30906810-30908163	Promoter_Associated		3.707704667	-2.99067048	38.34987007	4.02E-23	2.18E-19	42.48921802
chrX	153189769	-	cg06921456	NA	NA	NA	NA	NA	NA	chrX:153191469-153191740	N_Shore	ARHGAP4;ARHGAP4	NM_001666;NM_001164741	Body;Body					X:153189567-153190418	Promoter_Associated_Cell_type_specific	TRUE	3.543580364	-3.061162059	38.33417286	4.06E-23	2.18E-19	42.48041339
chrX	39951468	+	cg20348344	NA	NA	NA	NA	NA	NA	chrX:39950899-39951665	Island	BCOR;BCOR;BCOR;BCOR	NM_001123384;NM_017745;NM_001123385;NM_001123383	5'UTR;5'UTR;5'UTR;5'UTR				X:39835821-39836609				-4.027089593	3.524563161	-38.28833553	4.18E-23	2.22E-19	42.45467779
chrX	84258754	-	cg05204037	NA	NA	NA	NA	NA	NA		OpenSea	APOOL	NM_198450	TSS200				X:84145410-84145884	X:84258750-84259141	Promoter_Associated_Cell_type_specific	TRUE	3.295753887	-2.516576972	38.24623855	4.29E-23	2.25E-19	42.43100906
chrX	73756189	-	cg19666053	NA	NA	NA	NA	NA	NA	chrX:73755645-73756784	Island							X:73672312-73673528	X:73755483-73757165	Unclassified		2.948230403	-2.460287	38.14997297	4.55E-23	2.36E-19	42.37676468
chrX	70752936	-	cg27187671	NA	NA	NA	NA	NA	NA	chrX:70752638-70752965	Island	OGT;OGT;OGT;BCYRN1;OGT	NM_181672;NM_181673;NM_181672;NR_001568;NM_181673	1stExon;1stExon;5'UTR;Body;5'UTR	high-CpG:70669645-70669699			X:70669413-70670093	X:70752535-70752971	Promoter_Associated	TRUE	3.566632098	-2.966547675	38.09322971	4.71E-23	2.42E-19	42.34471232
chrX	132091287	+	cg01225298	NA	NA	NA	NA	NA	NA	chrX:132090363-132092617	Island	HS6ST2;HS6ST2	NM_147175;NM_001077188	Body;Body	high-CpG:131918905-131919262	DMR		X:131917980-131920472				2.701130103	-2.475678365	38.06695235	4.79E-23	2.42E-19	42.3298494
chrX	108780265	-	cg00910720	rs73639133	0.061409	NA	NA	NA	NA	chrX:108780054-108780413	Island	NXT2	NM_018698	Body				X:108666711-108667137	X:108779672-108780877	Promoter_Associated	TRUE	3.73869099	-3.240004897	38.05618774	4.82E-23	2.42E-19	42.32375714
chrX	151999330	+	cg24740922	NA	NA	NA	NA	NA	NA	chrX:151999149-151999751	Island	NSDHL;NSDHL;CETN2	NM_001129765;NM_015922;NM_004344	TSS200;TSS200;TSS200				X:151749730-151750567	X:151998836-152000136	Promoter_Associated		3.557992507	-2.839155194	37.91984262	5.25E-23	2.60E-19	42.24641016
chrX	148623024	+	cg17571782	NA	NA	NA	NA	NA	NA	chrX:148622270-148623178	Island	CXorf40A	NM_178124	5'UTR				X:148429390-148431072				3.619769258	-2.523444191	37.8768378	5.40E-23	2.60E-19	42.22194378
chrX	71933682	-	cg20340631	NA	NA	NA	NA	NA	NA	chrX:71933681-71934265	Island	PHKA1;PHKA1	NM_002637;NM_001122670	1stExon;1stExon				X:71850213-71850977			TRUE	2.538985962	-1.908377562	37.85473127	5.47E-23	2.60E-19	42.20935375
chrX	134555540	-	cg09347151	rs149008343	0.013864	NA	NA	NA	NA	chrX:134555638-134556565	N_Shore	NCRNA00086	NR_024359	TSS1500				X:134383073-134384231	X:134555134-134556476	Unclassified	TRUE	3.56553521	-2.682606663	37.84654546	5.50E-23	2.60E-19	42.20468952
chrX	23801656	-	cg14550383	NA	NA	NA	NA	NA	NA	chrX:23801055-23801724	Island	SAT1;SAT1	NR_027783;NM_002970	Body;Body				X:23710958-23711645				2.91023133	-2.282558568	37.84423589	5.51E-23	2.60E-19	42.20337332
chrX	9435372	-	cg04414946	NA	NA	NA	NA	NA	NA	chrX:9432830-9434520	S_Shore	TBL1X;TBL1X;TBL1X;TBL1X	NM_001139467;NM_005647;NM_001139466;NM_001139468	5'UTR;5'UTR;5'UTR;5'UTR								-2.731416827	3.349163331	-37.84251343	5.51E-23	2.60E-19	42.20239165
chrX	134049271	+	cg06363801	NA	NA	NA	NA	NA	NA	chrX:134048706-134049272	Island	MOSPD1;MOSPD1	NM_019556;NM_019556	5'UTR;1stExon				X:133876373-133877019	X:134048621-134049729	Promoter_Associated		3.860427684	-3.076902282	37.77731225	5.74E-23	2.66E-19	42.16519176
chrX	55026590	+	cg06341336	NA	NA	NA	NA	NA	NA	chrX:55026359-55026985	Island	APEX2	NM_014481	TSS200				X:55043087-55043710	X:55025908-55027049	Promoter_Associated_Cell_type_specific		3.911096237	-2.943981797	37.77515539	5.75E-23	2.66E-19	42.16395985
chrX	14891591	-	cg19235109	NA	NA	NA	NA	NA	NA	chrX:14890991-14891734	Island	FANCB;MOSPD2;FANCB;MOSPD2	NM_001018113;NM_152581;NM_152633;NM_152581	TSS1500;5'UTR;TSS1500;1stExon				X:14800913-14801685	X:14890952-14892003	Promoter_Associated		3.66427087	-2.602125941	37.73725093	5.89E-23	2.70E-19	42.14229647
chrX	68048909	-	cg15977272	NA	NA	NA	NA	NA	NA	chrX:68048659-68050252	Island	EFNB1;EFNB1	NM_004429;NM_004429	5'UTR;1stExon	high-CpG:67965517-67965636			X:67965288-67967183				4.33292288	-2.603525001	37.67455611	6.13E-23	2.76E-19	42.10640668
chrX	23926332	+	cg08338641	NA	NA	NA	NA	NA	NA	chrX:23925590-23926315	S_Shore	CXorf58;CXorf58;CXorf58;APOO;CXorf58;APOO	NM_001169574;NM_152761;NM_001169574;NR_026545;NM_152761;NM_024122	5'UTR;5'UTR;1stExon;TSS1500;1stExon;TSS1500					X:23925325-23926585	Promoter_Associated		3.949896401	-3.053439155	37.66860489	6.15E-23	2.76E-19	42.10299613
chrX	48754501	-	cg23280339	NA	NA	NA	NA	NA	NA	chrX:48754500-48755329	Island	TIMM17B;PQBP1;PQBP1;PQBP1;PQBP1;PQBP1;PQBP1;PQBP1;TIMM17B;PQBP1;PQBP1	NM_001167947;NM_001167992;NM_144495;NM_001032383;NM_001167989;NM_001032384;NM_001032381;NM_001167990;NM_005834;NM_005710;NM_001032382	Body;TSS1500;TSS1500;TSS1500;TSS1500;TSS1500;TSS1500;TSS1500;Body;TSS1500;TSS1500				X:48639396-48640765	X:48754293-48755711	Promoter_Associated		3.253554841	-2.750927197	37.65206782	6.21E-23	2.76E-19	42.09351555
chrX	55187822	+	cg12158214	NA	NA	NA	NA	NA	NA	chrX:55187321-55188007	Island	FAM104B;FAM104B;FAM104B;FAM104B;FAM104B;FAM104B;FAM104B;FAM104B	NR_030722;NM_138362;NM_001166700;NM_001166699;NM_001166701;NM_001166702;NM_001166703;NM_001166704	TSS200;TSS200;TSS200;TSS200;TSS200;TSS1500;TSS1500;TSS200				X:55203967-55204813	X:55187043-55188050	Promoter_Associated		3.711686738	-2.534729182	37.52267038	6.74E-23	2.96E-19	42.01915818
chrX	53710671	+	cg02734755	NA	NA	NA	NA	NA	NA	chrX:53710495-53711457	Island	HUWE1	NM_031407	5'UTR				X:53727013-53728182	X:53710187-53711697	Promoter_Associated	TRUE	3.000707642	-3.57017921	37.51409408	6.78E-23	2.96E-19	42.01421888
chrX	133594210	-	cg19022966	rs193054558	0.208559	NA	NA	NA	NA	chrX:133594203-133594828	Island	HPRT1;HPRT1	NM_000194;NM_000194	5'UTR;1stExon	high-CpG:133421837-133421984			X:133421604-133422656	X:133593729-133594554	Promoter_Associated		2.66118086	-2.1327782	37.49798235	6.85E-23	2.96E-19	42.00493606
chrX	39962049	+	cg03161453	NA	NA	NA	NA	NA	NA	chrX:39953434-39969247	Island	BCOR;BCOR	NM_001123384;NM_001123383	5'UTR;5'UTR		RDMR	TRUE	X:39846551-39847459				-2.964552382	2.364485758	-37.44864814	7.07E-23	3.03E-19	41.97648194
chrX	154299773	-	cg18399551	NA	NA	NA	NA	NA	NA	chrX:154299062-154299795	Island	BRCC3;BRCC3;BRCC3;MTCP1;MTCP1NB;BRCC3	NM_001018055;NM_024332;NM_024332;NM_001018025;NM_001018024;NM_001018055	5'UTR;1stExon;5'UTR;TSS1500;TSS1500;1stExon	high-CpG:153952868-153952995			X:153952465-153953606	X:154298720-154300585	Promoter_Associated		3.494072241	-2.636571622	37.40814581	7.25E-23	3.03E-19	41.95308777
chrX	140271549	-	cg00917018	rs41310468	0.034358	NA	NA	NA	NA	chrX:140270950-140271553	Island	LDOC1	NM_012317	TSS1500		CDMR		X:140098306-140099216	X:140270815-140271828	Promoter_Associated_Cell_type_specific	TRUE	3.372988213	-2.637721115	37.40760116	7.25E-23	3.03E-19	41.95277298
chrX	101186992	+	cg01142317	NA	NA	NA	NA	NA	NA	chrX:101186525-101187258	Island	ZMAT1	NM_001011657	TSS1500	high-CpG:101073632-101073712			X:101073201-101073905	X:101186029-101187426	Promoter_Associated_Cell_type_specific	TRUE	3.665072411	-3.474056795	37.39027979	7.33E-23	3.03E-19	41.94275861
chrX	77166217	+	cg00428012	NA	NA	NA	NA	NA	NA	chrX:77165924-77166295	Island	ATP7A;ATP7A	NM_000052;NM_000052	1stExon;5'UTR	high-CpG:77052816-77052918			X:77052590-77052951	X:77165791-77166779	Promoter_Associated_Cell_type_specific	TRUE	2.842084491	-2.488379738	37.38830053	7.34E-23	3.03E-19	41.94161394
chrX	102510120	-	cg05554396	NA	NA	NA	NA	NA	NA		OpenSea	TCEAL8;TCEAL8;TCEAL8;TCEAL8	NM_001006684;NM_001006684;NM_153333;NM_153333	1stExon;5'UTR;1stExon;5'UTR	low-CpG:102396704-102396789			X:102396230-102396840	X:102509583-102510332	Promoter_Associated	TRUE	4.141792314	-3.33412744	37.31112237	7.71E-23	3.15E-19	41.89692215
chrX	21857614	-	cg07826058	rs6528055	0.000234	NA	NA	NA	NA	chrX:21857591-21858204	Island	MBTPS2	NM_015884	TSS200				X:21767495-21768125	X:21857333-21858082	Promoter_Associated	TRUE	3.700167943	-2.332192821	37.30114457	7.76E-23	3.15E-19	41.89113612
chrX	46771580	-	cg17843048	NA	NA	NA	NA	NA	NA	chrX:46771563-46772981	Island	PHF16;PHF16	NM_001077445;NM_014735	TSS200;TSS1500				X:46656508-46657866	X:46771463-46772259	Unclassified_Cell_type_specific		3.195416378	-2.775313087	37.25431663	7.99E-23	3.20E-19	41.86395603
chrY	22917104	+	cg10841270	NA	NA	NA	NA	NA	NA		OpenSea	RPS4Y2	NM_001039567	TSS1500								-4.260202055	2.050190175	-37.24951116	8.02E-23	3.20E-19	41.86116448
chrX	119444838	-	cg04455999	NA	NA	NA	NA	NA	NA	chrX:119444859-119445272	N_Shore	FAM70A;FAM70A;FAM70A	NM_017938;NM_001104544;NM_001104545	Body;Body;Body		CDMR		X:119328165-119329291				3.033429112	-2.230424724	37.19272866	8.31E-23	3.29E-19	41.82814596
chrX	108976035	-	cg15536552	NA	NA	NA	NA	NA	NA	chrX:108976162-108976894	N_Shore	ACSL4;ACSL4	NM_022977;NM_004458	5'UTR;5'UTR				X:108862410-108863583	X:108975662-108977009	Promoter_Associated		3.607939347	-2.67928679	37.17224162	8.42E-23	3.30E-19	41.81621798
chrX	122866442	+	cg02634916	NA	NA	NA	NA	NA	NA	chrX:122866199-122867097	Island	THOC2	NM_001081550	Body				X:122693836-122694778	X:122866193-122867302	Promoter_Associated		3.445946279	-3.046689689	37.09978756	8.82E-23	3.43E-19	41.77397002
chrX	47510170	+	cg17399684	NA	NA	NA	NA	NA	NA	chrX:47509592-47510508	Island	ELK1;ELK1	NM_005229;NM_001114123	TSS200;TSS200				X:47394289-47395452	X:47509323-47510675	Unclassified		3.801773443	-2.69515113	37.08793802	8.89E-23	3.43E-19	41.76705108
chrX	69509686	+	cg18030003	NA	NA	NA	NA	NA	NA	chrX:69509644-69509962	Island	KIF4A;PDZD11	NM_012310;NM_016484	TSS1500;5'UTR				X:69426337-69427243	X:69509218-69510232	Promoter_Associated		3.367797708	-3.04481835	36.89325	1.01E-22	3.85E-19	41.65299008
chrX	47342471	+	cg24559073	NA	NA	NA	NA	NA	NA	chrX:47341887-47342697	Island	ZNF41;ZNF41	NM_007130;NM_153380	TSS200;TSS200				X:47226884-47227641	X:47341392-47343116	Promoter_Associated		4.228061031	-3.318268081	36.71667945	1.13E-22	4.25E-19	41.54891543
chrX	48367176	-	cg12217778	NA	NA	NA	NA	NA	NA	chrX:48367165-48367742	Island	PORCN;PORCN;PORCN;PORCN;PORCN	NM_203476;NM_203473;NM_022825;NM_203474;NM_203475	TSS200;TSS200;TSS200;TSS1500;TSS1500				X:48251768-48252712	X:48366736-48367607	Promoter_Associated		3.434249302	-2.658884836	36.71564309	1.13E-22	4.25E-19	41.5483028
chrX	49687176	-	cg25427918	NA	NA	NA	NA	NA	NA	chrX:49687027-49687993	Island	CLCN5;CLCN5	NM_001127898;NM_001127899	TSS200;TSS200				X:49573768-49574703	X:49686836-49687917	Promoter_Associated		4.601382633	-3.445947076	36.65617017	1.17E-22	4.38E-19	41.51311149
chrX	69510172	-	cg20584415	NA	NA	NA	NA	NA	NA	chrX:69509644-69509962	S_Shore	KIF4A;PDZD11	NM_012310;NM_016484	5'UTR;TSS1500				X:69426337-69427243	X:69509218-69510232	Promoter_Associated		3.386174242	-2.937420733	36.63140387	1.19E-22	4.42E-19	41.49843657
chrX	48776125	-	cg15480941	NA	NA	NA	NA	NA	NA	chrX:48775763-48776813	Island	PIM2;PIM2	NM_006875;NM_006875	5'UTR;1stExon				X:48660561-48661558				3.478306896	-2.659226857	36.58584023	1.23E-22	4.49E-19	41.47140735
chrX	48755716	+	cg08065501	NA	NA	NA	NA	NA	NA	chrX:48754500-48755329	S_Shore	PQBP1;TIMM17B;PQBP1;PQBP1;PQBP1;PQBP1;TIMM17B;PQBP1;PQBP1;PQBP1;PQBP1;PQBP1	NM_001032384;NM_001167947;NM_001167989;NM_001167992;NM_005710;NM_005710;NM_005834;NM_001167990;NM_001032383;NM_001032381;NM_144495;NM_001032382	5'UTR;TSS1500;5'UTR;TSS200;5'UTR;1stExon;TSS1500;5'UTR;5'UTR;5'UTR;5'UTR;5'UTR				X:48639396-48640765				3.544511514	-3.023917965	36.5811608	1.23E-22	4.49E-19	41.46862913
chrX	118925773	-	cg13655660	NA	NA	NA	NA	NA	NA	chrX:118925157-118926129	Island	RPL39	NM_001000	TSS200	high-CpG:118809738-118809986			X:118809040-118810125	X:118924850-118926318	Promoter_Associated_Cell_type_specific	TRUE	2.960335451	-2.644051593	36.5360777	1.27E-22	4.59E-19	41.44184111
chrX	153362589	-	cg24479484	NA	NA	NA	NA	NA	NA	chrX:153362568-153363473	Island	MECP2;MECP2	NM_001110792;NM_004992	Body;5'UTR				X:153015265-153016827	X:153361905-153363868	Promoter_Associated		3.96424277	-2.42721055	36.47742748	1.32E-22	4.73E-19	41.40693227
chrX	70474169	-	cg21201934	NA	NA	NA	NA	NA	NA	chrX:70473812-70474287	Island	ZMYM3;ZMYM3;BCYRN1;ZMYM3;ZMYM3	NM_001171163;NM_201599;NR_001568;NM_005096;NM_001171162	5'UTR;TSS200;Body;5'UTR;5'UTR				X:70390117-70391238	X:70473747-70474840	Promoter_Associated		4.137109618	-2.789311433	36.36903175	1.41E-22	5.04E-19	41.34223747
chrX	132091640	+	cg08673814	NA	NA	NA	NA	NA	NA	chrX:132090363-132092617	Island	HS6ST2;HS6ST2	NM_147175;NM_001077188	Body;Body				X:131917980-131920472				3.560259664	-2.40960901	36.23443709	1.54E-22	5.46E-19	41.26158439
chrX	48397840	+	cg12291192	NA	NA	NA	NA	NA	NA	chrX:48397759-48398529	Island	TBC1D25	NM_002536	TSS1500	high-CpG:48282764-48283111			X:48282721-48283434	X:48397581-48398829	Promoter_Associated		3.198656253	-2.670961263	36.18443154	1.59E-22	5.60E-19	41.23152834
chrX	135962887	+	cg12517167	NA	NA	NA	NA	NA	NA	chrX:135962102-135962951	Island	RBMX;RBMX;RBMX;RBMX;RBMX;RBMX;SNORD61	NR_028477;NM_001164803;NM_002139;NM_001164803;NR_028476;NM_002139;NR_002735	Body;1stExon;5'UTR;5'UTR;Body;1stExon;TSS1500				X:135789963-135790754	X:135962157-135963274	Promoter_Associated_Cell_type_specific	TRUE	3.271612927	-3.024712493	36.13360022	1.65E-22	5.74E-19	41.2009251
chrX	46404859	-	cg17475505	NA	NA	NA	NA	NA	NA	chrX:46404634-46405165	Island	LOC401588;ZNF674;ZNF674;ZNF674;ZNF674	NR_015378;NM_001039891;NM_001146291;NM_001146291;NM_001039891	TSS200;1stExon;1stExon;5'UTR;5'UTR				X:46289535-46290146	X:46404458-46405206	Promoter_Associated		3.240012251	-2.663657118	36.12262834	1.66E-22	5.74E-19	41.19431269
chrX	135055672	-	cg10426500	NA	NA	NA	NA	NA	NA	chrX:135055671-135056158	Island	MMGT1	NM_173470	Body					X:135055609-135057222	Promoter_Associated		2.837254134	-2.586613951	36.0845019	1.70E-22	5.85E-19	41.17131642
chrX	53123426	-	cg00227584	NA	NA	NA	NA	NA	NA	chrX:53123311-53123777	Island				high-CpG:53139936-53140327			X:53139680-53140498	X:53122799-53123932	Promoter_Associated		3.430560459	-2.403830063	36.03567836	1.76E-22	5.99E-19	41.14182576
chrX	134654536	-	cg24888621	NA	NA	NA	NA	NA	NA	chrX:134655102-134655750	N_Shore	DDX26B	NM_182540	TSS200				X:134482049-134483793				3.654604607	-2.98589802	36.02398347	1.77E-22	5.99E-19	41.13475468
chrX	128657364	-	cg06675660	NA	NA	NA	NA	NA	NA	chrX:128656851-128657406	Island	SMARCA1;SMARCA1;SMARCA1;SMARCA1	NM_003069;NM_003069;NM_139035;NM_139035	1stExon;5'UTR;1stExon;5'UTR				X:128484016-128485455	X:128656440-128657722	Unclassified_Cell_type_specific	TRUE	3.617517773	-2.841031333	36.00005596	1.80E-22	6.05E-19	41.12027886
chrX	46405090	-	cg26301245	NA	NA	NA	NA	NA	NA	chrX:46404634-46405165	Island	ZNF674;LOC401588;ZNF674	NM_001146291;NR_015378;NM_001039891	TSS200;Body;TSS200				X:46289535-46290146	X:46404458-46405206	Promoter_Associated		4.216377069	-3.284207996	35.92692398	1.89E-22	6.30E-19	41.07596387
chrX	64754804	+	cg23277098	NA	NA	NA	NA	NA	NA	chrX:64754316-64754805	Island	LAS1L;LAS1L;LAS1L	NM_031206;NM_001170649;NM_001170650	TSS200;TSS200;TSS200				X:64670981-64671634	X:64754309-64755158	Promoter_Associated		3.29889766	-2.20121047	35.91327673	1.91E-22	6.31E-19	41.06768229
chrX	129039711	+	cg26807533	NA	NA	NA	NA	NA	NA	chrX:129039750-129040152	N_Shore	UTP14A;UTP14A	NM_001166221;NM_006649	TSS1500;TSS1500				X:128867377-128868032	X:129039695-129040199	Promoter_Associated_Cell_type_specific		3.585872388	-2.574238045	35.8482755	1.99E-22	6.54E-19	41.0281861
chrX	106242642	-	cg14479037	NA	NA	NA	NA	NA	NA	chrX:106242506-106243593	Island	MORC4;MORC4	NM_024657;NM_001085354	Body;Body				X:106129137-106130237	X:106241943-106243809	Unclassified_Cell_type_specific		3.117869921	-2.40899904	35.83746793	2.00E-22	6.54E-19	41.02161092
chrX	152735785	-	cg24964466	NA	NA	NA	NA	NA	NA	chrX:152735784-152736193	Island	HAUS7	NM_017518	Body				X:152388831-152389659	X:152735349-152736967	Promoter_Associated		3.296415476	-2.794784067	35.77789664	2.08E-22	6.76E-19	40.98532619
chrX	100646106	+	cg18507125	NA	NA	NA	NA	NA	NA	chrX:100645780-100646107	Island	RPL36A	NM_021029	Body				X:100532437-100533049	X:100645391-100646487	Promoter_Associated	TRUE	3.537854693	-2.628111246	35.74382014	2.13E-22	6.82E-19	40.96453798
chrX	55187812	-	cg17015217	NA	NA	NA	NA	NA	NA	chrX:55187321-55188007	Island	FAM104B;FAM104B;FAM104B;FAM104B;FAM104B;FAM104B;FAM104B;FAM104B	NR_030722;NM_138362;NM_001166700;NM_001166699;NM_001166701;NM_001166702;NM_001166703;NM_001166704	TSS200;TSS200;TSS200;TSS200;TSS200;TSS1500;TSS1500;TSS200				X:55203967-55204813	X:55187043-55188050	Promoter_Associated		3.168479305	-2.423876532	35.74327721	2.13E-22	6.82E-19	40.96420657
chrY	14076009	-	cg14248084	NA	NA	NA	NA	NA	NA	chrY:14075675-14076160	Island							Y:12585676-12586160				-4.236878267	0.49538304	-35.69751153	2.20E-22	6.98E-19	40.93624985
chrX	49022801	+	cg26985119	NA	NA	NA	NA	NA	NA	chrX:49022407-49023072	Island	MAGIX;MAGIX;MAGIX;MAGIX	NM_001099682;NM_001099680;NM_024859;NM_001099681	3'UTR;3'UTR;3'UTR;3'UTR			TRUE	X:48909396-48910097	X:49022595-49023649	Promoter_Associated_Cell_type_specific		2.956930363	-2.214419656	35.6759604	2.23E-22	7.03E-19	40.92307024
chrX	128913980	-	cg18091964	NA	NA	NA	NA	NA	NA		OpenSea	SASH3;SASH3	NM_018990;NM_018990	1stExon;5'UTR					X:128913689-128914109	Promoter_Associated		3.232752791	-2.109494837	35.65950159	2.25E-22	7.06E-19	40.91299848
chrX	134477590	+	cg26333595	rs1419828	0.009892	NA	NA	NA	NA	chrX:134477583-134477999	Island	ZNF75D;ZNF449;ZNF75D	NM_007131;NM_152695;NM_007131	5'UTR;TSS1500;1stExon				X:134305172-134306836				3.537493701	-2.785208965	35.62529648	2.31E-22	7.18E-19	40.89204943
chrX	48814580	-	cg13574945	NA	NA	NA	NA	NA	NA	chrX:48814267-48815894	Island	OTUD5;OTUD5;OTUD5;OTUD5	NM_001136159;NM_017602;NM_001136158;NM_001136157	5'UTR;1stExon;1stExon;1stExon				X:48699188-48700813	X:48814180-48816023	Promoter_Associated		3.329129316	-1.72861567	35.56671299	2.40E-22	7.41E-19	40.85611426
chrX	77359355	-	cg10560144	rs2076628	0.314715	NA	NA	NA	NA	chrX:77359303-77359979	Island	PGK1	NM_000291	TSS1500				X:77246011-77247167	X:77359057-77359965	Promoter_Associated		3.973287795	-3.387600346	35.46844949	2.56E-22	7.86E-19	40.79568151
chrX	2730666	-	cg13176022	NA	NA	NA	NA	NA	NA		OpenSea	XG;XG;XG	NM_001141920;NM_175569;NM_001141919	Body;Body;Body					X:2730360-2731012	Unclassified	TRUE	-3.515234836	-1.200236451	-35.44089185	2.61E-22	7.96E-19	40.77869774
chrX	128656768	-	cg04596655	NA	NA	NA	NA	NA	NA	chrX:128656851-128657406	N_Shore	SMARCA1;SMARCA1	NM_139035;NM_003069	Body;Body				X:128484016-128485455	X:128656440-128657722	Unclassified_Cell_type_specific	TRUE	3.897252072	-2.693329743	35.30419734	2.86E-22	8.63E-19	40.69422129
chrX	56259094	-	cg03834574	NA	NA	NA	NA	NA	NA	chrX:56258951-56259159	Island	KLF8;KLF8;KLF8;KLF8	NM_001159296;NM_001159296;NM_007250;NM_007250	5'UTR;1stExon;1stExon;5'UTR				X:56275537-56276375				3.200220179	-2.254914142	35.29976191	2.87E-22	8.63E-19	40.69147374
chrX	63615185	-	cg26122495	NA	NA	NA	NA	NA	NA	chrX:63614957-63615423	Island	MTMR8	NM_017677	Body				X:63531683-63532148	X:63614856-63615958	Promoter_Associated	TRUE	3.732610427	-3.326307227	35.24929834	2.96E-22	8.87E-19	40.66018508
chrX	24483290	-	cg01212677	NA	NA	NA	NA	NA	NA	chrX:24483016-24483947	Island	PDK3;PDK3	NM_005391;NM_001142386	TSS200;TSS200				X:24392942-24393868	X:24482615-24484015	Promoter_Associated_Cell_type_specific		3.558280715	-2.762066164	35.1761471	3.11E-22	9.26E-19	40.61473544
chrX	149106624	+	cg08663085	NA	NA	NA	NA	NA	NA	chrX:149106113-149106682	Island	LOC100272228;CXorf40B;CXorf40B	NR_027456;NM_001013845;NM_001013845	TSS200;1stExon;5'UTR				X:148856772-148859104	X:149106540-149107146	Promoter_Associated		3.05549423	-2.856644299	35.1466085	3.18E-22	9.38E-19	40.59635115
chrX	129194509	-	cg02902015	NA	NA	NA	NA	NA	NA	chrX:129194007-129194703	Island							X:129021689-129022384	X:129193880-129195193	Unclassified		3.247608791	-2.936035686	35.13843207	3.19E-22	9.38E-19	40.59125907
chrX	119695227	+	cg15815114	NA	NA	NA	NA	NA	NA	chrX:119694943-119695228	Island	CUL4B;CUL4B	NM_003588;NM_001079872	Body;TSS1500				X:119578972-119579561	X:119694489-119695993	Promoter_Associated	TRUE	3.05883608	-2.433144761	35.07735965	3.33E-22	9.69E-19	40.55318037
chrX	100306877	-	cg08087911	rs113780984	0.071127	NA	NA	NA	NA	chrX:100306614-100306992	Island	TRMT2B;TRMT2B;TRMT2B;TRMT2B;TRMT2B;TRMT2B;TRMT2B;TRMT2B	NM_024917;NM_001167972;NM_001167971;NM_001167970;NM_001167971;NM_001167970;NM_024917;NM_001167972	1stExon;5'UTR;5'UTR;1stExon;1stExon;5'UTR;5'UTR;1stExon				X:100193468-100193729	X:100306243-100307622	Promoter_Associated	TRUE	3.273727464	-2.624680264	35.07191773	3.34E-22	9.69E-19	40.54978353
chrX	39960821	+	cg10039267	NA	NA	NA	NA	NA	NA	chrX:39953434-39969247	Island	BCOR;BCOR	NM_001123384;NM_001123383	5'UTR;5'UTR								-2.644282583	2.102602192	-35.04907713	3.39E-22	9.73E-19	40.5355197
chrX	54209148	+	cg01579322	NA	NA	NA	NA	NA	NA	chrX:54208939-54209723	Island	FAM120C	NM_017848	1stExon				X:54225728-54226729	X:54208515-54210334	Promoter_Associated		3.417849041	-2.599582431	35.04242941	3.41E-22	9.73E-19	40.53136618
chrX	119764367	-	cg09662907	NA	NA	NA	NA	NA	NA	chrX:119763737-119764230	S_Shore	C1GALT1C1;C1GALT1C1	NM_152692;NM_001011551	TSS1500;TSS1500					X:119763366-119764558	Promoter_Associated		3.053668772	-2.903661543	35.03860062	3.42E-22	9.73E-19	40.52897351
chrX	152990332	-	cg23718917	NA	NA	NA	NA	NA	NA	chrX:152988874-152991719	Island	BCAP31;ABCD1;ABCD1;BCAP31;BCAP31;BCAP31	NM_001139441;NM_000033;NM_000033;NR_024450;NM_001139457;NM_005745	TSS1500;1stExon;5'UTR;TSS200;TSS1500;TSS1500	high-CpG:152643129-152643659			X:152642116-152643793	X:152990008-152990488	Promoter_Associated		3.42452257	-2.562269971	35.02712754	3.44E-22	9.74E-19	40.52180196
chrX	102510270	-	cg20416767	NA	NA	NA	NA	NA	NA		OpenSea	TCEAL8;TCEAL8	NM_153333;NM_001006684	TSS200;TSS200					X:102509583-102510332	Promoter_Associated	TRUE	4.28147869	-3.161909222	35.01152759	3.48E-22	9.79E-19	40.51204638
chrX	129535800	+	cg02318959	rs5977260	0.037211	NA	NA	NA	NA	chrX:129535837-129536173	N_Shore	RBMX2	NM_016024	TSS200					X:129535208-129536294	Promoter_Associated		4.366326671	-4.020450702	34.99996659	3.51E-22	9.80E-19	40.50481328
chrX	152912692	-	cg06776257	NA	NA	NA	NA	NA	NA	chrX:152912491-152913719	Island	DUSP9	NM_001395	5'UTR	high-CpG:152565702-152566020			X:152565697-152566913				3.358614686	-2.423535362	34.99112473	3.53E-22	9.80E-19	40.49927951
chrX	135332975	-	cg08860608	NA	NA	NA	NA	NA	NA	chrX:135332893-135333726	Island	MAP7D3	NM_024597	Body				X:135160560-135161372	X:135332590-135334313	Promoter_Associated	TRUE	3.439246598	-2.660774721	34.97801843	3.56E-22	9.83E-19	40.49107376
chrX	23760918	-	cg13984511	NA	NA	NA	NA	NA	NA	chrX:23761070-23761610	N_Shore	ACOT9;ACOT9	NM_001037171;NM_001033583	Body;Body					X:23760798-23761743	Promoter_Associated		2.848630238	-2.001074511	34.96290925	3.60E-22	9.85E-19	40.48160952
chrX	101186235	-	cg26129200	rs7055212	0.484892	NA	NA	NA	NA	chrX:101186525-101187258	N_Shore	ZMAT1	NM_001011657	5'UTR					X:101186029-101187426	Promoter_Associated_Cell_type_specific		3.922602016	-2.946831032	34.95725729	3.61E-22	9.85E-19	40.47806796
chrX	118533164	-	cg05861409	rs146024377	0.016275	NA	NA	NA	NA	chrX:118533163-118533787	Island	SLC25A43	NM_145305	TSS200				X:118417154-118417946	X:118532037-118534007	Promoter_Associated		2.917042929	-2.825608764	34.94146922	3.65E-22	9.90E-19	40.46817144
chrX	117861215	-	cg11320810	NA	NA	NA	NA	NA	NA	chrX:117861214-117862177	Island	IL13RA1	NM_001560	TSS1500					X:117861031-117861759	Unclassified_Cell_type_specific		2.886921067	-1.612496274	34.92081126	3.70E-22	9.98E-19	40.45521435
chrX	70473929	-	cg03858262	NA	NA	NA	NA	NA	NA	chrX:70473812-70474287	Island	ZMYM3;ZMYM3;BCYRN1;ZMYM3;ZMYM3;ZMYM3	NM_001171163;NM_201599;NR_001568;NM_201599;NM_005096;NM_001171162	5'UTR;1stExon;Body;5'UTR;5'UTR;5'UTR				X:70390117-70391238	X:70473747-70474840	Promoter_Associated		3.020058638	-2.55909973	34.91132992	3.72E-22	9.99E-19	40.44926444
chrX	74144727	-	cg16653057	NA	NA	NA	NA	NA	NA	chrX:74143852-74145176	Island	KIAA2022;KIAA2022	NM_001008537;NM_001008537	5'UTR;1stExon		DMR		X:74060599-74061979	X:74143764-74145288	Unclassified		3.248312572	-2.399853206	34.86848963	3.83E-22	1.02E-18	40.42235677
chrX	135333561	-	cg07446674	NA	NA	NA	NA	NA	NA	chrX:135332893-135333726	Island	MAP7D3;MAP7D3	NM_024597;NM_024597	1stExon;5'UTR	high-CpG:135161185-135161253			X:135160560-135161372	X:135332590-135334313	Promoter_Associated	TRUE	5.069609026	-3.77161272	34.78298501	4.06E-22	1.08E-18	40.3685355
chrX	153640674	+	cg09202373	NA	NA	NA	NA	NA	NA	chrX:153639734-153640675	Island	DNASE1L1;DNASE1L1;TAZ;TAZ;TAZ;TAZ;TAZ;DNASE1L1	NM_001009933;NM_001009932;NM_181311;NM_181312;NM_000116;NM_181313;NR_024048;NM_001009934	TSS1500;TSS1500;Body;Body;Body;Body;Body;TSS1500								3.380290284	-2.697935176	34.74001878	4.18E-22	1.10E-18	40.34143147
chrX	150151762	-	cg12284142	NA	NA	NA	NA	NA	NA	chrX:150151106-150152457	Island	HMGB3;HMGB3	NM_005342;NM_005342	1stExon;5'UTR	high-CpG:149902415-149902477			X:149901834-149904072	X:150151536-150151832	Unclassified		3.313163866	-2.617651162	34.73580977	4.19E-22	1.10E-18	40.33877422
chrX	131623878	+	cg18878700	NA	NA	NA	NA	NA	NA	chrX:131623144-131624115	Island	MBNL3;MBNL3	NM_001170704;NM_001170704	1stExon;5'UTR				X:131450787-131451823				4.237581055	-3.373232507	34.72439547	4.23E-22	1.10E-18	40.33156618
chrX	153626478	-	cg18093711	NA	NA	NA	NA	NA	NA	chrX:153626095-153627324	Island	RPL10;RPL10	NM_006013;NR_026898	TSS200;TSS200				X:153278915-153280518	X:153625687-153628207	Promoter_Associated		3.70727366	-3.099990754	34.68470062	4.34E-22	1.13E-18	40.30647754
chrX	129299908	-	cg19060387	NA	NA	NA	NA	NA	NA	chrX:129299432-129300105	Island	AIFM1;AIFM1;AIFM1;AIFM1	NM_145813;NM_001130847;NM_004208;NM_145812	TSS200;TSS200;TSS200;TSS200				X:129126920-129127994	X:129299402-129300388	Promoter_Associated		2.989299906	-2.462300329	34.64088922	4.47E-22	1.15E-18	40.27874791
chrX	152865160	+	cg00368230	NA	NA	NA	NA	NA	NA	chrX:152864043-152865260	Island	FAM58A;FAM58A	NM_001130997;NM_152274	TSS1500;TSS1500				X:152517139-152518454				3.205873686	-3.146965533	34.62241796	4.53E-22	1.16E-18	40.26704453
chrX	153715426	-	cg25692732	NA	NA	NA	NA	NA	NA	chrX:153714288-153715375	S_Shore	UBL4A	NM_014235	TSS1500					X:153714274-153715541	Promoter_Associated		3.806055377	-3.073304952	34.60108016	4.60E-22	1.16E-18	40.25351578
chrX	153285654	+	cg03050491	NA	NA	NA	NA	NA	NA	chrX:153284685-153285655	Island	IRAK1;IRAK1;MIR718;IRAK1	NM_001025242;NM_001569;NR_031757;NM_001025243	TSS1500;TSS1500;TSS1500;TSS1500				X:152937930-152939013	X:153284526-153285979	Promoter_Associated		4.17902947	-3.028722493	34.5923363	4.63E-22	1.16E-18	40.24796911
chrX	148586734	-	cg02264182	NA	NA	NA	NA	NA	NA	chrX:148586552-148586984	Island	IDS;IDS;IDS;IDS;IDS;IDS	NM_001166550;NM_001166550;NM_006123;NM_000202;NM_000202;NM_006123	1stExon;5'UTR;1stExon;5'UTR;1stExon;5'UTR				X:148394488-148394873				3.13188311	-2.425294735	34.59206587	4.63E-22	1.16E-18	40.24779754
chrX	64754885	-	cg17345373	NA	NA	NA	NA	NA	NA	chrX:64754316-64754805	S_Shore	LAS1L;LAS1L;LAS1L	NM_031206;NM_001170649;NM_001170650	TSS200;TSS200;TSS200				X:64670981-64671634	X:64754309-64755158	Promoter_Associated		3.347040091	-2.686868921	34.59020428	4.63E-22	1.16E-18	40.24661641
chrX	129243872	-	cg06428055	NA	NA	NA	NA	NA	NA	chrX:129243674-129245575	Island	ELF4;ELF4	NM_001421;NM_001127197	5'UTR;5'UTR				X:129071315-129073222				3.311111734	-3.017021355	34.5787219	4.67E-22	1.17E-18	40.23932954
chrX	55479357	+	cg22604777	NA	NA	NA	NA	NA	NA		OpenSea	MAGEH1	NM_014061	1stExon		DMR		X:55495183-55496184				3.490058781	-2.63422936	34.55086803	4.76E-22	1.18E-18	40.22164129
chrX	21959520	-	cg01445307	NA	NA	NA	NA	NA	NA	chrX:21958611-21959701	Island	SMS	NM_004595	Body				X:21868420-21869617	X:21958317-21959738	Promoter_Associated		3.414555255	-3.035169315	34.50588646	4.91E-22	1.21E-18	40.193041
chrX	48755206	-	cg14520448	NA	NA	NA	NA	NA	NA	chrX:48754500-48755329	Island	PQBP1;PQBP1;PQBP1;PQBP1;PQBP1;PQBP1;PQBP1;TIMM17B;PQBP1;TIMM17B;PQBP1;PQBP1;PQBP1;PQBP1;PQBP1;PQBP1	NM_001167992;NM_001167989;NM_001167989;NM_005710;NM_144495;NM_001032381;NM_001032383;NM_005834;NM_001032384;NM_001167947;NM_144495;NM_001032382;NM_001167990;NM_001032381;NM_001032383;NM_001032382	TSS1500;5'UTR;1stExon;TSS1500;5'UTR;1stExon;1stExon;5'UTR;TSS1500;5'UTR;1stExon;1stExon;TSS200;5'UTR;5'UTR;5'UTR	high-CpG:48640147-48640260			X:48639396-48640765	X:48754293-48755711	Promoter_Associated		3.235214983	-3.392381245	34.46672392	5.04E-22	1.23E-18	40.16810498
chrX	37706819	+	cg25359581	NA	NA	NA	NA	NA	NA	chrX:37706295-37706972	Island	DYNLT3;DYNLT3	NM_006520;NM_006520	1stExon;5'UTR	high-CpG:37591711-37591776			X:37591303-37591888	X:37706331-37707209	Promoter_Associated	TRUE	2.748230045	-2.723227412	34.46543711	5.05E-22	1.23E-18	40.16728506
chrX	151806451	-	cg19137564	NA	NA	NA	NA	NA	NA	chrX:151806233-151806947	Island	GABRQ	NM_018558	TSS200		DMR		X:151556865-151558024				2.743053848	-2.347320708	34.39131635	5.31E-22	1.29E-18	40.11999704
chrX	108976838	+	cg26119746	NA	NA	NA	NA	NA	NA	chrX:108976162-108976894	Island	ACSL4;ACSL4	NM_022977;NM_004458	TSS1500;TSS1500				X:108862410-108863583	X:108975662-108977009	Promoter_Associated	TRUE	4.091690253	-3.059149069	34.35849862	5.43E-22	1.31E-18	40.09902167
chrX	108976856	+	cg06822229	NA	NA	NA	NA	NA	NA	chrX:108976162-108976894	Island	ACSL4;ACSL4	NM_022977;NM_004458	TSS1500;TSS1500				X:108862410-108863583	X:108975662-108977009	Promoter_Associated		3.950380774	-2.915516884	34.299171	5.66E-22	1.36E-18	40.06104303
chrX	101854121	+	cg27375748	NA	NA	NA	NA	NA	NA	chrX:101854275-101854527	N_Shore	ARMCX5;ARMCX5;ARMCX5;ARMCX5;ARMCX5;ARMCX5;ARMCX5;ARMCX5;ARMCX5	NM_001168482;NM_001168485;NM_001168485;NM_001168479;NM_001168478;NM_001168480;NM_001168480;NM_001168479;NM_022838	TSS1500;5'UTR;1stExon;5'UTR;TSS1500;5'UTR;1stExon;1stExon;TSS1500	low-CpG:101740759-101741131			X:101740712-101741183			TRUE	3.533425876	-3.105541437	34.26965025	5.77E-22	1.38E-18	40.04211667
chrX	129300090	-	cg25317260	NA	NA	NA	NA	NA	NA	chrX:129299432-129300105	Island	AIFM1;AIFM1;AIFM1;AIFM1	NM_145813;NM_004208;NM_001130847;NM_145812	TSS1500;TSS1500;TSS1500;TSS1500				X:129126920-129127994	X:129299402-129300388	Promoter_Associated		3.309420796	-2.866840999	34.25384881	5.84E-22	1.39E-18	40.0319782
chrX	37706296	-	cg17220866	NA	NA	NA	NA	NA	NA	chrX:37706295-37706972	Island	DYNLT3	NM_006520	Body								2.899366096	-2.405725642	34.25133958	5.85E-22	1.39E-18	40.03036774
chrX	46696265	-	cg00723973	NA	NA	NA	NA	NA	NA	chrX:46696141-46697075	Island	RP2	NM_006915	TSS200				X:46581030-46582019	X:46695962-46697271	Promoter_Associated		3.807700018	-1.754333468	34.24236296	5.88E-22	1.39E-18	40.02460527
chrX	152848639	-	cg25129414	NA	NA	NA	NA	NA	NA		OpenSea					DMR			X:152848292-152848798	Unclassified		3.636144112	-2.443843699	34.19390259	6.08E-22	1.42E-18	39.993466
chrX	37431783	+	cg16488059	NA	NA	NA	NA	NA	NA	chrX:37430706-37431784	Island	LANCL3;LANCL3	NM_198511;NM_001170331	Body;Body				X:37315490-37316849				2.991921505	-2.410448498	34.19150308	6.09E-22	1.42E-18	39.99192281
chrX	119005594	+	cg24831179	NA	NA	NA	NA	NA	NA	chrX:119005251-119006217	Island	RNF113A;NDUFA1;RNF113A	NM_006978;NM_004541;NM_006978	5'UTR;TSS200;1stExon	high-CpG:118889372-118889781			X:118889144-118890238	X:119005139-119006336	Promoter_Associated_Cell_type_specific	TRUE	3.287932718	-2.775104479	34.16799876	6.19E-22	1.44E-18	39.97679979
chrX	25031600	+	cg03038395	NA	NA	NA	NA	NA	NA	chrX:25030461-25032053	Island	ARX	NM_139058	Body				X:24940768-24941974	X:25031393-25032009	Unclassified_Cell_type_specific	TRUE	3.506940775	-2.213850718	34.10299356	6.48E-22	1.50E-18	39.93491123
chrX	129039863	+	cg15231886	NA	NA	NA	NA	NA	NA	chrX:129039750-129040152	Island	UTP14A;UTP14A	NM_001166221;NM_006649	TSS1500;TSS1500				X:128867377-128868032	X:129039695-129040199	Promoter_Associated_Cell_type_specific	TRUE	3.426333346	-2.813948098	34.08655816	6.55E-22	1.51E-18	39.9243057
chrX	133507394	+	cg16452396	NA	NA	NA	NA	NA	NA	chrX:133507134-133507666	Island	PHF6;PHF6;PHF6;PHF6;PHF6;PHF6	NM_001015877;NM_032335;NM_032458;NM_001015877;NM_032458;NM_032335	1stExon;5'UTR;1stExon;5'UTR;5'UTR;1stExon				X:133334629-133335409	X:133506720-133507660	Promoter_Associated		3.05950401	-3.041532596	34.07008269	6.63E-22	1.52E-18	39.91366833
chrX	137794215	+	cg08791697	NA	NA	NA	NA	NA	NA	chrX:137793095-137794010	S_Shore	FGF13;FGF13;FGF13;FGF13;FGF13;FGF13	NM_001139500;NM_004114;NM_001139502;NM_001139501;NM_001139498;NM_033642	Body;TSS1500;Body;Body;Body;Body		CDMR		X:137620344-137622088				3.098762462	-2.503867202	34.05310378	6.71E-22	1.52E-18	39.90269964
chrX	106449657	-	cg05192472	rs2298179	0.323077	NA	NA	NA	NA	chrX:106449029-106449740	Island	NUP62CL;CXorf41;NUP62CL;CXorf41	NM_017681;NM_001169154;NM_017681;NM_173494	5'UTR;TSS1500;1stExon;TSS1500	high-CpG:106336298-106336320			X:106335686-106336601	X:106449138-106449985	Unclassified	TRUE	2.969657766	-2.735253532	34.04929644	6.72E-22	1.52E-18	39.90023916
chrX	47420403	-	cg11675904	NA	NA	NA	NA	NA	NA	chrX:47420402-47421099	Island	ARAF	NM_001654	TSS200				X:47305292-47306011	X:47419968-47421096	Promoter_Associated	TRUE	3.022237669	-2.681739744	34.04223651	6.76E-22	1.52E-18	39.89567583
chrX	129299367	-	cg21046413	NA	NA	NA	NA	NA	NA	chrX:129299432-129300105	N_Shore	AIFM1;AIFM1;AIFM1;AIFM1	NM_145813;NM_004208;NM_001130847;NM_145812	Body;Body;Body;Body				X:129126920-129127994				3.646576047	-2.637721814	33.99856287	6.97E-22	1.56E-18	39.86742203
chrX	134166610	+	cg27198071	NA	NA	NA	NA	NA	NA	chrX:134166067-134166985	Island	FAM127A	NM_001078171	1stExon				X:133993685-133994651	X:134165921-134166843	Promoter_Associated	TRUE	3.744920562	-3.327987685	33.88453009	7.54E-22	1.68E-18	39.79345104
chrX	54557002	+	cg25496792	NA	NA	NA	NA	NA	NA	chrX:54556428-54556959	S_Shore	GNL3L	NM_019067	5'UTR				X:54573090-54573835	X:54555877-54557517	NonGene_Associated		3.457064735	-2.901581577	33.786616	8.07E-22	1.79E-18	39.72970446
chrX	102942485	+	cg14460470	NA	NA	NA	NA	NA	NA	chrX:102942107-102942486	Island	MORF4L2;MORF4L2;MORF4L2;MORF4L2;MORF4L2;MORF4L2;MORF4L2;MORF4L2;MORF4L2;MORF4L2;MORF4L2;MORF4L2;MORF4L2;MORF4L2;MORF4L2;MORF4L2	NM_001142427;NM_001142419;NM_001142432;NM_001142429;NM_001142421;NM_001142422;NM_001142418;NM_012286;NM_001142430;NM_001142426;NM_001142420;NM_001142425;NM_001142428;NM_001142431;NM_001142423;NM_001142424	5'UTR;5'UTR;5'UTR;TSS1500;5'UTR;5'UTR;TSS1500;TSS1500;TSS1500;TSS1500;5'UTR;TSS1500;5'UTR;5'UTR;TSS1500;TSS1500					X:102941476-102943205	Promoter_Associated		3.750774663	-2.654807097	33.78244567	8.10E-22	1.79E-18	39.72698462
chrX	118109844	-	cg14834143	NA	NA	NA	NA	NA	NA	chrX:118108502-118110559	Island	LONRF3;LONRF3	NM_001031855;NM_024778	Body;Body			TRUE					3.730959339	-2.952451269	33.74531801	8.31E-22	1.83E-18	39.70275316
chrX	48380232	-	cg12308243	NA	NA	NA	NA	NA	NA	chrX:48379897-48380637	Island	EBP;EBP	NM_006579;NM_006579	1stExon;5'UTR	high-CpG:48265136-48265194			X:48264842-48265682	X:48379599-48380680	Promoter_Associated		3.430202148	-3.041390881	33.69897984	8.59E-22	1.88E-18	39.67246695
chrX	131624077	-	cg03040210	NA	NA	NA	NA	NA	NA	chrX:131623144-131624115	Island	MBNL3	NM_001170704	TSS200				X:131450787-131451823	X:131623887-131624476	Promoter_Associated_Cell_type_specific		3.316085579	-3.05645601	33.68555061	8.67E-22	1.89E-18	39.66368069
chrX	119378908	-	cg01530521	NA	NA	NA	NA	NA	NA	chrX:119378646-119379039	Island	CXorf42	NR_027131	Body				X:119262392-119263245	X:119378514-119379243	Promoter_Associated		3.234571158	-2.083485899	33.6400343	8.95E-22	1.94E-18	39.63387074
chrX	153744609	+	cg11308037	NA	NA	NA	NA	NA	NA	chrX:153744211-153744831	Island	FAM3A;FAM3A;FAM3A;FAM3A;FAM3A	NM_001171133;NR_033237;NM_001171134;NM_021806;NM_001171132	TSS200;TSS200;TSS200;TSS200;TSS200				X:153397255-153398486	X:153743842-153744988	Promoter_Associated		3.566386887	-2.66393191	33.62786043	9.03E-22	1.95E-18	39.62588979
chrX	48957963	+	cg17552650	NA	NA	NA	NA	NA	NA	chrX:48957764-48958595	Island	WDR45	NM_007075	5'UTR				X:48844593-48845485	X:48957621-48958729	Promoter_Associated		3.672340608	-3.156406828	33.57977047	9.34E-22	2.01E-18	39.59433015
chrX	23685984	+	cg00813142	NA	NA	NA	NA	NA	NA	chrX:23685406-23686046	Island	PRDX4	NM_006406	Body				X:23595306-23595918	X:23685262-23686555	Promoter_Associated		2.860828108	-2.546197746	33.56257731	9.45E-22	2.02E-18	39.5830342
chrX	107334626	+	cg18044482	NA	NA	NA	NA	NA	NA	chrX:107334420-107335139	Island	ATG4A;ATG4A;PSMD10;PSMD10	NM_178270;NM_052936;NM_170750;NM_002814	TSS1500;TSS1500;Body;Body				X:107221077-107221814	X:107334396-107335296	Promoter_Associated		3.130732228	-3.318112503	33.51932166	9.74E-22	2.08E-18	39.55458545
chrX	54070497	+	cg17853057	NA	NA	NA	NA	NA	NA	chrX:54070312-54071311	Island	PHF8;PHF8	NM_015107;NM_015107	1stExon;5'UTR	high-CpG:54087092-54087659			X:54086785-54087482	X:54070217-54071736	Promoter_Associated	TRUE	3.428338398	-2.50820595	33.502102	9.86E-22	2.09E-18	39.54324842
chrY	6134650	-	cg12456573	NA	NA	NA	NA	NA	NA	chrY:6134498-6134748	Island							Y:6192225-6194784				-3.559551037	0.705380965	-33.46893491	1.01E-21	2.13E-18	39.52139297
chrX	118533106	+	cg07256221	rs146024377	0.016275	NA	NA	NA	NA	chrX:118533163-118533787	N_Shore	SLC25A43	NM_145305	TSS200					X:118532037-118534007	Promoter_Associated		2.99601043	-2.760909757	33.43912769	1.03E-21	2.17E-18	39.50173009
chrX	149737755	+	cg21113886	NA	NA	NA	NA	NA	NA	chrX:149736720-149737756	Island	MTM1	NM_000252	5'UTR				X:149487398-149488414	X:149736302-149737928	Promoter_Associated		3.349626645	-2.756824725	33.42081791	1.04E-21	2.19E-18	39.48964164
chrX	153990749	-	cg15043492	rs5987020	0.045214	NA	NA	NA	NA	chrX:153990840-153991831	N_Shore	DKC1;DKC1	NM_001142463;NM_001363	TSS1500;TSS1500				X:153643943-153645113	X:153990229-153991934	Promoter_Associated		3.350552777	-2.841696034	33.40270538	1.06E-21	2.20E-18	39.47767588
chrX	153707810	+	cg17508549	NA	NA	NA	NA	NA	NA	chrX:153706928-153707816	Island	LAGE3	NM_006014	TSS1500				X:153359719-153361169	X:153706780-153707966	Promoter_Associated		3.177219029	-1.860085285	33.38014449	1.07E-21	2.23E-18	39.46276088
chrX	49056886	+	cg09227616	NA	NA	NA	NA	NA	NA	chrX:49056348-49056887	Island	SYP	NM_003179	TSS1500					X:49056264-49057300	Promoter_Associated		2.811241165	-2.18625878	33.3661457	1.09E-21	2.24E-18	39.45350042
chrY	16636984	+	cg18113731	NA	NA	NA	NA	NA	NA	chrY:16636290-16636991	Island	NLGN4Y;NLGN4Y;NLGN4Y	NR_028318;NM_014893;NR_028319	Body;5'UTR;Body				Y:15145134-15146481				2.957817262	-1.198348421	33.35387878	1.09E-21	2.25E-18	39.44538192
chrX	119384792	-	cg02649608	NA	NA	NA	NA	NA	NA	chrX:119384369-119385058	Island	ZBTB33;ZBTB33	NM_006777;NM_006777	5'UTR;1stExon	high-CpG:119268518-119268822			X:119268450-119269754	X:119384186-119385841	Promoter_Associated		3.210112689	-2.57676535	33.34737661	1.10E-21	2.25E-18	39.44107725
chrX	102862630	-	cg04593869	NA	NA	NA	NA	NA	NA	chrX:102862719-102863148	N_Shore	TCEAL3;TCEAL3	NM_001006933;NM_032926	TSS1500;TSS1500					X:102862382-102863309	Promoter_Associated_Cell_type_specific	TRUE	3.705948786	-3.009000794	33.33568562	1.11E-21	2.26E-18	39.43333497
chrX	153657411	+	cg05872808	rs74526112	0.054437	NA	NA	NA	NA	chrX:153656733-153657363	S_Shore	ATP6AP1	NM_001183	Body				X:153309936-153310637	X:153656668-153657524	Promoter_Associated		4.042032145	-2.50706571	33.3060357	1.13E-21	2.30E-18	39.41368539
chrX	153200906	-	cg12727431	NA	NA	NA	NA	NA	NA	chrX:153199952-153200924	Island	RENBP;NAA10	NM_002910;NM_003491	Body;TSS1500				X:152853163-152854352	X:153200107-153200926	Promoter_Associated		3.533773655	-2.858105709	33.28595142	1.15E-21	2.31E-18	39.40036366
chrX	48815125	-	cg18780401	NA	NA	NA	NA	NA	NA	chrX:48814267-48815894	Island	OTUD5;OTUD5;OTUD5;OTUD5	NM_017602;NM_001136159;NM_001136158;NM_001136157	TSS1500;5'UTR;TSS1500;TSS1500	high-CpG:48699848-48700226			X:48699188-48700813	X:48814180-48816023	Promoter_Associated		3.057453161	-2.721432054	33.27729861	1.16E-21	2.31E-18	39.39462147
chrX	153707793	-	cg20641280	NA	NA	NA	NA	NA	NA	chrX:153706928-153707816	Island	LAGE3	NM_006014	TSS200				X:153359719-153361169	X:153706780-153707966	Promoter_Associated		3.220646221	-2.527032561	33.27685706	1.16E-21	2.31E-18	39.39432839
chrX	53025026	-	cg25880781	NA	NA	NA	NA	NA	NA	chrX:53024599-53024966	S_Shore								X:53024413-53025627	Promoter_Associated		3.351970739	-3.031630524	33.27329651	1.16E-21	2.31E-18	39.391965
chrX	24043059	-	cg01832419	NA	NA	NA	NA	NA	NA	chrX:24042835-24044094	Island	KLHL15	NM_030624	5'UTR				X:23952798-23954094				3.88224267	-3.336326285	33.24768047	1.18E-21	2.35E-18	39.37495314
chrX	135579481	-	cg16314146	NA	NA	NA	NA	NA	NA	chrX:135579001-135580099	Island	HTATSF1;HTATSF1;HTATSF1	NM_014500;NM_001163280;NM_001163280	TSS200;1stExon;5'UTR	high-CpG:135407036-135407424			X:135406459-135407765	X:135578666-135580196	Promoter_Associated_Cell_type_specific	TRUE	4.242336653	-3.099872575	33.21525467	1.21E-21	2.39E-18	39.35339714
chrX	55027018	-	cg03688409	NA	NA	NA	NA	NA	NA	chrX:55026359-55026985	S_Shore	APEX2	NM_014481	Body					X:55025908-55027049	Promoter_Associated_Cell_type_specific	TRUE	3.446356108	-3.238450455	33.20252759	1.22E-21	2.40E-18	39.3449298
chrX	46404799	+	cg00115511	NA	NA	NA	NA	NA	NA	chrX:46404634-46405165	Island	LOC401588;ZNF674;ZNF674	NR_015378;NM_001146291;NM_001039891	TSS200;5'UTR;5'UTR				X:46289535-46290146	X:46404458-46405206	Promoter_Associated		3.261808728	-2.724492571	33.19920919	1.22E-21	2.40E-18	39.34272144
chrX	62975067	+	cg11291009	NA	NA	NA	NA	NA	NA	chrX:62974713-62975218	Island	ARHGEF9	NM_015185	TSS200				X:62891038-62891888	X:62974426-62975423	Promoter_Associated	TRUE	3.814317553	-2.685348583	33.16042786	1.26E-21	2.45E-18	39.31689408
chrX	49056505	+	cg11165479	NA	NA	NA	NA	NA	NA	chrX:49056348-49056887	Island	SYP	NM_003179	Body				X:48943293-48943824	X:49056264-49057300	Promoter_Associated		3.398834986	-2.537630302	33.13662395	1.28E-21	2.49E-18	39.30102402
chrX	54834244	+	cg00690049	NA	NA	NA	NA	NA	NA	chrX:54834761-54835010	N_Shore	MAGED2;MAGED2;MAGED2	NM_014599;NM_177433;NM_201222	TSS1500;5'UTR;TSS1500					X:54833926-54834488	Promoter_Associated_Cell_type_specific		2.609245404	-2.16868772	33.12678938	1.29E-21	2.49E-18	39.29446348
chrX	77166294	+	cg21142188	NA	NA	NA	NA	NA	NA	chrX:77165924-77166295	Island	ATP7A;ATP7A	NM_000052;NM_000052	1stExon;5'UTR				X:77052590-77052951	X:77165791-77166779	Promoter_Associated_Cell_type_specific	TRUE	2.90490056	-2.671640261	33.12039089	1.29E-21	2.49E-18	39.29019391
chrX	100645860	-	cg01410230	NA	NA	NA	NA	NA	NA	chrX:100645780-100646107	Island	RPL36A	NM_021029	TSS200				X:100532437-100533049	X:100645391-100646487	Promoter_Associated	TRUE	2.938321336	-2.59849281	33.10557232	1.31E-21	2.51E-18	39.28030213
chrX	129114634	-	cg03773146	NA	NA	NA	NA	NA	NA	chrX:129113845-129118029	Island							X:128941100-128946452				4.103967062	-2.473942494	33.07866044	1.33E-21	2.55E-18	39.26232471
chrX	18444361	+	cg14755341	NA	NA	NA	NA	NA	NA	chrX:18443120-18444426	Island	CDKL5	NM_003159	5'UTR				X:18352739-18354437				3.498227829	-3.12242514	33.07096193	1.34E-21	2.55E-18	39.25717893
chrX	153776001	-	cg18780751	NA	NA	NA	NA	NA	NA	chrX:153774893-153776136	Island	IKBKG;IKBKG;G6PD;G6PD;IKBKG;IKBKG	NM_001145255;NM_001099857;NM_000402;NM_001042351;NM_003639;NM_001099856	5'UTR;5'UTR;TSS1500;TSS1500;TSS200;Body				X:153428021-153429369	X:153774668-153776602	Promoter_Associated		2.852177285	-2.75878186	33.06611518	1.34E-21	2.55E-18	39.25393859
chrX	48931790	-	cg10101479	NA	NA	NA	NA	NA	NA	chrX:48931423-48931954	Island	PRAF2	NM_007213	TSS200				X:48818393-48818898	X:48930919-48932220	Promoter_Associated		3.769032166	-3.138084856	33.03523399	1.37E-21	2.59E-18	39.23327981
chrX	47518016	-	cg23390865	NA	NA	NA	NA	NA	NA	chrX:47518015-47518850	Island	LOC100133957;UXT;UXT;LOC100133957	NR_028119;NM_153477;NM_004182;NR_027444	TSS1500;Body;Body;TSS1500				X:47402910-47403794	X:47517859-47519027	Promoter_Associated	TRUE	3.068314364	-2.468365087	33.03263416	1.38E-21	2.59E-18	39.23153957
chrX	24711633	-	cg14520892	NA	NA	NA	NA	NA	NA	chrX:24711630-24712284	Island	POLA1	NM_016937	TSS1500				X:24621552-24622381	X:24711381-24712598	Promoter_Associated_Cell_type_specific		3.616280617	-2.714829377	33.01936928	1.39E-21	2.60E-18	39.22265805
chrX	48334722	-	cg06489418	NA	NA	NA	NA	NA	NA	chrX:48334229-48335036	Island	FTSJ1;FTSJ1;FTSJ1;FTSJ1	NM_177439;NM_177439;NM_012280;NM_012280	5'UTR;1stExon;5'UTR;1stExon	high-CpG:48219344-48219670			X:48219174-48219955	X:48333937-48335021	Promoter_Associated_Cell_type_specific		3.748819686	-2.945445056	32.98958055	1.42E-21	2.65E-18	39.20269795
chrX	129243426	-	cg12594800	NA	NA	NA	NA	NA	NA	chrX:129243674-129245575	N_Shore	ELF4;ELF4	NM_001421;NM_001127197	5'UTR;5'UTR					X:129243015-129243813	Promoter_Associated_Cell_type_specific		3.358057875	-2.779178545	32.95841853	1.45E-21	2.70E-18	39.18179546
chrX	147582727	-	cg27198824	NA	NA	NA	NA	NA	NA	chrX:147582276-147583283	Island	AFF2;AFF2;AFF2;AFF2;AFF2	NM_001169125;NM_001169124;NM_001169122;NM_002025;NM_001169123	Body;Body;Body;Body;Body		DMR		X:147389254-147391091	X:147581823-147583667	Unclassified_Cell_type_specific	TRUE	3.821005073	-3.324324257	32.90806792	1.50E-21	2.79E-18	39.14797375
chrX	108976893	+	cg05441864	NA	NA	NA	NA	NA	NA	chrX:108976162-108976894	Island	ACSL4;ACSL4	NM_022977;NM_004458	TSS1500;TSS1500				X:108862410-108863583	X:108975662-108977009	Promoter_Associated		3.426045296	-2.682267917	32.868934	1.55E-21	2.85E-18	39.12164541
chrX	119076813	-	cg22880666	NA	NA	NA	NA	NA	NA	chrX:119077089-119077664	N_Shore	NKAP	NM_024528	Body								3.635450154	-3.001915363	32.8637217	1.55E-21	2.85E-18	39.11813598
chrX	152875645	+	cg06400167	NA	NA	NA	NA	NA	NA	chrX:152875299-152876145	Island							X:152528529-152529324	X:152875202-152876299	Unclassified		2.766767028	-2.792659042	32.85763434	1.56E-21	2.86E-18	39.11403657
chrX	119737767	-	cg10536534	NA	NA	NA	NA	NA	NA		OpenSea	MCTS1;MCTS1;MCTS1	NM_014060;NM_001137554;NM_014060	5'UTR;TSS1500;1stExon	low-CpG:119621778-119622029			X:119621751-119622050	X:119737584-119738036	Promoter_Associated		3.613629896	-2.686379781	32.84797599	1.57E-21	2.86E-18	39.10753054
chrX	118602725	+	cg18478786	NA	NA	NA	NA	NA	NA	chrX:118602158-118603318	Island	SLC25A5;LOC100303728	NM_001152;NR_028443	Body;Body				X:118486139-118487346	X:118601735-118603641	Promoter_Associated		2.425688754	-2.289101135	32.77304743	1.66E-21	3.01E-18	39.05698265
chrX	135579428	+	cg21593552	NA	NA	NA	NA	NA	NA	chrX:135579001-135580099	Island	HTATSF1;HTATSF1;HTATSF1	NM_001163280;NM_014500;NM_001163280	1stExon;TSS1500;5'UTR	high-CpG:135407036-135407424			X:135406459-135407765	X:135578666-135580196	Promoter_Associated_Cell_type_specific		3.534199299	-2.841943768	32.75686729	1.68E-21	3.02E-18	39.04604986
chrX	34960884	+	cg05456652	NA	NA	NA	NA	NA	NA	chrX:34961430-34961705	N_Shore	FAM47B	NM_152631	TSS200				X:34870783-34872610				-2.427199873	2.921500967	-32.75642642	1.68E-21	3.02E-18	39.04575188
chrX	118925759	-	cg15050093	NA	NA	NA	NA	NA	NA	chrX:118925157-118926129	Island	RPL39	NM_001000	TSS200	high-CpG:118809738-118809986			X:118809040-118810125	X:118924850-118926318	Promoter_Associated_Cell_type_specific	TRUE	3.262893677	-2.524377867	32.74542599	1.69E-21	3.04E-18	39.03831532
chrX	46306719	+	cg23127995	NA	NA	NA	NA	NA	NA	chrX:46306249-46306838	Island	ZNF673;ZNF673;ZNF673;ZNF673;ZNF673;ZNF673;ZNF673;ZNF673	NM_001129899;NM_017776;NM_001129899;NM_017776;NM_001129898;NM_001129900;NM_001129900;NM_001129898	5'UTR;5'UTR;1stExon;1stExon;5'UTR;5'UTR;1stExon;1stExon	high-CpG:46191621-46191744			X:46191200-46192025	X:46305774-46307039	Promoter_Associated_Cell_type_specific		3.462335117	-3.105160871	32.72785163	1.71E-21	3.06E-18	39.02642867
chrX	48595534	-	cg11038686	NA	NA	NA	NA	NA	NA	chrX:48595526-48595997	Island								X:48595453-48596318	Promoter_Associated		3.859987394	-3.16364358	32.72020717	1.72E-21	3.06E-18	39.02125595
chrX	102941799	+	cg05184076	NA	NA	NA	NA	NA	NA	chrX:102942107-102942486	N_Shore	MORF4L2;MORF4L2;MORF4L2;MORF4L2;MORF4L2;MORF4L2;MORF4L2;MORF4L2;MORF4L2;MORF4L2;MORF4L2;MORF4L2;MORF4L2;MORF4L2;MORF4L2;MORF4L2	NM_001142423;NM_001142427;NM_001142429;NM_001142419;NM_001142432;NM_012286;NM_001142421;NM_001142422;NM_001142426;NM_001142430;NM_001142418;NM_001142425;NM_001142420;NM_001142428;NM_001142431;NM_001142424	TSS200;5'UTR;TSS200;5'UTR;5'UTR;TSS200;5'UTR;5'UTR;TSS200;TSS200;TSS200;TSS200;5'UTR;5'UTR;5'UTR;TSS200				X:102828424-102828642	X:102941476-102943205	Promoter_Associated	TRUE	3.681984752	-3.035032172	32.71874702	1.72E-21	3.06E-18	39.02026777
chrX	103411446	+	cg19797013	NA	NA	NA	NA	NA	NA	chrX:103411059-103411782	Island	CXorf39;CXorf39	NM_207318;NM_207318	5'UTR;1stExon				X:103297516-103298551	X:103410493-103411602	Promoter_Associated		3.331614829	-2.349204335	32.71062787	1.73E-21	3.06E-18	39.01477204
chrX	70752808	+	cg16809091	NA	NA	NA	NA	NA	NA	chrX:70752638-70752965	Island	OGT;OGT;BCYRN1	NM_181673;NM_181672;NR_001568	TSS200;TSS200;Body				X:70669413-70670093	X:70752535-70752971	Promoter_Associated	TRUE	2.690538276	-2.471861763	32.70639016	1.74E-21	3.06E-18	39.01190298
chrX	152863995	-	cg19885057	NA	NA	NA	NA	NA	NA	chrX:152864043-152865260	N_Shore	FAM58A;FAM58A	NM_152274;NM_001130997	Body;Body				X:152517139-152518454	X:152863988-152865134	Promoter_Associated		3.164252319	-2.591837357	32.68812161	1.76E-21	3.09E-18	38.99952972
chrX	17879816	+	cg17068766	NA	NA	NA	NA	NA	NA	chrX:17878441-17878888	S_Shore	RAI2	NM_021785	TSS1500								3.48328267	-2.743410952	32.66038794	1.80E-21	3.14E-18	38.98073056
chrX	54666256	-	cg03487706	NA	NA	NA	NA	NA	NA	chrX:54665781-54666274	Island							X:54682524-54683218	X:54665579-54666800	Promoter_Associated	TRUE	4.183187959	-3.350955231	32.64566873	1.82E-21	3.17E-18	38.97074577
chrX	24483896	+	cg18414950	rs7877946	0.382438	NA	NA	NA	NA	chrX:24483016-24483947	Island	PDK3;PDK3	NM_001142386;NM_005391	Body;Body				X:24392942-24393868	X:24482615-24484015	Promoter_Associated_Cell_type_specific		4.482139651	-3.253496997	32.621298	1.85E-21	3.21E-18	38.95420249
chrX	134049419	+	cg08991015	NA	NA	NA	NA	NA	NA	chrX:134048706-134049272	S_Shore	MOSPD1	NM_019556	TSS200					X:134048621-134049729	Promoter_Associated		2.916792233	-2.328083445	32.61366851	1.86E-21	3.22E-18	38.94902055
chrX	153775995	-	cg13550079	NA	NA	NA	NA	NA	NA	chrX:153774893-153776136	Island	IKBKG;IKBKG;G6PD;G6PD;IKBKG;IKBKG	NM_001145255;NM_001099857;NM_000402;NM_001042351;NM_003639;NM_001099856	5'UTR;5'UTR;TSS1500;TSS1500;TSS200;Body				X:153428021-153429369	X:153774668-153776602	Promoter_Associated		2.9884591	-2.846790272	32.59225938	1.89E-21	3.24E-18	38.93447207
chrX	46618639	+	cg17639056	NA	NA	NA	NA	NA	NA	chrX:46618013-46618969	Island	SLC9A7	NM_032591	TSS200	high-CpG:46503490-46503609			X:46502814-46503913	X:46617919-46619242	Promoter_Associated	TRUE	4.964805651	-3.377722174	32.5883658	1.89E-21	3.24E-18	38.93182502
chrX	19003316	-	cg22526309	NA	NA	NA	NA	NA	NA	chrX:19002003-19003244	S_Shore	PHKA2	NM_000292	TSS1500					X:19001823-19003388	Promoter_Associated		3.465614883	-3.164503608	32.58647413	1.90E-21	3.24E-18	38.93053884
chrX	20431166	-	cg26215003	NA	NA	NA	NA	NA	NA		OpenSea					CDMR			X:20430938-20431503	Unclassified		3.435367388	-2.543759367	32.57197436	1.92E-21	3.27E-18	38.92067735
chrX	49028291	+	cg15132216	NA	NA	NA	NA	NA	NA	chrX:49028091-49029111	Island	PLP2;PLP2	NM_002668;NM_002668	5'UTR;1stExon	high-CpG:48915127-48915252			X:48914862-48916028	X:49027992-49028568	Promoter_Associated_Cell_type_specific	TRUE	4.012614683	-3.208951016	32.50834331	2.01E-21	3.39E-18	38.87734145
chrX	48815744	-	cg12298823	NA	NA	NA	NA	NA	NA	chrX:48814267-48815894	Island	OTUD5;OTUD5;OTUD5;OTUD5	NM_017602;NM_001136159;NM_001136158;NM_001136157	TSS1500;TSS200;TSS1500;TSS1500				X:48699188-48700813	X:48814180-48816023	Promoter_Associated		4.305131651	-3.146891591	32.50715274	2.01E-21	3.39E-18	38.87652969
chrX	129535683	-	cg14106263	NA	NA	NA	NA	NA	NA	chrX:129535837-129536173	N_Shore	RBMX2	NM_016024	TSS1500					X:129535208-129536294	Promoter_Associated		3.610446109	-3.013005168	32.50464542	2.01E-21	3.39E-18	38.87482002
chrX	153744384	-	cg07507339	NA	NA	NA	NA	NA	NA	chrX:153744211-153744831	Island	FAM3A;FAM3A;FAM3A;FAM3A;FAM3A;FAM3A;FAM3A;FAM3A;FAM3A	NM_001171133;NM_021806;NM_001171132;NM_001171132;NM_001171133;NR_033237;NM_021806;NM_001171134;NM_001171134	1stExon;1stExon;5'UTR;1stExon;5'UTR;Body;5'UTR;5'UTR;1stExon				X:153397255-153398486	X:153743842-153744988	Promoter_Associated		3.856132563	-2.712779075	32.48273898	2.04E-21	3.43E-18	38.85987621
chrX	153626413	+	cg18923230	NA	NA	NA	NA	NA	NA	chrX:153626095-153627324	Island	RPL10;RPL10	NM_006013;NR_026898	TSS200;TSS200				X:153278915-153280518	X:153625687-153628207	Promoter_Associated		3.532556204	-3.084462818	32.46512867	2.07E-21	3.47E-18	38.84785471
chrX	129402160	+	cg04455030	NA	NA	NA	NA	NA	NA	chrX:129402458-129403088	N_Shore	ZNF280C	NM_017666	5'UTR					X:129401882-129403260	Promoter_Associated		3.125187562	-3.229564105	32.42256144	2.14E-21	3.56E-18	38.81876577
chrX	46306550	+	cg08118032	NA	NA	NA	NA	NA	NA	chrX:46306249-46306838	Island	ZNF673;ZNF673;ZNF673;ZNF673	NM_017776;NM_001129900;NM_001129899;NM_001129898	TSS200;TSS200;TSS200;TSS200				X:46191200-46192025	X:46305774-46307039	Promoter_Associated_Cell_type_specific		3.724408812	-2.86695899	32.41444115	2.15E-21	3.57E-18	38.81321168
chrX	153718691	-	cg11233153	NA	NA	NA	NA	NA	NA	chrX:153718654-153719455	Island	SLC10A3;SLC10A3;SLC10A3;SLC10A3	NM_001142391;NM_019848;NM_001142392;NM_019848	5'UTR;1stExon;5'UTR;5'UTR				X:153371859-153372601	X:153718312-153719523	Promoter_Associated		4.623934119	-2.88309469	32.38899968	2.19E-21	3.62E-18	38.79580001
chrX	128913922	+	cg05414556	NA	NA	NA	NA	NA	NA		OpenSea	SASH3;SASH3	NM_018990;NM_018990	1stExon;5'UTR	low-CpG:128741562-128741639				X:128913689-128914109	Promoter_Associated		3.289726872	-2.851354336	32.38434906	2.20E-21	3.62E-18	38.79261553
chrX	70504058	-	cg26907889	NA	NA	NA	NA	NA	NA	chrX:70503261-70503963	S_Shore	NONO;NONO;BCYRN1;NONO;NONO	NM_001145408;NM_001145410;NR_001568;NM_007363;NM_001145409	5'UTR;5'UTR;Body;5'UTR;5'UTR				X:70419906-70420784				3.445929128	-2.782761824	32.33645909	2.27E-21	3.74E-18	38.75979267
chrX	48432997	-	cg12251508	NA	NA	NA	NA	NA	NA	chrX:48432815-48433322	Island	RBM3	NM_006743	5'UTR				X:48317584-48318315	X:48432268-48433808	Promoter_Associated		2.457090431	-2.319450156	32.2877143	2.36E-21	3.86E-18	38.72632684
chrX	47518592	-	cg21545785	NA	NA	NA	NA	NA	NA	chrX:47518015-47518850	Island	LOC100133957;LOC100133957;UXT;UXT	NR_028119;NR_027444;NM_004182;NM_153477	Body;Body;TSS200;TSS200				X:47402910-47403794	X:47517859-47519027	Promoter_Associated	TRUE	4.177828463	-3.244741363	32.27672604	2.38E-21	3.88E-18	38.71877485
chrX	153284899	-	cg06334238	NA	NA	NA	NA	NA	NA	chrX:153284685-153285655	Island	IRAK1;IRAK1;IRAK1	NM_001025243;NM_001569;NM_001025242	Body;Body;Body				X:152937930-152939013	X:153284526-153285979	Promoter_Associated		3.482044212	-2.434253952	32.27058573	2.39E-21	3.88E-18	38.71455347
chrX	68725596	-	cg05666266	NA	NA	NA	NA	NA	NA	chrX:68723731-68726051	Island	FAM155B	NM_015686	1stExon		DMR		X:68640125-68642699				3.555462138	-2.972897312	32.25815957	2.41E-21	3.90E-18	38.70600785
chrX	48980153	-	cg00216997	NA	NA	NA	NA	NA	NA	chrX:48979844-48980266	Island	GPKOW	NM_015698	TSS200				X:48866789-48867210	X:48979930-48980289	Promoter_Associated	TRUE	2.774819272	-2.294369965	32.25255805	2.42E-21	3.91E-18	38.70215439
chrX	134186281	+	cg15144825	rs2247343	0.413509	NA	NA	NA	NA	chrX:134185563-134186337	Island	FAM127B;FAM127B	NM_001078172;NM_001134321	TSS200;TSS200				X:134013283-134014096	X:134185997-134186694	Promoter_Associated		3.735684018	-3.04335927	32.21530824	2.49E-21	4.00E-18	38.67650963
chrX	118110534	-	cg23112505	NA	NA	NA	NA	NA	NA	chrX:118108502-118110559	Island	LONRF3;LONRF3	NM_001031855;NM_024778	Body;Body			TRUE	X:117993987-117994737				3.661140392	-2.989315687	32.18074537	2.55E-21	4.09E-18	38.65268441
chrX	69654033	-	cg13516940	rs143155847	0.010247	NA	NA	NA	NA	chrX:69653707-69654661	Island							X:69570314-69571376				3.814175038	-2.830970286	32.1712116	2.57E-21	4.10E-18	38.64610736
chrX	148586983	+	cg17337021	NA	NA	NA	NA	NA	NA	chrX:148586552-148586984	Island	IDS;IDS;IDS	NM_006123;NM_000202;NM_001166550	TSS200;TSS200;TSS200								3.142714762	-2.687732422	32.16961267	2.57E-21	4.10E-18	38.64500409
chrX	153640967	-	cg05100268	NA	NA	NA	NA	NA	NA	chrX:153639734-153640675	S_Shore	DNASE1L1;DNASE1L1;TAZ;TAZ;TAZ;TAZ;TAZ;DNASE1L1	NM_001009933;NM_001009932;NM_181311;NM_181312;NM_000116;NM_181313;NR_024048;NM_001009934	TSS1500;TSS1500;Body;Body;Body;Body;Body;TSS1500					X:153640873-153641393	Promoter_Associated		2.877342049	-2.713353187	32.16047417	2.59E-21	4.11E-18	38.63869729
chrX	47510110	-	cg14258356	NA	NA	NA	NA	NA	NA	chrX:47509592-47510508	Island	ELK1;ELK1	NM_005229;NM_001114123	TSS200;TSS200				X:47394289-47395452	X:47509323-47510675	Unclassified		3.455689348	-2.425461422	32.15584167	2.60E-21	4.11E-18	38.63549945
chrX	49092437	-	cg26606552	NA	NA	NA	NA	NA	NA	chrX:49090327-49090955	S_Shore	CCDC22	NM_014008	Body					X:49091596-49092554	Promoter_Associated		2.595811624	-2.193230891	32.14973511	2.61E-21	4.11E-18	38.63128326
chrX	133119578	+	cg07297906	NA	NA	NA	NA	NA	NA	chrX:133118960-133119990	Island	GPC3;GPC3;GPC3;GPC3;GPC3;GPC3;GPC3;GPC3	NM_004484;NM_001164617;NM_001164617;NM_001164618;NM_001164619;NM_004484;NM_001164619;NM_001164618	5'UTR;5'UTR;1stExon;1stExon;1stExon;1stExon;5'UTR;5'UTR	high-CpG:132947219-132947608			X:132946431-132947656	X:133119026-133119861	Unclassified_Cell_type_specific		3.693632139	-2.888342024	32.13678428	2.63E-21	4.14E-18	38.62233851
chrX	71130738	-	cg25881119	NA	NA	NA	NA	NA	NA	chrX:71130679-71131820	Island	NHSL2	NM_001013627	TSS200	high-CpG:71047344-71047539			X:71047157-71048545	X:71130631-71131552	Unclassified_Cell_type_specific		3.118181099	-2.626172331	32.13194989	2.64E-21	4.14E-18	38.61899849
chrX	77359560	-	cg09790289	NA	NA	NA	NA	NA	NA	chrX:77359303-77359979	Island	PGK1	NM_000291	TSS200				X:77246011-77247167	X:77359057-77359965	Promoter_Associated		4.444770888	-3.708919455	32.12019485	2.66E-21	4.15E-18	38.61087469
chrX	118892768	-	cg01342901	NA	NA	NA	NA	NA	NA	chrX:118891923-118893527	Island	ANKRD58	NM_001105576	1stExon				X:118776001-118777956	X:118891867-118893179	Unclassified_Cell_type_specific	TRUE	3.940113453	-2.6423121	32.11929213	2.67E-21	4.15E-18	38.61025068
chrX	133931164	-	cg05889642	NA	NA	NA	NA	NA	NA	chrX:133930787-133931355	Island	FAM122B;FAM122B;FAM122C;FAM122B;FAM122B;FAM122B;FAM122B;FAM122B;FAM122B	NM_001166600;NM_001166599;NM_001170780;NM_001170757;NM_001166600;NM_001166599;NM_001170757;NM_001170756;NM_145284	5'UTR;1stExon;5'UTR;5'UTR;1stExon;5'UTR;1stExon;TSS1500;TSS1500	high-CpG:133758812-133758943			X:133758497-133759047	X:133930670-133931685	Promoter_Associated		3.205229419	-2.378009962	32.10170461	2.70E-21	4.19E-18	38.59808939
chrX	43514718	+	cg06558952	NA	NA	NA	NA	NA	NA	chrX:43514030-43514793	Island	MAOA	NM_000240	TSS1500				X:43398975-43400591				3.272178575	-2.56628066	32.09580612	2.71E-21	4.19E-18	38.59400904
chrX	57148068	+	cg00245012	NA	NA	NA	NA	NA	NA	chrX:57147679-57147997	S_Shore	SPIN2B;SPIN2B;SPIN2B	NM_001006683;NM_001006681;NM_001006682	TSS200;TSS200;TSS200				X:57164405-57165034	X:57147658-57148718	Promoter_Associated		3.280918232	-3.114627518	32.092754	2.72E-21	4.19E-18	38.59189736
chrX	100663470	+	cg01461762	NA	NA	NA	NA	NA	NA	chrX:100662827-100663592	Island	GLA;HNRNPH2;HNRNPH2	NM_000169;NM_001032393;NM_019597	TSS1500;5'UTR;5'UTR				X:100549707-100550248	X:100662790-100663736	Promoter_Associated	TRUE	3.748605626	-3.01620048	32.0680833	2.77E-21	4.25E-18	38.57482
chrX	150565921	-	cg13606829	NA	NA	NA	NA	NA	NA	chrX:150565211-150565865	S_Shore	VMA21	NM_001017980	Body				X:150315829-150316693	X:150564711-150566029	Promoter_Associated		2.897558217	-2.968536516	32.05546014	2.79E-21	4.28E-18	38.56607631
chrX	69665118	-	cg23429746	NA	NA	NA	NA	NA	NA	chrX:69665102-69665355	Island	DLG3	NM_021120	1stExon		DMR	TRUE	X:69581324-69581985				2.987450951	-1.680181664	32.01697197	2.87E-21	4.38E-18	38.53939244
chrX	67718648	+	cg00604086	NA	NA	NA	NA	NA	NA	chrX:67718427-67719071	Island	YIPF6	NM_173834	TSS1500				X:67635153-67635912	X:67718257-67719100	Promoter_Associated_Cell_type_specific	TRUE	2.976486836	-2.494624711	32.01542902	2.88E-21	4.38E-18	38.53832195
chrX	124339995	-	cg22012543	NA	NA	NA	NA	NA	NA	chrX:124337265-124338204	S_Shore					CDMR						3.709439489	-3.249427055	32.00415965	2.90E-21	4.40E-18	38.53050155
chrX	153979476	+	cg12075609	NA	NA	NA	NA	NA	NA	chrX:153978838-153979650	Island	GAB3;GAB3	NM_001081573;NM_080612	TSS200;TSS200	high-CpG:153632355-153633010			X:153631939-153632911	X:153978764-153979675	Promoter_Associated_Cell_type_specific		3.392145332	-2.536801797	31.98767529	2.94E-21	4.44E-18	38.51905655
chrX	47479175	-	cg01345087	NA	NA	NA	NA	NA	NA	chrX:47478670-47479515	Island	SYN1;SYN1;SYN1;SYN1	NM_133499;NM_006950;NM_006950;NM_133499	5'UTR;1stExon;5'UTR;1stExon	high-CpG:47364039-47364336			X:47363615-47364544	X:47479061-47479809	Unclassified_Cell_type_specific		4.035094295	-3.334993112	31.962698	2.99E-21	4.50E-18	38.50170215
chrX	23761732	-	cg12543132	NA	NA	NA	NA	NA	NA	chrX:23761070-23761610	S_Shore	ACOT9;ACOT9	NM_001033583;NM_001037171	TSS1500;TSS1500					X:23760798-23761743	Promoter_Associated		2.335647749	-2.212421539	31.95339456	3.01E-21	4.50E-18	38.49523411
chrX	48901346	-	cg01241836	NA	NA	NA	NA	NA	NA	chrX:48900510-48901469	Island	TFE3	NM_006521	TSS1500				X:48787455-48788592	X:48900234-48902017	Promoter_Associated		2.801195727	-2.611337303	31.95159923	3.02E-21	4.50E-18	38.49398569
chrX	48542398	-	cg00078867	NA	NA	NA	NA	NA	NA		OpenSea	WAS	NM_000377	Body					X:48541746-48542414	Promoter_Associated_Cell_type_specific		3.383529611	-2.040674862	31.95154753	3.02E-21	4.50E-18	38.49394974
chrX	149106460	+	cg02973971	NA	NA	NA	NA	NA	NA	chrX:149106113-149106682	Island	LOC100272228;CXorf40B;CXorf40B	NR_027456;NM_001013845;NM_001013845	TSS1500;1stExon;5'UTR				X:148856772-148859104				2.820757437	-2.459886588	31.94632145	3.03E-21	4.50E-18	38.49031523
chrX	150066722	-	cg16343842	rs190794825	0.012658	NA	NA	NA	NA	chrX:150066792-150068172	N_Shore	CD99L2;CD99L2;CD99L2	NM_134445;NM_134446;NM_031462	Body;Body;Body				X:149817081-149818776				3.564669078	-3.045023777	31.92689901	3.07E-21	4.55E-18	38.47680183
chrX	101854594	+	cg14928964	NA	NA	NA	NA	NA	NA	chrX:101854275-101854527	S_Shore	ARMCX5;ARMCX5;ARMCX5;ARMCX5;ARMCX5;ARMCX5;ARMCX5;ARMCX5;ARMCX5	NM_001168485;NM_001168482;NM_022838;NM_001168478;NM_001168479;NM_001168482;NM_001168478;NM_001168480;NM_022838	5'UTR;5'UTR;5'UTR;5'UTR;5'UTR;1stExon;1stExon;5'UTR;1stExon					X:101854147-101855080	Promoter_Associated	TRUE	3.393511538	-2.699249265	31.91907137	3.09E-21	4.57E-18	38.47135301
chrX	134477976	-	cg24327587	NA	NA	NA	NA	NA	NA	chrX:134477583-134477999	Island	ZNF449;ZNF75D	NM_152695;NM_007131	TSS1500;TSS200				X:134305172-134306836	X:134477854-134478299	Promoter_Associated		2.758224108	-2.970077759	31.90184629	3.13E-21	4.61E-18	38.45935728
chrX	100878548	-	cg24829975	NA	NA	NA	NA	NA	NA		OpenSea	ARMCX3;ARMCX3;ARMCX3	NM_016607;NM_177947;NM_177948	5'UTR;5'UTR;5'UTR		DMR	TRUE	X:100764790-100765787				3.328137833	-2.84434613	31.87610525	3.19E-21	4.68E-18	38.4414172
chrX	20431329	-	cg03028216	rs145034659	0.015069	NA	NA	NA	NA		OpenSea					CDMR			X:20430938-20431503	Unclassified		3.173231572	-2.59501429	31.86934248	3.21E-21	4.68E-18	38.4367012
chrX	15353925	+	cg05275343	NA	NA	NA	NA	NA	NA	chrX:15353369-15354008	Island	PIGA;PIGA	NM_002641;NM_020473	TSS1500;TSS1500				X:15263009-15263904	X:15352727-15354445	Promoter_Associated		3.268848125	-3.258823806	31.86409398	3.22E-21	4.68E-18	38.43304038
chrX	153626455	-	cg02871887	NA	NA	NA	NA	NA	NA	chrX:153626095-153627324	Island	RPL10;RPL10	NM_006013;NR_026898	TSS200;TSS200				X:153278915-153280518	X:153625687-153628207	Promoter_Associated		3.566121598	-2.917543442	31.86074616	3.23E-21	4.68E-18	38.43070492
chrX	153776358	-	cg02742139	rs111267224	0.026522	NA	NA	NA	NA	chrX:153774893-153776136	S_Shore	IKBKG;IKBKG;IKBKG;G6PD;G6PD;IKBKG	NM_001145255;NM_001099857;NM_003639;NM_000402;NM_001042351;NM_001099856	5'UTR;5'UTR;5'UTR;TSS1500;TSS1500;Body					X:153774668-153776602	Promoter_Associated		3.091043106	-2.950568585	31.85895909	3.23E-21	4.68E-18	38.42945815
chrX	13954890	-	cg04032096	NA	NA	NA	NA	NA	NA	chrX:13956150-13957061	N_Shore	GPM6B	NM_001001994	Body		RDMR						-2.779490341	2.278135256	-31.83524667	3.29E-21	4.74E-18	38.41290721
chrX	139173266	+	cg26751304	NA	NA	NA	NA	NA	NA	chrX:139173387-139173767	N_Shore					DMR		X:139000798-139000933				3.107885747	-2.434919689	31.83307772	3.29E-21	4.74E-18	38.41139261
chrX	70585931	-	cg07516457	NA	NA	NA	NA	NA	NA	chrX:70585715-70587063	Island	TAF1;BCYRN1;TAF1	NM_138923;NR_001568;NM_004606	TSS200;Body;TSS200				X:70502441-70503788	X:70585609-70587084	Promoter_Associated		4.111330995	-3.601632655	31.82794699	3.31E-21	4.74E-18	38.40780931
chrX	70338656	+	cg05511752	NA	NA	NA	NA	NA	NA	chrX:70338280-70338866	Island	MED12	NM_005120	1stExon	high-CpG:70255092-70255505			X:70254936-70255714	X:70338213-70338728	Promoter_Associated_Cell_type_specific		3.266653853	-2.341263829	31.82528621	3.31E-21	4.74E-18	38.40595077
chrX	48755706	+	cg21142420	NA	NA	NA	NA	NA	NA	chrX:48754500-48755329	S_Shore	PQBP1;TIMM17B;PQBP1;PQBP1;PQBP1;PQBP1;TIMM17B;PQBP1;PQBP1;PQBP1;PQBP1;PQBP1	NM_001032384;NM_001167947;NM_001167989;NM_001167992;NM_005710;NM_005710;NM_005834;NM_001167990;NM_001032383;NM_001032381;NM_144495;NM_001032382	5'UTR;TSS1500;5'UTR;TSS200;5'UTR;1stExon;TSS1500;5'UTR;5'UTR;5'UTR;5'UTR;5'UTR				X:48639396-48640765	X:48754293-48755711	Promoter_Associated		3.341720277	-2.883587186	31.80772443	3.35E-21	4.79E-18	38.39367949
chrX	18443457	-	cg01885202	NA	NA	NA	NA	NA	NA	chrX:18443120-18444426	Island	CDKL5	NM_003159	TSS1500				X:18352739-18354437				2.938893216	-3.228008618	31.79389302	3.39E-21	4.83E-18	38.38400939
chrX	154300204	+	cg22952406	NA	NA	NA	NA	NA	NA	chrX:154299062-154299795	S_Shore	MTCP1;BRCC3;MTCP1NB;BRCC3	NM_001018025;NM_024332;NM_001018024;NM_001018055	TSS1500;Body;TSS1500;Body				X:153952465-153953606	X:154298720-154300585	Promoter_Associated		2.822760692	-2.730499457	31.76183518	3.47E-21	4.91E-18	38.36157807
chrX	73071194	+	cg05533223	NA	NA	NA	NA	NA	NA		OpenSea	XIST	NR_001564	Body				X:72987766-72988101	X:73070702-73071295	Unclassified_Cell_type_specific		-3.476612955	3.410808106	-31.76155985	3.47E-21	4.91E-18	38.36138531
chrX	139587270	-	cg23862713	NA	NA	NA	NA	NA	NA	chrX:139585867-139588578	Island	SOX3	NM_005634	TSS200		DMR		X:139413290-139416623				1.890207344	-1.440683336	31.73476771	3.54E-21	4.99E-18	38.34261857
chrX	119005983	-	cg07863318	NA	NA	NA	NA	NA	NA	chrX:119005251-119006217	Island	RNF113A;NDUFA1	NM_006978;NM_004541	TSS200;Body				X:118889144-118890238	X:119005139-119006336	Promoter_Associated_Cell_type_specific	TRUE	3.122092594	-2.924147671	31.73362839	3.54E-21	4.99E-18	38.34182012
chrX	134479169	+	cg19392138	NA	NA	NA	NA	NA	NA	chrX:134477583-134477999	S_Shore	ZNF75D;ZNF449	NM_007131;NM_152695	TSS1500;5'UTR				X:134305172-134306836				2.923885901	-2.756739782	31.69384031	3.65E-21	5.12E-18	38.31391594
chrX	106449030	-	cg16158407	NA	NA	NA	NA	NA	NA	chrX:106449029-106449740	Island	NUP62CL;CXorf41;CXorf41	NM_017681;NM_001169154;NM_173494	5'UTR;TSS1500;TSS1500				X:106335686-106336601				3.021913618	-2.488537842	31.67760803	3.70E-21	5.17E-18	38.3025205
chrX	117861380	-	cg27501007	NA	NA	NA	NA	NA	NA	chrX:117861214-117862177	Island	IL13RA1	NM_001560	TSS200				X:117745268-117746237	X:117861031-117861759	Unclassified_Cell_type_specific		3.623418654	-2.276627735	31.67242504	3.71E-21	5.17E-18	38.29888052
chrX	119133942	+	cg07485959	NA	NA	NA	NA	NA	NA	chrX:119133851-119134369	Island					DMR		X:119017364-119019009				2.864974821	-2.329774992	31.65587822	3.76E-21	5.20E-18	38.28725529
chrX	43515457	+	cg14191108	NA	NA	NA	NA	NA	NA	chrX:43515325-43515681	Island	MAOA;MAOA	NM_000240;NM_000240	1stExon;5'UTR				X:43398975-43400591				3.320277458	-2.155251987	31.6548448	3.76E-21	5.20E-18	38.28652902
chrX	153719132	-	cg06616857	NA	NA	NA	NA	NA	NA	chrX:153718654-153719455	Island	SLC10A3;SLC10A3;SLC10A3	NM_001142391;NM_001142392;NM_019848	TSS200;TSS200;TSS200				X:153371859-153372601	X:153718312-153719523	Promoter_Associated		3.5509497	-2.601670516	31.65261715	3.76E-21	5.20E-18	38.28496336
chrX	48858921	-	cg17291758	NA	NA	NA	NA	NA	NA		OpenSea	GRIPAP1;GRIPAP1	NM_020137;NM_207672	TSS1500;TSS1500				X:48743831-48743906	X:48858503-48859285	Promoter_Associated	TRUE	4.29380376	-3.645105475	31.65007036	3.77E-21	5.20E-18	38.28317325
chrX	106361539	+	cg01771673	NA	NA	NA	NA	NA	NA	chrX:106361519-106361900	Island	RBM41;RBM41	NM_001171080;NM_018301	Body;Body				X:106248156-106248627	X:106361456-106361724	Promoter_Associated_Cell_type_specific		3.614104419	-2.880420393	31.64482905	3.79E-21	5.20E-18	38.27948868
chrX	139013957	-	cg17011147	NA	NA	NA	NA	NA	NA	chrX:139013862-139015491	Island							X:138841098-138843256				3.205588583	-2.871017315	31.59129656	3.94E-21	5.40E-18	38.24181641
chrX	49012665	+	cg22662834	NA	NA	NA	NA	NA	NA	chrX:49012655-49012977	Island							X:48899199-48900113	X:49012125-49013022	Promoter_Associated		4.437481898	-3.695428885	31.55520255	4.05E-21	5.53E-18	38.21637521
chrX	154493497	+	cg09231482	NA	NA	NA	NA	NA	NA	chrX:154493303-154493907	Island	RAB39B	NM_171998	1stExon		DMR		X:154146498-154147073	X:154493126-154494036	Unclassified_Cell_type_specific		3.180547082	-2.553051928	31.53391146	4.11E-21	5.60E-18	38.20135254
chrY	14074773	-	cg03695421	NA	NA	NA	NA	NA	NA	chrY:14074239-14075008	Island							Y:12584321-12585052				-4.426686051	1.660943146	-31.51928052	4.16E-21	5.64E-18	38.19102251
chrX	154444605	-	cg19548593	NA	NA	NA	NA	NA	NA		OpenSea	VBP1	NM_003372	TSS200				X:154097664-154098543	X:154444143-154445660	Promoter_Associated		3.341746845	-2.799281674	31.51453234	4.17E-21	5.65E-18	38.18766893
chr15	85113983	-	cg10631453	rs11633075	0.168835	NA	NA	NA	NA	chr15:85113435-85114361	Island	UBE2QP1	NR_003661	Body				15:82914440-82915359	15:85113287-85114695	Promoter_Associated	TRUE	-2.975612791	-1.05452775	-31.50963961	4.19E-21	5.65E-18	38.18421267
chrX	47518559	-	cg21290550	NA	NA	NA	NA	NA	NA	chrX:47518015-47518850	Island	LOC100133957;LOC100133957;UXT;UXT;UXT	NR_028119;NR_027444;NM_004182;NM_004182;NM_153477	Body;Body;5'UTR;1stExon;TSS200	high-CpG:47403431-47403533			X:47402910-47403794	X:47517859-47519027	Promoter_Associated	TRUE	3.255310413	-1.970771568	31.49645442	4.23E-21	5.69E-18	38.17489551
chrX	57148257	-	cg02025065	NA	NA	NA	NA	NA	NA	chrX:57147679-57147997	S_Shore	SPIN2B;SPIN2B;SPIN2B	NM_001006683;NM_001006682;NM_001006681	TSS1500;TSS1500;TSS1500				X:57164405-57165034	X:57147658-57148718	Promoter_Associated		3.29729808	-3.35072833	31.47451381	4.30E-21	5.77E-18	38.15938166
chrX	114960155	-	cg15822015	NA	NA	NA	NA	NA	NA	chrX:114959730-115005442	Island								X:114959698-114960974	Unclassified_Cell_type_specific		-2.903107536	1.950722122	-31.45905468	4.35E-21	5.82E-18	38.14844341
chrX	71934233	+	cg05707815	NA	NA	NA	NA	NA	NA	chrX:71933681-71934265	Island	PHKA1;PHKA1	NM_002637;NM_001122670	TSS1500;TSS1500				X:71850213-71850977	X:71934172-71934471	Unclassified	TRUE	3.329358562	-2.682941407	31.45288515	4.37E-21	5.83E-18	38.1440764
chrX	101410914	+	cg16567137	NA	NA	NA	NA	NA	NA		OpenSea	BEX5;BEX5;BEX5	NM_001159560;NM_001012978;NM_001012978	TSS200;5'UTR;1stExon		DMR		X:101296852-101297752	X:101410777-101411362	Unclassified_Cell_type_specific		3.400409508	-2.226949235	31.44626297	4.39E-21	5.84E-18	38.13938791
chrX	23801624	-	cg13571540	rs3764885	0.317465	NA	NA	NA	NA	chrX:23801055-23801724	Island	SAT1;SAT1	NR_027783;NM_002970	Body;Body				X:23710958-23711645	X:23800826-23801642	Promoter_Associated_Cell_type_specific		3.387104744	-3.072744949	31.43753069	4.42E-21	5.86E-18	38.13320377
chrX	38662943	+	cg18099006	NA	NA	NA	NA	NA	NA	chrX:38662906-38664764	Island	MID1IP1;MID1IP1;MID1IP1	NM_001098790;NM_001098791;NM_021242	5'UTR;5'UTR;TSS200				X:38547860-38550159	X:38662385-38664278	Promoter_Associated_Cell_type_specific	TRUE	2.905008094	-2.830060609	31.4226025	4.47E-21	5.91E-18	38.12262723
chrX	129304869	-	cg05911704	NA	NA	NA	NA	NA	NA	chrX:129304946-129306427	N_Shore	RAB33A	NM_004794	TSS1500					X:129304714-129305105	Unclassified		3.031729942	-1.988903548	31.3970212	4.56E-21	6.01E-18	38.10448981
chrY	16632438	-	cg10422744	NA	NA	NA	NA	NA	NA	chrY:16635739-16636047	N_Shelf											-4.766116375	0.989829755	-31.39247748	4.57E-21	6.01E-18	38.10126651
chrX	107335227	-	cg13751956	NA	NA	NA	NA	NA	NA	chrX:107334420-107335139	S_Shore	PSMD10;ATG4A;PSMD10;ATG4A	NM_170750;NM_052936;NM_002814;NM_178270	TSS1500;Body;TSS1500;Body					X:107334396-107335296	Promoter_Associated	TRUE	2.947063051	-2.754617139	31.37186445	4.64E-21	6.09E-18	38.08663709
chrX	134555728	-	cg21304892	NA	NA	NA	NA	NA	NA	chrX:134555638-134556565	Island	NCRNA00086	NR_024359	TSS200		DMR		X:134383073-134384231	X:134555134-134556476	Unclassified	TRUE	4.104601696	-3.118654857	31.35564201	4.70E-21	6.15E-18	38.0751161
chrX	54385394	+	cg02896496	NA	NA	NA	NA	NA	NA	chrX:54383872-54385477	Island	WNK3;WNK3	NM_020922;NM_001002838	TSS1500;TSS1500				X:54400631-54402337	X:54385337-54385664	Unclassified_Cell_type_specific		3.583084799	-3.230019056	31.34557366	4.74E-21	6.18E-18	38.0679623
chrX	69674800	-	cg23708288	NA	NA	NA	NA	NA	NA	chrX:69674799-69675305	Island	DLG3;DLG3;DLG3	NM_021120;NM_020730;NM_001166278	Body;Body;TSS200	high-CpG:69591508-69591759			X:69591503-69592030	X:69673606-69675985	Unclassified		3.225223022	-2.823374165	31.33661424	4.77E-21	6.20E-18	38.06159422
chrX	119005710	+	cg11190082	NA	NA	NA	NA	NA	NA	chrX:119005251-119006217	Island	RNF113A;NDUFA1;RNF113A	NM_006978;NM_004541;NM_006978	5'UTR;TSS200;1stExon	high-CpG:118889372-118889781			X:118889144-118890238	X:119005139-119006336	Promoter_Associated_Cell_type_specific	TRUE	3.930496099	-3.143729874	31.33276496	4.78E-21	6.20E-18	38.05885765
chrX	47004890	-	cg13815872	rs5952419	0.094521	NA	NA	NA	NA	chrX:47003750-47004987	Island	RBM10;NDUFB11;NDUFB11;RBM10;NDUFB11;NDUFB11	NM_005676;NM_019056;NR_024234;NM_152856;NR_024235;NM_001135998	5'UTR;TSS1500;TSS1500;5'UTR;TSS1500;TSS1500				X:46888631-46889931	X:47003596-47005333	Promoter_Associated		4.064135445	-2.849225936	31.30321201	4.89E-21	6.32E-18	38.03783484
chrX	51075797	+	cg06481089	NA	NA	NA	NA	NA	NA	chrX:51075272-51076331	Island	NUDT10	NM_153183	5'UTR				X:51091919-51093193				2.805146858	-2.517242185	31.30003091	4.90E-21	6.32E-18	38.0355706
chrX	154444356	-	cg01756638	NA	NA	NA	NA	NA	NA		OpenSea	VBP1	NM_003372	TSS1500					X:154444143-154445660	Promoter_Associated		2.717766348	-2.182853554	31.28527818	4.96E-21	6.38E-18	38.02506649
chrX	129117241	-	cg23269489	NA	NA	NA	NA	NA	NA	chrX:129113845-129118029	Island	BCORL1	NM_021946	5'UTR				X:128941100-128946452				3.362533475	-3.494497756	31.28045897	4.97E-21	6.38E-18	38.02163395
chrX	38664442	+	cg05803913	NA	NA	NA	NA	NA	NA	chrX:38662906-38664764	Island	MID1IP1;MID1IP1;MID1IP1	NM_001098790;NM_021242;NM_001098791	Body;Body;Body				X:38547860-38550159	X:38664441-38664563	Promoter_Associated_Cell_type_specific		3.585432256	-2.980808653	31.25971762	5.05E-21	6.46E-18	38.00685385
chrX	39952171	+	cg05559023	NA	NA	NA	NA	NA	NA	chrX:39953434-39969247	N_Shore	BCOR;BCOR;BCOR;BCOR	NM_001123384;NM_017745;NM_001123385;NM_001123383	5'UTR;5'UTR;5'UTR;5'UTR		RDMR						-2.693797014	2.366392601	-31.24934344	5.09E-21	6.50E-18	37.99945714
chrX	34675964	-	cg03842291	NA	NA	NA	NA	NA	NA	chrX:34674507-34675727	S_Shore	TMEM47	NM_031442	TSS1500				X:34584570-34585886				2.777205154	-2.273661634	31.22723633	5.18E-21	6.58E-18	37.98368572
chrX	153598742	+	cg13365334	NA	NA	NA	NA	NA	NA	chrX:153598874-153600604	N_Shore	FLNA;FLNA	NM_001110556;NM_001456	Body;Body								2.913746318	-2.635119148	31.22496866	5.19E-21	6.58E-18	37.98206722
chrX	133507742	+	cg21127593	NA	NA	NA	NA	NA	NA	chrX:133507134-133507666	S_Shore	PHF6;PHF6;PHF6	NM_032335;NM_001015877;NM_032458	5'UTR;5'UTR;5'UTR				X:133334629-133335409				3.146346314	-2.290659463	31.20992808	5.25E-21	6.62E-18	37.97132905
chrX	80458049	+	cg12650780	NA	NA	NA	NA	NA	NA		OpenSea	SH3BGRL;HMGN5	NM_003022;NM_030763	Body;TSS1500								3.568515092	-3.162737574	31.20984278	5.25E-21	6.62E-18	37.97126814
chrX	106693692	-	cg02756511	NA	NA	NA	NA	NA	NA	chrX:106692681-106693761	Island					DMR		X:106579352-106580401				3.403461275	-2.817517441	31.20261424	5.27E-21	6.62E-18	37.96610525
chrX	153707734	+	cg26581933	NA	NA	NA	NA	NA	NA	chrX:153706928-153707816	Island	LAGE3	NM_006014	TSS200				X:153359719-153361169	X:153706780-153707966	Promoter_Associated		3.57803163	-3.261249339	31.19253192	5.32E-21	6.62E-18	37.95890183
chrX	129402911	+	cg17936021	NA	NA	NA	NA	NA	NA	chrX:129402458-129403088	Island	ZNF280C	NM_017666	TSS200	high-CpG:129230434-129230620			X:129229992-129230718	X:129401882-129403260	Promoter_Associated		3.123580814	-2.898242338	31.1922074	5.32E-21	6.62E-18	37.95866993
chrX	70474184	-	cg16723510	NA	NA	NA	NA	NA	NA	chrX:70473812-70474287	Island	ZMYM3;ZMYM3;BCYRN1;ZMYM3;ZMYM3	NM_001171163;NM_201599;NR_001568;NM_005096;NM_001171162	5'UTR;TSS200;Body;5'UTR;5'UTR				X:70390117-70391238	X:70473747-70474840	Promoter_Associated		3.32087745	-1.589163893	31.18865304	5.33E-21	6.62E-18	37.95612982
chrX	54556429	-	cg12620265	NA	NA	NA	NA	NA	NA	chrX:54556428-54556959	Island	GNL3L	NM_019067	TSS1500				X:54573090-54573835	X:54555877-54557517	NonGene_Associated		3.908434724	-2.544412405	31.18819117	5.33E-21	6.62E-18	37.95579973
chrX	54522366	-	cg22471695	NA	NA	NA	NA	NA	NA	chrX:54521445-54522749	Island	FGD1;FGD1	NM_004463;NM_004463	1stExon;5'UTR	high-CpG:54538739-54539600	DMR		X:54538244-54539453	X:54521895-54523132	Unclassified_Cell_type_specific		3.088449179	-2.300135541	31.18772008	5.33E-21	6.62E-18	37.95546303
chrX	100075083	+	cg03026311	NA	NA	NA	NA	NA	NA	chrX:100075232-100075559	N_Shore	CSTF2	NM_001325	TSS1500				X:99961259-99961740	X:100074500-100075649	Promoter_Associated	TRUE	3.093750375	-2.563735916	31.17957432	5.37E-21	6.65E-18	37.94964028
chrX	147582127	-	cg16357225	rs193074475	0.022905	NA	NA	NA	NA	chrX:147582276-147583283	N_Shore	AFF2;AFF2;AFF2;AFF2;AFF2	NM_002025;NM_001169125;NM_001169123;NM_001169124;NM_001169122	TSS200;TSS200;TSS200;TSS200;TSS200	high-CpG:147389792-147389838			X:147389254-147391091	X:147581823-147583667	Unclassified_Cell_type_specific	TRUE	3.814282147	-2.038147265	31.1581185	5.45E-21	6.72E-18	37.93429502
chrX	71131060	+	cg20766178	NA	NA	NA	NA	NA	NA	chrX:71130679-71131820	Island	NHSL2	NM_001013627	1stExon				X:71047157-71048545	X:71130631-71131552	Unclassified_Cell_type_specific		3.515242695	-1.863408629	31.15784085	5.46E-21	6.72E-18	37.93409637
chrX	100872993	-	cg12030973	NA	NA	NA	NA	NA	NA		OpenSea	ARMCX6;ARMCX6	NM_019007;NM_001009584	TSS200;TSS200		DMR			X:100872231-100873164	Promoter_Associated	TRUE	3.423436026	-2.472420192	31.11857986	5.62E-21	6.91E-18	37.90598566
chrX	128812557	+	cg16531277	rs113938129	0.021674	NA	NA	NA	NA	chrX:128812232-128812519	S_Shore						TRUE	X:128639682-128640239	X:128811841-128812973	Unclassified_Cell_type_specific	TRUE	3.662493346	-2.504987634	31.11392552	5.64E-21	6.91E-18	37.90265052
chrX	23685722	+	cg11185978	NA	NA	NA	NA	NA	NA	chrX:23685406-23686046	Island	PRDX4	NM_006406	1stExon				X:23595306-23595918	X:23685262-23686555	Promoter_Associated		3.302744488	-2.568316366	31.10092484	5.70E-21	6.96E-18	37.89333171
chrX	74493847	-	cg01556010	NA	NA	NA	NA	NA	NA		OpenSea	UPRT;UPRT	NR_030774;NM_145052	TSS200;TSS200				X:74410569-74411138	X:74493346-74494140	Promoter_Associated	TRUE	3.337678068	-2.605135233	31.06709979	5.84E-21	7.12E-18	37.86906552
chrX	102631408	-	cg05782975	rs188284833	0.010247	NA	NA	NA	NA	chrX:102631321-102632073	Island	NGFRAP1;NGFRAP1;NGFRAP1;NGFRAP1;NGFRAP1	NM_014380;NM_206917;NM_206917;NM_206915;NM_206915	TSS1500;1stExon;5'UTR;1stExon;5'UTR	high-CpG:102517944-102518175	DMR		X:102518033-102518923	X:102630976-102632427	Unclassified_Cell_type_specific	TRUE	3.813765913	-2.652966773	31.04849924	5.93E-21	7.21E-18	37.85570875
chrX	72782845	-	cg09735782	NA	NA	NA	NA	NA	NA	chrX:72782945-72783165	N_Shore	LOC139201;CHIC1	NR_029423;NM_001039840	Body;TSS200				X:72699562-72700104	X:72782592-72783937	Promoter_Associated	TRUE	4.152377661	-2.85653558	31.02954469	6.01E-21	7.29E-18	37.84208852
chrX	150344264	+	cg25077868	NA	NA	NA	NA	NA	NA	chrX:150343147-150344269	Island	GPR50	NM_004224	TSS1500				X:150094354-150095068				2.517131912	-2.194566454	31.02213555	6.05E-21	7.31E-18	37.83676196
chrX	47342101	-	cg22238863	NA	NA	NA	NA	NA	NA	chrX:47341887-47342697	Island	ZNF41;ZNF41;ZNF41;ZNF41	NM_007130;NM_153380;NM_153380;NM_007130	5'UTR;1stExon;5'UTR;1stExon	high-CpG:47226953-47227196			X:47226884-47227641	X:47341392-47343116	Promoter_Associated		2.925445524	-2.703771866	30.99834183	6.16E-21	7.43E-18	37.81964656
chrX	49643944	+	cg01855997	NA	NA	NA	NA	NA	NA	chrX:49643906-49644501	Island	USP27X;LOC158572	NM_001145073;NR_026742	TSS1500;Body				X:49530608-49531585	X:49643406-49645097	Promoter_Associated		3.43968457	-2.777210062	30.9916102	6.19E-21	7.45E-18	37.81480165
chrX	118370278	+	cg21198428	NA	NA	NA	NA	NA	NA	chrX:118369862-118370973	Island	PGRMC1;PGRMC1	NM_006667;NM_006667	1stExon;5'UTR	high-CpG:118254233-118254353			X:118253744-118255323	X:118369631-118371487	Promoter_Associated		3.422625539	-2.951517757	30.98623932	6.21E-21	7.45E-18	37.81093526
chrX	47696169	+	cg08656747	NA	NA	NA	NA	NA	NA	chrX:47696092-47696364	Island	ZNF81	NM_007137	TSS200				X:47580996-47581364	X:47695644-47696730	Promoter_Associated	TRUE	4.168243979	-3.594336979	30.98346529	6.23E-21	7.45E-18	37.808938
chrX	151999309	-	cg21966453	rs186876059	0.012658	NA	NA	NA	NA	chrX:151999149-151999751	Island	NSDHL;NSDHL;CETN2	NM_001129765;NM_015922;NM_004344	TSS1500;TSS1500;TSS200				X:151749730-151750567	X:151998836-152000136	Promoter_Associated		4.531049492	-3.839770996	30.98000529	6.24E-21	7.45E-18	37.80644656
chrX	129091288	+	cg00337921	NA	NA	NA	NA	NA	NA	chrX:129091066-129091628	Island							X:128918433-128919470	X:129090914-129091785	Unclassified		3.432700412	-2.139110014	30.97845858	6.25E-21	7.45E-18	37.80533271
chrX	68724047	-	cg11329209	NA	NA	NA	NA	NA	NA	chrX:68723731-68726051	Island	FAM155B	NM_015686	TSS1500		DMR		X:68640125-68642699			TRUE	3.840985517	-2.926276305	30.95460828	6.36E-21	7.56E-18	37.78814937
chrX	62975162	+	cg13489005	NA	NA	NA	NA	NA	NA	chrX:62974713-62975218	Island	ARHGEF9	NM_015185	TSS200				X:62891038-62891888	X:62974426-62975423	Promoter_Associated	TRUE	3.619156954	-2.990150164	30.9206452	6.53E-21	7.74E-18	37.7636544
chrX	103173284	+	cg06746903	NA	NA	NA	NA	NA	NA	chrX:103173142-103173967	Island	MIR1256	NR_031657	Body				X:103059471-103060584	X:103173227-103174354	Unclassified		2.623748648	-2.957174203	30.91664059	6.55E-21	7.74E-18	37.76076419
chrX	55516224	+	cg18770944	NA	NA	NA	NA	NA	NA	chrX:55515067-55515544	S_Shore	USP51	NM_201286	TSS1500		DMR		X:55532644-55532986	X:55514794-55516250	Promoter_Associated		3.193773399	-2.543366734	30.89361756	6.67E-21	7.86E-18	37.74413981
chrX	152599890	-	cg02095003	rs113432621	0.012048	NA	NA	NA	NA	chrX:152599434-152600076	Island	ZNF275	NM_001080485	5'UTR				X:152252540-152253259	X:152599025-152600555	Promoter_Associated		3.187242672	-2.720540833	30.88454249	6.71E-21	7.90E-18	37.73758309
chrX	135579472	-	cg08239458	NA	NA	NA	NA	NA	NA	chrX:135579001-135580099	Island	HTATSF1;HTATSF1;HTATSF1	NM_014500;NM_001163280;NM_001163280	TSS200;1stExon;5'UTR	high-CpG:135407036-135407424			X:135406459-135407765	X:135578666-135580196	Promoter_Associated_Cell_type_specific	TRUE	3.162069841	-2.297112197	30.87899689	6.74E-21	7.91E-18	37.73357534
chrX	49687084	-	cg23951868	NA	NA	NA	NA	NA	NA	chrX:49687027-49687993	Island	CLCN5;CLCN5	NM_001127898;NM_001127899	TSS200;TSS200				X:49573768-49574703	X:49686836-49687917	Promoter_Associated		4.726407591	-3.547372561	30.8465588	6.91E-21	8.09E-18	37.71011645
chrX	68723732	-	cg15248636	NA	NA	NA	NA	NA	NA	chrX:68723731-68726051	Island	FAM155B	NM_015686	TSS1500		DMR		X:68640125-68642699	X:68723601-68723840	Unclassified_Cell_type_specific		3.325328052	-3.044123698	30.82693614	7.02E-21	8.19E-18	37.69591209
chrX	48659965	+	cg26680189	NA	NA	NA	NA	NA	NA	chrX:48659712-48660629	Island	HDAC6	NM_006044	TSS1500				X:48544678-48545931	X:48659515-48661358	Promoter_Associated		3.580454948	-3.146623143	30.75184365	7.43E-21	8.63E-18	37.6414606
chrX	48755633	+	cg10030436	NA	NA	NA	NA	NA	NA	chrX:48754500-48755329	S_Shore	PQBP1;TIMM17B;PQBP1;PQBP1;PQBP1;PQBP1;TIMM17B;PQBP1;PQBP1;PQBP1;PQBP1;PQBP1	NM_001032384;NM_001167947;NM_001167989;NM_001167992;NM_005710;NM_005710;NM_005834;NM_001167990;NM_001032383;NM_001032381;NM_144495;NM_001032382	5'UTR;TSS1500;5'UTR;TSS200;5'UTR;1stExon;TSS1500;5'UTR;5'UTR;5'UTR;5'UTR;5'UTR				X:48639396-48640765	X:48754293-48755711	Promoter_Associated		3.473866606	-2.689069962	30.75137987	7.43E-21	8.63E-18	37.64112384
chrX	148713678	+	cg21030483	NA	NA	NA	NA	NA	NA	chrX:148712839-148713679	Island	TMEM185A	NM_032508	TSS200				X:148520659-148521552	X:148713512-148713774	Promoter_Associated_Cell_type_specific	TRUE	3.188061682	-2.631487998	30.73995271	7.50E-21	8.66E-18	37.63282449
chrX	153744488	-	cg08973646	NA	NA	NA	NA	NA	NA	chrX:153744211-153744831	Island	FAM3A;FAM3A;FAM3A;FAM3A;FAM3A;FAM3A;FAM3A;FAM3A;FAM3A	NM_001171133;NM_021806;NM_001171132;NM_001171132;NM_001171133;NR_033237;NM_021806;NM_001171134;NM_001171134	1stExon;1stExon;5'UTR;1stExon;5'UTR;Body;5'UTR;5'UTR;1stExon	high-CpG:153397635-153397783			X:153397255-153398486	X:153743842-153744988	Promoter_Associated		3.040182268	-2.505127663	30.73860659	7.51E-21	8.66E-18	37.6318466
chrX	153990886	+	cg08087512	NA	NA	NA	NA	NA	NA	chrX:153990840-153991831	Island	DKC1;DKC1	NM_001363;NM_001142463	TSS200;TSS200				X:153643943-153645113	X:153990229-153991934	Promoter_Associated		2.540120667	-1.792821411	30.73815389	7.51E-21	8.66E-18	37.63151772
chrX	49027992	+	cg23431897	NA	NA	NA	NA	NA	NA	chrX:49028091-49029111	N_Shore	PLP2	NM_002668	TSS200				X:48914862-48916028	X:49027992-49028568	Promoter_Associated_Cell_type_specific	TRUE	3.083153229	-2.15411707	30.72126736	7.61E-21	8.73E-18	37.61924619
chrX	24483476	+	cg22969661	NA	NA	NA	NA	NA	NA	chrX:24483016-24483947	Island	PDK3;PDK3;PDK3;PDK3	NM_001142386;NM_001142386;NM_005391;NM_005391	5'UTR;1stExon;5'UTR;1stExon				X:24392942-24393868	X:24482615-24484015	Promoter_Associated_Cell_type_specific		3.914090251	-2.740304373	30.72036139	7.61E-21	8.73E-18	37.6185876
chrX	154493215	+	cg04070122	NA	NA	NA	NA	NA	NA	chrX:154493303-154493907	N_Shore	RAB39B	NM_171998	Body					X:154493126-154494036	Unclassified_Cell_type_specific		2.966858092	-2.541735149	30.69663519	7.75E-21	8.87E-18	37.60133229
chrX	69665036	+	cg13077484	NA	NA	NA	NA	NA	NA	chrX:69665102-69665355	N_Shore	DLG3;DLG3	NM_021120;NM_021120	1stExon;5'UTR			TRUE	X:69581324-69581985	X:69664366-69665061	Unclassified_Cell_type_specific	TRUE	3.340078347	-2.037316862	30.68814865	7.80E-21	8.91E-18	37.59515666
chrX	118740602	-	cg13663390	NA	NA	NA	NA	NA	NA	chrX:118739709-118740515	S_Shore	NKRF	NM_017544	TSS1500				X:118623335-118624670	X:118739225-118740711	Promoter_Associated		3.023962521	-2.571708946	30.68133388	7.84E-21	8.93E-18	37.59019619
chrX	144898901	-	cg10016783	NA	NA	NA	NA	NA	NA	chrX:144899363-144900266	N_Shore	SLITRK2;SLITRK2;SLITRK2;SLITRK2	NM_001144004;NM_001144003;NM_032539;NM_001144005	TSS1500;TSS1500;TSS1500;TSS1500		CDMR		X:144706529-144706905				3.239116108	-2.664499915	30.67538554	7.88E-21	8.94E-18	37.58586539
chrX	46405125	+	cg08874821	NA	NA	NA	NA	NA	NA	chrX:46404634-46405165	Island	ZNF674;LOC401588;ZNF674	NM_001146291;NR_015378;NM_001039891	TSS1500;Body;TSS1500				X:46289535-46290146	X:46404458-46405206	Promoter_Associated		3.422669564	-2.626167132	30.67333771	7.89E-21	8.94E-18	37.58437421
chrX	69654348	+	cg00914218	NA	NA	NA	NA	NA	NA	chrX:69653707-69654661	Island							X:69570314-69571376	X:69654250-69654558	Promoter_Associated		3.469289705	-2.457964431	30.66796899	7.92E-21	8.96E-18	37.58046431
chrX	48595753	-	cg10407245	NA	NA	NA	NA	NA	NA	chrX:48595526-48595997	Island							X:48480513-48481105	X:48595453-48596318	Promoter_Associated		3.124603268	-2.605068752	30.66290202	7.95E-21	8.97E-18	37.57677346
chrX	149531527	-	cg25852925	NA	NA	NA	NA	NA	NA	chrX:149529540-149534090	Island				high-CpG:149282097-149282272	DMR		X:149281427-149284862	X:149530262-149531798	Unclassified	TRUE	2.80901698	-2.164987859	30.64152455	8.09E-21	9.10E-18	37.5611943
chrX	72434720	-	cg04297329	NA	NA	NA	NA	NA	NA		OpenSea	NAP1L2	NM_021963	TSS200					X:72434567-72435084	Unclassified_Cell_type_specific		3.180192575	-2.625267432	30.57685553	8.50E-21	9.54E-18	37.51399152
chrX	43515544	+	cg15014034	NA	NA	NA	NA	NA	NA	chrX:43515325-43515681	Island	MAOA;MAOA	NM_000240;NM_000240	1stExon;5'UTR				X:43398975-43400591				3.148438848	-2.71347495	30.56079645	8.60E-21	9.63E-18	37.50225245
chrX	117629324	-	cg17547524	rs1640672	0.111633	NA	NA	NA	NA	chrX:117629130-117629377	Island	DOCK11	NM_144658	TSS1500				X:117513186-117514804	X:117629137-117631085	Promoter_Associated	TRUE	3.477937032	-2.58780083	30.54993925	8.68E-21	9.69E-18	37.49431201
chrX	77359924	+	cg20203466	NA	NA	NA	NA	NA	NA	chrX:77359303-77359979	Island	PGK1	NM_000291	Body				X:77246011-77247167	X:77359057-77359965	Promoter_Associated		3.362868445	-3.332408829	30.54587721	8.70E-21	9.70E-18	37.49134041
chrX	55026862	-	cg00145348	rs28382675	0.016184	NA	NA	NA	NA	chrX:55026359-55026985	Island	APEX2	NM_014481	1stExon	high-CpG:55043447-55043638			X:55043087-55043710	X:55025908-55027049	Promoter_Associated_Cell_type_specific	TRUE	4.135611279	-3.460379954	30.5082091	8.96E-21	9.96E-18	37.46376313
chrX	11777794	+	cg01683788	NA	NA	NA	NA	NA	NA	chrX:11775784-11776936	S_Shore	MSL3;MSL3;MSL3;MSL3;MSL3	NM_006800;NM_078628;NM_006800;NM_078629;NM_078630	5'UTR;Body;1stExon;Body;Body					X:11777316-11778499	Promoter_Associated	TRUE	3.416650806	-2.964336126	30.50500123	8.98E-21	9.96E-18	37.46141285
chrX	136134475	-	cg03732411	NA	NA	NA	NA	NA	NA	chrX:136134510-136135269	N_Shore					CDMR	TRUE	X:135962040-135962545	X:136133627-136135606	Unclassified	TRUE	3.827111497	-3.203136349	30.49042327	9.08E-21	1.00E-17	37.45072867
chrX	55479202	-	cg14772068	NA	NA	NA	NA	NA	NA		OpenSea	MAGEH1	NM_014061	1stExon		DMR		X:55495183-55496184	X:55479009-55479204	Promoter_Associated		3.575916011	-2.537334692	30.48053591	9.15E-21	1.01E-17	37.44347898
chrX	109411307	-	cg22964346	NA	NA	NA	NA	NA	NA		OpenSea	TMEM164;TMEM164	NM_032227;NM_017698	Body;Body					X:109411063-109411682	Unclassified	TRUE	-3.420129013	-1.907083715	-30.4763569	9.18E-21	1.01E-17	37.44041401
chrX	107019610	+	cg21456313	NA	NA	NA	NA	NA	NA	chrX:107018606-107019611	Island	TSC22D3	NM_198057	TSS1500				X:106905047-106906480	X:107018859-107021211	Unclassified		3.62750612	-2.951988072	30.43649965	9.47E-21	1.04E-17	37.41115836
chrX	105969730	-	cg06427226	NA	NA	NA	NA	NA	NA	chrX:105969686-105970598	Island	RNF128;RNF128	NM_194463;NM_024539	TSS200;Body							TRUE	3.135077003	-2.528448976	30.40449357	9.71E-21	1.06E-17	37.38763453
chrX	75648222	-	cg13806096	NA	NA	NA	NA	NA	NA	chrX:75648708-75649533	N_Shore	MAGEE1;MAGEE1	NM_020932;NM_020932	1stExon;5'UTR		DMR		X:75564433-75565937	X:75647630-75648994	Promoter_Associated	TRUE	3.038165096	-2.442673294	30.39042271	9.81E-21	1.07E-17	37.37728398
chrX	137793764	+	cg20271300	NA	NA	NA	NA	NA	NA	chrX:137793095-137794010	Island	FGF13;FGF13;FGF13;FGF13;FGF13;FGF13;FGF13	NM_001139500;NM_004114;NM_001139502;NM_004114;NM_001139501;NM_001139498;NM_033642	Body;1stExon;Body;5'UTR;Body;Body;Body	high-CpG:137621167-137621766	DMR		X:137620344-137622088				2.51324724	-2.084231351	30.38186263	9.88E-21	1.08E-17	37.37098455
chrX	24044093	+	cg16190093	NA	NA	NA	NA	NA	NA	chrX:24042835-24044094	Island	KLHL15	NM_030624	5'UTR				X:23952798-23954094				2.802181237	-2.823588185	30.36054576	1.00E-20	1.09E-17	37.35528867
chrX	131352534	+	cg08965337	NA	NA	NA	NA	NA	NA	chrX:131351531-131352535	Island	RAP2C	NM_021183	TSS1500				X:131179025-131180216				4.178093805	-3.647391955	30.36019068	1.00E-20	1.09E-17	37.35502712
chrX	23801995	-	cg10310824	NA	NA	NA	NA	NA	NA	chrX:23801055-23801724	S_Shore	SAT1;SAT1	NR_027783;NM_002970	Body;Body				X:23711763-23711932	X:23801771-23802009	Unclassified_Cell_type_specific		3.145987956	-2.438612137	30.33820276	1.02E-20	1.11E-17	37.33882403
chrX	119077663	+	cg19410841	NA	NA	NA	NA	NA	NA	chrX:119077089-119077664	Island	NKAP;NKAP	NM_024528;NM_024528	1stExon;5'UTR				X:118960964-118961849	X:119077110-119078019	Promoter_Associated		3.515399682	-2.79800978	30.30514097	1.05E-20	1.13E-17	37.31443582
chrX	100645695	+	cg22527050	NA	NA	NA	NA	NA	NA	chrX:100645780-100646107	N_Shore	RPL36A	NM_021029	TSS1500					X:100645391-100646487	Promoter_Associated	TRUE	2.688525738	-2.375458805	30.30420087	1.05E-20	1.13E-17	37.31374192
chrX	55743977	-	cg23156356	rs12833543	0.019951	NA	NA	NA	NA		OpenSea	RRAGB;RRAGB	NM_006064;NM_016656	TSS200;TSS200				X:55760680-55761343	X:55743760-55744963	Promoter_Associated		2.85728171	-2.719656064	30.29795677	1.05E-20	1.13E-17	37.30913243
chrX	23926141	-	cg05442715	NA	NA	NA	NA	NA	NA	chrX:23925590-23926315	Island	CXorf58;CXorf58;CXorf58;APOO;APOO;CXorf58	NM_001169574;NM_152761;NM_001169574;NM_024122;NR_026545;NM_152761	5'UTR;5'UTR;1stExon;TSS200;TSS200;1stExon				X:23835491-23836236	X:23925325-23926585	Promoter_Associated		3.386773331	-3.404232014	30.2946704	1.06E-20	1.13E-17	37.30670596
chrX	49091769	-	cg08104711	NA	NA	NA	NA	NA	NA	chrX:49091934-49092233	N_Shore	CCDC22	NM_014008	TSS200					X:49091596-49092554	Promoter_Associated		3.185628689	-2.546201559	30.28155021	1.07E-20	1.14E-17	37.29701581
chrX	68725815	-	cg15691129	NA	NA	NA	NA	NA	NA	chrX:68723731-68726051	Island	FAM155B	NM_015686	1stExon		DMR		X:68640125-68642699				2.909988152	-2.318799264	30.27191503	1.08E-20	1.15E-17	37.28989659
chrX	46306250	-	cg27480347	NA	NA	NA	NA	NA	NA	chrX:46306249-46306838	Island	ZNF673;ZNF673;ZNF673;ZNF673	NM_001129900;NM_001129898;NM_017776;NM_001129899	TSS1500;TSS1500;TSS1500;TSS1500					X:46305774-46307039	Promoter_Associated_Cell_type_specific		2.590729191	-2.239593366	30.27039437	1.08E-20	1.15E-17	37.28877278
chrX	146993778	-	cg08434396	NA	NA	NA	NA	NA	NA	chrX:146993091-146994200	Island	ASFMR1;ASFMR1;ASFMR1;ASFMR1;ASFMR1;FMR1	NR_024501;NR_024502;NR_024499;NR_024500;NR_024503;NM_002024	Body;Body;Body;Body;Body;Body				X:146800503-146802002	X:146992752-146994591	Promoter_Associated		3.184751688	-2.785914664	30.26786038	1.08E-20	1.15E-17	37.28689995
chrX	71934184	-	cg25858008	NA	NA	NA	NA	NA	NA	chrX:71933681-71934265	Island	PHKA1;PHKA1	NM_002637;NM_001122670	TSS200;TSS200				X:71850213-71850977	X:71934172-71934471	Unclassified	TRUE	2.858871044	-2.357970573	30.25236209	1.09E-20	1.16E-17	37.2754416
chrX	19765879	+	cg21184454	NA	NA	NA	NA	NA	NA		OpenSea	SH3KBP1;SH3KBP1	NM_001024666;NM_031892	Body;Body			TRUE		X:19765590-19766625	Unclassified		3.772399089	-2.987650104	30.25162168	1.09E-20	1.16E-17	37.27489403
chrX	54209594	+	cg04944936	NA	NA	NA	NA	NA	NA	chrX:54208939-54209723	Island	FAM120C	NM_017848	1stExon				X:54225728-54226729	X:54208515-54210334	Promoter_Associated		3.333746209	-3.339100588	30.21878948	1.12E-20	1.18E-17	37.2505979
chrX	55744275	-	cg22625945	NA	NA	NA	NA	NA	NA		OpenSea	RRAGB;RRAGB;RRAGB;RRAGB	NM_016656;NM_006064;NM_016656;NM_006064	5'UTR;5'UTR;1stExon;1stExon				X:55760680-55761343	X:55743760-55744963	Promoter_Associated		3.288757402	-2.586469934	30.2171192	1.12E-20	1.18E-17	37.24936109
chrX	71130729	-	cg06441867	NA	NA	NA	NA	NA	NA	chrX:71130679-71131820	Island	NHSL2	NM_001013627	TSS1500	high-CpG:71047344-71047539			X:71047157-71048545	X:71130631-71131552	Unclassified_Cell_type_specific		3.598976087	-2.502525764	30.16851881	1.17E-20	1.23E-17	37.21334007
chrX	153626500	+	cg27207144	rs142941833	0.014925	NA	NA	NA	NA	chrX:153626095-153627324	Island	RPL10;RPL10	NM_006013;NR_026898	TSS200;TSS200				X:153278915-153280518	X:153625687-153628207	Promoter_Associated		2.947688094	-2.509968123	30.16266143	1.17E-20	1.23E-17	37.20899441
chrX	47004280	+	cg06513359	NA	NA	NA	NA	NA	NA	chrX:47003750-47004987	Island	NDUFB11;RBM10;NDUFB11;RBM10;NDUFB11;NDUFB11	NR_024234;NM_152856;NR_024235;NM_005676;NM_001135998;NM_019056	Body;TSS1500;Body;TSS1500;TSS200;TSS200	high-CpG:46889009-46889446			X:46888631-46889931	X:47003596-47005333	Promoter_Associated		3.010281232	-2.676253736	30.16061187	1.17E-20	1.23E-17	37.20747359
chrY	8553302	-	cg02407581	NA	NA	NA	NA	NA	NA		OpenSea	TTTY18	NR_001550	TSS1500								-3.12802348	1.210536143	-30.15473709	1.18E-20	1.23E-17	37.20311375
chrX	48931823	+	cg08118341	NA	NA	NA	NA	NA	NA	chrX:48931423-48931954	Island	PRAF2	NM_007213	TSS200				X:48818393-48818898	X:48930919-48932220	Promoter_Associated		3.692978353	-3.233789175	30.13607357	1.20E-20	1.25E-17	37.18925672
chrX	146993722	+	cg16783314	NA	NA	NA	NA	NA	NA	chrX:146993091-146994200	Island	ASFMR1;ASFMR1;FMR1;ASFMR1;ASFMR1;ASFMR1	NR_024501;NR_024502;NM_002024;NR_024499;NR_024500;NR_024503	Body;Body;1stExon;Body;Body;Body	high-CpG:146801062-146801415			X:146800503-146802002	X:146992752-146994591	Promoter_Associated		3.442092318	-2.299116016	30.11655581	1.21E-20	1.26E-17	37.17475522
chrX	129243062	+	cg00328965	NA	NA	NA	NA	NA	NA	chrX:129243674-129245575	N_Shore	ELF4;ELF4	NM_001421;NM_001127197	5'UTR;5'UTR					X:129243015-129243813	Promoter_Associated_Cell_type_specific		3.044667216	-2.448156117	30.10128345	1.23E-20	1.27E-17	37.16340071
chrX	69665103	-	cg24376537	NA	NA	NA	NA	NA	NA	chrX:69665102-69665355	Island	DLG3	NM_021120	1stExon			TRUE	X:69581324-69581985				2.885311331	-2.298888622	30.08894139	1.24E-20	1.28E-17	37.1542201
chrX	48931826	+	cg07649160	NA	NA	NA	NA	NA	NA	chrX:48931423-48931954	Island	PRAF2	NM_007213	TSS200				X:48818393-48818898	X:48930919-48932220	Promoter_Associated		3.438308625	-3.013613342	30.08424234	1.24E-20	1.29E-17	37.15072362
chrX	149534006	-	cg02213813	rs141472429	0.027125	NA	NA	NA	NA	chrX:149529540-149534090	Island					DMR		X:149281427-149284862	X:149533383-149535290	Unclassified		3.111629932	-3.281832511	30.06899872	1.26E-20	1.30E-17	37.13937693
chrX	40440704	+	cg06731599	NA	NA	NA	NA	NA	NA	chrX:40439739-40440705	Island	ATP6AP2	NM_005765	Body				X:40324684-40325649				3.029149196	-2.936941119	30.05188173	1.28E-20	1.31E-17	37.12662816
chrX	148622612	-	cg10857887	NA	NA	NA	NA	NA	NA	chrX:148622270-148623178	Island	LOC100131434;CXorf40A;CXorf40A	NR_027455;NM_178124;NM_178124	TSS1500;5'UTR;1stExon				X:148429390-148431072				2.2101049	-2.724650921	30.0450614	1.28E-20	1.32E-17	37.12154612
chrX	134477802	-	cg20796646	NA	NA	NA	NA	NA	NA	chrX:134477583-134477999	Island	ZNF75D;ZNF449;ZNF75D	NM_007131;NM_152695;NM_007131	5'UTR;TSS1500;1stExon				X:134305172-134306836				3.229605664	-2.856342847	30.03923793	1.29E-20	1.32E-17	37.11720584
chrX	106959898	+	cg19854896	NA	NA	NA	NA	NA	NA	chrX:106959378-106959914	Island	TSC22D3;TSC22D3;TSC22D3	NM_004089;NM_001015881;NM_198057	Body;TSS200;Body				X:106846035-106846930	X:106959379-106962296	Promoter_Associated	TRUE	2.866522756	-1.985005736	30.03894873	1.29E-20	1.32E-17	37.11699027
chrX	153719192	-	cg06266461	NA	NA	NA	NA	NA	NA	chrX:153718654-153719455	Island	SLC10A3;SLC10A3;SLC10A3	NM_001142391;NM_001142392;NM_019848	TSS200;TSS200;TSS200				X:153371859-153372601	X:153718312-153719523	Promoter_Associated		3.830816591	-3.032203677	30.02596236	1.30E-20	1.33E-17	37.10730797
chrX	133941187	-	cg26483766	NA	NA	NA	NA	NA	NA		OpenSea	FAM122C;FAM122C;FAM122C;FAM122C;FAM122C;FAM122C;FAM122C	NM_001170783;NM_138819;NM_001170784;NM_001170779;NM_001170782;NM_001170781;NM_001170780	TSS200;TSS200;TSS200;TSS200;TSS200;TSS200;Body				X:133768787-133769438	X:133940939-133941380	Promoter_Associated	TRUE	3.381215394	-3.039985956	30.0216538	1.31E-20	1.33E-17	37.10409459
chrX	149861641	+	cg01079126	NA	NA	NA	NA	NA	NA		OpenSea	MTMR1	NM_003828	TSS1500				X:149612254-149613323			TRUE	3.257542074	-3.192916773	30.02003142	1.31E-20	1.33E-17	37.10288446
chrX	17673876	+	cg07629996	NA	NA	NA	NA	NA	NA	chrX:17673385-17674483	Island	NHS;NHS	NM_001136024;NM_198270	Body;Body				X:17583175-17584657				3.095452909	-2.75947732	30.0191114	1.31E-20	1.33E-17	37.1021982
chrX	70288033	+	cg05558522	NA	NA	NA	NA	NA	NA	chrX:70287890-70288359	Island	SNX12	NM_013346	1stExon				X:70204546-70205332	X:70287354-70288941	Promoter_Associated		3.299842328	-3.19098984	30.00990073	1.32E-20	1.33E-17	37.09532639
chrX	54835382	-	cg22660483	NA	NA	NA	NA	NA	NA	chrX:54835220-54835525	Island	MAGED2;MAGED2;MAGED2	NM_177433;NM_201222;NM_014599	5'UTR;TSS200;5'UTR				X:54851468-54852198	X:54834655-54835823	Promoter_Associated		3.199803201	-2.876563219	29.98393834	1.35E-20	1.36E-17	37.07594399
chrX	47479500	-	cg21327581	NA	NA	NA	NA	NA	NA	chrX:47478670-47479515	Island	SYN1;SYN1	NM_133499;NM_006950	TSS1500;TSS1500		DMR		X:47363615-47364544	X:47479061-47479809	Unclassified_Cell_type_specific		4.08544347	-3.133612018	29.91988536	1.42E-20	1.42E-17	37.02804493
chrX	62975065	+	cg00727483	NA	NA	NA	NA	NA	NA	chrX:62974713-62975218	Island	ARHGEF9	NM_015185	TSS200				X:62891038-62891888	X:62974426-62975423	Promoter_Associated	TRUE	3.987365976	-3.507574823	29.87876671	1.46E-20	1.47E-17	36.99723617
chrX	38665168	-	cg15317927	NA	NA	NA	NA	NA	NA	chrX:38662906-38664764	S_Shore	MID1IP1;MID1IP1;MID1IP1	NM_001098790;NM_001098791;NM_021242	3'UTR;3'UTR;3'UTR				X:38547860-38550159	X:38664692-38665646	Promoter_Associated_Cell_type_specific		3.6189207	-2.382255138	29.87185237	1.47E-20	1.47E-17	36.99205088
chrX	129305036	-	cg24340926	NA	NA	NA	NA	NA	NA	chrX:129304946-129306427	Island	RAB33A	NM_004794	TSS1500		DMR		X:129132688-129134098	X:129304714-129305105	Unclassified		4.108822911	-3.3375575	29.86521993	1.48E-20	1.48E-17	36.98707574
chrX	49028299	+	cg12653105	NA	NA	NA	NA	NA	NA	chrX:49028091-49029111	Island	PLP2;PLP2	NM_002668;NM_002668	5'UTR;1stExon	high-CpG:48915127-48915252			X:48914862-48916028	X:49027992-49028568	Promoter_Associated_Cell_type_specific	TRUE	3.038839883	-2.473003573	29.85898235	1.49E-20	1.48E-17	36.98239568
chrX	153060546	+	cg04787237	NA	NA	NA	NA	NA	NA	chrX:153059275-153060557	Island	IDH3G;IDH3G;SSR4	NM_174869;NM_004135;NM_006280	TSS1500;TSS1500;Body				X:152712470-152714037				3.352260544	-2.601025296	29.85473196	1.49E-20	1.48E-17	36.97920598
chrX	100075240	-	cg02265919	NA	NA	NA	NA	NA	NA	chrX:100075232-100075559	Island	CSTF2	NM_001325	TSS200				X:99961835-99962353	X:100074500-100075649	Promoter_Associated	TRUE	3.130570641	-3.22985484	29.84694318	1.50E-20	1.49E-17	36.97335959
chrX	66765289	+	cg03096488	NA	NA	NA	NA	NA	NA	chrX:66766037-66766279	N_Shore	AR	NM_000044	1stExon		DMR					TRUE	2.569440982	-2.387583084	29.83956218	1.51E-20	1.50E-17	36.96781774
chrX	153640475	+	cg12413138	NA	NA	NA	NA	NA	NA	chrX:153639734-153640675	Island	TAZ;TAZ;TAZ;TAZ;DNASE1L1;DNASE1L1;TAZ;DNASE1L1	NM_181311;NM_181312;NM_000116;NM_181313;NM_001009933;NM_001009934;NR_024048;NM_001009932	Body;Body;Body;Body;TSS200;TSS200;Body;TSS200	high-CpG:153293624-153293683			X:153292929-153293809	X:153639427-153640533	Promoter_Associated_Cell_type_specific		3.654960122	-2.55955661	29.82621787	1.52E-20	1.51E-17	36.9577946
chrX	153707710	+	cg06042004	NA	NA	NA	NA	NA	NA	chrX:153706928-153707816	Island	LAGE3	NM_006014	TSS200				X:153359719-153361169	X:153706780-153707966	Promoter_Associated		3.2723371	-2.173977976	29.81342087	1.54E-20	1.52E-17	36.94817788
chrX	129299533	-	cg27519679	NA	NA	NA	NA	NA	NA	chrX:129299432-129300105	Island	AIFM1;AIFM1;AIFM1;AIFM1	NM_004208;NM_145813;NM_145812;NM_001130847	1stExon;1stExon;1stExon;1stExon				X:129126920-129127994	X:129299402-129300388	Promoter_Associated		3.968295248	-3.172980441	29.80004849	1.56E-20	1.53E-17	36.93812389
chrX	119005865	-	cg06921685	NA	NA	NA	NA	NA	NA	chrX:119005251-119006217	Island	NDUFA1;RNF113A;NDUFA1	NM_004541;NM_006978;NM_004541	1stExon;TSS200;5'UTR				X:118889144-118890238	X:119005139-119006336	Promoter_Associated_Cell_type_specific	TRUE	2.767748281	-3.000260666	29.79373834	1.56E-20	1.54E-17	36.93337787
chrX	38186399	-	cg25933726	NA	NA	NA	NA	NA	NA	chrX:38186422-38187010	N_Shore	RPGR;RPGR	NM_000328;NM_001034853	Body;Body					X:38186270-38187432	Promoter_Associated		3.201813597	-2.338484955	29.79147913	1.57E-20	1.54E-17	36.93167839
chrX	150151737	-	cg00963467	NA	NA	NA	NA	NA	NA	chrX:150151106-150152457	Island	HMGB3	NM_005342	TSS200				X:149901834-149904072	X:150151536-150151832	Unclassified		3.775471667	-2.632102989	29.7796108	1.58E-20	1.55E-17	36.92274818
chrX	135067793	-	cg08695223	NA	NA	NA	NA	NA	NA	chrX:135067507-135068309	Island	SLC9A6;SLC9A6	NM_001042537;NM_006359	1stExon;1stExon				X:134895064-134896119	X:135066864-135068438	Promoter_Associated	TRUE	3.492649949	-2.624908606	29.76384587	1.60E-20	1.56E-17	36.91087989
chrX	153640508	+	cg14453693	NA	NA	NA	NA	NA	NA	chrX:153639734-153640675	Island	TAZ;TAZ;TAZ;TAZ;DNASE1L1;DNASE1L1;TAZ;DNASE1L1	NM_181311;NM_181312;NM_000116;NM_181313;NM_001009933;NM_001009934;NR_024048;NM_001009932	Body;Body;Body;Body;TSS200;TSS200;Body;TSS200				X:153292929-153293809	X:153639427-153640533	Promoter_Associated_Cell_type_specific		3.531284983	-3.054784472	29.75365651	1.61E-20	1.57E-17	36.90320534
chrX	153639778	-	cg04712194	NA	NA	NA	NA	NA	NA	chrX:153639734-153640675	Island	TAZ;DNASE1L1;DNASE1L1;TAZ;TAZ;TAZ;TAZ;DNASE1L1	NM_181311;NM_001009934;NM_001009932;NM_181312;NM_181313;NM_000116;NR_024048;NM_001009933	TSS200;5'UTR;5'UTR;TSS200;TSS200;TSS200;TSS200;5'UTR				X:153292929-153293809	X:153639427-153640533	Promoter_Associated_Cell_type_specific		2.523346356	-1.339259323	29.7532226	1.61E-20	1.57E-17	36.90287846
chrX	84258886	-	cg24389217	rs3747422	0.254808	NA	NA	NA	NA		OpenSea	APOOL	NM_198450	TSS200				X:84145410-84145884	X:84258750-84259141	Promoter_Associated_Cell_type_specific	TRUE	3.233424311	-2.878649645	29.750379	1.62E-20	1.57E-17	36.90073612
chrX	117480243	-	cg11080085	NA	NA	NA	NA	NA	NA	chrX:117479565-117480488	Island	WDR44;WDR44	NM_019045;NM_019045	1stExon;5'UTR	high-CpG:117364055-117364520			X:117363780-117364877	X:117479159-117481066	Promoter_Associated		2.467729318	-2.322530257	29.74992452	1.62E-20	1.57E-17	36.9003937
chrX	117957616	-	cg11871549	NA	NA	NA	NA	NA	NA	chrX:117957615-117957937	Island	ZCCHC12	NM_173798	TSS200			TRUE	X:117841621-117842738	X:117957496-117957911	Unclassified_Cell_type_specific	TRUE	2.715644833	-3.03020779	29.71803569	1.66E-20	1.60E-17	36.87635309
chrX	135992020	+	cg18432393	NA	NA	NA	NA	NA	NA	chrX:135991412-135991928	S_Shore							X:135818962-135819758	X:135991143-135992723	Promoter_Associated		3.415090258	-3.261185803	29.71749648	1.66E-20	1.60E-17	36.87594634
chrX	48958509	-	cg01098871	NA	NA	NA	NA	NA	NA	chrX:48957764-48958595	Island	WDR45	NM_007075	TSS1500				X:48844593-48845485	X:48957621-48958729	Promoter_Associated		3.282055326	-2.839325969	29.69775457	1.69E-20	1.62E-17	36.86104852
chrX	46404986	-	cg18717600	NA	NA	NA	NA	NA	NA	chrX:46404634-46405165	Island	ZNF674;LOC401588;ZNF674	NM_001146291;NR_015378;NM_001039891	TSS200;Body;TSS200				X:46289535-46290146	X:46404458-46405206	Promoter_Associated		4.520423394	-3.430421586	29.68605672	1.70E-20	1.63E-17	36.85221581
chrX	64754950	-	cg04675170	NA	NA	NA	NA	NA	NA	chrX:64754316-64754805	S_Shore	LAS1L;LAS1L;LAS1L	NM_001170649;NM_031206;NM_001170650	TSS1500;TSS1500;TSS1500					X:64754309-64755158	Promoter_Associated		2.760216464	-2.598384782	29.68534374	1.70E-20	1.63E-17	36.85167733
chrX	49087385	-	cg16726201	NA	NA	NA	NA	NA	NA	chrX:49087209-49087520	Island	CACNA1F	NM_005183	Body				X:48974164-48974448	X:49086868-49087781	Unclassified_Cell_type_specific	TRUE	3.429437221	-2.808943577	29.66535377	1.73E-20	1.66E-17	36.83657414
chrX	49125404	-	cg15224006	NA	NA	NA	NA	NA	NA	chrX:49125645-49127200	N_Shore	PPP1R3F	NM_033215	TSS1500					X:49125345-49126853	Promoter_Associated		2.660853177	-2.020167111	29.65466882	1.75E-20	1.67E-17	36.82849663
chrX	49023064	+	cg14029629	NA	NA	NA	NA	NA	NA	chrX:49022407-49023072	Island	MAGIX;MAGIX;MAGIX;MAGIX	NM_001099682;NM_001099680;NM_024859;NM_001099681	3'UTR;3'UTR;3'UTR;3'UTR			TRUE	X:48909396-48910097	X:49022595-49023649	Promoter_Associated_Cell_type_specific	TRUE	3.683609322	-3.177685389	29.64701586	1.76E-20	1.67E-17	36.82270923
chrX	84499351	-	cg08108619	NA	NA	NA	NA	NA	NA	chrX:84498772-84499884	Island	ZNF711	NM_021998	5'UTR				X:84385429-84386685	X:84499264-84499445	Unclassified_Cell_type_specific		3.292272753	-2.718496167	29.63765619	1.77E-20	1.68E-17	36.81562892
chrX	135579980	+	cg19949137	NA	NA	NA	NA	NA	NA	chrX:135579001-135580099	Island	HTATSF1;HTATSF1	NM_001163280;NM_014500	Body;1stExon				X:135406459-135407765	X:135578666-135580196	Promoter_Associated_Cell_type_specific	TRUE	3.532156939	-2.928651605	29.63548978	1.77E-20	1.68E-17	36.81398974
chrX	48367193	-	cg08785133	NA	NA	NA	NA	NA	NA	chrX:48367165-48367742	Island	PORCN;PORCN;PORCN;PORCN;PORCN	NM_203476;NM_203473;NM_022825;NM_203474;NM_203475	TSS200;TSS200;TSS200;TSS1500;TSS1500				X:48251768-48252712	X:48366736-48367607	Promoter_Associated		3.754880514	-3.006925114	29.61408176	1.80E-20	1.71E-17	36.7977846
chrX	53123428	-	cg26518560	NA	NA	NA	NA	NA	NA	chrX:53123311-53123777	Island				high-CpG:53139936-53140327			X:53139680-53140498	X:53122799-53123932	Promoter_Associated		3.484627128	-3.768291996	29.60937628	1.81E-20	1.71E-17	36.79422097
chrX	103810926	-	cg11253356	NA	NA	NA	NA	NA	NA	chrX:103811550-103812043	N_Shore	IL1RAPL2	NM_017416	TSS200				X:103696232-103698055				2.522912288	-1.857424432	29.59865842	1.82E-20	1.72E-17	36.78610162
chrX	46696297	-	cg04586456	NA	NA	NA	NA	NA	NA	chrX:46696141-46697075	Island	RP2	NM_006915	TSS200				X:46581030-46582019	X:46695962-46697271	Promoter_Associated		3.851549112	-2.943283484	29.56651857	1.87E-20	1.76E-17	36.76173444
chrX	101187257	+	cg01472026	NA	NA	NA	NA	NA	NA	chrX:101186525-101187258	Island	ZMAT1	NM_001011657	TSS1500					X:101186029-101187426	Promoter_Associated_Cell_type_specific	TRUE	2.951507175	-1.745681174	29.56459408	1.87E-20	1.76E-17	36.76027444
chrX	69353171	-	cg08275242	rs144226041	0.038578	NA	NA	NA	NA	chrX:69353104-69353904	Island	IGBP1	NM_001551	TSS200				X:69269841-69270836	X:69352908-69354212	Promoter_Associated	TRUE	3.645930473	-2.384808527	29.53801653	1.91E-20	1.80E-17	36.74010079
chrX	136114207	-	cg01228667	NA	NA	NA	NA	NA	NA	chrX:136113583-136114232	Island	GPR101	NM_054021	TSS1500		CDMR		X:135940995-135942513				3.25092138	-3.368998135	29.5261511	1.93E-20	1.81E-17	36.73108787
chrX	122993976	-	cg17033281	NA	NA	NA	NA	NA	NA	chrX:122993547-122994335	Island	XIAP	NM_001167	TSS200				X:122821229-122822016	X:122993086-122994722	Promoter_Associated		3.735973645	-3.704092762	29.51764204	1.95E-20	1.82E-17	36.72462197
chrX	153707517	+	cg25410279	NA	NA	NA	NA	NA	NA	chrX:153706928-153707816	Island	LAGE3;LAGE3	NM_006014;NM_006014	1stExon;5'UTR				X:153359719-153361169	X:153706780-153707966	Promoter_Associated		3.103348477	-2.958810784	29.51673419	1.95E-20	1.82E-17	36.72393199
chrX	147582071	+	cg01462040	rs193074475	0.022905	NA	NA	NA	NA	chrX:147581861-147582072	Island	AFF2;AFF2;AFF2;AFF2;AFF2	NM_002025;NM_001169125;NM_001169123;NM_001169124;NM_001169122	TSS200;TSS200;TSS200;TSS200;TSS200		DMR		X:147389254-147391091	X:147581823-147583667	Unclassified_Cell_type_specific	TRUE	3.270355157	-2.957708577	29.49730297	1.98E-20	1.84E-17	36.70915828
chrX	71934213	+	cg09966745	NA	NA	NA	NA	NA	NA	chrX:71933681-71934265	Island	PHKA1;PHKA1	NM_002637;NM_001122670	TSS200;TSS200				X:71850213-71850977	X:71934172-71934471	Unclassified	TRUE	2.661461443	-2.294818305	29.48765187	1.99E-20	1.85E-17	36.70181647
chrX	53461433	+	cg02116333	NA	NA	NA	NA	NA	NA	chrX:53461178-53461463	Island	HSD17B10;HSD17B10	NM_001037811;NM_004493	TSS200;TSS200				X:53477827-53478188	X:53461138-53461763	Promoter_Associated		3.29182914	-2.856831107	29.47834833	2.01E-20	1.86E-17	36.69473654
chrX	48755675	-	cg06971254	NA	NA	NA	NA	NA	NA	chrX:48754500-48755329	S_Shore	PQBP1;TIMM17B;PQBP1;PQBP1;PQBP1;PQBP1;TIMM17B;PQBP1;PQBP1;PQBP1;PQBP1;PQBP1	NM_001032384;NM_001167947;NM_001167989;NM_001167992;NM_005710;NM_005710;NM_005834;NM_001167990;NM_001032383;NM_001032381;NM_144495;NM_001032382	5'UTR;TSS1500;5'UTR;TSS200;5'UTR;1stExon;TSS1500;5'UTR;5'UTR;5'UTR;5'UTR;5'UTR				X:48639396-48640765	X:48754293-48755711	Promoter_Associated		3.280763741	-2.532708008	29.47815496	2.01E-20	1.86E-17	36.69458936
chrX	119385611	-	cg22569627	NA	NA	NA	NA	NA	NA	chrX:119385464-119385835	Island	ZBTB33	NM_006777	5'UTR				X:119268450-119269754	X:119384186-119385841	Promoter_Associated		3.515901238	-2.908767363	29.47534002	2.01E-20	1.86E-17	36.69244671
chrX	129244631	+	cg04010032	NA	NA	NA	NA	NA	NA	chrX:129243674-129245575	Island	ELF4;ELF4;ELF4	NM_001421;NM_001127197;NM_001127197	TSS200;1stExon;5'UTR	high-CpG:129072103-129072607			X:129071315-129073222	X:129244010-129245763	Promoter_Associated		3.176440994	-1.905063783	29.45346785	2.05E-20	1.89E-17	36.67579055
chrX	138287578	-	cg08349204	NA	NA	NA	NA	NA	NA	chrX:138285888-138287622	Island	FGF13;FGF13;FGF13	NM_001139500;NM_001139498;NM_001139501	TSS1500;TSS1500;TSS1500		DMR		X:138114705-138115288			TRUE	2.722263072	-2.512450212	29.43847568	2.07E-20	1.91E-17	36.66436578
chrX	53111187	-	cg06055266	NA	NA	NA	NA	NA	NA	chrX:53111281-53112016	N_Shore	TSPYL2	NM_022117	TSS1500	high-CpG:53127829-53128333			X:53127895-53128983	X:53110760-53112518	Promoter_Associated		3.862523932	-3.244348996	29.42772164	2.09E-20	1.92E-17	36.6561667
chrX	47479436	-	cg06783548	NA	NA	NA	NA	NA	NA	chrX:47478670-47479515	Island	SYN1;SYN1	NM_006950;NM_133499	TSS200;TSS200		DMR		X:47363615-47364544	X:47479061-47479809	Unclassified_Cell_type_specific		4.132593807	-3.312069709	29.42425766	2.10E-20	1.92E-17	36.653525
chrX	71238495	+	cg25457696	NA	NA	NA	NA	NA	NA	chrX:71238328-71238675	Island	NHSL2	NM_001013627	Body			TRUE	X:71154962-71155503	X:71238211-71238834	Unclassified		2.499318765	-2.483706797	29.42139359	2.10E-20	1.92E-17	36.65134055
chrX	49047879	+	cg22646149	NA	NA	NA	NA	NA	NA	chrX:49047835-49048405	Island	SYP	NM_003179	3'UTR				X:48934735-48935340	X:49047289-49048192	Promoter_Associated		3.455993812	-2.698795041	29.41319484	2.11E-20	1.93E-17	36.64508596
chrX	103401380	-	cg12125741	NA	NA	NA	NA	NA	NA	chrX:103401400-103401778	N_Shore	MCART6	NM_001012755	5'UTR				X:103287908-103288434	X:103401246-103402156	Promoter_Associated	TRUE	3.261081766	-2.513614802	29.39749172	2.14E-20	1.95E-17	36.63310115
chrX	49056661	-	cg19005062	NA	NA	NA	NA	NA	NA	chrX:49056348-49056887	Island	SYP	NM_003179	TSS200	high-CpG:48943582-48943671			X:48943293-48943824	X:49056264-49057300	Promoter_Associated		2.995109174	-2.467263789	29.39642683	2.14E-20	1.95E-17	36.63228816
chrX	46433015	-	cg05302212	NA	NA	NA	NA	NA	NA	chrX:46433054-46434902	N_Shore	CHST7	NM_019886	TSS200					X:46431504-46433356	Unclassified	TRUE	2.699598302	-2.908236296	29.38651028	2.16E-20	1.96E-17	36.62471579
chrX	119005913	+	cg14541939	NA	NA	NA	NA	NA	NA	chrX:119005251-119006217	Island	NDUFA1;RNF113A	NM_004541;NM_006978	1stExon;TSS200				X:118889144-118890238	X:119005139-119006336	Promoter_Associated_Cell_type_specific	TRUE	3.05712265	-2.715244881	29.37594193	2.18E-20	1.97E-17	36.61664259
chrX	19362100	-	cg21139772	rs5955751	0.008827	NA	NA	NA	NA	chrX:19361726-19362479	Island	PDHA1;PDHA1	NM_000284;NM_000284	5'UTR;1stExon	high-CpG:19271941-19272028			X:19271625-19272462	X:19361287-19362667	Promoter_Associated		2.369875896	-2.512756912	29.36958925	2.19E-20	1.98E-17	36.61178821
chrX	153775841	-	cg08560117	NA	NA	NA	NA	NA	NA	chrX:153774893-153776136	Island	IKBKG;IKBKG;IKBKG;G6PD;IKBKG;G6PD;IKBKG;IKBKG	NM_001145255;NM_001145255;NM_001099857;NM_001042351;NM_001099857;NM_000402;NM_003639;NM_001099856	1stExon;5'UTR;5'UTR;TSS200;1stExon;TSS1500;TSS1500;Body	high-CpG:153429028-153429077			X:153428021-153429369	X:153774668-153776602	Promoter_Associated		3.828198514	-2.971909883	29.35738393	2.21E-20	1.99E-17	36.60245831
chrX	154444619	-	cg20344426	NA	NA	NA	NA	NA	NA		OpenSea	VBP1	NM_003372	TSS200				X:154097664-154098543	X:154444143-154445660	Promoter_Associated		3.53508494	-3.193715058	29.35729554	2.21E-20	1.99E-17	36.60239072
chrX	119764206	+	cg07210774	NA	NA	NA	NA	NA	NA	chrX:119763737-119764230	Island	C1GALT1C1;C1GALT1C1	NM_152692;NM_001011551	TSS1500;TSS1500				X:119647766-119648258	X:119763366-119764558	Promoter_Associated		3.938248709	-3.1058575	29.35426103	2.22E-20	1.99E-17	36.60007043
chrX	48596117	-	cg12713960	NA	NA	NA	NA	NA	NA	chrX:48595526-48595997	S_Shore					DMR		X:48480513-48481105	X:48595453-48596318	Promoter_Associated		3.455505596	-3.089090973	29.34728421	2.23E-20	2.00E-17	36.59473472
chrX	105855296	+	cg03057808	NA	NA	NA	NA	NA	NA	chrX:105855028-105855297	Island	CXorf57;CXorf57	NM_018015;NM_018015	1stExon;5'UTR				X:105741696-105742260	X:105854773-105855719	Unclassified_Cell_type_specific		2.658312854	-2.828929357	29.32849199	2.26E-20	2.02E-17	36.58035588
chrX	129086975	-	cg01817069	NA	NA	NA	NA	NA	NA	chrX:129086636-129087488	Island							X:128914343-128915122	X:129086499-129087423	Unclassified	TRUE	3.147671414	-2.552758129	29.32714613	2.27E-20	2.02E-17	36.57932571
chrX	153284959	-	cg18998000	NA	NA	NA	NA	NA	NA	chrX:153284685-153285655	Island	IRAK1;IRAK1;IRAK1	NM_001025243;NM_001569;NM_001025242	Body;Body;Body				X:152937930-152939013	X:153284526-153285979	Promoter_Associated		4.795419226	-3.235826523	29.32601975	2.27E-20	2.02E-17	36.57846349
chrX	149533026	+	cg06149454	NA	NA	NA	NA	NA	NA	chrX:149529540-149534090	Island					DMR		X:149281427-149284862	X:149532667-149533139	Unclassified_Cell_type_specific		3.617774978	-3.252467065	29.31795457	2.28E-20	2.03E-17	36.57228874
chrX	101771142	+	cg00765885	NA	NA	NA	NA	NA	NA	chrX:101771337-101771673	N_Shore	TMSB15A	NM_021992	5'UTR		RDMR			X:101770970-101771295	Unclassified_Cell_type_specific		2.011178537	-1.582206033	29.30931568	2.30E-20	2.04E-17	36.56567268
chrX	49047791	-	cg00581583	NA	NA	NA	NA	NA	NA	chrX:49047835-49048405	N_Shore	SYP	NM_003179	3'UTR				X:48934735-48935340	X:49047289-49048192	Promoter_Associated		3.108728467	-2.700031576	29.30411147	2.31E-20	2.04E-17	36.56168602
chrX	107069680	-	cg10286673	NA	NA	NA	NA	NA	NA	chrX:107069308-107070201	Island	MID2;MID2	NM_052817;NM_012216	Body;Body			TRUE	X:106955614-106956857	X:107068691-107070658	Unclassified_Cell_type_specific		2.726979775	-2.206835415	29.29305388	2.33E-20	2.06E-17	36.5532128
chrX	129473637	+	cg01108554	NA	NA	NA	NA	NA	NA	chrX:129473463-129473945	Island	SLC25A14;SLC25A14	NM_003951;NM_022810	TSS1500;TSS1500				X:129301145-129301887	X:129473352-129474426	Promoter_Associated_Cell_type_specific	TRUE	3.440420976	-2.861517355	29.28720809	2.34E-20	2.06E-17	36.54873186
chrX	40440170	-	cg10347293	NA	NA	NA	NA	NA	NA	chrX:40439739-40440705	Island	ATP6AP2	NM_005765	TSS200	high-CpG:40325113-40325219			X:40324684-40325649	X:40439714-40440364	Promoter_Associated_Cell_type_specific		3.827387143	-3.369467067	29.28555249	2.34E-20	2.06E-17	36.54746262
chrX	150346292	-	cg08782677	NA	NA	NA	NA	NA	NA	chrX:150345615-150346577	Island	GPR50	NM_004224	Body		DMR		X:150095950-150097367				3.490152597	-2.224367752	29.2752119	2.36E-20	2.08E-17	36.53953341
chrX	20285908	+	cg19696622	rs142365821	0.013261	NA	NA	NA	NA	chrX:20284127-20286811	Island	RPS6KA3	NM_004586	TSS1500				X:20195731-20195890				3.018270882	-2.671413412	29.26409019	2.38E-20	2.09E-17	36.53100178
chrX	153285158	+	cg01353347	NA	NA	NA	NA	NA	NA	chrX:153284685-153285655	Island	IRAK1;IRAK1;IRAK1	NM_001569;NM_001025243;NM_001025242	1stExon;1stExon;1stExon	high-CpG:152938207-152938647			X:152937930-152939013	X:153284526-153285979	Promoter_Associated		3.622588828	-3.091659491	29.23430229	2.44E-20	2.14E-17	36.50813341
chrX	150343712	-	cg25712015	NA	NA	NA	NA	NA	NA	chrX:150343147-150344269	Island	GPR50	NM_004224	TSS1500				X:150094354-150095068				3.238701718	-1.923083989	29.22876497	2.45E-20	2.14E-17	36.50387955
chrX	48693665	-	cg07374632	NA	NA	NA	NA	NA	NA	chrX:48693328-48694090	Island	PCSK1N	NM_013271	Body				X:48578273-48579034	X:48693151-48694271	Unclassified_Cell_type_specific		3.045658388	-2.045753486	29.2216334	2.47E-20	2.15E-17	36.49839965
chrX	70328127	-	cg26814883	NA	NA	NA	NA	NA	NA		OpenSea	CXorf65;IL2RG;CXorf65	NM_001025265;NM_000206;NR_033212	TSS1500;Body;TSS1500					X:70327955-70328139	Promoter_Associated_Cell_type_specific		3.296854052	-2.828610473	29.21538319	2.48E-20	2.16E-17	36.49359577
chrX	100805516	-	cg25576048	NA	NA	NA	NA	NA	NA	chrX:100807793-100808048	N_Shelf	ARMCX1;ARMCX1	NM_016608;NM_016608	1stExon;5'UTR	low-CpG:100692071-100692244	CDMR		X:100692091-100692747			TRUE	3.700831619	-2.779840551	29.21099943	2.49E-20	2.16E-17	36.49022576
chrX	48931578	-	cg19587616	rs35035067	0.342105	NA	NA	NA	NA	chrX:48931423-48931954	Island	PRAF2	NM_007213	1stExon				X:48818393-48818898	X:48930919-48932220	Promoter_Associated		4.295339364	-3.208104392	29.20332899	2.50E-20	2.17E-17	36.48432778
chrX	135333705	+	cg13818628	NA	NA	NA	NA	NA	NA	chrX:135332893-135333726	Island	MAP7D3	NM_024597	TSS200				X:135160560-135161372	X:135332590-135334313	Promoter_Associated	TRUE	3.745899244	-3.256595818	29.18058916	2.55E-20	2.21E-17	36.46683257
chrY	7428198	-	cg04964672	NA	NA	NA	NA	NA	NA	chrY:7428179-7428424	Island							Y:7488180-7488424				-2.092095843	3.012864354	-29.16732686	2.58E-20	2.23E-17	36.4566221
chrX	25031208	+	cg02651788	NA	NA	NA	NA	NA	NA	chrX:25030461-25032053	Island	ARX	NM_139058	Body	high-CpG:24941121-24941226			X:24940768-24941974				3.237701678	-3.230734475	29.15792594	2.60E-20	2.24E-17	36.44938136
chrX	48379927	+	cg13771629	NA	NA	NA	NA	NA	NA	chrX:48379897-48380637	Island	EBP	NM_006579	TSS1500				X:48264842-48265682	X:48379599-48380680	Promoter_Associated		3.067044234	-2.75924072	29.1415571	2.63E-20	2.27E-17	36.43676769
chrX	46434696	+	cg06540859	NA	NA	NA	NA	NA	NA	chrX:46433054-46434902	Island	CHST7	NM_019886	1stExon				X:46317999-46319801	X:46433413-46434885	Unclassified		3.285840927	-2.379276164	29.11863903	2.68E-20	2.30E-17	36.41909413
chrX	19362342	-	cg11727174	NA	NA	NA	NA	NA	NA	chrX:19361726-19362479	Island	PDHA1	NM_000284	Body				X:19271625-19272462	X:19361287-19362667	Promoter_Associated		2.971679535	-2.298003608	29.11525756	2.69E-20	2.31E-17	36.41648518
chrX	48937814	+	cg06475150	NA	NA	NA	NA	NA	NA	chrX:48937435-48937976	Island	WDR45;WDR45	NM_001029896;NM_007075	TSS1500;5'UTR				X:48824401-48824920	X:48937345-48937990	Promoter_Associated		3.243176884	-3.059013491	29.10402197	2.71E-20	2.32E-17	36.40781401
chrX	70752964	+	cg12054566	NA	NA	NA	NA	NA	NA	chrX:70752638-70752965	Island	OGT;OGT;OGT;BCYRN1;OGT	NM_181672;NM_181673;NM_181672;NR_001568;NM_181673	1stExon;1stExon;5'UTR;Body;5'UTR	high-CpG:70669645-70669699			X:70669413-70670093	X:70752535-70752971	Promoter_Associated	TRUE	2.455593489	-2.122915399	29.09176424	2.74E-20	2.34E-17	36.39834981
chrX	147582939	-	cg03424637	NA	NA	NA	NA	NA	NA	chrX:147582276-147583283	Island	AFF2;AFF2;AFF2;AFF2;AFF2	NM_001169125;NM_001169124;NM_001169122;NM_002025;NM_001169123	Body;Body;Body;Body;Body		DMR		X:147389254-147391091	X:147581823-147583667	Unclassified_Cell_type_specific		3.239495504	-2.683247943	29.08210092	2.76E-20	2.35E-17	36.39088566
chr7	64300061	-	cg04462931	rs61742552	0.228571	NA	NA	NA	NA		OpenSea							7:63937105-63937876				2.710652311	0.664922389	29.04202276	2.85E-20	2.43E-17	36.35989931
chrX	21857624	+	cg19992190	NA	NA	NA	NA	NA	NA	chrX:21857591-21858204	Island	MBTPS2	NM_015884	TSS200				X:21767495-21768125	X:21857333-21858082	Promoter_Associated	TRUE	4.162366266	-2.262852911	29.01110527	2.92E-20	2.48E-17	36.3359634
chrX	134233109	+	cg05034175	NA	NA	NA	NA	NA	NA	chrX:134232431-134233126	Island	NCRNA00087	NR_024493	TSS1500				X:134059719-134060920	X:134232521-134233356	Promoter_Associated_Cell_type_specific		3.539119919	-2.540975867	29.00697709	2.93E-20	2.49E-17	36.33276529
chrX	62570863	-	cg01314643	NA	NA	NA	NA	NA	NA	chrX:62570952-62571426	N_Shore	SPIN4;SPIN4	NM_001012968;NM_001012968	5'UTR;1stExon				X:62487588-62488122	X:62570379-62571582	Promoter_Associated		3.232611772	-3.146256977	28.99302347	2.96E-20	2.51E-17	36.32195171
chrX	47479101	-	cg22265142	NA	NA	NA	NA	NA	NA	chrX:47478670-47479515	Island	SYN1;SYN1	NM_006950;NM_133499	1stExon;1stExon	high-CpG:47364039-47364336			X:47363615-47364544	X:47479061-47479809	Unclassified_Cell_type_specific		2.776760558	-1.879378903	28.98215811	2.99E-20	2.53E-17	36.31352747
chrX	100877938	+	cg12177454	NA	NA	NA	NA	NA	NA		OpenSea	ARMCX3;ARMCX3;ARMCX3	NM_016607;NM_177947;NM_177948	TSS200;TSS200;TSS1500					X:100877924-100878328	Promoter_Associated_Cell_type_specific		3.346355608	-2.822027759	28.98089486	2.99E-20	2.53E-17	36.31254781
chrY	9304971	-	cg13861458	NA	NA	NA	NA	NA	NA	chrY:9304474-9305072	Island	TSPY1;TSPY4	NM_003308;NM_001164471	1stExon;Body				Y:9912245-9915413				-3.296566497	1.13362141	-28.96320228	3.04E-20	2.56E-17	36.29882214
chrX	154299289	+	cg08446187	NA	NA	NA	NA	NA	NA	chrX:154299062-154299795	Island	MTCP1;MTCP1NB;BRCC3;MTCP1;BRCC3;MTCP1NB	NM_001018025;NM_001018024;NM_001018055;NM_001018025;NM_024332;NM_001018024	1stExon;5'UTR;TSS1500;5'UTR;TSS1500;1stExon	high-CpG:153952447-153952836			X:153952465-153953606	X:154298720-154300585	Promoter_Associated		3.453054196	-2.819096259	28.92294292	3.14E-20	2.64E-17	36.26755512
chrX	152735584	+	cg03046946	NA	NA	NA	NA	NA	NA	chrX:152735784-152736193	N_Shore	HAUS7	NM_017518	Body					X:152735349-152736967	Promoter_Associated		3.051410244	-3.32657705	28.88850088	3.23E-20	2.70E-17	36.24076815
chrX	68049805	-	cg04907664	NA	NA	NA	NA	NA	NA	chrX:68048659-68050252	Island	EFNB1	NM_004429	Body				X:67965288-67967183				3.429883993	-2.393251399	28.88815826	3.23E-20	2.70E-17	36.2405015
chrX	100353462	-	cg21988739	NA	NA	NA	NA	NA	NA	chrX:100353009-100353276	S_Shore	CENPI	NM_006733	TSS1500					X:100352456-100353480	Promoter_Associated		3.192482303	-2.734377448	28.88802397	3.23E-20	2.70E-17	36.24039699
chrX	134478884	-	cg05908188	NA	NA	NA	NA	NA	NA	chrX:134478644-134479057	Island	ZNF75D;ZNF449	NM_007131;NM_152695	TSS1500;5'UTR				X:134305172-134306836				3.212859265	-2.954571097	28.88405467	3.24E-20	2.70E-17	36.23730759
chrX	153979507	+	cg25897349	NA	NA	NA	NA	NA	NA	chrX:153978838-153979650	Island	GAB3;GAB3	NM_001081573;NM_080612	TSS200;TSS200	high-CpG:153632355-153633010			X:153631939-153632911	X:153978764-153979675	Promoter_Associated_Cell_type_specific		3.109662963	-2.506280582	28.88385979	3.24E-20	2.70E-17	36.2371559
chrX	68048814	-	cg22151131	NA	NA	NA	NA	NA	NA	chrX:68048659-68050252	Island	EFNB1	NM_004429	TSS200	high-CpG:67965517-67965636			X:67965288-67967183				3.460370596	-2.712112947	28.84097463	3.35E-20	2.79E-17	36.20374747
chrX	135850058	-	cg20025403	NA	NA	NA	NA	NA	NA	chrX:135849030-135850178	Island	ARHGEF6	NM_004840	Body		DMR		X:135676746-135677835	X:135848915-135850399	Unclassified_Cell_type_specific	TRUE	3.287379416	-2.943864335	28.83974147	3.36E-20	2.79E-17	36.20278601
chrX	12993164	+	cg21389621	NA	NA	NA	NA	NA	NA	chrX:12993107-12994599	Island	TMSB4X;TMSL3	NM_021109;NM_183049	TSS200;TSS200				X:12902996-12903882	X:12992502-12993449	Promoter_Associated	TRUE	2.999324635	-2.332334376	28.82256901	3.40E-20	2.82E-17	36.1893924
chrX	153991009	+	cg23712855	NA	NA	NA	NA	NA	NA	chrX:153990840-153991831	Island	DKC1;DKC1	NM_001363;NM_001142463	TSS200;TSS200				X:153643943-153645113	X:153990229-153991934	Promoter_Associated		3.834933334	-2.769360323	28.80569465	3.45E-20	2.86E-17	36.17622278
chrX	47518504	+	cg06158088	NA	NA	NA	NA	NA	NA	chrX:47518015-47518850	Island	LOC100133957;LOC100133957;UXT;UXT;UXT	NR_028119;NR_027444;NM_004182;NM_153477;NM_153477	Body;Body;5'UTR;1stExon;5'UTR	high-CpG:47403431-47403533			X:47402910-47403794	X:47517859-47519027	Promoter_Associated	TRUE	2.854941361	-2.437550386	28.78719507	3.50E-20	2.90E-17	36.16177503
chrX	149532196	+	cg14959801	NA	NA	NA	NA	NA	NA	chrX:149529540-149534090	Island					DMR		X:149281427-149284862	X:149532009-149532577	Unclassified_Cell_type_specific	TRUE	3.203960926	-2.923825761	28.78074394	3.52E-20	2.91E-17	36.15673446
chrX	48397845	+	cg23991947	NA	NA	NA	NA	NA	NA	chrX:48397759-48398529	Island	TBC1D25	NM_002536	TSS1500	high-CpG:48282764-48283111			X:48282721-48283434	X:48397581-48398829	Promoter_Associated		3.07013722	-2.472955176	28.7480519	3.62E-20	2.98E-17	36.13117157
chrX	70288358	+	cg03768687	NA	NA	NA	NA	NA	NA	chrX:70287890-70288359	Island	SNX12	NM_013346	TSS200				X:70204546-70205332	X:70287354-70288941	Promoter_Associated		2.94858288	-3.230932699	28.73992012	3.64E-20	2.99E-17	36.12480814
chrX	74144705	-	cg24971873	NA	NA	NA	NA	NA	NA	chrX:74143852-74145176	Island	KIAA2022	NM_001008537	5'UTR		DMR		X:74060599-74061979	X:74143764-74145288	Unclassified	TRUE	3.559577085	-3.03037032	28.73586485	3.65E-20	3.00E-17	36.12163401
chrX	55187392	+	cg23898859	rs5913791	0.029821	NA	NA	NA	NA	chrX:55187321-55188007	Island	FAM104B;FAM104B;FAM104B;FAM104B;FAM104B;FAM104B;FAM104B;FAM104B;FAM104B	NM_001166699;NR_030722;NM_001166703;NM_001166702;NM_001166701;NM_001166703;NM_001166704;NM_001166700;NM_138362	Body;Body;5'UTR;Body;Body;1stExon;Body;Body;Body				X:55203967-55204813	X:55187043-55188050	Promoter_Associated		3.072396327	-3.168972642	28.7303206	3.67E-20	3.01E-17	36.11729362
chrX	103356930	-	cg12454975	NA	NA	NA	NA	NA	NA	chrX:103357143-103357565	N_Shore	MCART6;ZCCHC18;ZCCHC18	NM_001012755;NM_001143978;NR_026694	5'UTR;TSS200;TSS200					X:103356591-103358772	Unclassified	TRUE	3.0636766	-2.51938161	28.70988966	3.73E-20	3.05E-17	36.10129108
chrX	64255552	+	cg02805922	NA	NA	NA	NA	NA	NA	chrX:64254408-64255291	S_Shore							X:64171164-64172289	X:64253932-64255699	Promoter_Associated		3.298403365	-2.687223043	28.7048269	3.75E-20	3.06E-17	36.09732373
chrX	109564207	-	cg21294096	NA	NA	NA	NA	NA	NA	chrX:109560703-109561534	S_Shelf	AMMECR1	NM_001171689	5'UTR								-3.277664085	3.121894688	-28.69138901	3.79E-20	3.09E-17	36.08678967
chrX	19003035	+	cg09909750	rs16980956	0.007168	NA	NA	NA	NA	chrX:19002003-19003244	Island	PHKA2	NM_000292	TSS1500	high-CpG:18912347-18913029			X:18911925-18913165	X:19001823-19003388	Promoter_Associated		3.138050008	-2.876012489	28.68107751	3.82E-20	3.11E-17	36.07870275
chrX	49012819	+	cg19441529	NA	NA	NA	NA	NA	NA	chrX:49012655-49012977	Island							X:48899199-48900113	X:49012125-49013022	Promoter_Associated		4.256622986	-3.22386847	28.66484463	3.87E-20	3.14E-17	36.06596547
chrX	18693165	-	cg13009425	NA	NA	NA	NA	NA	NA	chrX:18693152-18693599	Island							X:18603074-18603714	X:18692491-18695052	Promoter_Associated		3.020104479	-2.167173842	28.65208843	3.91E-20	3.17E-17	36.05595066
chrX	134049328	-	cg05965444	NA	NA	NA	NA	NA	NA	chrX:134048706-134049272	S_Shore	MOSPD1	NM_019556	TSS200				X:133876373-133877019	X:134048621-134049729	Promoter_Associated		3.23325467	-2.838344326	28.64533102	3.93E-20	3.18E-17	36.05064348
chrX	153657222	-	cg18742441	NA	NA	NA	NA	NA	NA	chrX:153656733-153657363	Island	ATP6AP1	NM_001183	Body				X:153309936-153310637	X:153656668-153657524	Promoter_Associated		4.187061768	-3.133546125	28.63883476	3.96E-20	3.20E-17	36.04554012
chrX	47863501	+	cg10645578	NA	NA	NA	NA	NA	NA	chrX:47863379-47863596	Island	ZNF182;ZNF182;SPACA5	NM_006962;NM_001007088;NM_205856	TSS200;TSS200;TSS1500				X:47748137-47748828	X:47863207-47863743	Promoter_Associated		3.333151291	-2.76589191	28.63234175	3.98E-20	3.21E-17	36.04043805
chrX	48755762	+	cg04769268	NA	NA	NA	NA	NA	NA	chrX:48754500-48755329	S_Shore	PQBP1;TIMM17B;PQBP1;PQBP1;PQBP1;PQBP1;TIMM17B;PQBP1;PQBP1;PQBP1;PQBP1;PQBP1	NM_001032384;NM_001167947;NM_001167989;NM_001167992;NM_005710;NM_005710;NM_005834;NM_001167990;NM_001032383;NM_001032381;NM_144495;NM_001032382	5'UTR;TSS1500;5'UTR;TSS200;5'UTR;1stExon;TSS1500;5'UTR;5'UTR;5'UTR;5'UTR;5'UTR				X:48639396-48640765				3.028747384	-2.025777251	28.59580811	4.10E-20	3.30E-17	36.01170705
chrX	108976163	-	cg11072201	NA	NA	NA	NA	NA	NA	chrX:108976162-108976894	Island	ACSL4;ACSL4	NM_022977;NM_004458	5'UTR;5'UTR				X:108862410-108863583	X:108975662-108977009	Promoter_Associated		3.133265375	-2.440823526	28.58540468	4.13E-20	3.32E-17	36.0035182
chrX	149861526	+	cg07799491	NA	NA	NA	NA	NA	NA		OpenSea	MTMR1	NM_003828	TSS1500							TRUE	3.344813459	-3.149727185	28.58519962	4.13E-20	3.32E-17	36.00335675
chrX	57618059	-	cg20818151	NA	NA	NA	NA	NA	NA	chrX:57618402-57619328	N_Shore	ZXDB	NM_007157	TSS1500					X:57617797-57618329	Unclassified_Cell_type_specific		2.949539469	-2.228594763	28.55474046	4.24E-20	3.39E-17	35.97936248
chrX	130930098	-	cg05130312	NA	NA	NA	NA	NA	NA	chrX:130929933-130930183	Island	LOC286467	NR_026975	Body				X:130757425-130757864				-2.793414085	2.065037295	-28.51678625	4.37E-20	3.50E-17	35.94942482
chrX	128977816	+	cg06908232	NA	NA	NA	NA	NA	NA	chrX:128977325-128977998	Island	ZDHHC9;ZDHHC9;ZDHHC9	NM_001008222;NM_016032;NM_016032	TSS1500;1stExon;5'UTR	high-CpG:128805162-128805619			X:128804759-128805889	X:128977383-128978783	Promoter_Associated		2.952660001	-2.438191193	28.51062469	4.39E-20	3.51E-17	35.94456057
chrX	134049257	+	cg25206026	NA	NA	NA	NA	NA	NA	chrX:134048706-134049272	Island	MOSPD1;MOSPD1	NM_019556;NM_019556	5'UTR;1stExon				X:133876373-133877019	X:134048621-134049729	Promoter_Associated		2.993689291	-1.598131943	28.50710904	4.41E-20	3.51E-17	35.94178463
chrX	107019244	-	cg03422380	NA	NA	NA	NA	NA	NA	chrX:107018606-107019611	Island	TSC22D3	NM_198057	TSS1500				X:106905047-106906480	X:107018859-107021211	Unclassified		3.279242371	-3.264439763	28.50185191	4.43E-20	3.52E-17	35.93763292
chrX	135578828	+	cg21491240	NA	NA	NA	NA	NA	NA	chrX:135579001-135580099	N_Shore	HTATSF1;HTATSF1	NM_014500;NM_001163280	TSS1500;TSS1500				X:135406459-135407765	X:135578666-135580196	Promoter_Associated_Cell_type_specific	TRUE	2.901376199	-2.756792118	28.48778343	4.48E-20	3.56E-17	35.92651853
chrX	100353450	-	cg22404117	NA	NA	NA	NA	NA	NA	chrX:100353009-100353276	S_Shore	CENPI	NM_006733	TSS1500					X:100352456-100353480	Promoter_Associated		3.536067675	-3.008508023	28.47260475	4.53E-20	3.59E-17	35.91452032
chrX	107019195	+	cg09724624	NA	NA	NA	NA	NA	NA	chrX:107018606-107019611	Island	TSC22D3	NM_198057	TSS200				X:106905047-106906480	X:107018859-107021211	Unclassified		2.905952904	-2.674414839	28.46351819	4.57E-20	3.61E-17	35.90733439
chrX	48755493	-	cg11857742	NA	NA	NA	NA	NA	NA	chrX:48754500-48755329	S_Shore	PQBP1;PQBP1;TIMM17B;PQBP1;TIMM17B;PQBP1;PQBP1;PQBP1;PQBP1;PQBP1;PQBP1	NM_001167992;NM_001167989;NM_005834;NM_001167990;NM_001167947;NM_001032383;NM_001032381;NM_001032384;NM_001032382;NM_005710;NM_144495	TSS1500;5'UTR;TSS200;5'UTR;TSS200;5'UTR;5'UTR;TSS200;5'UTR;TSS200;5'UTR				X:48639396-48640765	X:48754293-48755711	Promoter_Associated		3.161969247	-2.601646562	28.45441651	4.60E-20	3.64E-17	35.90013399
chrX	119443387	-	cg08348649	NA	NA	NA	NA	NA	NA	chrX:119444859-119445272	N_Shore	FAM70A;FAM70A;FAM70A	NM_017938;NM_001104544;NM_001104545	Body;Body;Body		DMR		X:119327021-119327723	X:119442772-119444048	Unclassified		3.06928265	-2.399385518	28.44836245	4.62E-20	3.65E-17	35.89534318
chrX	129536087	-	cg26655138	NA	NA	NA	NA	NA	NA	chrX:129535837-129536173	Island	RBMX2	NM_016024	Body				X:129363519-129364010	X:129535208-129536294	Promoter_Associated		3.777416204	-3.563574687	28.43118794	4.69E-20	3.69E-17	35.8817463
chrX	154033598	-	cg25813820	NA	NA	NA	NA	NA	NA	chrX:154033366-154033935	Island	MPP1;MPP1;MPP1;MPP1;MPP1	NM_001166462;NM_001166462;NM_001166460;NM_001166461;NM_002436	1stExon;5'UTR;1stExon;1stExon;1stExon				X:153686561-153687286	X:154033406-154034202	Unclassified_Cell_type_specific		3.7595417	-3.198443955	28.42765533	4.70E-20	3.70E-17	35.87894846
chrX	130036828	+	cg05740522	NA	NA	NA	NA	NA	NA	chrX:130036747-130037158	Island	ENOX2;ENOX2	NM_006375;NM_182314	5'UTR;5'UTR				X:129864429-129865131	X:130036533-130037996	Promoter_Associated		3.023714784	-2.427176881	28.4156997	4.75E-20	3.73E-17	35.86947674
chrX	77395373	+	cg24585803	NA	NA	NA	NA	NA	NA	chrX:77394831-77395292	S_Shore	TAF9B	NM_015975	TSS200				X:77281379-77282159	X:77394876-77395390	Promoter_Associated_Cell_type_specific		3.45228559	-2.806938431	28.41305159	4.76E-20	3.73E-17	35.86737822
chrX	135333698	+	cg13243544	NA	NA	NA	NA	NA	NA	chrX:135332893-135333726	Island	MAP7D3	NM_024597	TSS200				X:135160560-135161372	X:135332590-135334313	Promoter_Associated	TRUE	3.594925846	-3.06477715	28.41058371	4.77E-20	3.73E-17	35.86542232
chrX	106361500	-	cg22975864	NA	NA	NA	NA	NA	NA	chrX:106361519-106361900	N_Shore	RBM41;RBM41	NM_001171080;NM_018301	Body;Body				X:106248156-106248627	X:106361456-106361724	Promoter_Associated_Cell_type_specific		3.018074268	-3.273558152	28.40720144	4.78E-20	3.74E-17	35.86274144
chrX	64196343	-	cg07508090	NA	NA	NA	NA	NA	NA		OpenSea	ZC4H2	NM_018684	TSS200	low-CpG:64112993-64113155			X:64113068-64113192	X:64196012-64196614	Promoter_Associated_Cell_type_specific	TRUE	3.075199911	-2.94507353	28.39697804	4.82E-20	3.76E-17	35.85463597
chrX	138287039	-	cg25228188	NA	NA	NA	NA	NA	NA	chrX:138285888-138287622	Island	FGF13;FGF13;FGF13	NM_001139501;NM_001139500;NM_001139498	5'UTR;5'UTR;5'UTR				X:138114705-138115288			TRUE	3.784452081	-3.071650359	28.38090451	4.89E-20	3.80E-17	35.84188588
chrX	70288604	-	cg15454483	NA	NA	NA	NA	NA	NA	chrX:70287890-70288359	S_Shore	SNX12	NM_013346	TSS1500				X:70204546-70205332	X:70287354-70288941	Promoter_Associated		2.901303163	-3.755589998	28.36860634	4.94E-20	3.84E-17	35.83212522
chrX	134166287	-	cg20453549	NA	NA	NA	NA	NA	NA	chrX:134166067-134166985	Island	FAM127A	NM_001078171	TSS200		DMR		X:133993685-133994651	X:134165921-134166843	Promoter_Associated	TRUE	2.982543234	-2.768850547	28.36090564	4.97E-20	3.86E-17	35.82601107
chrX	24483478	+	cg00114625	NA	NA	NA	NA	NA	NA	chrX:24483016-24483947	Island	PDK3;PDK3;PDK3;PDK3	NM_001142386;NM_001142386;NM_005391;NM_005391	5'UTR;1stExon;5'UTR;1stExon				X:24392942-24393868	X:24482615-24484015	Promoter_Associated_Cell_type_specific		4.680373521	-3.340644846	28.3476921	5.03E-20	3.89E-17	35.81551567
chrX	37430707	-	cg19679687	NA	NA	NA	NA	NA	NA	chrX:37430706-37431784	Island	LANCL3;LANCL3	NM_198511;NM_001170331	TSS200;TSS200				X:37315490-37316849				2.472171051	-1.942086923	28.34174754	5.05E-20	3.90E-17	35.81079222
chrX	24712459	-	cg04681171	NA	NA	NA	NA	NA	NA	chrX:24711630-24712284	S_Shore	POLA1	NM_016937	Body				X:24621552-24622381	X:24711381-24712598	Promoter_Associated_Cell_type_specific		3.112971702	-2.637926185	28.33835528	5.06E-20	3.91E-17	35.8080963
chrX	133306010	-	cg13828067	NA	NA	NA	NA	NA	NA	chrX:133305678-133306936	Island							X:133133345-133134878	X:133305641-133307088	Unclassified_Cell_type_specific		2.881706863	-2.239245214	28.30885333	5.19E-20	4.00E-17	35.78463548
chrX	152988881	+	cg18244029	rs144161972	0.021097	NA	NA	NA	NA	chrX:152988874-152991719	Island	BCAP31;BCAP31;ABCD1;BCAP31;BCAP31	NR_024450;NM_001139441;NM_000033;NM_005745;NM_001139457	Body;5'UTR;TSS1500;5'UTR;Body								2.693319675	-2.507196143	28.29497306	5.25E-20	4.04E-17	35.77358828
chrX	134478126	+	cg10174816	NA	NA	NA	NA	NA	NA	chrX:134478644-134479057	N_Shore	ZNF449;ZNF75D	NM_152695;NM_007131	TSS1500;TSS200				X:134305172-134306836	X:134477854-134478299	Promoter_Associated		2.881798442	-2.422972298	28.27474316	5.34E-20	4.10E-17	35.75747687
chrX	148713353	+	cg16501779	NA	NA	NA	NA	NA	NA	chrX:148712839-148713679	Island	TMEM185A;TMEM185A	NM_032508;NM_032508	5'UTR;1stExon	high-CpG:148521091-148521308			X:148520659-148521552			TRUE	3.857605473	-3.405745447	28.2679696	5.37E-20	4.12E-17	35.75207949
chrX	153714660	-	cg00011891	NA	NA	NA	NA	NA	NA	chrX:153714288-153715375	Island	UBL4A	NM_014235	Body				X:153367483-153368534	X:153714274-153715541	Promoter_Associated		3.62364937	-3.034359719	28.2535964	5.43E-20	4.15E-17	35.74062184
chrX	118603118	+	cg21635596	NA	NA	NA	NA	NA	NA	chrX:118602158-118603318	Island	LOC100303728;SLC25A5	NR_028443;NM_001152	TSS200;Body				X:118486139-118487346	X:118601735-118603641	Promoter_Associated		2.684671094	-1.402070518	28.25312066	5.43E-20	4.15E-17	35.74024249
chrX	47863588	+	cg12074916	NA	NA	NA	NA	NA	NA	chrX:47863379-47863596	Island	SPACA5;ZNF182;ZNF182	NM_205856;NM_006962;NM_001007088	TSS200;TSS1500;TSS1500				X:47748137-47748828	X:47863207-47863743	Promoter_Associated		3.100416448	-2.659574891	28.25114005	5.44E-20	4.15E-17	35.73866312
chrX	38421503	+	cg14071112	NA	NA	NA	NA	NA	NA	chrX:38420557-38421478	S_Shore	TSPAN7	NM_004615	Body				X:38306153-38306747	X:38421242-38421625	Unclassified_Cell_type_specific		2.79261937	-2.01545562	28.22954762	5.54E-20	4.22E-17	35.72143707
chrX	57022102	+	cg03828160	NA	NA	NA	NA	NA	NA	chrX:57021591-57022044	S_Shore	SPIN3;SPIN3	NM_001010862;NR_027139	TSS200;TSS200					X:57021684-57022299	Promoter_Associated	TRUE	3.880938759	-2.667894521	28.22507883	5.56E-20	4.23E-17	35.71787016
chrX	118370356	-	cg07876586	NA	NA	NA	NA	NA	NA	chrX:118369862-118370973	Island	PGRMC1	NM_006667	1stExon				X:118253744-118255323	X:118369631-118371487	Promoter_Associated		2.842113794	-2.738833853	28.22420893	5.57E-20	4.23E-17	35.71717575
chrX	70503962	+	cg16145139	NA	NA	NA	NA	NA	NA	chrX:70503261-70503963	Island	NONO;NONO;BCYRN1;NONO;NONO	NM_001145408;NM_001145410;NR_001568;NM_007363;NM_001145409	5'UTR;5'UTR;Body;5'UTR;5'UTR				X:70419906-70420784	X:70502639-70504014	Promoter_Associated	TRUE	3.299759432	-3.037108298	28.21422417	5.61E-20	4.25E-17	35.70920361
chrX	47092288	+	cg25316166	NA	NA	NA	NA	NA	NA	chrX:47092559-47093306	N_Shore	USP11	NM_004651	TSS200					X:47092192-47093465	Promoter_Associated		3.42476579	-2.788476707	28.21390884	5.61E-20	4.25E-17	35.70895179
chrX	147583279	+	cg17238522	rs181320944	0.027727	NA	NA	NA	NA	chrX:147582276-147583283	Island	AFF2;AFF2;AFF2;AFF2;AFF2	NM_001169125;NM_001169124;NM_001169122;NM_002025;NM_001169123	Body;Body;Body;Body;Body		CDMR		X:147389254-147391091	X:147581823-147583667	Unclassified_Cell_type_specific		3.202920198	-2.059405033	28.21162066	5.62E-20	4.25E-17	35.70712437
chrX	138287654	-	cg25078813	NA	NA	NA	NA	NA	NA	chrX:138285888-138287622	S_Shore	FGF13;FGF13;FGF13	NM_001139500;NM_001139498;NM_001139501	TSS1500;TSS1500;TSS1500							TRUE	3.059101923	-2.536444959	28.19345994	5.71E-20	4.31E-17	35.69261495
chrX	147583273	-	cg01398912	NA	NA	NA	NA	NA	NA	chrX:147582276-147583283	Island	AFF2;AFF2;AFF2;AFF2;AFF2	NM_001169125;NM_001169124;NM_001169122;NM_002025;NM_001169123	Body;Body;Body;Body;Body		CDMR		X:147389254-147391091	X:147581823-147583667	Unclassified_Cell_type_specific		3.417909158	-2.760030315	28.19167267	5.72E-20	4.31E-17	35.69118648
chrX	148586978	+	cg17920241	NA	NA	NA	NA	NA	NA	chrX:148586552-148586984	Island	IDS;IDS;IDS	NM_006123;NM_000202;NM_001166550	TSS200;TSS200;TSS200								3.680807904	-3.296362127	28.18538415	5.75E-20	4.32E-17	35.68615958
chrX	51139066	+	cg03440272	NA	NA	NA	NA	NA	NA	chrX:51138953-51139255	Island						TRUE	X:51155528-51156168	X:51138425-51139637	Unclassified_Cell_type_specific		4.156180323	-3.431907034	28.18194568	5.77E-20	4.33E-17	35.68341043
chrX	100663591	+	cg20919227	NA	NA	NA	NA	NA	NA	chrX:100662827-100663592	Island	GLA;HNRNPH2;HNRNPH2	NM_000169;NM_001032393;NM_019597	TSS1500;5'UTR;5'UTR				X:100549707-100550248	X:100662790-100663736	Promoter_Associated		4.051472639	-3.765412471	28.16978223	5.82E-20	4.37E-17	35.67368249
chrX	152988658	+	cg02579620	NA	NA	NA	NA	NA	NA	chrX:152988874-152991719	N_Shore	BCAP31;BCAP31;BCAP31;BCAP31	NR_024450;NM_005745;NM_001139441;NM_001139457	Body;Body;Body;Body								2.513540156	-2.642573513	28.16750631	5.83E-20	4.37E-17	35.67186178
chrX	46696474	+	cg00790086	NA	NA	NA	NA	NA	NA	chrX:46696141-46697075	Island	RP2;RP2	NM_006915;NM_006915	1stExon;5'UTR	high-CpG:46581319-46581456			X:46581030-46582019	X:46695962-46697271	Promoter_Associated		3.204254311	-2.950983536	28.15830654	5.88E-20	4.39E-17	35.66450043
chrX	153193523	-	cg13282942	NA	NA	NA	NA	NA	NA	chrX:153193513-153194074	Island							X:152846633-152847268				2.525747405	-2.265168857	28.15162705	5.91E-20	4.41E-17	35.65915408
chrX	54466747	-	cg17914143	NA	NA	NA	NA	NA	NA		OpenSea	TSR2	NM_058163	TSS200				X:54483422-54483966	X:54466419-54467027	Promoter_Associated		3.068876587	-2.827777846	28.13838054	5.98E-20	4.45E-17	35.64854732
chrX	54947373	+	cg06942445	NA	NA	NA	NA	NA	NA		OpenSea	TRO;TRO;TRO	NM_016157;NM_177556;NM_001039705	5'UTR;5'UTR;5'UTR								2.984359877	-3.216761181	28.13404358	6.00E-20	4.46E-17	35.64507345
chrX	51240021	+	cg09070095	NA	NA	NA	NA	NA	NA	chrX:51238706-51240104	Island	NUDT11	NM_018159	TSS1500		DMR		X:51255398-51256844	X:51239755-51240073	Unclassified_Cell_type_specific		2.982233577	-2.577820985	28.09379974	6.20E-20	4.61E-17	35.61281067
chrX	150152212	-	cg22876425	NA	NA	NA	NA	NA	NA	chrX:150151106-150152457	Island	HMGB3	NM_005342	5'UTR				X:149901834-149904072				3.497429035	-2.271975187	28.08586967	6.25E-20	4.63E-17	35.60644734
chrX	150565466	-	cg20445038	NA	NA	NA	NA	NA	NA	chrX:150565211-150565865	Island	VMA21	NM_001017980	TSS200				X:150315829-150316693	X:150564711-150566029	Promoter_Associated		3.637880966	-2.867986021	28.04833308	6.44E-20	4.77E-17	35.5763004
chrX	100603765	+	cg05899999	NA	NA	NA	NA	NA	NA	chrX:100603622-100603950	Island	TIMM8A;TIMM8A;TIMM8A	NM_001145951;NM_004085;NM_004085	TSS200;1stExon;5'UTR				X:100490077-100490606	X:100602908-100604594	Promoter_Associated	TRUE	3.345567723	-2.988061329	28.0472632	6.45E-20	4.77E-17	35.5754405
chrX	53461455	+	cg00128197	NA	NA	NA	NA	NA	NA	chrX:53461178-53461463	Island	HSD17B10;HSD17B10	NM_001037811;NM_004493	TSS200;TSS200				X:53477827-53478188	X:53461138-53461763	Promoter_Associated		3.152212648	-3.301705418	28.03023621	6.54E-20	4.83E-17	35.56175052
chrX	135579466	-	cg09923855	NA	NA	NA	NA	NA	NA	chrX:135579001-135580099	Island	HTATSF1;HTATSF1;HTATSF1	NM_001163280;NM_014500;NM_001163280	1stExon;TSS1500;5'UTR	high-CpG:135407036-135407424			X:135406459-135407765	X:135578666-135580196	Promoter_Associated_Cell_type_specific		3.604179578	-2.985434964	28.02393917	6.58E-20	4.84E-17	35.55668531
chrX	118707913	-	cg06273903	NA	NA	NA	NA	NA	NA	chrX:118708293-118709240	N_Shore	UBE2A;UBE2A	NM_181762;NM_003336	TSS1500;TSS1500					X:118707580-118709556	Promoter_Associated		2.991097477	-3.224825082	28.02192441	6.59E-20	4.84E-17	35.55506442
chrX	23801244	+	cg17831869	NA	NA	NA	NA	NA	NA	chrX:23801055-23801724	Island	SAT1;SAT1	NR_027783;NM_002970	TSS200;TSS200				X:23710958-23711645	X:23800826-23801642	Promoter_Associated_Cell_type_specific	TRUE	2.939302087	-2.655932853	28.0163532	6.62E-20	4.86E-17	35.55058167
chrX	47479190	-	cg03765359	NA	NA	NA	NA	NA	NA	chrX:47478670-47479515	Island	SYN1;SYN1;SYN1;SYN1	NM_133499;NM_006950;NM_006950;NM_133499	5'UTR;1stExon;5'UTR;1stExon	high-CpG:47364039-47364336			X:47363615-47364544	X:47479061-47479809	Unclassified_Cell_type_specific		2.852838453	-2.310147417	28.0118628	6.64E-20	4.87E-17	35.54696787
chrX	99664525	+	cg13510054	NA	NA	NA	NA	NA	NA	chrX:99661653-99665358	Island	PCDH19;PCDH19;PCDH19;PCDH19	NM_001105243;NM_020766;NM_001105243;NM_020766	1stExon;1stExon;5'UTR;5'UTR		DMR		X:99548310-99552234			TRUE	2.466785029	-1.925669232	28.00499683	6.68E-20	4.89E-17	35.54144103
chrX	100645906	+	cg04025582	NA	NA	NA	NA	NA	NA	chrX:100645780-100646107	Island	RPL36A	NM_021029	TSS200				X:100532437-100533049	X:100645391-100646487	Promoter_Associated	TRUE	3.186454822	-2.876747806	28.00114627	6.70E-20	4.90E-17	35.53834085
chrX	73072619	+	cg11717280	NA	NA	NA	NA	NA	NA		OpenSea	XIST	NR_001564	TSS200					X:73072417-73072793	Unclassified_Cell_type_specific		-3.203765699	2.845499665	-27.98578454	6.79E-20	4.95E-17	35.52596808
chrX	123094001	+	cg08130682	NA	NA	NA	NA	NA	NA	chrX:123093923-123094582	Island	STAG2	NM_001042749	TSS1500				X:122921015-122922104	X:123093927-123094521	Promoter_Associated		3.386381519	-3.523836194	27.97462164	6.85E-20	4.99E-17	35.51697256
chrX	46306533	+	cg14260918	NA	NA	NA	NA	NA	NA	chrX:46306249-46306838	Island	ZNF673;ZNF673;ZNF673;ZNF673	NM_017776;NM_001129900;NM_001129899;NM_001129898	TSS200;TSS200;TSS200;TSS200				X:46191200-46192025	X:46305774-46307039	Promoter_Associated_Cell_type_specific		3.97591889	-3.235632772	27.96010746	6.94E-20	5.05E-17	35.50527061
chrX	106449802	-	cg26555756	NA	NA	NA	NA	NA	NA	chrX:106449029-106449740	S_Shore	CXorf41;NUP62CL;CXorf41	NM_001169154;NM_017681;NM_173494	TSS200;TSS200;TSS200				X:106335686-106336601	X:106449138-106449985	Unclassified	TRUE	2.824012933	-2.651857178	27.95266586	6.98E-20	5.07E-17	35.49926831
chrY	16733930	+	cg07795413	NA	NA	NA	NA	NA	NA		OpenSea	NLGN4Y;NLGN4Y;NLGN4Y;NLGN4Y;NLGN4Y	NM_001164238;NR_028318;NM_014893;NM_001164238;NR_028319	5'UTR;Body;5'UTR;1stExon;Body								-2.976964081	1.329248616	-27.94680003	7.02E-20	5.09E-17	35.4945358
chrX	134156306	-	cg05907136	rs190970621	0.019289	NA	NA	NA	NA	chrX:134155996-134156602	Island	FAM127C	NM_001078173	1stExon		DMR		X:133983539-133984257			TRUE	3.88334627	-3.707971207	27.93920026	7.06E-20	5.11E-17	35.48840275
chrX	83757168	+	cg09553014	NA	NA	NA	NA	NA	NA		OpenSea	HDX	NM_144657	5'UTR		DMR		X:83643674-83644133				2.848838732	-2.579078088	27.93427573	7.09E-20	5.12E-17	35.48442766
chrX	100075531	-	cg02934281	rs73559565	0.02649	NA	NA	NA	NA	chrX:100075232-100075559	Island	CSTF2	NM_001325	Body				X:99961835-99962353	X:100074500-100075649	Promoter_Associated	TRUE	2.856224834	-2.906958641	27.92720704	7.13E-20	5.15E-17	35.47872048
chrX	70474783	-	cg03992069	NA	NA	NA	NA	NA	NA	chrX:70473812-70474287	S_Shore	ZMYM3;ZMYM3;BCYRN1;ZMYM3;ZMYM3;ZMYM3	NM_201599;NM_001171162;NR_001568;NM_001171163;NM_005096;NM_001171162	TSS1500;1stExon;Body;TSS1500;TSS1500;5'UTR					X:70473747-70474840	Promoter_Associated		3.567234058	-3.062215796	27.92427337	7.15E-20	5.15E-17	35.47635141
chrX	55478329	+	cg04029630	NA	NA	NA	NA	NA	NA		OpenSea	MAGEH1	NM_014061	TSS1500		DMR			X:55478256-55478965	Promoter_Associated		3.616105921	-2.801411829	27.92009277	7.17E-20	5.16E-17	35.47297492
chrX	47518849	+	cg19206010	NA	NA	NA	NA	NA	NA	chrX:47518015-47518850	Island	LOC100133957;UXT;LOC100133957;UXT	NR_028119;NM_004182;NR_027444;NM_153477	Body;TSS1500;Body;TSS1500				X:47402910-47403794	X:47517859-47519027	Promoter_Associated		2.525323166	-2.191522275	27.91338899	7.21E-20	5.18E-17	35.46755942
chrX	46404957	-	cg09965404	NA	NA	NA	NA	NA	NA	chrX:46404634-46405165	Island	ZNF674;LOC401588;ZNF674	NM_001146291;NR_015378;NM_001039891	TSS200;Body;TSS200	high-CpG:46289895-46289906			X:46289535-46290146	X:46404458-46405206	Promoter_Associated		4.100773666	-3.672294401	27.90992807	7.24E-20	5.19E-17	35.46476304
chrX	47420508	+	cg10455133	NA	NA	NA	NA	NA	NA	chrX:47420402-47421099	Island	ARAF	NM_001654	TSS200				X:47305292-47306011	X:47419968-47421096	Promoter_Associated		3.070510155	-3.430043822	27.90507987	7.26E-20	5.20E-17	35.46084513
chrX	54556446	-	cg07946630	NA	NA	NA	NA	NA	NA	chrX:54556428-54556959	Island	GNL3L	NM_019067	TSS200				X:54573090-54573835	X:54555877-54557517	NonGene_Associated		3.403971743	-2.288576954	27.89943585	7.30E-20	5.22E-17	35.45628317
chrX	67906758	-	cg05803942	NA	NA	NA	NA	NA	NA	chrX:67906111-67906475	S_Shore	STARD8;STARD8	NM_014725;NM_001142503	5'UTR;Body		DMR			X:67906521-67906768	Unclassified		2.60515858	-2.618127583	27.89596305	7.32E-20	5.23E-17	35.45347567
chrX	68724275	-	cg15788661	NA	NA	NA	NA	NA	NA	chrX:68723731-68726051	Island	FAM155B	NM_015686	TSS1500		DMR		X:68640125-68642699	X:68724266-68724538	Unclassified_Cell_type_specific	TRUE	3.289885809	-2.854939326	27.8942142	7.33E-20	5.23E-17	35.45206172
chrX	55478539	-	cg01172484	NA	NA	NA	NA	NA	NA		OpenSea	MAGEH1;MAGEH1	NM_014061;NM_014061	1stExon;5'UTR		DMR		X:55495183-55496184	X:55478256-55478965	Promoter_Associated	TRUE	2.94271019	-3.235411861	27.88896131	7.36E-20	5.24E-17	35.44781414
chrX	64887739	+	cg16204757	NA	NA	NA	NA	NA	NA	chrX:64887549-64887837	Island	MSN	NM_002444	Body				X:64804123-64804562	X:64887022-64888186	Promoter_Associated_Cell_type_specific	TRUE	3.049903299	-2.499496184	27.86809558	7.49E-20	5.33E-17	35.4309332
chrX	69353710	-	cg14871604	NA	NA	NA	NA	NA	NA	chrX:69353104-69353904	Island	IGBP1	NM_001551	5'UTR				X:69269841-69270836	X:69352908-69354212	Promoter_Associated	TRUE	3.888603218	-3.256242577	27.8519612	7.60E-20	5.39E-17	35.41787067
chrX	49056605	+	cg10818284	NA	NA	NA	NA	NA	NA	chrX:49056348-49056887	Island	SYP	NM_003179	Body				X:48943293-48943824	X:49056264-49057300	Promoter_Associated		4.325073576	-2.485097725	27.85138818	7.60E-20	5.39E-17	35.41740659
chrX	130926603	+	cg26359388	NA	NA	NA	NA	NA	NA	chrX:130929933-130930183	N_Shelf	LOC286467	NR_026975	Body					X:130926277-130927642	Gene_Associated		-4.084667804	3.187701531	-27.84174043	7.66E-20	5.42E-17	35.4095916
chrX	128789194	+	cg05688478	NA	NA	NA	NA	NA	NA	chrX:128788003-128789195	Island	APLN	NM_017413	TSS1500								3.069341821	-1.994568112	27.83462553	7.71E-20	5.44E-17	35.40382643
chrX	118987202	+	cg23554546	NA	NA	NA	NA	NA	NA	chrX:118986684-118987252	Island	UPF3B;UPF3B	NM_080632;NM_023010	TSS1500;TSS1500				X:118870542-118871280	X:118986766-118987398	Promoter_Associated		3.923658155	-2.507922987	27.82492721	7.77E-20	5.48E-17	35.39596533
chrX	118533119	-	cg19658849	NA	NA	NA	NA	NA	NA	chrX:118533163-118533787	N_Shore	SLC25A43	NM_145305	TSS200					X:118532037-118534007	Promoter_Associated		3.576429995	-3.596718466	27.76357851	8.18E-20	5.76E-17	35.34616965
chrX	20284665	+	cg03946442	NA	NA	NA	NA	NA	NA	chrX:20284127-20286811	Island	RPS6KA3	NM_004586	Body				X:20193309-20195646	X:20284626-20284687	Promoter_Associated		3.435714892	-2.980702857	27.75861015	8.22E-20	5.78E-17	35.34213171
chrX	67653925	+	cg01003197	rs5964671	0.006339	NA	NA	NA	NA	chrX:67652946-67653907	S_Shore	OPHN1	NM_002547	TSS1500							TRUE	3.833824222	-2.513924719	27.75680933	8.23E-20	5.78E-17	35.34066792
chrX	48937877	-	cg06438901	NA	NA	NA	NA	NA	NA	chrX:48937435-48937976	Island	WDR45;WDR45	NM_001029896;NM_007075	TSS1500;5'UTR				X:48824401-48824920	X:48937345-48937990	Promoter_Associated		3.362067143	-2.777640724	27.75323327	8.25E-20	5.78E-17	35.33776086
chrX	123095766	-	cg16243644	NA	NA	NA	NA	NA	NA	chrX:123093923-123094582	S_Shore	STAG2;STAG2;STAG2;STAG2	NM_006603;NM_001042749;NM_001042751;NM_001042750	5'UTR;5'UTR;5'UTR;5'UTR				X:122923279-122923805				3.086295846	-2.059502268	27.75233368	8.26E-20	5.78E-17	35.3370295
chrX	118826802	-	cg15845873	NA	NA	NA	NA	NA	NA	chrX:118826452-118827731	Island	SEPT6;SEPT6;SEPT6;SEPT6	NM_015129;NM_145802;NM_145800;NM_145799	Body;Body;Body;Body				X:118710331-118712254	X:118825912-118827912	Promoter_Associated	TRUE	2.945302537	-2.895845105	27.7350257	8.38E-20	5.86E-17	35.32295322
chrX	134186388	-	cg02161824	NA	NA	NA	NA	NA	NA	chrX:134185563-134186337	S_Shore	FAM127B;FAM127B	NM_001078172;NM_001134321	TSS200;TSS200				X:134013283-134014096	X:134185997-134186694	Promoter_Associated		3.385644668	-3.307529867	27.72780777	8.43E-20	5.89E-17	35.31708019
chrX	48694012	-	cg13130271	NA	NA	NA	NA	NA	NA	chrX:48693328-48694090	Island	PCSK1N	NM_013271	TSS200	high-CpG:48578894-48579001	DMR		X:48578273-48579034	X:48693151-48694271	Unclassified_Cell_type_specific	TRUE	3.583511556	-2.410286125	27.72090909	8.48E-20	5.91E-17	35.31146538
chrX	48380420	+	cg08496601	rs73485725	0.013847	NA	NA	NA	NA	chrX:48379897-48380637	Island	EBP	NM_006579	5'UTR				X:48264842-48265682	X:48379599-48380680	Promoter_Associated		3.958733276	-3.077292319	27.70948731	8.57E-20	5.96E-17	35.30216592
chrX	129116990	-	cg03692134	NA	NA	NA	NA	NA	NA	chrX:129113845-129118029	Island	BCORL1	NM_021946	5'UTR				X:128941100-128946452				2.427686429	-2.071791489	27.67491351	8.82E-20	6.13E-17	35.27399114
chrX	129255079	+	cg17040469	NA	NA	NA	NA	NA	NA	chrX:129254555-129255097	Island							X:129082067-129082778	X:129254459-129255319	Unclassified		2.391360859	-1.797039922	27.67139896	8.85E-20	6.14E-17	35.27112494
chrX	128913786	-	cg10649042	rs10521755	0.004215	NA	NA	NA	NA		OpenSea	SASH3	NM_018990	TSS200					X:128913689-128914109	Promoter_Associated		3.604218428	-3.655355546	27.66899517	8.86E-20	6.14E-17	35.26916437
chrX	129304952	+	cg13125542	NA	NA	NA	NA	NA	NA	chrX:129304946-129306427	Island	RAB33A	NM_004794	TSS1500		DMR			X:129304714-129305105	Unclassified		3.508496298	-2.779701025	27.65253661	8.99E-20	6.22E-17	35.25573554
chrX	46404528	+	cg01166930	NA	NA	NA	NA	NA	NA	chrX:46404634-46405165	N_Shore	ZNF674;LOC401588;ZNF674	NM_001146291;NR_015378;NM_001039891	5'UTR;TSS1500;5'UTR					X:46404458-46405206	Promoter_Associated		3.374199069	-2.926273899	27.6490333	9.01E-20	6.23E-17	35.25287601
chrX	49056693	-	cg12521790	NA	NA	NA	NA	NA	NA	chrX:49056348-49056887	Island	SYP	NM_003179	TSS200	high-CpG:48943582-48943671			X:48943293-48943824	X:49056264-49057300	Promoter_Associated		3.278614933	-2.691928947	27.62973074	9.16E-20	6.32E-17	35.23711356
chrX	69509727	+	cg13622893	NA	NA	NA	NA	NA	NA	chrX:69509644-69509962	Island	PDZD11;PDZD11;KIF4A	NM_016484;NM_016484;NM_012310	1stExon;5'UTR;TSS200	high-CpG:69426439-69426542			X:69426337-69427243	X:69509218-69510232	Promoter_Associated		3.031101578	-3.356631373	27.6166081	9.27E-20	6.38E-17	35.22639083
chrX	154033934	-	cg10072574	NA	NA	NA	NA	NA	NA	chrX:154033366-154033935	Island	MPP1;MPP1;MPP1;MPP1	NM_001166460;NM_001166462;NM_002436;NM_001166461	TSS200;TSS200;TSS200;TSS200	high-CpG:153686844-153687238			X:153686561-153687286	X:154033406-154034202	Unclassified_Cell_type_specific		2.83993341	-3.171724041	27.60553415	9.35E-20	6.43E-17	35.21733784
chrX	69509542	-	cg11498602	NA	NA	NA	NA	NA	NA	chrX:69509644-69509962	N_Shore	KIF4A;PDZD11	NM_012310;NM_016484	TSS1500;5'UTR					X:69509218-69510232	Promoter_Associated		2.914751381	-2.761135201	27.58777071	9.49E-20	6.52E-17	35.20280798
chrX	12809173	-	cg26190455	NA	NA	NA	NA	NA	NA	chrX:12809597-12810332	N_Shore	PRPS2;PRPS2	NM_002765;NM_001039091	TSS1500;TSS1500				X:12719077-12720253	X:12808920-12810321	Promoter_Associated		3.92657491	-3.385054904	27.58644334	9.51E-20	6.52E-17	35.20172183
chrX	135578793	-	cg04369555	NA	NA	NA	NA	NA	NA	chrX:135579001-135580099	N_Shore	HTATSF1;HTATSF1	NM_014500;NM_001163280	TSS1500;TSS1500				X:135406459-135407765	X:135578666-135580196	Promoter_Associated_Cell_type_specific	TRUE	2.703685518	-2.726518267	27.56488831	9.68E-20	6.63E-17	35.18407611
chrX	129116224	+	cg00623388	NA	NA	NA	NA	NA	NA	chrX:129113845-129118029	Island	BCORL1	NM_021946	TSS1500				X:128941100-128946452				2.874982875	-2.388763988	27.542518	9.87E-20	6.75E-17	35.16574723
chrX	106871770	-	cg07930217	NA	NA	NA	NA	NA	NA	chrX:106871621-106871827	Island	PRPS1;PRPS1	NM_002764;NM_002764	1stExon;5'UTR				X:106758165-106759051	X:106871267-106872417	Promoter_Associated	TRUE	3.555454368	-3.32028229	27.53019729	9.97E-20	6.81E-17	35.15564552
chrX	48755145	+	cg14332086	NA	NA	NA	NA	NA	NA	chrX:48754500-48755329	Island	PQBP1;PQBP1;TIMM17B;PQBP1;PQBP1;PQBP1;TIMM17B;PQBP1;PQBP1;PQBP1;PQBP1	NM_001167992;NM_001032383;NM_005834;NM_001032384;NM_144495;NM_001032382;NM_001167947;NM_001167990;NM_005710;NM_001032381;NM_001167989	TSS1500;TSS200;5'UTR;TSS1500;TSS200;TSS200;5'UTR;TSS200;TSS1500;TSS200;TSS200	high-CpG:48639967-48640380			X:48639396-48640765	X:48754293-48755711	Promoter_Associated		2.98750351	-2.899917821	27.52610878	1.00E-19	6.82E-17	35.15229228
chrX	119603333	-	cg26801383	NA	NA	NA	NA	NA	NA		OpenSea	LAMP2;LAMP2;LAMP2	NM_002294;NM_001122606;NM_013995	TSS200;TSS200;TSS200					X:119602570-119603417	Promoter_Associated_Cell_type_specific	TRUE	3.266445174	-2.509386894	27.50640238	1.02E-19	6.92E-17	35.13612235
chrX	118708830	+	cg00428314	NA	NA	NA	NA	NA	NA	chrX:118708293-118709240	Island	UBE2A;UBE2A	NM_181762;NM_003336	Body;Body	high-CpG:118592504-118592881			X:118592322-118593207	X:118707580-118709556	Promoter_Associated		2.851879268	-2.239005654	27.49992107	1.02E-19	6.95E-17	35.13080144
chrX	55516236	-	cg12517811	NA	NA	NA	NA	NA	NA	chrX:55515067-55515544	S_Shore	USP51	NM_201286	TSS1500		DMR		X:55532644-55532986	X:55514794-55516250	Promoter_Associated		3.759109289	-3.068000876	27.47466175	1.05E-19	7.09E-17	35.11005155
chrX	134478512	+	cg14737574	NA	NA	NA	NA	NA	NA	chrX:134478644-134479057	N_Shore	ZNF449;ZNF75D	NM_152695;NM_007131	TSS200;TSS1500				X:134305172-134306836				3.252091418	-2.670253731	27.4625187	1.06E-19	7.16E-17	35.10006903
chrX	63425720	-	cg15693668	NA	NA	NA	NA	NA	NA	chrX:63424198-63426190	Island	FAM123B	NM_152424	TSS200				X:63340947-63342911	X:63425535-63425860	Promoter_Associated		3.060723971	-1.500566826	27.4514314	1.07E-19	7.21E-17	35.09095026
chrX	101410618	+	cg01386236	NA	NA	NA	NA	NA	NA		OpenSea	BEX5;BEX5;BEX5	NM_001012978;NM_001159560;NM_001159560	5'UTR;1stExon;5'UTR		DMR		X:101296852-101297752				3.543433067	-2.80858455	27.43980907	1.08E-19	7.28E-17	35.0813872
chrX	153285645	+	cg27167979	NA	NA	NA	NA	NA	NA	chrX:153284685-153285655	Island	IRAK1;IRAK1;MIR718;IRAK1	NM_001025242;NM_001569;NR_031757;NM_001025243	TSS1500;TSS1500;TSS1500;TSS1500				X:152937930-152939013	X:153284526-153285979	Promoter_Associated		2.813016859	-2.910103764	27.43728083	1.08E-19	7.28E-17	35.07930634
chrX	77359535	+	cg00832270	rs150921338	0.014466	NA	NA	NA	NA	chrX:77359303-77359979	Island	PGK1	NM_000291	TSS200				X:77246011-77247167	X:77359057-77359965	Promoter_Associated		4.658468721	-3.746100658	27.43152109	1.08E-19	7.31E-17	35.07456504
chrX	30327494	+	cg16104634	NA	NA	NA	NA	NA	NA	chrX:30326439-30327668	Island	NR0B1;NR0B1	NM_000475;NM_000475	5'UTR;1stExon			TRUE	X:30236183-30237627				2.490209112	-1.850944165	27.42761008	1.09E-19	7.32E-17	35.07134496
chrX	48958242	+	cg15041487	rs12008681	0.021212	NA	NA	NA	NA	chrX:48957764-48958595	Island	WDR45	NM_007075	TSS200				X:48844593-48845485	X:48957621-48958729	Promoter_Associated		3.576720802	-2.930168215	27.41920391	1.10E-19	7.36E-17	35.06442218
chrX	21392544	-	cg00878023	NA	NA	NA	NA	NA	NA	chrX:21391835-21393408	Island	CNKSR2;CNKSR2;CNKSR2;CNKSR2;CNKSR2;CNKSR2;CNKSR2;CNKSR2	NM_001168647;NM_001168648;NM_001168648;NM_014927;NM_001168647;NM_001168649;NM_014927;NM_001168649	1stExon;1stExon;5'UTR;1stExon;5'UTR;5'UTR;5'UTR;1stExon	high-CpG:21302317-21302541	DMR		X:21301768-21303521			TRUE	3.22258564	-2.22156571	27.41313494	1.10E-19	7.38E-17	35.05942274
chrX	153978857	+	cg13105517	NA	NA	NA	NA	NA	NA	chrX:153978838-153979650	Island	GAB3;GAB3	NM_001081573;NM_080612	Body;Body		DMR		X:153631939-153632911	X:153978764-153979675	Promoter_Associated_Cell_type_specific		2.580052873	-2.672602913	27.41264844	1.10E-19	7.38E-17	35.05902193
chrX	119695213	+	cg26505478	NA	NA	NA	NA	NA	NA	chrX:119694943-119695228	Island	CUL4B;CUL4B	NM_003588;NM_001079872	Body;TSS1500				X:119578972-119579561	X:119694489-119695993	Promoter_Associated	TRUE	3.935152967	-2.961415743	27.40970012	1.10E-19	7.39E-17	35.05659271
chrX	48769319	+	cg02856792	NA	NA	NA	NA	NA	NA	chrX:48768763-48769474	Island	SLC35A2;SLC35A2;SLC35A2	NM_001042498;NM_001032289;NM_005660	TSS200;TSS1500;TSS1500				X:48653616-48654401	X:48768510-48769452	Promoter_Associated_Cell_type_specific	TRUE	2.456468964	-2.299278624	27.40459598	1.11E-19	7.41E-17	35.05238659
chrX	11777654	-	cg16681914	NA	NA	NA	NA	NA	NA	chrX:11775784-11776936	S_Shore	MSL3;MSL3;MSL3;MSL3	NM_078628;NM_006800;NM_078629;NM_078630	Body;TSS200;Body;Body					X:11777316-11778499	Promoter_Associated	TRUE	3.197239187	-3.121138655	27.39971516	1.11E-19	7.43E-17	35.0483637
chrX	68725088	+	cg07462256	NA	NA	NA	NA	NA	NA	chrX:68723731-68726051	Island	FAM155B;FAM155B	NM_015686;NM_015686	1stExon;5'UTR		DMR		X:68640125-68642699				2.943896259	-2.172014203	27.38401476	1.13E-19	7.52E-17	35.03541783
chrX	73513143	-	cg09354738	NA	NA	NA	NA	NA	NA	chrX:73512193-73512569	S_Shore	NCRNA00182	NR_028379	Body				X:73429868-73430195				3.226606191	-2.582065295	27.3621782	1.15E-19	7.65E-17	35.01739906
chrX	110339862	-	cg14688956	NA	NA	NA	NA	NA	NA	chrX:110339364-110339679	S_Shore	PAK3;PAK3;PAK3	NM_001128166;NM_001128167;NM_002578	5'UTR;5'UTR;5'UTR				X:110226054-110226614	X:110338945-110340034	Unclassified_Cell_type_specific		3.381857683	-2.889701713	27.34147789	1.17E-19	7.78E-17	35.00030359
chrX	53111786	+	cg23696472	NA	NA	NA	NA	NA	NA	chrX:53111281-53112016	Island	TSPYL2	NM_022117	1stExon	high-CpG:53128510-53128514			X:53127895-53128983	X:53110760-53112518	Promoter_Associated		3.63088592	-1.857723655	27.33945056	1.17E-19	7.78E-17	34.99862857
chrX	134555839	-	cg12823249	NA	NA	NA	NA	NA	NA	chrX:134555638-134556565	Island	NCRNA00086	NR_024359	TSS200				X:134383073-134384231	X:134555134-134556476	Unclassified		2.839939319	-3.179271082	27.33282706	1.18E-19	7.80E-17	34.99315513
chrX	129306129	+	cg07342016	NA	NA	NA	NA	NA	NA	chrX:129304946-129306427	Island	RAB33A	NM_004794	1stExon				X:129132688-129134098				2.80445041	-2.397366977	27.33161764	1.18E-19	7.80E-17	34.99215555
chrX	106959913	+	cg27311392	NA	NA	NA	NA	NA	NA	chrX:106959378-106959914	Island	TSC22D3;TSC22D3;TSC22D3	NM_004089;NM_198057;NM_001015881	Body;Body;TSS1500				X:106846035-106846930	X:106959379-106962296	Promoter_Associated	TRUE	2.75125121	-2.534320742	27.33137524	1.18E-19	7.80E-17	34.99195521
chrX	154254928	-	cg21397157	NA	NA	NA	NA	NA	NA	chrX:154254915-154255696	Island	FUNDC2	NM_023934	TSS200				X:153908110-153908890	X:154254768-154255796	Promoter_Associated	TRUE	3.60480659	-2.694831915	27.32487148	1.19E-19	7.82E-17	34.98657902
chrX	47510507	+	cg21860846	NA	NA	NA	NA	NA	NA	chrX:47509592-47510508	Island	ELK1;ELK1	NM_005229;NM_001114123	TSS1500;TSS1500				X:47394289-47395452	X:47509323-47510675	Unclassified		2.742672195	-2.269261622	27.32460016	1.19E-19	7.82E-17	34.98635472
chrX	150151615	-	cg06136002	NA	NA	NA	NA	NA	NA	chrX:150151106-150152457	Island	HMGB3	NM_005342	TSS200				X:149901834-149904072	X:150151536-150151832	Unclassified		3.759655043	-2.950288218	27.32247172	1.19E-19	7.83E-17	34.98459498
chrX	21857712	-	cg27465531	NA	NA	NA	NA	NA	NA	chrX:21857591-21858204	Island	MBTPS2;MBTPS2	NM_015884;NM_015884	5'UTR;1stExon	high-CpG:21767630-21767711			X:21767495-21768125	X:21857333-21858082	Promoter_Associated	TRUE	3.562290984	-3.127203958	27.31826253	1.19E-19	7.84E-17	34.98111449
chrX	118987043	+	cg22645859	rs144417011	0.031344	NA	NA	NA	NA	chrX:118986684-118987252	Island	UPF3B;UPF3B	NM_023010;NM_080632	TSS200;TSS200				X:118870542-118871280	X:118986766-118987398	Promoter_Associated		3.915553585	-3.307641196	27.3173932	1.20E-19	7.84E-17	34.98039558
chrX	48397938	+	cg05427163	NA	NA	NA	NA	NA	NA	chrX:48397759-48398529	Island	TBC1D25	NM_002536	TSS200	high-CpG:48282764-48283111			X:48282721-48283434	X:48397581-48398829	Promoter_Associated		3.185358461	-2.217673255	27.30191525	1.21E-19	7.93E-17	34.96759181
chrX	71459039	+	cg07056550	rs17302362	0.00026	NA	NA	NA	NA	chrX:71458560-71459202	Island	ERCC6L;PIN4	NM_017669;NM_001170747	TSS200;Body				X:71375286-71375927	X:71458507-71459289	Promoter_Associated		2.607603693	-2.922842788	27.29735634	1.22E-19	7.95E-17	34.96381906
chrX	150151618	-	cg25714218	NA	NA	NA	NA	NA	NA	chrX:150151106-150152457	Island	HMGB3	NM_005342	TSS200				X:149901834-149904072	X:150151536-150151832	Unclassified		3.632992545	-3.405754823	27.28292613	1.23E-19	8.04E-17	34.95187282
chrX	153990874	+	cg09055253	NA	NA	NA	NA	NA	NA	chrX:153990840-153991831	Island	DKC1;DKC1	NM_001363;NM_001142463	TSS200;TSS200				X:153643943-153645113	X:153990229-153991934	Promoter_Associated		2.700135961	-2.714657932	27.27262097	1.24E-19	8.10E-17	34.9433374
chrX	153640221	+	cg00113623	NA	NA	NA	NA	NA	NA	chrX:153639734-153640675	Island	TAZ;TAZ;DNASE1L1;DNASE1L1;TAZ;TAZ;DNASE1L1;TAZ	NM_000116;NM_181312;NM_001009934;NM_001009932;NM_181313;NR_024048;NM_001009933;NM_181311	1stExon;1stExon;5'UTR;5'UTR;1stExon;Body;5'UTR;1stExon				X:153292929-153293809	X:153639427-153640533	Promoter_Associated_Cell_type_specific		3.161518342	-2.156404739	27.26976245	1.25E-19	8.11E-17	34.94096917
chrX	153600130	-	cg23527532	NA	NA	NA	NA	NA	NA	chrX:153598874-153600604	Island	FLNA;FLNA	NM_001456;NM_001110556	5'UTR;5'UTR				X:153252146-153253775	X:153599207-153600604	Promoter_Associated	TRUE	2.933597946	-2.392276161	27.26286547	1.25E-19	8.15E-17	34.93525406
chrX	48814806	+	cg02573613	NA	NA	NA	NA	NA	NA	chrX:48814267-48815894	Island	OTUD5;OTUD5;OTUD5;OTUD5	NM_001136159;NM_017602;NM_001136158;NM_001136157	5'UTR;1stExon;1stExon;1stExon	high-CpG:48699608-48700619			X:48699188-48700813	X:48814180-48816023	Promoter_Associated		3.453104412	-2.584244834	27.2458599	1.27E-19	8.24E-17	34.92115591
chrX	19905535	-	cg11637006	NA	NA	NA	NA	NA	NA	chrX:19905027-19906557	Island	SH3KBP1;SH3KBP1	NM_031892;NM_031892	1stExon;5'UTR	high-CpG:19815370-19815648			X:19814769-19815609	X:19905494-19905998	Promoter_Associated	TRUE	3.429046425	-2.531787284	27.24584724	1.27E-19	8.24E-17	34.9211454
chrX	23351264	+	cg04791287	NA	NA	NA	NA	NA	NA	chrX:23351142-23353639	Island							X:23260014-23263560				2.44780736	-3.127062484	27.21124666	1.31E-19	8.48E-17	34.89243123
chrX	153656771	-	cg17800714	NA	NA	NA	NA	NA	NA	chrX:153656733-153657363	Island	ATP6AP1	NM_001183	TSS1500				X:153309936-153310637	X:153656668-153657524	Promoter_Associated		4.636997873	-3.265819277	27.20884542	1.31E-19	8.49E-17	34.89043705
chrX	149106617	+	cg07089242	NA	NA	NA	NA	NA	NA	chrX:149106113-149106682	Island	LOC100272228;CXorf40B;CXorf40B	NR_027456;NM_001013845;NM_001013845	TSS200;1stExon;5'UTR				X:148856772-148859104	X:149106540-149107146	Promoter_Associated		2.754275511	-2.696168716	27.19718534	1.33E-19	8.56E-17	34.88075088
chrX	134478016	+	cg02581727	NA	NA	NA	NA	NA	NA	chrX:134478644-134479057	N_Shore	ZNF449;ZNF75D	NM_152695;NM_007131	TSS1500;TSS200				X:134305172-134306836	X:134477854-134478299	Promoter_Associated		3.39576658	-3.112353714	27.18515691	1.34E-19	8.64E-17	34.87075404
chrX	77154941	+	cg12981362	NA	NA	NA	NA	NA	NA	chrX:77150837-77151247	S_Shelf	COX7B	NM_001866	TSS200					X:77154573-77155071	Promoter_Associated	TRUE	3.817478759	-2.728302453	27.18363216	1.34E-19	8.64E-17	34.86948649
chrX	119006122	+	cg08841290	NA	NA	NA	NA	NA	NA	chrX:119005251-119006217	Island	RNF113A;NDUFA1	NM_006978;NM_004541	TSS1500;Body				X:118889144-118890238	X:119005139-119006336	Promoter_Associated_Cell_type_specific	TRUE	3.514790248	-2.881903859	27.1806935	1.34E-19	8.65E-17	34.86704329
chrX	47420292	+	cg27153798	NA	NA	NA	NA	NA	NA	chrX:47420402-47421099	N_Shore	ARAF	NM_001654	TSS1500					X:47419968-47421096	Promoter_Associated	TRUE	2.348269264	-2.698255429	27.17682993	1.35E-19	8.66E-17	34.8638307
chrX	23761105	+	cg10293293	rs3764883	0.000778	NA	NA	NA	NA	chrX:23761070-23761610	Island	ACOT9;ACOT9	NM_001037171;NM_001033583	Body;Body				X:23670956-23671531	X:23760798-23761743	Promoter_Associated		3.553352052	-3.021525296	27.17192891	1.35E-19	8.68E-17	34.85975476
chrX	133507354	+	cg10088372	NA	NA	NA	NA	NA	NA	chrX:133507134-133507666	Island	PHF6;PHF6;PHF6;PHF6;PHF6;PHF6	NM_001015877;NM_032335;NM_032458;NM_001015877;NM_032458;NM_032335	1stExon;5'UTR;1stExon;5'UTR;5'UTR;1stExon	high-CpG:133334965-133335041			X:133334629-133335409	X:133506720-133507660	Promoter_Associated	TRUE	4.186568707	-3.423143207	27.1709133	1.36E-19	8.68E-17	34.85891003
chrX	11776368	+	cg02195366	NA	NA	NA	NA	NA	NA	chrX:11775784-11776936	Island	MSL3;MSL3;MSL3;MSL3;MSL3;MSL3;MSL3	NM_078629;NM_078628;NM_078630;NM_078629;NM_078628;NM_078630;NM_006800	5'UTR;5'UTR;1stExon;1stExon;1stExon;5'UTR;TSS1500				X:11685687-11687039	X:11775564-11776986	Promoter_Associated	TRUE	4.047149926	-3.178337993	27.16666798	1.36E-19	8.69E-17	34.85537862
chrX	119149854	+	cg17242918	NA	NA	NA	NA	NA	NA	chrX:119149185-119149734	S_Shore					DMR		X:119032686-119034466				2.958093277	-2.48258932	27.16659745	1.36E-19	8.69E-17	34.85531995
chrX	119444705	+	cg19930056	NA	NA	NA	NA	NA	NA	chrX:119444859-119445272	N_Shore	FAM70A;FAM70A;FAM70A	NM_017938;NM_001104544;NM_001104545	Body;Body;Body		CDMR		X:119328165-119329291				2.852496198	-2.821385743	27.13752519	1.40E-19	8.90E-17	34.83112062
chrX	153744612	+	cg05799859	NA	NA	NA	NA	NA	NA	chrX:153744211-153744831	Island	FAM3A;FAM3A;FAM3A;FAM3A;FAM3A	NM_001171133;NR_033237;NM_001171134;NM_021806;NM_001171132	TSS200;TSS200;TSS200;TSS200;TSS200				X:153397255-153398486	X:153743842-153744988	Promoter_Associated		3.324330884	-2.156651503	27.10580953	1.43E-19	9.13E-17	34.80468923
chrX	51139481	-	cg26469991	NA	NA	NA	NA	NA	NA	chrX:51138953-51139255	S_Shore					DMR			X:51138425-51139637	Unclassified_Cell_type_specific		2.650149384	-2.702187645	27.09933459	1.44E-19	9.17E-17	34.79928903
chrX	131352282	-	cg07674503	NA	NA	NA	NA	NA	NA	chrX:131351531-131352535	Island	RAP2C	NM_021183	TSS200	high-CpG:131179886-131180190			X:131179025-131180216	X:131352154-131352367	Promoter_Associated		4.085409245	-3.149838994	27.09217526	1.45E-19	9.22E-17	34.79331642
chrX	46696426	-	cg08905118	NA	NA	NA	NA	NA	NA	chrX:46696141-46697075	Island	RP2;RP2	NM_006915;NM_006915	1stExon;5'UTR	high-CpG:46581319-46581456			X:46581030-46582019	X:46695962-46697271	Promoter_Associated		3.237694816	-3.745293959	27.0875488	1.46E-19	9.24E-17	34.78945594
chrX	106449724	-	cg19218988	NA	NA	NA	NA	NA	NA	chrX:106449029-106449740	Island	CXorf41;NUP62CL;CXorf41	NM_001169154;NM_017681;NM_173494	TSS200;TSS200;TSS200				X:106335686-106336601	X:106449138-106449985	Unclassified	TRUE	3.032547104	-2.690024011	27.086385	1.46E-19	9.24E-17	34.78848471
chrX	154299322	-	cg27268405	NA	NA	NA	NA	NA	NA	chrX:154299062-154299795	Island	MTCP1;MTCP1NB;BRCC3;MTCP1;BRCC3;MTCP1NB	NM_001018025;NM_001018024;NM_001018055;NM_001018025;NM_024332;NM_001018024	1stExon;5'UTR;TSS1500;5'UTR;TSS1500;1stExon	high-CpG:153952447-153952836			X:153952465-153953606	X:154298720-154300585	Promoter_Associated		3.930491679	-3.175561309	27.05403764	1.50E-19	9.49E-17	34.76147192
chrX	133507040	-	cg27389529	NA	NA	NA	NA	NA	NA	chrX:133507134-133507666	N_Shore	PHF6;PHF6;PHF6	NM_001015877;NM_032458;NM_032335	TSS1500;TSS1500;TSS1500				X:133334629-133335409	X:133506720-133507660	Promoter_Associated	TRUE	3.10539599	-2.654879031	27.05173968	1.50E-19	9.49E-17	34.75955161
chrX	149533195	-	cg03605032	NA	NA	NA	NA	NA	NA	chrX:149529540-149534090	Island					DMR		X:149281427-149284862				4.338890727	-3.429700293	27.04764463	1.51E-19	9.51E-17	34.75612912
chrX	130037545	+	cg07208231	NA	NA	NA	NA	NA	NA	chrX:130036747-130037158	S_Shore	ENOX2;ENOX2	NM_006375;NM_182314	TSS1500;TSS1500					X:130036533-130037996	Promoter_Associated		3.572546899	-3.381202467	27.02146954	1.54E-19	9.71E-17	34.7342398
chrX	153627594	+	cg12038981	NA	NA	NA	NA	NA	NA	chrX:153626095-153627324	S_Shore	RPL10;RPL10;SNORA70	NM_006013;NR_026898;NR_000011	Body;Body;TSS1500		RDMR		X:153280759-153280983	X:153625687-153628207	Promoter_Associated		3.250061743	-2.74918778	27.02059144	1.54E-19	9.71E-17	34.73350509
chrX	108976619	-	cg10721440	NA	NA	NA	NA	NA	NA	chrX:108976162-108976894	Island	ACSL4;ACSL4;ACSL4;ACSL4	NM_022977;NM_022977;NM_004458;NM_004458	1stExon;5'UTR;1stExon;5'UTR	high-CpG:108863073-108863450			X:108862410-108863583	X:108975662-108977009	Promoter_Associated	TRUE	4.172206731	-3.282294069	27.01323338	1.55E-19	9.76E-17	34.72734749
chrX	46618632	+	cg04027312	NA	NA	NA	NA	NA	NA	chrX:46618013-46618969	Island	SLC9A7	NM_032591	TSS200	high-CpG:46503490-46503609			X:46502814-46503913	X:46617919-46619242	Promoter_Associated	TRUE	4.494497146	-3.423944045	27.00308841	1.57E-19	9.83E-17	34.71885472
chrX	68048818	-	cg24139739	NA	NA	NA	NA	NA	NA	chrX:68048659-68050252	Island	EFNB1	NM_004429	TSS200	high-CpG:67965517-67965636			X:67965288-67967183				3.510806692	-2.77314355	27.00145007	1.57E-19	9.83E-17	34.71748288
chrX	30595690	+	cg01997953	NA	NA	NA	NA	NA	NA		OpenSea	CXorf21	NM_025159	5'UTR					X:30595632-30596204	Promoter_Associated		3.449282466	-3.205428876	26.99545522	1.58E-19	9.86E-17	34.71246242
chrX	56259040	+	cg03610137	NA	NA	NA	NA	NA	NA	chrX:56258951-56259159	Island	KLF8;KLF8;KLF8;KLF8	NM_001159296;NM_001159296;NM_007250;NM_007250	5'UTR;1stExon;1stExon;5'UTR				X:56275537-56276375	X:56258265-56259079	Unclassified		3.013131156	-2.488379624	26.99496049	1.58E-19	9.86E-17	34.71204805
chrX	134656105	-	cg02645343	NA	NA	NA	NA	NA	NA	chrX:134655874-134656127	Island	DDX26B	NM_182540	Body				X:134482049-134483793			TRUE	2.413175553	-2.834324608	26.97471409	1.61E-19	1.00E-16	34.69508327
chrX	152875780	-	cg00739467	NA	NA	NA	NA	NA	NA	chrX:152875299-152876145	Island							X:152528529-152529324	X:152875202-152876299	Unclassified	TRUE	2.896821108	-2.524538672	26.96781689	1.62E-19	1.01E-16	34.68930089
chrX	115009194	+	cg06870560	rs150814957	0.012056	NA	NA	NA	NA	chrX:114959730-115005442	S_Shelf								X:115009168-115010777	Unclassified	TRUE	-2.964578302	2.879489721	-26.95493057	1.63E-19	1.02E-16	34.67849319
chrX	34150470	-	cg14880205	NA	NA	NA	NA	NA	NA	chrX:34148740-34148957	S_Shore	FAM47A	NM_203408	TSS200				X:34059969-34060442				-2.310930251	3.302873136	-26.95250888	1.64E-19	1.02E-16	34.67646151
chrY	9385539	-	cg00455876	NA	NA	NA	NA	NA	NA	chrY:9385471-9385777	Island							Y:9993394-9995882				-4.062515814	1.819949537	-26.94771181	1.64E-19	1.02E-16	34.67243643
chrX	70338337	-	cg14961988	NA	NA	NA	NA	NA	NA	chrX:70338280-70338866	Island	MED12	NM_005120	TSS200				X:70254936-70255714	X:70338213-70338728	Promoter_Associated_Cell_type_specific		2.143372327	-2.590163308	26.94631297	1.65E-19	1.02E-16	34.67126256
chrX	129474199	+	cg04493740	NA	NA	NA	NA	NA	NA	chrX:129473463-129473945	S_Shore	SLC25A14;SLC25A14;SLC25A14;SLC25A14	NM_022810;NM_022810;NM_003951;NM_003951	5'UTR;1stExon;5'UTR;1stExon				X:129301145-129301887	X:129473352-129474426	Promoter_Associated_Cell_type_specific	TRUE	3.931685737	-3.256819944	26.93960693	1.66E-19	1.03E-16	34.66563411
chrX	135962391	-	cg00940232	NA	NA	NA	NA	NA	NA	chrX:135962102-135962951	Island	RBMX;RBMX;RBMX;RBMX;SNORD61	NR_028477;NM_002139;NM_001164803;NR_028476;NR_002735	Body;5'UTR;5'UTR;Body;TSS1500				X:135789963-135790754	X:135962157-135963274	Promoter_Associated_Cell_type_specific		2.47514638	-2.21271042	26.9337895	1.66E-19	1.03E-16	34.66075027
chrX	48814914	-	cg18112782	NA	NA	NA	NA	NA	NA	chrX:48814267-48815894	Island	OTUD5;OTUD5;OTUD5;OTUD5	NM_001136159;NM_001136157;NM_001136158;NM_017602	5'UTR;TSS200;TSS200;TSS200	high-CpG:48699848-48700226			X:48699188-48700813	X:48814180-48816023	Promoter_Associated		3.882382914	-2.519115204	26.93133309	1.67E-19	1.03E-16	34.65868773
chrX	119764200	+	cg17197278	NA	NA	NA	NA	NA	NA	chrX:119763737-119764230	Island	C1GALT1C1;C1GALT1C1	NM_152692;NM_001011551	TSS200;TSS200				X:119647766-119648258	X:119763366-119764558	Promoter_Associated		3.386317015	-2.460773181	26.91625264	1.69E-19	1.04E-16	34.64602093
chrX	119445076	-	cg04069374	NA	NA	NA	NA	NA	NA	chrX:119444859-119445272	Island	FAM70A;FAM70A;FAM70A	NM_017938;NM_001104544;NM_001104545	Body;Body;Body		DMR		X:119328165-119329291				2.494221778	-1.943088213	26.90290687	1.71E-19	1.05E-16	34.63480483
chrX	48842038	+	cg23317607	NA	NA	NA	NA	NA	NA		OpenSea	GRIPAP1;GRIPAP1	NM_207672;NM_020137	Body;Body								-2.542516636	2.423013637	-26.90092092	1.71E-19	1.05E-16	34.63313528
chrX	47518423	-	cg14295009	NA	NA	NA	NA	NA	NA	chrX:47518015-47518850	Island	LOC100133957;LOC100133957;UXT;UXT;UXT	NR_028119;NR_027444;NM_004182;NM_153477;NM_153477	Body;Body;5'UTR;1stExon;5'UTR				X:47402910-47403794	X:47517859-47519027	Promoter_Associated	TRUE	3.49935536	-3.055534854	26.89094772	1.73E-19	1.06E-16	34.62474903
chrX	153686026	+	cg19039586	NA	NA	NA	NA	NA	NA	chrX:153686094-153687124	N_Shore	PLXNA3	NM_017514	TSS1500								2.62331528	-2.001148353	26.88190755	1.74E-19	1.07E-16	34.61714445
chrX	129091104	-	cg19718903	NA	NA	NA	NA	NA	NA	chrX:129091066-129091628	Island							X:128918433-128919470	X:129090914-129091785	Unclassified		3.932860487	-2.867822787	26.87578854	1.75E-19	1.07E-16	34.6119956
chrX	48455861	+	cg20219360	NA	NA	NA	NA	NA	NA	chrX:48455942-48456594	N_Shore	WDR13;WDR13;WDR13	NR_029427;NM_017883;NM_001166426	TSS200;TSS200;TSS1500	high-CpG:48340745-48341525			X:48340729-48341538	X:48455651-48457059	Promoter_Associated		2.995101019	-3.00890518	26.87494276	1.75E-19	1.07E-16	34.61128382
chrX	18372963	+	cg08300622	NA	NA	NA	NA	NA	NA	chrX:18371897-18373148	Island	SCML2	NM_006089	TSS200				X:18281819-18283196	X:18371697-18373050	Unclassified_Cell_type_specific	TRUE	3.329391143	-2.860511625	26.86200824	1.77E-19	1.08E-16	34.60039557
chrX	13835295	-	cg09521623	NA	NA	NA	NA	NA	NA		OpenSea	GPM6B;GPM6B;GPM6B;GPM6B;GPM6B;GPM6B;GPM6B	NM_005278;NM_005278;NM_001001996;NM_001001994;NM_001001995;NM_001001996;NM_001001995	1stExon;5'UTR;5'UTR;Body;5'UTR;1stExon;1stExon	low-CpG:13745088-13745239		TRUE					-2.921296727	2.770588819	-26.84514	1.80E-19	1.10E-16	34.58618749
chrX	84500028	-	cg02263675	NA	NA	NA	NA	NA	NA	chrX:84498772-84499884	S_Shore	ZNF711	NM_021998	5'UTR				X:84385429-84386685				3.354801841	-2.52142592	26.84450051	1.80E-19	1.10E-16	34.58564866
chrX	102566123	-	cg06302218	NA	NA	NA	NA	NA	NA	chrX:102565314-102566034	S_Shore	BEX2;BEX2;BEX2;BEX2	NM_001168401;NM_001168400;NM_032621;NM_001168399	TSS200;TSS1500;TSS200;TSS1500					X:102565226-102566593	Unclassified_Cell_type_specific	TRUE	2.841627974	-3.147900409	26.82683601	1.83E-19	1.11E-16	34.57075928
chrX	101967266	-	cg22817647	NA	NA	NA	NA	NA	NA	chrX:101966967-101967970	Island	GPRASP2;GPRASP2	NM_001004051;NM_138437	TSS200;TSS200				X:101853673-101854655	X:101967196-101969148	Unclassified	TRUE	4.049773358	-3.045943193	26.82434616	1.83E-19	1.11E-16	34.56865975
chrX	124339261	+	cg04691867	NA	NA	NA	NA	NA	NA	chrX:124338904-124339940	Island					DMR		X:124166562-124167330				2.407512486	-2.590817894	26.81486401	1.84E-19	1.12E-16	34.56066214
chrX	17879701	+	cg24464999	NA	NA	NA	NA	NA	NA	chrX:17879219-17879702	Island	RAI2	NM_021785	TSS1500					X:17878558-17879786	Unclassified_Cell_type_specific	TRUE	2.673078117	-2.837173383	26.80075929	1.87E-19	1.13E-16	34.5487601
chrX	31285018	-	cg04217946	NA	NA	NA	NA	NA	NA	chrX:31284504-31285019	Island	DMD;DMD;DMD;DMD;DMD;DMD;DMD;DMD;DMD;DMD;DMD;DMD;DMD;DMD;DMD;DMD;DMD;DMD;DMD;DMD;DMD;DMD;DMD	NM_004013;NM_004023;NM_004017;NM_004019;NM_004015;NM_004009;NM_004016;NM_004016;NM_004011;NM_004021;NM_004014;NM_004018;NM_004015;NM_004007;NM_004010;NM_004006;NM_004017;NM_004022;NM_004012;NM_004020;NM_000109;NM_004018;NM_004019	Body;Body;1stExon;5'UTR;5'UTR;Body;5'UTR;1stExon;Body;Body;Body;5'UTR;1stExon;Body;Body;Body;5'UTR;Body;Body;Body;Body;1stExon;1stExon	high-CpG:31194928-31195043			X:31194369-31195063			TRUE	2.944924849	-2.082309428	26.7965429	1.87E-19	1.14E-16	34.54520087
chrX	18372126	+	cg09799350	NA	NA	NA	NA	NA	NA	chrX:18371897-18373148	Island	SCML2	NM_006089	5'UTR				X:18281819-18283196	X:18371697-18373050	Unclassified_Cell_type_specific	TRUE	3.383421432	-3.014126962	26.79478966	1.88E-19	1.14E-16	34.54372071
chrX	2825439	-	cg19246080	rs2228431	0.003242	NA	NA	NA	NA	chrX:2825438-2825646	Island	ARSD	NM_001669	Body				X:2835439-2835877				2.275116	1.255791949	26.79108234	1.88E-19	1.14E-16	34.54059049
chrX	77041832	-	cg00743068	NA	NA	NA	NA	NA	NA	chrX:77041003-77041725	S_Shore	ATRX;ATRX	NM_000489;NM_138270	TSS200;TSS200				X:76927631-76928492	X:77041384-77042298	Promoter_Associated_Cell_type_specific	TRUE	2.695983592	-2.951566585	26.78963106	1.89E-19	1.14E-16	34.539365
chrX	54466697	-	cg23939077	NA	NA	NA	NA	NA	NA		OpenSea	TSR2	NM_058163	TSS200				X:54483422-54483966	X:54466419-54467027	Promoter_Associated		3.396497013	-2.133201373	26.78473389	1.89E-19	1.14E-16	34.5352292
chrX	109561384	-	cg10978884	NA	NA	NA	NA	NA	NA	chrX:109560703-109561534	Island	AMMECR1;AMMECR1;AMMECR1	NM_001171689;NM_015365;NM_001025580	5'UTR;TSS200;TSS200	high-CpG:109447730-109448090			X:109447067-109448450	X:109560609-109562069	Promoter_Associated	TRUE	2.710935019	-2.763680662	26.76483347	1.93E-19	1.16E-16	34.51841442
chrX	11776935	+	cg23590699	NA	NA	NA	NA	NA	NA	chrX:11775784-11776936	Island	MSL3;MSL3;MSL3;MSL3	NM_078628;NM_006800;NM_078629;NM_078630	Body;TSS1500;Body;Body				X:11685687-11687039	X:11775564-11776986	Promoter_Associated		2.939528054	-2.429685445	26.75534129	1.94E-19	1.17E-16	34.51038934
chrX	48911060	-	cg04734394	NA	NA	NA	NA	NA	NA	chrX:48910926-48911514	Island							X:48797895-48798445	X:48910650-48912265	Unclassified_Cell_type_specific	TRUE	2.783900877	-2.515163177	26.75449594	1.94E-19	1.17E-16	34.5096745
chrX	119445209	+	cg16692973	NA	NA	NA	NA	NA	NA	chrX:119444859-119445272	Island	FAM70A;FAM70A;FAM70A;FAM70A;FAM70A;FAM70A	NM_017938;NM_001104544;NM_017938;NM_001104544;NM_001104545;NM_001104545	1stExon;5'UTR;5'UTR;1stExon;1stExon;5'UTR				X:119328165-119329291	X:119445146-119445432	Unclassified_Cell_type_specific		3.149726315	-2.647448538	26.75431693	1.94E-19	1.17E-16	34.50952312
chrX	117631015	+	cg18785414	NA	NA	NA	NA	NA	NA	chrX:117629130-117629377	S_Shore	DOCK11	NM_144658	Body					X:117629137-117631085	Promoter_Associated		4.2657929	-3.634383859	26.72988468	1.99E-19	1.19E-16	34.48885226
chrX	77359739	-	cg24657313	rs17139588	0.053044	NA	NA	NA	NA	chrX:77359303-77359979	Island	PGK1;PGK1	NM_000291;NM_000291	1stExon;5'UTR	high-CpG:77246334-77246437			X:77246011-77247167	X:77359057-77359965	Promoter_Associated		3.660396813	-4.125985669	26.72729798	1.99E-19	1.19E-16	34.4866626
chrX	21958612	-	cg23374711	NA	NA	NA	NA	NA	NA	chrX:21958611-21959701	Island	SMS	NM_004595	TSS1500				X:21868420-21869617	X:21958317-21959738	Promoter_Associated		3.53261178	-2.780558076	26.71254186	2.02E-19	1.20E-16	34.47416715
chrX	47342033	+	cg26176649	NA	NA	NA	NA	NA	NA	chrX:47341887-47342697	Island	ZNF41;ZNF41;ZNF41;ZNF41	NM_007130;NM_153380;NM_153380;NM_007130	5'UTR;1stExon;5'UTR;1stExon	high-CpG:47226953-47227196			X:47226884-47227641	X:47341392-47343116	Promoter_Associated		3.21798991	-3.124340682	26.70786368	2.03E-19	1.21E-16	34.47020414
chrX	70316123	+	cg13566908	NA	NA	NA	NA	NA	NA	chrX:70316349-70316671	N_Shore	FOXO4;FOXO4;FOXO4;FOXO4	NM_005938;NM_005938;NM_001170931;NM_001170931	1stExon;5'UTR;1stExon;5'UTR				X:70232285-70233396	X:70315385-70316253	Promoter_Associated_Cell_type_specific		2.996806418	-2.926161429	26.68842736	2.06E-19	1.23E-16	34.45373119
chrX	133931354	+	cg14474963	NA	NA	NA	NA	NA	NA	chrX:133930787-133931355	Island	FAM122B;FAM122B;FAM122B;FAM122B;FAM122C;FAM122B	NM_001166600;NM_001170756;NM_001170757;NM_145284;NM_001170780;NM_001166599	TSS200;TSS1500;TSS200;TSS1500;5'UTR;TSS200				X:133758497-133759047	X:133930670-133931685	Promoter_Associated		2.48102138	-1.826048539	26.68301335	2.07E-19	1.23E-16	34.44914034
chrX	64254961	+	cg24978383	NA	NA	NA	NA	NA	NA	chrX:64254408-64255291	Island							X:64171164-64172289	X:64253932-64255699	Promoter_Associated	TRUE	3.441887797	-2.492851171	26.66929935	2.09E-19	1.24E-16	34.43750704
chrY	21729555	+	cg05672930	NA	NA	NA	NA	NA	NA	chrY:21729143-21729556	Island	CYorf15A	NM_001005852	5'UTR				Y:20188289-20189188				3.241019847	-3.08822308	26.66664032	2.10E-19	1.25E-16	34.4352507
chrX	128789004	-	cg07382899	NA	NA	NA	NA	NA	NA	chrX:128788003-128789195	Island	APLN	NM_017413	TSS200				X:128615752-128616827			TRUE	3.06973977	-3.035546318	26.66043613	2.11E-19	1.25E-16	34.42998516
chrX	106871478	-	cg21080294	NA	NA	NA	NA	NA	NA	chrX:106871621-106871827	N_Shore	PRPS1	NM_002764	TSS200					X:106871267-106872417	Promoter_Associated		3.07484444	-3.401586508	26.65062085	2.13E-19	1.26E-16	34.42165218
chrX	73834707	+	cg05045738	NA	NA	NA	NA	NA	NA	chrX:73833999-73834597	S_Shore	RLIM;RLIM	NM_183353;NM_016120	TSS1500;TSS1500					X:73833834-73834919	Promoter_Associated		3.956611757	-3.002024662	26.64949519	2.13E-19	1.26E-16	34.42069631
chrX	138287529	+	cg06981242	NA	NA	NA	NA	NA	NA	chrX:138285888-138287622	Island	FGF13;FGF13;FGF13	NM_001139500;NM_001139498;NM_001139501	TSS1500;TSS1500;TSS1500		DMR		X:138114705-138115288				3.059326662	-2.887589085	26.6403352	2.15E-19	1.27E-16	34.41291636
chrX	119763575	+	cg17056186	NA	NA	NA	NA	NA	NA	chrX:119763737-119764230	N_Shore	C1GALT1C1;C1GALT1C1	NM_001011551;NM_152692	5'UTR;5'UTR					X:119763366-119764558	Promoter_Associated		3.436561331	-3.228515888	26.63624419	2.16E-19	1.27E-16	34.40944078
chrX	114524308	+	cg03245429	NA	NA	NA	NA	NA	NA		OpenSea	LUZP4;LUZP4	NM_016383;NM_016383	1stExon;5'UTR				X:114430520-114430640				-2.198679843	3.317920679	-26.60715511	2.21E-19	1.30E-16	34.38471129
chrX	139015490	+	cg03753451	NA	NA	NA	NA	NA	NA	chrX:139013862-139015491	Island							X:138841098-138843256	X:139015247-139015493	Promoter_Associated	TRUE	2.613674111	-2.850296347	26.60632834	2.21E-19	1.30E-16	34.38400802
chrX	55026811	-	cg13311758	NA	NA	NA	NA	NA	NA	chrX:55026359-55026985	Island	APEX2;APEX2	NM_014481;NM_014481	1stExon;5'UTR	high-CpG:55043447-55043638			X:55043087-55043710	X:55025908-55027049	Promoter_Associated_Cell_type_specific	TRUE	3.209673642	-3.184574903	26.59986549	2.23E-19	1.31E-16	34.37850966
chrX	20008522	-	cg04183498	NA	NA	NA	NA	NA	NA	chrX:20008521-20009440	Island	LOC729609	NR_024440	TSS1500					X:20008341-20009965	Promoter_Associated		3.584762883	-2.92548228	26.59483639	2.24E-19	1.31E-16	34.3742301
chrX	46697120	-	cg00433220	NA	NA	NA	NA	NA	NA	chrX:46696141-46697075	S_Shore	RP2	NM_006915	Body					X:46695962-46697271	Promoter_Associated		3.552314271	-2.628300137	26.58340906	2.26E-19	1.32E-16	34.36450271
chrX	39863342	-	cg07463743	NA	NA	NA	NA	NA	NA	chrX:39864525-39869106	N_Shore					RDMR	TRUE					-2.520881068	2.689284294	-26.57900493	2.27E-19	1.33E-16	34.36075255
chrX	70331493	+	cg05335577	NA	NA	NA	NA	NA	NA		OpenSea	IL2RG	NM_000206	TSS200					X:70331224-70331978	Promoter_Associated		2.999660595	-2.874633851	26.55806044	2.31E-19	1.35E-16	34.34290906
chrX	48901069	-	cg11901680	NA	NA	NA	NA	NA	NA	chrX:48900510-48901469	Island	TFE3	NM_006521	TSS200				X:48787455-48788592	X:48900234-48902017	Promoter_Associated		2.982890478	-2.733060047	26.54203854	2.34E-19	1.37E-16	34.32924922
chrX	153714615	+	cg11371160	NA	NA	NA	NA	NA	NA	chrX:153714288-153715375	Island	UBL4A	NM_014235	Body				X:153367483-153368534	X:153714274-153715541	Promoter_Associated		3.754371259	-2.989220831	26.53230519	2.36E-19	1.38E-16	34.32094654
chrX	153656891	+	cg04149024	NA	NA	NA	NA	NA	NA	chrX:153656733-153657363	Island	ATP6AP1	NM_001183	TSS200				X:153309936-153310637	X:153656668-153657524	Promoter_Associated		2.869398077	-2.466165283	26.53071851	2.37E-19	1.38E-16	34.31959277
chrX	150067397	-	cg03372815	rs191985788	0.01085	NA	NA	NA	NA	chrX:150066792-150068172	Island	CD99L2;CD99L2;CD99L2	NM_031462;NM_134446;NM_134445	TSS1500;TSS1500;TSS1500				X:149817081-149818776				3.518080208	-2.434528843	26.53025506	2.37E-19	1.38E-16	34.31919734
chrX	12809156	-	cg07874284	NA	NA	NA	NA	NA	NA	chrX:12809597-12810332	N_Shore	PRPS2;PRPS2	NM_002765;NM_001039091	TSS1500;TSS1500				X:12719077-12720253	X:12808920-12810321	Promoter_Associated		2.316824894	-2.88119939	26.52558319	2.38E-19	1.38E-16	34.31521068
chrX	74376285	-	cg01717812	NA	NA	NA	NA	NA	NA		OpenSea	ABCB7	NM_004299	TSS200					X:74375626-74376328	Promoter_Associated_Cell_type_specific	TRUE	3.583877896	-3.249795406	26.51694993	2.39E-19	1.39E-16	34.30784169
chrX	49091760	-	cg02179438	NA	NA	NA	NA	NA	NA	chrX:49091934-49092233	N_Shore	CCDC22	NM_014008	TSS200					X:49091596-49092554	Promoter_Associated		3.978724887	-2.964336675	26.51207912	2.40E-19	1.39E-16	34.30368305
chrX	133594951	+	cg02264284	NA	NA	NA	NA	NA	NA	chrX:133594203-133594828	S_Shore	HPRT1	NM_000194	Body				X:133421604-133422656	X:133594775-133595200	NonGene_Associated		3.393777372	-3.385110379	26.50306287	2.42E-19	1.40E-16	34.29598292
chrX	48901167	+	cg17008556	NA	NA	NA	NA	NA	NA	chrX:48900510-48901469	Island	TFE3	NM_006521	TSS200				X:48787455-48788592	X:48900234-48902017	Promoter_Associated		4.049420026	-3.090855847	26.50132986	2.43E-19	1.40E-16	34.29450256
chrX	70474172	-	cg25226891	NA	NA	NA	NA	NA	NA	chrX:70473812-70474287	Island	ZMYM3;ZMYM3;BCYRN1;ZMYM3;ZMYM3	NM_001171163;NM_201599;NR_001568;NM_005096;NM_001171162	5'UTR;TSS200;Body;5'UTR;5'UTR				X:70390117-70391238	X:70473747-70474840	Promoter_Associated		3.437834508	-2.713773712	26.50042972	2.43E-19	1.40E-16	34.29373361
chrX	49087234	-	cg05740959	NA	NA	NA	NA	NA	NA	chrX:49087209-49087520	Island	CACNA1F	NM_005183	Body				X:48974164-48974448	X:49086868-49087781	Unclassified_Cell_type_specific	TRUE	3.250326745	-3.12105564	26.49669628	2.44E-19	1.41E-16	34.290544
chrX	135067456	-	cg06657741	NA	NA	NA	NA	NA	NA	chrX:135067507-135068309	N_Shore	SLC9A6;SLC9A6	NM_001042537;NM_006359	TSS200;TSS200				X:134895064-134896119	X:135066864-135068438	Promoter_Associated	TRUE	2.866023841	-3.116299688	26.48821179	2.46E-19	1.41E-16	34.28329361
chrX	153362176	-	cg11479591	NA	NA	NA	NA	NA	NA	chrX:153362568-153363473	N_Shore	MECP2;MECP2	NM_001110792;NM_004992	Body;5'UTR				X:153015265-153016827	X:153361905-153363868	Promoter_Associated		3.305684751	-3.583373048	26.4801191	2.47E-19	1.42E-16	34.27637573
chrX	68836108	-	cg20540913	NA	NA	NA	NA	NA	NA	chrX:68835648-68837063	Island	EDA;EDA;EDA;EDA;EDA;EDA;EDA;EDA;EDA;EDA;EDA;EDA	NM_001399;NM_001005611;NM_001005609;NM_001005610;NM_001005615;NM_001005610;NM_001399;NM_001005615;NM_001005612;NM_001005609;NM_001005612;NM_001005611	5'UTR;1stExon;5'UTR;1stExon;5'UTR;5'UTR;1stExon;1stExon;5'UTR;1stExon;1stExon;5'UTR				X:68752403-68753854	X:68835560-68836605	Unclassified_Cell_type_specific		3.332790302	-2.530134608	26.47991589	2.47E-19	1.42E-16	34.276202
chrX	149862363	+	cg23947872	NA	NA	NA	NA	NA	NA		OpenSea	MTMR1	NM_003828	Body				X:149612254-149613323	X:149862146-149862521	Promoter_Associated	TRUE	3.915775264	-2.538132345	26.47934858	2.48E-19	1.42E-16	34.27571696
chrX	51486594	+	cg12165338	NA	NA	NA	NA	NA	NA	chrX:51486414-51487010	Island	GSPT2;GSPT2	NM_018094;NM_018094	5'UTR;1stExon				X:51503155-51503960	X:51485930-51487086	Promoter_Associated	TRUE	2.557430427	-2.477676583	26.46029298	2.52E-19	1.44E-16	34.25941826
chrX	122865777	+	cg25910467	NA	NA	NA	NA	NA	NA	chrX:122866199-122867097	N_Shore	THOC2	NM_001081550	Body					X:122865528-122865964	Promoter_Associated		2.69037233	-2.698182572	26.45551459	2.53E-19	1.45E-16	34.25532923
chrX	153991165	-	cg14350469	NA	NA	NA	NA	NA	NA	chrX:153990840-153991831	Island	DKC1;DKC1;DKC1;DKC1	NM_001142463;NM_001363;NM_001363;NM_001142463	1stExon;1stExon;5'UTR;5'UTR	high-CpG:153644210-153644632			X:153643943-153645113	X:153990229-153991934	Promoter_Associated		3.664099748	-3.152429582	26.45025449	2.54E-19	1.45E-16	34.25082709
chrX	122994594	-	cg25514427	NA	NA	NA	NA	NA	NA	chrX:122993547-122994335	S_Shore	XIAP	NM_001167	5'UTR					X:122993086-122994722	Promoter_Associated		3.402772335	-2.597361316	26.44534576	2.55E-19	1.45E-16	34.24662481
chrX	12993759	-	cg20064153	NA	NA	NA	NA	NA	NA	chrX:12993107-12994599	Island	TMSL3;TMSB4X	NM_183049;NM_021109	5'UTR;5'UTR				X:12902996-12903882	X:12993645-12993929	Promoter_Associated		2.915964518	-3.208222897	26.44489507	2.55E-19	1.45E-16	34.24623894
chrX	46405123	+	cg24701794	NA	NA	NA	NA	NA	NA	chrX:46404634-46405165	Island	ZNF674;LOC401588;ZNF674	NM_001146291;NR_015378;NM_001039891	TSS1500;Body;TSS1500				X:46289535-46290146	X:46404458-46405206	Promoter_Associated		3.179294029	-3.14884425	26.44397071	2.55E-19	1.45E-16	34.24544751
chrX	129255138	-	cg24923226	NA	NA	NA	NA	NA	NA	chrX:129254555-129255097	S_Shore								X:129254459-129255319	Unclassified		3.321960285	-3.02913917	26.42425233	2.60E-19	1.48E-16	34.2285577
chrX	103415135	+	cg26180209	NA	NA	NA	NA	NA	NA	chrX:103411059-103411782	S_Shelf	CXorf39	NM_207318	Body								-2.225444986	2.490448373	-26.41269028	2.63E-19	1.49E-16	34.21864797
chrX	131352293	-	cg06051391	NA	NA	NA	NA	NA	NA	chrX:131351531-131352535	Island	RAP2C	NM_021183	TSS200	high-CpG:131179886-131180190			X:131179025-131180216	X:131352154-131352367	Promoter_Associated		3.090710564	-2.83926791	26.41020955	2.63E-19	1.49E-16	34.21652116
chrX	46432858	-	cg09340741	NA	NA	NA	NA	NA	NA	chrX:46433054-46434902	N_Shore	CHST7	NM_019886	TSS1500					X:46431504-46433356	Unclassified	TRUE	3.467736433	-3.26881409	26.4093315	2.63E-19	1.49E-16	34.21576833
chrX	19533340	+	cg25940844	NA	NA	NA	NA	NA	NA	chrX:19533003-19533551	Island	MAP3K15	NM_001001671	1stExon				X:19442925-19443682	X:19532666-19533897	Unclassified_Cell_type_specific	TRUE	2.957807919	-2.125961012	26.40532414	2.64E-19	1.50E-16	34.21233212
chrX	149737335	-	cg27078591	NA	NA	NA	NA	NA	NA	chrX:149736720-149737756	Island	MTM1	NM_000252	5'UTR				X:149487398-149488414	X:149736302-149737928	Promoter_Associated		2.592999725	-2.402483645	26.37822278	2.71E-19	1.53E-16	34.18907882
chrX	154842320	-	cg25529319	NA	NA	NA	NA	NA	NA	chrX:154842112-154842719	Island	TMLHE	NM_018196	5'UTR				X:154495311-154495899	X:154842001-154842828	Promoter_Associated_Cell_type_specific	TRUE	2.769686821	-2.874952106	26.37539929	2.71E-19	1.53E-16	34.18665477
chrX	117629911	+	cg26023405	NA	NA	NA	NA	NA	NA	chrX:117629624-117630776	Island	DOCK11;DOCK11	NM_144658;NM_144658	5'UTR;1stExon				X:117513186-117514804	X:117629137-117631085	Promoter_Associated	TRUE	4.731189282	-3.304707138	26.37007249	2.73E-19	1.54E-16	34.18208081
chrX	47696603	+	cg00481999	NA	NA	NA	NA	NA	NA	chrX:47696092-47696364	S_Shore	ZNF81	NM_007137	5'UTR					X:47695644-47696730	Promoter_Associated		3.157972844	-3.132046495	26.34589878	2.78E-19	1.57E-16	34.16131123
chrX	30907727	+	cg20057595	NA	NA	NA	NA	NA	NA	chrX:30906901-30907728	Island	MAP3K7IP3	NM_152787	TSS1500				X:30816801-30817649	X:30906810-30908163	Promoter_Associated		4.386044062	-3.501117267	26.33580568	2.81E-19	1.58E-16	34.15263345
chrX	21676692	+	cg25127732	NA	NA	NA	NA	NA	NA	chrX:21674018-21677066	Island	KLHL34	NM_153270	TSS1500		DMR		X:21583880-21587146	X:21675247-21677063	Unclassified_Cell_type_specific		2.428584824	-1.865585141	26.33167485	2.82E-19	1.58E-16	34.14908085
chrX	135849691	-	cg01479413	NA	NA	NA	NA	NA	NA	chrX:135849030-135850178	Island	ARHGEF6	NM_004840	Body	high-CpG:135677137-135677647	DMR		X:135676746-135677835	X:135848915-135850399	Unclassified_Cell_type_specific	TRUE	3.122143073	-2.712374886	26.33111002	2.82E-19	1.58E-16	34.14859504
chrX	153744915	+	cg23698956	NA	NA	NA	NA	NA	NA	chrX:153745523-153745735	N_Shore	FAM3A;FAM3A;FAM3A;FAM3A;FAM3A	NM_001171133;NM_021806;NR_033237;NM_001171132;NM_001171134	TSS1500;TSS1500;TSS1500;TSS1500;TSS1500				X:153397255-153398486	X:153743842-153744988	Promoter_Associated		3.215334494	-2.733927812	26.31946726	2.85E-19	1.60E-16	34.13857862
chrX	117629928	+	cg00112256	NA	NA	NA	NA	NA	NA	chrX:117629624-117630776	Island	DOCK11;DOCK11	NM_144658;NM_144658	5'UTR;1stExon				X:117513186-117514804	X:117629137-117631085	Promoter_Associated	TRUE	3.450156672	-2.696985958	26.31194638	2.87E-19	1.61E-16	34.13210581
chrX	153059894	+	cg11520843	NA	NA	NA	NA	NA	NA	chrX:153059275-153060557	Island	IDH3G;SSR4;IDH3G;IDH3G;IDH3G	NM_004135;NM_006280;NM_174869;NM_174869;NM_004135	5'UTR;TSS200;1stExon;5'UTR;1stExon				X:152712470-152714037	X:153059070-153060237	Promoter_Associated		4.392545184	-3.576781681	26.3105073	2.87E-19	1.61E-16	34.13086704
chrX	153285118	+	cg23121114	NA	NA	NA	NA	NA	NA	chrX:153284685-153285655	Island	IRAK1;IRAK1;IRAK1	NM_001025243;NM_001569;NM_001025242	Body;Body;Body	high-CpG:152938207-152938647			X:152937930-152939013	X:153284526-153285979	Promoter_Associated		3.599028175	-2.785453659	26.30897633	2.88E-19	1.61E-16	34.12954911
chrX	48755154	+	cg27403913	NA	NA	NA	NA	NA	NA	chrX:48754500-48755329	Island	PQBP1;PQBP1;TIMM17B;PQBP1;PQBP1;PQBP1;TIMM17B;PQBP1;PQBP1;PQBP1;PQBP1	NM_001167992;NM_001032383;NM_005834;NM_001032384;NM_144495;NM_001032382;NM_001167947;NM_001167990;NM_005710;NM_001032381;NM_001167989	TSS1500;TSS200;5'UTR;TSS1500;TSS200;TSS200;5'UTR;TSS200;TSS1500;TSS200;TSS200	high-CpG:48639967-48640380			X:48639396-48640765	X:48754293-48755711	Promoter_Associated		3.435891903	-3.308205994	26.2887171	2.93E-19	1.63E-16	34.11210122
chrX	77359363	-	cg00151234	rs2076628	0.314715	NA	NA	NA	NA	chrX:77359303-77359979	Island	PGK1	NM_000291	TSS1500				X:77246011-77247167	X:77359057-77359965	Promoter_Associated		4.102224165	-3.377486531	26.27077066	2.98E-19	1.66E-16	34.09663327
chrX	48456550	-	cg25053301	NA	NA	NA	NA	NA	NA	chrX:48455942-48456594	Island	WDR13;WDR13;WDR13;WDR13	NR_029427;NM_017883;NM_001166426;NM_001166426	Body;Body;5'UTR;1stExon	high-CpG:48340745-48341525	RDMR		X:48340729-48341538	X:48455651-48457059	Promoter_Associated		3.350885505	-2.965903312	26.26809261	2.98E-19	1.66E-16	34.09432411
chrX	154033688	-	cg04784122	NA	NA	NA	NA	NA	NA	chrX:154033366-154033935	Island	MPP1;MPP1;MPP1;MPP1;MPP1;MPP1;MPP1;MPP1	NM_001166462;NM_001166460;NM_001166461;NM_001166462;NM_002436;NM_001166460;NM_001166461;NM_002436	5'UTR;1stExon;1stExon;1stExon;5'UTR;5'UTR;5'UTR;1stExon	high-CpG:153686844-153687238			X:153686561-153687286	X:154033406-154034202	Unclassified_Cell_type_specific		2.365449753	-2.654624835	26.26118951	3.00E-19	1.67E-16	34.08837072
chrX	153657001	-	cg19168249	NA	NA	NA	NA	NA	NA	chrX:153656733-153657363	Island	ATP6AP1;ATP6AP1	NM_001183;NM_001183	5'UTR;1stExon	high-CpG:153310175-153310325			X:153309936-153310637	X:153656668-153657524	Promoter_Associated		4.322066098	-3.328796733	26.24117828	3.06E-19	1.70E-16	34.07110323
chrX	135849827	+	cg24832428	NA	NA	NA	NA	NA	NA	chrX:135849030-135850178	Island	ARHGEF6	NM_004840	Body	high-CpG:135677137-135677647	DMR		X:135676746-135677835	X:135848915-135850399	Unclassified_Cell_type_specific	TRUE	4.505730048	-3.916574816	26.22830044	3.09E-19	1.71E-16	34.05998369
chrX	68835895	-	cg24186901	NA	NA	NA	NA	NA	NA	chrX:68835648-68837063	Island	EDA;EDA;EDA;EDA;EDA;EDA	NM_001005615;NM_001005609;NM_001005610;NM_001005612;NM_001399;NM_001005611	TSS200;TSS200;TSS200;TSS200;TSS200;TSS200				X:68752403-68753854	X:68835560-68836605	Unclassified_Cell_type_specific	TRUE	4.695513476	-3.16744001	26.21314919	3.13E-19	1.74E-16	34.04689372
chrX	110339372	-	cg10105844	NA	NA	NA	NA	NA	NA	chrX:110339364-110339679	Island	PAK3;PAK3;PAK3	NM_001128166;NM_002578;NM_001128167	5'UTR;TSS200;5'UTR					X:110338945-110340034	Unclassified_Cell_type_specific	TRUE	3.230402837	-2.773627095	26.21116686	3.14E-19	1.74E-16	34.04518049
chrX	55478814	-	cg00191758	NA	NA	NA	NA	NA	NA		OpenSea	MAGEH1	NM_014061	1stExon		DMR		X:55495183-55496184	X:55478256-55478965	Promoter_Associated		2.67612185	-1.921403577	26.19506229	3.18E-19	1.76E-16	34.03125699
chrX	109763406	-	cg23644934	NA	NA	NA	NA	NA	NA		OpenSea	TDGF3	NR_002718	TSS200								-2.657953555	2.548770133	-26.15793233	3.29E-19	1.82E-16	33.99912102
chrX	78623020	+	cg13788061	NA	NA	NA	NA	NA	NA		OpenSea	ITM2A;ITM2A;ITM2A;ITM2A	NM_001171581;NM_004867;NM_004867;NM_001171581	5'UTR;5'UTR;1stExon;1stExon		DMR			X:78622792-78623233	Promoter_Associated		3.041327786	-3.11182615	26.1553552	3.30E-19	1.82E-16	33.99688872
chrX	154299853	-	cg24341236	NA	NA	NA	NA	NA	NA	chrX:154299062-154299795	S_Shore	BRCC3;MTCP1;MTCP1NB;BRCC3	NM_024332;NM_001018025;NM_001018024;NM_001018055	1stExon;TSS1500;TSS1500;1stExon				X:153952465-153953606	X:154298720-154300585	Promoter_Associated		3.951408897	-3.541446226	26.15384631	3.30E-19	1.82E-16	33.99558162
chrX	153285622	+	cg09520212	NA	NA	NA	NA	NA	NA	chrX:153284685-153285655	Island	IRAK1;MIR718;IRAK1;IRAK1	NM_001025242;NR_031757;NM_001569;NM_001025243	TSS1500;TSS200;TSS1500;TSS1500				X:152937930-152939013	X:153284526-153285979	Promoter_Associated		2.413104516	-0.928731728	26.14994872	3.31E-19	1.82E-16	33.99220489
chrX	134156271	-	cg14596086	NA	NA	NA	NA	NA	NA	chrX:134155996-134156602	Island	FAM127C	NM_001078173	1stExon		DMR		X:133983539-133984257			TRUE	3.144049458	-2.61759374	26.13530121	3.36E-19	1.84E-16	33.97951008
chrX	107019182	+	cg04491396	NA	NA	NA	NA	NA	NA	chrX:107018606-107019611	Island	TSC22D3	NM_198057	TSS200				X:106905047-106906480	X:107018859-107021211	Unclassified		2.971599412	-2.870070533	26.13268322	3.37E-19	1.85E-16	33.97724031
chrX	100645872	+	cg09738386	NA	NA	NA	NA	NA	NA	chrX:100645780-100646107	Island	RPL36A	NM_021029	TSS200				X:100532437-100533049	X:100645391-100646487	Promoter_Associated	TRUE	2.99412081	-2.358679002	26.1228397	3.40E-19	1.86E-16	33.96870391
chrX	154493750	+	cg00547789	NA	NA	NA	NA	NA	NA	chrX:154493303-154493907	Island	RAB39B;RAB39B	NM_171998;NM_171998	5'UTR;1stExon		DMR		X:154146498-154147073	X:154493126-154494036	Unclassified_Cell_type_specific		2.978613973	-3.160181571	26.1220725	3.40E-19	1.86E-16	33.96803844
chrX	148713660	+	cg10912974	NA	NA	NA	NA	NA	NA	chrX:148712839-148713679	Island	TMEM185A	NM_032508	TSS200				X:148520659-148521552	X:148713512-148713774	Promoter_Associated_Cell_type_specific	TRUE	3.54564454	-2.616564618	26.08359432	3.52E-19	1.92E-16	33.93463607
chrX	74743023	+	cg19792266	NA	NA	NA	NA	NA	NA	chrX:74742765-74743117	Island	ZDHHC15;ZDHHC15;ZDHHC15;ZDHHC15;ZDHHC15;ZDHHC15	NM_001146256;NM_144969;NM_001146256;NM_001146257;NM_144969;NM_001146257	5'UTR;5'UTR;1stExon;5'UTR;1stExon;1stExon		DMR		X:74659491-74659980	X:74742639-74743553	Unclassified_Cell_type_specific		3.333093857	-2.945023424	26.07609138	3.54E-19	1.93E-16	33.9281168
chrX	148623231	-	cg05295417	rs73640673	0.015051	NA	NA	NA	NA	chrX:148622270-148623178	S_Shore	CXorf40A	NM_178124	5'UTR								2.441460944	-2.668754446	26.07189345	3.55E-19	1.94E-16	33.92446836
chrX	134124941	-	cg22410382	NA	NA	NA	NA	NA	NA	chrX:134124938-134125307	Island	LOC644538	NM_001163438	TSS200			TRUE	X:133952529-133953007			TRUE	2.810558208	-2.513982514	26.04823828	3.63E-19	1.98E-16	33.90389799
chrX	54556833	-	cg26822601	rs12839758	0.013221	NA	NA	NA	NA	chrX:54556428-54556959	Island	GNL3L	NM_019067	5'UTR				X:54573090-54573835	X:54555877-54557517	NonGene_Associated		2.791126873	-2.643513514	26.04785469	3.63E-19	1.98E-16	33.90356426
chrX	48937975	+	cg12058508	NA	NA	NA	NA	NA	NA	chrX:48937435-48937976	Island	WDR45;WDR45	NM_001029896;NM_007075	TSS1500;5'UTR				X:48824401-48824920	X:48937345-48937990	Promoter_Associated		2.770015579	-2.661595248	26.04602342	3.64E-19	1.98E-16	33.90197095
chrX	119738453	+	cg13741548	NA	NA	NA	NA	NA	NA		OpenSea	MCTS1;MCTS1	NM_001137554;NM_014060	TSS200;Body					X:119738307-119738697	Promoter_Associated		3.7095555	-2.790197529	26.0375059	3.66E-19	1.99E-16	33.89455866
chrX	100879169	-	cg27381383	NA	NA	NA	NA	NA	NA		OpenSea	ARMCX3;ARMCX3;ARMCX3	NM_016607;NM_177947;NM_177948	5'UTR;5'UTR;5'UTR		DMR						3.423355041	-2.572734159	26.0365994	3.67E-19	1.99E-16	33.89376964
chrX	136507597	-	cg21154599	NA	NA	NA	NA	NA	NA	chrX:136509276-136509813	N_Shore					CDMR		X:136335263-136335452	X:136507445-136507618	Unclassified_Cell_type_specific		2.492406777	-1.812366434	26.03306072	3.68E-19	1.99E-16	33.89068927
chrX	48931953	+	cg14368286	NA	NA	NA	NA	NA	NA	chrX:48931423-48931954	Island	PRAF2	NM_007213	TSS1500				X:48818393-48818898	X:48930919-48932220	Promoter_Associated		3.030544028	-2.57324558	26.03210219	3.68E-19	1.99E-16	33.88985481
chrX	68048386	-	cg01634761	NA	NA	NA	NA	NA	NA	chrX:68048659-68050252	N_Shore	EFNB1	NM_004429	TSS1500				X:67965111-67965180				3.213250049	-2.717639838	26.021992	3.72E-19	2.01E-16	33.88105126
chrX	39472958	-	cg10273882	NA	NA	NA	NA	NA	NA	chrX:39472797-39473293	Island						TRUE	X:39357742-39358349	X:39472954-39474227	Unclassified_Cell_type_specific	TRUE	3.046899758	-2.718638685	26.01596669	3.74E-19	2.02E-16	33.87580294
chrX	49020114	-	cg00583618	NA	NA	NA	NA	NA	NA	chrX:49019722-49020307	Island	MAGIX;MAGIX;MAGIX;MAGIX	NM_001099681;NM_001099680;NM_001099682;NM_024859	Body;TSS200;Body;Body				X:48906667-48907519	X:49020050-49020363	Unclassified_Cell_type_specific		4.049896465	-3.206575716	26.0062811	3.77E-19	2.03E-16	33.86736366
chrX	55744084	+	cg16832275	NA	NA	NA	NA	NA	NA		OpenSea	RRAGB;RRAGB	NM_006064;NM_016656	TSS200;TSS200				X:55760680-55761343	X:55743760-55744963	Promoter_Associated		3.482138984	-2.981869083	25.99559282	3.81E-19	2.05E-16	33.85804685
chrX	77151104	+	cg23832225	NA	NA	NA	NA	NA	NA	chrX:77150837-77151247	Island	MAGT1	NM_032121	TSS200				X:77037317-77037870	X:77150695-77151371	Promoter_Associated	TRUE	3.497853032	-2.619704439	25.99484459	3.81E-19	2.05E-16	33.85739448
chrX	56259373	+	cg06655100	NA	NA	NA	NA	NA	NA	chrX:56258951-56259159	S_Shore	KLF8;KLF8;KLF8	NM_001159296;NM_007250;NM_007250	5'UTR;1stExon;5'UTR				X:56275537-56276375				2.844540489	-2.461716271	25.99146159	3.82E-19	2.05E-16	33.85444464
chrX	55026774	+	cg19506937	NA	NA	NA	NA	NA	NA	chrX:55026359-55026985	Island	APEX2	NM_014481	TSS200	high-CpG:55043447-55043638			X:55043087-55043710	X:55025908-55027049	Promoter_Associated_Cell_type_specific	TRUE	3.159395298	-3.255326992	25.98857323	3.83E-19	2.06E-16	33.85192578
chrX	119695210	+	cg08784874	NA	NA	NA	NA	NA	NA	chrX:119694943-119695228	Island	CUL4B;CUL4B	NM_003588;NM_001079872	Body;TSS1500				X:119578972-119579561	X:119694489-119695993	Promoter_Associated	TRUE	3.923744487	-3.319029216	25.96365065	3.92E-19	2.10E-16	33.83017922
chrX	46696351	-	cg24511534	NA	NA	NA	NA	NA	NA	chrX:46696141-46697075	Island	RP2;RP2	NM_006915;NM_006915	1stExon;5'UTR				X:46581030-46582019	X:46695962-46697271	Promoter_Associated		3.391226848	-3.255456986	25.92401997	4.06E-19	2.17E-16	33.79555344
chrX	154842296	-	cg26540943	NA	NA	NA	NA	NA	NA	chrX:154842112-154842719	Island	TMLHE	NM_018196	5'UTR				X:154495311-154495899	X:154842001-154842828	Promoter_Associated_Cell_type_specific	TRUE	2.794930478	-2.965469217	25.91433741	4.09E-19	2.19E-16	33.78708518
chrX	118987015	+	cg13016553	rs144417011	0.031344	NA	NA	NA	NA	chrX:118986684-118987252	Island	UPF3B;UPF3B	NM_023010;NM_080632	TSS200;TSS200				X:118870542-118871280	X:118986766-118987398	Promoter_Associated		3.731683869	-3.087737549	25.90834084	4.12E-19	2.20E-16	33.78183897
chrX	153991813	-	cg17274024	NA	NA	NA	NA	NA	NA	chrX:153990840-153991831	Island	DKC1;DKC1	NM_001142463;NM_001363	Body;Body				X:153643943-153645113	X:153990229-153991934	Promoter_Associated		2.698132788	-2.113848695	25.89834295	4.15E-19	2.22E-16	33.77308928
chrX	74516489	+	cg14395423	NA	NA	NA	NA	NA	NA		OpenSea	UPRT;UPRT	NM_145052;NR_030774	Body;Body			TRUE					-2.734488532	2.643015135	-25.89423789	4.17E-19	2.22E-16	33.76949569
chrX	53461213	+	cg04241572	NA	NA	NA	NA	NA	NA	chrX:53461178-53461463	Island	HSD17B10;HSD17B10	NM_001037811;NM_004493	Body;Body				X:53477827-53478188	X:53461138-53461763	Promoter_Associated		2.75243028	-3.081689998	25.88605609	4.20E-19	2.24E-16	33.76233151
chrX	46433828	+	cg00666173	NA	NA	NA	NA	NA	NA	chrX:46433054-46434902	Island	CHST7	NM_019886	1stExon		DMR		X:46317999-46319801	X:46433413-46434885	Unclassified	TRUE	3.961115085	-2.772176729	25.87505736	4.24E-19	2.26E-16	33.75269699
chrX	154444570	+	cg24194941	NA	NA	NA	NA	NA	NA		OpenSea	VBP1	NM_003372	TSS200				X:154097664-154098543	X:154444143-154445660	Promoter_Associated		3.770039181	-2.760478487	25.87278481	4.25E-19	2.26E-16	33.75070578
chrX	151806923	-	cg03335173	NA	NA	NA	NA	NA	NA	chrX:151806233-151806947	Island	GABRQ	NM_018558	Body		DMR		X:151556865-151558024				3.462087543	-2.686248489	25.84918293	4.34E-19	2.30E-16	33.73001481
chrX	129115067	+	cg04059198	NA	NA	NA	NA	NA	NA	chrX:129113845-129118029	Island							X:128941100-128946452				3.277865079	-2.766967088	25.82508994	4.44E-19	2.35E-16	33.70887274
chrX	48769107	-	cg00810519	rs6609808	0.022905	NA	NA	NA	NA	chrX:48768763-48769474	Island	SLC35A2;SLC35A2;SLC35A2;SLC35A2	NM_001042498;NM_005660;NM_001032289;NM_001042498	5'UTR;TSS200;TSS200;1stExon				X:48653616-48654401	X:48768510-48769452	Promoter_Associated_Cell_type_specific	TRUE	3.631817573	-2.898322303	25.82310645	4.44E-19	2.35E-16	33.70713126
chrX	24665655	-	cg21337832	NA	NA	NA	NA	NA	NA		OpenSea	PCYT1B;PCYT1B;PCYT1B	NM_001163264;NM_004845;NM_001163265	Body;TSS1500;TSS1500					X:24665285-24665773	Unclassified_Cell_type_specific		3.026159292	-3.02586155	25.80831262	4.50E-19	2.38E-16	33.69413803
chrX	49687331	-	cg21911363	NA	NA	NA	NA	NA	NA	chrX:49687027-49687993	Island	CLCN5;CLCN5;CLCN5;CLCN5	NM_001127898;NM_001127899;NM_001127899;NM_001127898	1stExon;5'UTR;1stExon;5'UTR	high-CpG:49573952-49574080			X:49573768-49574703	X:49686836-49687917	Promoter_Associated		3.804974793	-3.124407953	25.80431941	4.52E-19	2.39E-16	33.69062949
chrX	54071365	-	cg12472203	NA	NA	NA	NA	NA	NA	chrX:54070312-54071311	S_Shore	PHF8	NM_015107	TSS1500					X:54070217-54071736	Promoter_Associated	TRUE	2.645258872	-2.9458512	25.79906776	4.54E-19	2.40E-16	33.6860144
chrX	46306863	+	cg15008991	NA	NA	NA	NA	NA	NA	chrX:46306249-46306838	S_Shore	ZNF673;ZNF673;ZNF673;ZNF673	NM_001129898;NM_001129900;NM_001129899;NM_017776	5'UTR;5'UTR;5'UTR;5'UTR				X:46191200-46192025	X:46305774-46307039	Promoter_Associated_Cell_type_specific		3.367390733	-3.146615792	25.79504896	4.56E-19	2.40E-16	33.68248205
chrX	102565608	-	cg24765005	rs185744581	0.01748	NA	NA	NA	NA	chrX:102565314-102566034	Island	BEX2;BEX2;BEX2;BEX2;BEX2;BEX2	NM_001168399;NM_032621;NM_001168400;NM_001168401;NM_001168399;NM_001168400	1stExon;5'UTR;5'UTR;5'UTR;5'UTR;1stExon		DMR		X:102451971-102452626	X:102565226-102566593	Unclassified_Cell_type_specific		3.610362196	-3.592040135	25.79222647	4.57E-19	2.40E-16	33.68000085
chrX	77151194	+	cg24814801	NA	NA	NA	NA	NA	NA	chrX:77150837-77151247	Island	MAGT1	NM_032121	TSS200				X:77037317-77037870	X:77150695-77151371	Promoter_Associated	TRUE	3.22118084	-2.868751945	25.79146446	4.57E-19	2.40E-16	33.67933094
chrX	119603098	+	cg14854487	NA	NA	NA	NA	NA	NA		OpenSea	LAMP2;LAMP2;LAMP2;LAMP2;LAMP2;LAMP2	NM_002294;NM_001122606;NM_001122606;NM_002294;NM_013995;NM_013995	1stExon;1stExon;5'UTR;5'UTR;5'UTR;1stExon				X:119486751-119487307	X:119602570-119603417	Promoter_Associated_Cell_type_specific		3.341735302	-2.647550436	25.77863137	4.63E-19	2.43E-16	33.66804567
chrX	49012891	+	cg25777856	rs183724982	0.037975	NA	NA	NA	NA	chrX:49012655-49012977	Island							X:48899199-48900113	X:49012125-49013022	Promoter_Associated		3.620489572	-3.117898912	25.77293247	4.65E-19	2.44E-16	33.66303223
chrX	150067687	+	cg05091873	NA	NA	NA	NA	NA	NA	chrX:150066792-150068172	Island	CD99L2;CD99L2;CD99L2	NM_031462;NM_134446;NM_134445	TSS1500;TSS1500;TSS1500				X:149817081-149818776				2.779466581	-2.558767317	25.76592579	4.68E-19	2.45E-16	33.6568667
chrX	152989807	+	cg02205962	NA	NA	NA	NA	NA	NA	chrX:152988874-152991719	Island	BCAP31;BCAP31;ABCD1;BCAP31;BCAP31;BCAP31	NR_024450;NM_001139441;NM_000033;NM_005745;NM_001139457;NM_005745	Body;TSS1500;TSS1500;1stExon;TSS1500;5'UTR	high-CpG:152642548-152643122			X:152642116-152643793				3.08947435	-2.866286277	25.75646829	4.72E-19	2.47E-16	33.64854177
chrY	24036882	-	cg15516537	NA	NA	NA	NA	NA	NA	chrY:24040559-24040857	N_Shelf	RBMY1D;RBMY1A1;RBMY1E;RBMY1B	NM_001006120;NM_005058;NM_001006118;NM_001006121	Body;Body;Body;Body								-2.80964426	1.547970735	-25.74331201	4.78E-19	2.50E-16	33.63695565
chrX	77359450	+	cg13203541	NA	NA	NA	NA	NA	NA	chrX:77359303-77359979	Island	PGK1	NM_000291	TSS1500				X:77246011-77247167	X:77359057-77359965	Promoter_Associated		3.81261044	-2.758522187	25.74117076	4.79E-19	2.50E-16	33.63506936
chrX	70401955	-	cg00881557	NA	NA	NA	NA	NA	NA	chrX:70401862-70402213	Island						TRUE	X:70318588-70318938	X:70401417-70402562	Promoter_Associated	TRUE	2.27856341	-2.960355147	25.71559874	4.90E-19	2.56E-16	33.61252945
chrX	134654347	+	cg26055054	NA	NA	NA	NA	NA	NA	chrX:134655102-134655750	N_Shore	DDX26B	NM_182540	TSS1500							TRUE	3.41830246	-2.873461393	25.64903515	5.20E-19	2.71E-16	33.55374759
chrX	100872944	-	cg26438739	NA	NA	NA	NA	NA	NA		OpenSea	ARMCX6;ARMCX6;ARMCX6;ARMCX6	NM_001009584;NM_019007;NM_019007;NM_001009584	1stExon;1stExon;5'UTR;5'UTR	low-CpG:100759582-100759601	DMR		X:100759250-100759632	X:100872231-100873164	Promoter_Associated	TRUE	2.970531099	-3.052446109	25.6431729	5.23E-19	2.72E-16	33.54856299
chrX	46405451	+	cg08435532	NA	NA	NA	NA	NA	NA	chrX:46404634-46405165	S_Shore	ZNF674;LOC401588;ZNF674	NM_001146291;NR_015378;NM_001039891	TSS1500;Body;TSS1500								2.989233833	-2.581403518	25.63849912	5.25E-19	2.73E-16	33.54442859
chrX	106045825	+	cg04238548	NA	NA	NA	NA	NA	NA		OpenSea	TBC1D8B;TBC1D8B	NM_017752;NM_198881	TSS200;TSS200				X:105932461-105933191			TRUE	3.28593249	-2.624937048	25.63751098	5.26E-19	2.73E-16	33.54355438
chrX	106449739	+	cg03878985	NA	NA	NA	NA	NA	NA	chrX:106449029-106449740	Island	CXorf41;NUP62CL;CXorf41	NM_001169154;NM_017681;NM_173494	TSS200;TSS200;TSS200				X:106335686-106336601	X:106449138-106449985	Unclassified		3.344546146	-3.03335978	25.61639791	5.36E-19	2.78E-16	33.52486721
chrX	11776394	+	cg05257947	NA	NA	NA	NA	NA	NA	chrX:11775784-11776936	Island	MSL3;MSL3;MSL3;MSL3;MSL3	NM_078630;NM_078629;NM_078628;NM_078630;NM_006800	1stExon;1stExon;1stExon;5'UTR;TSS1500				X:11685687-11687039	X:11775564-11776986	Promoter_Associated	TRUE	2.794618415	-1.752131896	25.61517587	5.36E-19	2.78E-16	33.52378508
chrX	134479056	+	cg03993368	NA	NA	NA	NA	NA	NA	chrX:134478644-134479057	Island	ZNF75D;ZNF449	NM_007131;NM_152695	TSS1500;5'UTR				X:134305172-134306836				3.455922507	-2.980802188	25.60636268	5.41E-19	2.80E-16	33.51597934
chrX	48455856	+	cg24351198	NA	NA	NA	NA	NA	NA	chrX:48455942-48456594	N_Shore	WDR13;WDR13;WDR13	NR_029427;NM_017883;NM_001166426	TSS200;TSS200;TSS1500	high-CpG:48340745-48341525			X:48340729-48341538	X:48455651-48457059	Promoter_Associated		3.139031293	-2.451224128	25.60479131	5.42E-19	2.80E-16	33.5145873
chrX	122993679	-	cg06772067	NA	NA	NA	NA	NA	NA	chrX:122993547-122994335	Island	XIAP	NM_001167	TSS1500				X:122821229-122822016	X:122993086-122994722	Promoter_Associated		3.446429765	-3.163761426	25.60057729	5.44E-19	2.80E-16	33.51085376
chrX	153600494	-	cg21323637	rs191469451	0.035564	NA	NA	NA	NA	chrX:153598874-153600604	Island	FLNA;FLNA	NM_001456;NM_001110556	5'UTR;5'UTR				X:153252146-153253775	X:153599207-153600604	Promoter_Associated	TRUE	2.431609976	-1.999912549	25.60053413	5.44E-19	2.80E-16	33.51081552
chrX	54071285	-	cg14533874	NA	NA	NA	NA	NA	NA	chrX:54070312-54071311	Island	PHF8	NM_015107	TSS1500				X:54087526-54088060	X:54070217-54071736	Promoter_Associated	TRUE	3.086014923	-2.354839113	25.58972209	5.49E-19	2.83E-16	33.50123327
chrX	48367230	-	cg00026186	NA	NA	NA	NA	NA	NA	chrX:48367165-48367742	Island	PORCN;PORCN;PORCN;PORCN;PORCN	NM_203476;NM_203473;NM_022825;NM_203474;NM_203475	TSS200;TSS200;TSS200;TSS1500;TSS1500				X:48251768-48252712	X:48366736-48367607	Promoter_Associated		4.431484196	-3.743322904	25.5885721	5.50E-19	2.83E-16	33.50021383
chrY	10035202	-	cg10835413	NA	NA	NA	NA	NA	NA	chrY:10036737-10037179	N_Shore				low-CpG:10644812-10645889			Y:10645050-10645368	Y:10034909-10036729	Unclassified		-2.697096471	1.199160508	-25.57542682	5.56E-19	2.86E-16	33.48855746
chrX	118699184	+	cg00603890	NA	NA	NA	NA	NA	NA		OpenSea	CXorf56;CXorf56;CXorf56;CXorf56	NM_001170570;NM_001170569;NM_001170569;NM_022101	Body;5'UTR;1stExon;Body				X:118583162-118583450	X:118699139-118699658	Promoter_Associated		3.547494573	-2.636273812	25.57315231	5.57E-19	2.86E-16	33.48653993
chrX	63425776	-	cg07137581	NA	NA	NA	NA	NA	NA	chrX:63424198-63426190	Island	FAM123B	NM_152424	TSS200				X:63340947-63342911	X:63425535-63425860	Promoter_Associated		3.368165764	-3.291097525	25.56593413	5.61E-19	2.88E-16	33.48013604
chrX	70402457	+	cg11332786	NA	NA	NA	NA	NA	NA	chrX:70401862-70402213	S_Shore						TRUE		X:70401417-70402562	Promoter_Associated	TRUE	2.556295848	-2.478489247	25.56495433	5.62E-19	2.88E-16	33.47926662
chrX	134555545	-	cg26792541	rs149008343	0.013864	NA	NA	NA	NA	chrX:134555638-134556565	N_Shore	NCRNA00086	NR_024359	TSS1500				X:134383073-134384231	X:134555134-134556476	Unclassified	TRUE	3.000849833	-2.312216165	25.56388953	5.62E-19	2.88E-16	33.47832175
chrX	118699448	-	cg17398485	rs16995567	0.00829	NA	NA	NA	NA		OpenSea	CXorf56;CXorf56;CXorf56	NM_001170569;NM_022101;NM_001170570	TSS200;TSS200;TSS200					X:118699139-118699658	Promoter_Associated		3.083350332	-2.552723759	25.54314421	5.73E-19	2.93E-16	33.4599046
chrX	107069338	-	cg20514061	NA	NA	NA	NA	NA	NA	chrX:107069308-107070201	Island	MID2;MID2;MID2;MID2	NM_012216;NM_052817;NM_012216;NM_052817	1stExon;1stExon;5'UTR;5'UTR	high-CpG:106955622-106956190		TRUE	X:106955614-106956857	X:107068691-107070658	Unclassified_Cell_type_specific		2.884083862	-2.303169141	25.54052917	5.74E-19	2.93E-16	33.45758192
chrX	152066328	+	cg02732801	NA	NA	NA	NA	NA	NA	chrX:152066196-152066811	Island						TRUE	X:151816674-151817455			TRUE	2.68215439	-2.213867152	25.53278316	5.78E-19	2.95E-16	33.45070045
chrX	39946573	-	cg14261068	NA	NA	NA	NA	NA	NA	chrX:39949372-39949976	N_Shelf	BCOR;BCOR;BCOR;BCOR	NM_001123384;NM_017745;NM_001123385;NM_001123383	5'UTR;5'UTR;5'UTR;5'UTR		CDMR	TRUE					-2.952032133	2.573144295	-25.52264222	5.84E-19	2.98E-16	33.44168804
chrX	152736022	+	cg22561883	NA	NA	NA	NA	NA	NA	chrX:152735784-152736193	Island	HAUS7	NM_017518	1stExon	high-CpG:152389212-152389264			X:152388831-152389659	X:152735349-152736967	Promoter_Associated		3.46766086	-2.548417249	25.51833911	5.86E-19	2.98E-16	33.43786266
chrX	39875584	+	cg24529782	NA	NA	NA	NA	NA	NA	chrX:39871532-39874766	S_Shore											-2.819183939	2.899484286	-25.49448285	5.99E-19	3.05E-16	33.41664263
chrX	47518594	-	cg06093412	NA	NA	NA	NA	NA	NA	chrX:47518015-47518850	Island	LOC100133957;LOC100133957;UXT;UXT	NR_028119;NR_027444;NM_004182;NM_153477	Body;Body;TSS200;TSS200				X:47402910-47403794	X:47517859-47519027	Promoter_Associated	TRUE	3.732710418	-3.398484253	25.48599363	6.03E-19	3.07E-16	33.40908648
chrX	150067249	-	cg07693301	NA	NA	NA	NA	NA	NA	chrX:150066792-150068172	Island	CD99L2;CD99L2;CD99L2	NM_134446;NM_031462;NM_134445	TSS200;TSS200;TSS200				X:149817081-149818776	X:150066939-150067279	Unclassified		2.597876632	-2.534125569	25.47904268	6.07E-19	3.08E-16	33.40289755
chrX	48769307	+	cg01488378	NA	NA	NA	NA	NA	NA	chrX:48768763-48769474	Island	SLC35A2;SLC35A2;SLC35A2	NM_001042498;NM_001032289;NM_005660	TSS200;TSS1500;TSS1500				X:48653616-48654401	X:48768510-48769452	Promoter_Associated_Cell_type_specific	TRUE	3.239117621	-2.962846895	25.46678092	6.14E-19	3.11E-16	33.39197572
chrX	107682966	+	cg09991056	NA	NA	NA	NA	NA	NA		OpenSea	COL4A5;COL4A5;COL4A6;COL4A6;COL4A5	NM_033381;NM_000495;NM_001847;NM_033641;NM_033380	TSS200;TSS200;TSS1500;TSS1500;TSS200		DMR		X:107569550-107569633			TRUE	2.391774766	-2.133311168	25.45019891	6.24E-19	3.16E-16	33.37719696
chrX	51361547	+	cg14308265	NA	NA	NA	NA	NA	NA	chrX:51360851-51361777	Island					DMR		X:51377503-51378489			TRUE	4.119972782	-3.024092796	25.42483448	6.38E-19	3.23E-16	33.3545713
chrX	105969622	-	cg05116966	NA	NA	NA	NA	NA	NA	chrX:105969686-105970598	N_Shore	RNF128;RNF128	NM_194463;NM_024539	TSS1500;Body								3.23689653	-2.330139698	25.42369789	6.39E-19	3.23E-16	33.35355688
chrX	117973480	-	cg12755246	NA	NA	NA	NA	NA	NA	chrX:117973316-117973706	Island						TRUE	X:117857345-117857704	X:117973079-117974028	Unclassified		2.549250673	-2.483684475	25.4193134	6.41E-19	3.24E-16	33.34964323
chrX	134186273	+	cg15685776	rs2247343	0.413509	NA	NA	NA	NA	chrX:134185563-134186337	Island	FAM127B;FAM127B	NM_001078172;NM_001134321	TSS200;TSS200	high-CpG:134013737-134013946			X:134013283-134014096	X:134185997-134186694	Promoter_Associated		3.912582941	-3.635363467	25.41032293	6.47E-19	3.26E-16	33.341616
chrX	12809345	-	cg21953876	NA	NA	NA	NA	NA	NA	chrX:12809597-12810332	N_Shore	PRPS2;PRPS2	NM_002765;NM_001039091	TSS200;TSS200				X:12719077-12720253	X:12808920-12810321	Promoter_Associated		3.105505444	-2.502534335	25.40191368	6.52E-19	3.28E-16	33.33410503
chrX	40007065	+	cg21010298	NA	NA	NA	NA	NA	NA	chrX:40005040-40007066	Island	BCOR;BCOR	NM_001123384;NM_001123383	5'UTR;5'UTR		RDMR		X:39891553-39892010	X:40006969-40007241	Unclassified_Cell_type_specific		-2.436810487	2.235042352	-25.39697213	6.55E-19	3.29E-16	33.32969013
chrX	49056686	-	cg10983111	NA	NA	NA	NA	NA	NA	chrX:49056348-49056887	Island	SYP	NM_003179	TSS200	high-CpG:48943582-48943671			X:48943293-48943824	X:49056264-49057300	Promoter_Associated		4.346012575	-3.562564023	25.39614539	6.55E-19	3.29E-16	33.32895141
chrX	55187242	-	cg19353593	NA	NA	NA	NA	NA	NA	chrX:55187321-55188007	N_Shore	FAM104B;FAM104B;FAM104B;FAM104B;FAM104B;FAM104B;FAM104B;FAM104B	NM_001166703;NM_001166699;NM_001166700;NM_001166704;NR_030722;NM_138362;NM_001166702;NM_001166701	Body;Body;Body;Body;Body;Body;Body;Body				X:55203967-55204813	X:55187043-55188050	Promoter_Associated		3.029392448	-3.103525744	25.38476491	6.62E-19	3.32E-16	33.31878003
chrX	57313034	+	cg12799835	NA	NA	NA	NA	NA	NA		OpenSea	FAAH2	NM_174912	TSS200					X:57312925-57313391	Promoter_Associated		2.666127285	-2.778609162	25.3782343	6.66E-19	3.34E-16	33.31294109
chrX	13955102	-	cg07768843	NA	NA	NA	NA	NA	NA	chrX:13956150-13957061	N_Shore	GPM6B	NM_001001994	Body		RDMR						-2.611727699	2.518754981	-25.37367004	6.69E-19	3.35E-16	33.30885931
chrX	12809608	+	cg20842040	NA	NA	NA	NA	NA	NA	chrX:12809597-12810332	Island	PRPS2;PRPS2;PRPS2;PRPS2	NM_002765;NM_001039091;NM_002765;NM_001039091	1stExon;5'UTR;5'UTR;1stExon	high-CpG:12719422-12719806			X:12719077-12720253	X:12808920-12810321	Promoter_Associated		3.636593303	-3.135976479	25.37350452	6.69E-19	3.35E-16	33.30871127
chrX	118533786	+	cg04602218	NA	NA	NA	NA	NA	NA	chrX:118533163-118533787	Island	SLC25A43	NM_145305	Body				X:118417154-118417946	X:118532037-118534007	Promoter_Associated		2.833328647	-2.865601343	25.36419202	6.75E-19	3.37E-16	33.30038073
chrX	102469996	+	cg11049774	NA	NA	NA	NA	NA	NA	chrX:102469940-102470419	Island	BEX4;BEX4	NM_001080425;NM_001127688	TSS200;TSS200				X:102356606-102357432	X:102469577-102471329	Promoter_Associated_Cell_type_specific	TRUE	3.72403152	-3.704579398	25.35774512	6.79E-19	3.39E-16	33.29461175
chrX	30907909	-	cg27301033	NA	NA	NA	NA	NA	NA	chrX:30906901-30907728	S_Shore	MAP3K7IP3	NM_152787	TSS1500					X:30906810-30908163	Promoter_Associated		3.203141716	-3.158429591	25.33301092	6.94E-19	3.46E-16	33.27246419
chrX	48554902	-	cg22983460	NA	NA	NA	NA	NA	NA	chrX:48554969-48555563	N_Shore	SUV39H1	NM_003173	TSS1500				X:48439673-48440507	X:48554338-48555479	Promoter_Associated		3.295929504	-2.988514899	25.32815188	6.97E-19	3.48E-16	33.26811062
chrX	153626255	+	cg17195879	NA	NA	NA	NA	NA	NA	chrX:153626095-153627324	Island	RPL10;RPL10	NM_006013;NR_026898	TSS1500;TSS1500				X:153278915-153280518	X:153625687-153628207	Promoter_Associated		2.868806563	-2.509111038	25.32618655	6.99E-19	3.48E-16	33.2663495
chrX	55515653	-	cg00834229	NA	NA	NA	NA	NA	NA	chrX:55515067-55515544	S_Shore	USP51	NM_201286	TSS200				X:55531610-55532508	X:55514794-55516250	Promoter_Associated		2.646181801	-2.280600762	25.32492942	6.99E-19	3.48E-16	33.26522291
chrX	13835198	-	cg10479459	NA	NA	NA	NA	NA	NA		OpenSea	GPM6B;GPM6B;GPM6B;GPM6B;GPM6B;GPM6B;GPM6B	NM_005278;NM_005278;NM_001001996;NM_001001994;NM_001001995;NM_001001996;NM_001001995	1stExon;5'UTR;5'UTR;Body;5'UTR;1stExon;1stExon	low-CpG:13745088-13745239		TRUE					-2.892141747	2.18709289	-25.32378611	7.00E-19	3.48E-16	33.26419829
chrX	51238781	-	cg10581449	NA	NA	NA	NA	NA	NA	chrX:51238706-51240104	Island	NUDT11	NM_018159	Body		DMR		X:51255398-51256844				3.293587125	-2.249365633	25.31716262	7.04E-19	3.50E-16	33.25826135
chrX	100878793	-	cg17731486	NA	NA	NA	NA	NA	NA		OpenSea	ARMCX3;ARMCX3;ARMCX3	NM_016607;NM_177947;NM_177948	5'UTR;5'UTR;5'UTR		DMR	TRUE	X:100764790-100765787				3.265077494	-2.694881326	25.31494549	7.06E-19	3.50E-16	33.25627367
chrX	84498937	+	cg25730864	NA	NA	NA	NA	NA	NA	chrX:84498772-84499884	Island	ZNF711	NM_021998	TSS200				X:84385429-84386685	X:84498786-84499201	Unclassified_Cell_type_specific		3.010799594	-2.828415658	25.31485312	7.06E-19	3.50E-16	33.25619086
chrX	131351543	-	cg14570389	rs112111321	0.062048	NA	NA	NA	NA	chrX:131351531-131352535	Island	RAP2C	NM_021183	5'UTR				X:131179025-131180216				3.403341544	-3.163499724	25.28326665	7.27E-19	3.59E-16	33.22785339
chrX	119694550	-	cg07480829	NA	NA	NA	NA	NA	NA	chrX:119694943-119695228	N_Shore	CUL4B;CUL4B;CUL4B	NM_003588;NM_001079872;NM_001079872	Body;1stExon;5'UTR				X:119578578-119578840	X:119694489-119695993	Promoter_Associated		3.228766429	-2.623348691	25.27868011	7.30E-19	3.61E-16	33.22373554
chrX	3630582	-	cg16115418	NA	NA	NA	NA	NA	NA	chrX:3630406-3630620	Island	PRKX	NM_005044	Body				X:3640353-3641947				2.555812651	-2.921572264	25.27625595	7.31E-19	3.61E-16	33.22155879
chrX	117250736	-	cg17035182	NA	NA	NA	NA	NA	NA	chrX:117250233-117250754	Island	KLHL13;KLHL13;KLHL13;KLHL13;KLHL13	NM_001168303;NM_001168303;NM_001168302;NM_001168301;NM_001168302	1stExon;5'UTR;1stExon;5'UTR;5'UTR	high-CpG:117134746-117134814			X:117134262-117135204	X:117250380-117250824	Unclassified_Cell_type_specific	TRUE	3.441792765	-2.200412924	25.27118741	7.35E-19	3.62E-16	33.21700683
chrX	68835857	-	cg12447182	NA	NA	NA	NA	NA	NA	chrX:68835648-68837063	Island	EDA;EDA;EDA;EDA;EDA;EDA	NM_001005615;NM_001005609;NM_001005610;NM_001005612;NM_001399;NM_001005611	TSS200;TSS200;TSS200;TSS200;TSS200;TSS200				X:68752403-68753854	X:68835560-68836605	Unclassified_Cell_type_specific	TRUE	4.144726953	-3.297891815	25.27041938	7.35E-19	3.62E-16	33.21631699
chrX	70150722	+	cg10801213	rs59445423	0.098736	NA	NA	NA	NA	chrX:70150675-70151002	Island	SLC7A3;SLC7A3	NM_032803;NM_001048164	5'UTR;5'UTR				X:70067331-70067727				3.12982933	-2.98403207	25.26697368	7.38E-19	3.63E-16	33.21322183
chrX	34960873	+	cg18377059	NA	NA	NA	NA	NA	NA	chrX:34961430-34961705	N_Shore	FAM47B	NM_152631	TSS200				X:34870783-34872610				-2.298416865	3.32350187	-25.26025755	7.42E-19	3.65E-16	33.20718768
chrX	103357323	-	cg07056506	NA	NA	NA	NA	NA	NA	chrX:103357143-103357565	Island	MCART6;ZCCHC18;ZCCHC18;ZCCHC18	NM_001012755;NR_026694;NM_001143978;NM_001143978	5'UTR;Body;5'UTR;1stExon				X:103243662-103244913	X:103356591-103358772	Unclassified	TRUE	3.589877569	-2.793465306	25.25529494	7.46E-19	3.66E-16	33.20272791
chrX	153096039	-	cg25832410	NA	NA	NA	NA	NA	NA	chrX:153094946-153096040	Island	PDZD4	NM_032512	TSS200	high-CpG:152748526-152749594	DMR		X:152747214-152749925	X:153095367-153096441	Unclassified_Cell_type_specific	TRUE	4.204373468	-2.94522633	25.23954632	7.57E-19	3.71E-16	33.18856896
chrX	133507230	-	cg00920537	NA	NA	NA	NA	NA	NA	chrX:133507134-133507666	Island	PHF6;PHF6;PHF6	NM_032458;NM_032335;NM_001015877	TSS200;TSS200;TSS200				X:133334629-133335409	X:133506720-133507660	Promoter_Associated	TRUE	2.629698911	-2.750112301	25.22806052	7.65E-19	3.75E-16	33.17823672
chrX	47342480	+	cg01887353	NA	NA	NA	NA	NA	NA	chrX:47341887-47342697	Island	ZNF41;ZNF41	NM_007130;NM_153380	TSS200;TSS200				X:47226884-47227641	X:47341392-47343116	Promoter_Associated		3.1530345	-2.971617395	25.21859154	7.71E-19	3.78E-16	33.16971503
chrX	148713279	-	cg03157806	NA	NA	NA	NA	NA	NA	chrX:148712839-148713679	Island	TMEM185A;TMEM185A	NM_032508;NM_032508	5'UTR;1stExon				X:148520659-148521552				2.995146246	-2.600706836	25.21711665	7.72E-19	3.78E-16	33.16838739
chrX	53713209	-	cg26552464	NA	NA	NA	NA	NA	NA	chrX:53713068-53713794	Island	HUWE1	NM_031407	5'UTR				X:53729809-53730611	X:53712977-53713972	Promoter_Associated_Cell_type_specific	TRUE	2.386586836	-2.407338094	25.20096767	7.84E-19	3.83E-16	33.15384538
chrX	135067468	-	cg22166305	NA	NA	NA	NA	NA	NA	chrX:135067507-135068309	N_Shore	SLC9A6;SLC9A6	NM_001042537;NM_006359	TSS200;TSS200				X:134895064-134896119	X:135066864-135068438	Promoter_Associated	TRUE	3.086320204	-3.052545178	25.19922567	7.85E-19	3.83E-16	33.15227614
chrX	38421078	-	cg21516819	NA	NA	NA	NA	NA	NA	chrX:38420557-38421478	Island	TSPAN7	NM_004615	Body				X:38305204-38306057				2.631063954	-2.871716541	25.19690295	7.87E-19	3.84E-16	33.15018359
chrX	135963137	+	cg14642832	NA	NA	NA	NA	NA	NA	chrX:135962102-135962951	S_Shore	RBMX;RBMX;RBMX;RBMX	NM_001164803;NR_028476;NM_002139;NR_028477	TSS200;TSS200;TSS200;TSS200					X:135962157-135963274	Promoter_Associated_Cell_type_specific		4.18663969	-3.13467934	25.17454696	8.03E-19	3.91E-16	33.13003274
chrX	102941669	-	cg26309951	NA	NA	NA	NA	NA	NA	chrX:102942107-102942486	N_Shore	MORF4L2;MORF4L2;MORF4L2;MORF4L2;MORF4L2;MORF4L2;MORF4L2;MORF4L2;MORF4L2;MORF4L2;MORF4L2;MORF4L2;MORF4L2;MORF4L2;MORF4L2;MORF4L2;MORF4L2;MORF4L2;MORF4L2;MORF4L2;MORF4L2;MORF4L2;MORF4L2;MORF4L2	NM_001142427;NM_001142419;NM_001142430;NM_001142432;NM_012286;NM_001142425;NM_001142421;NM_001142422;NM_001142418;NM_001142429;NM_001142424;NM_001142425;NM_001142426;NM_001142424;NM_001142420;NM_001142428;NM_001142429;NM_001142431;NM_001142426;NM_001142418;NM_001142423;NM_001142430;NM_001142423;NM_012286	5'UTR;5'UTR;5'UTR;5'UTR;1stExon;1stExon;5'UTR;5'UTR;1stExon;5'UTR;1stExon;5'UTR;1stExon;5'UTR;5'UTR;5'UTR;1stExon;5'UTR;5'UTR;5'UTR;1stExon;1stExon;5'UTR;5'UTR				X:102828095-102828369	X:102941476-102943205	Promoter_Associated	TRUE	2.623330035	-3.425408876	25.17321347	8.04E-19	3.91E-16	33.12883019
chrX	40006699	-	cg04101819	NA	NA	NA	NA	NA	NA	chrX:40005040-40007066	Island	BCOR;BCOR	NM_001123384;NM_001123383	5'UTR;5'UTR		RDMR		X:39891553-39892010				-2.823696285	2.929321779	-25.17179575	8.05E-19	3.91E-16	33.12755162
chrX	152676995	+	cg27118658	NA	NA	NA	NA	NA	NA	chrX:152676702-152677389	Island				high-CpG:152330072-152330311		TRUE	X:152329815-152330653	X:152676353-152677953	Unclassified	TRUE	2.48077634	-2.620707446	25.16814341	8.08E-19	3.92E-16	33.12425737
chrX	54384537	+	cg00895705	NA	NA	NA	NA	NA	NA	chrX:54383872-54385477	Island	WNK3;WNK3	NM_020922;NM_001002838	TSS200;TSS200				X:54400631-54402337	X:54383841-54385273	Unclassified_Cell_type_specific		3.503805745	-3.083656907	25.15580715	8.17E-19	3.96E-16	33.11312696
chrX	119125040	+	cg01019600	rs5956174	0.047619	NA	NA	NA	NA	chrX:119124496-119125671	Island					DMR	TRUE	X:119008418-119009699				3.117028524	-2.908359715	25.13529824	8.33E-19	4.03E-16	33.09461014
chrX	153235149	-	cg11609126	NA	NA	NA	NA	NA	NA	chrX:153236071-153238480	N_Shore	HCFC1	NM_005334	Body								2.487275925	-2.127784895	25.12974422	8.37E-19	4.05E-16	33.08959287
chrX	154842718	+	cg12403148	NA	NA	NA	NA	NA	NA	chrX:154842112-154842719	Island	TMLHE	NM_018196	TSS200					X:154842001-154842828	Promoter_Associated_Cell_type_specific		3.080841456	-2.21357886	25.11827706	8.46E-19	4.09E-16	33.07923028
chrX	46696093	+	cg14091713	NA	NA	NA	NA	NA	NA	chrX:46696141-46697075	N_Shore	RP2	NM_006915	TSS1500				X:46581030-46582019	X:46695962-46697271	Promoter_Associated		3.970051401	-3.12048377	25.10104126	8.60E-19	4.15E-16	33.0636454
chrX	131623259	+	cg21471515	NA	NA	NA	NA	NA	NA	chrX:131623144-131624115	Island	MBNL3	NM_001170704	5'UTR				X:131450787-131451823	X:131622766-131623651	Promoter_Associated_Cell_type_specific		2.829612851	-3.007657496	25.08906509	8.69E-19	4.19E-16	33.05280979
chrX	24483231	+	cg02623256	NA	NA	NA	NA	NA	NA	chrX:24483016-24483947	Island	PDK3;PDK3	NM_005391;NM_001142386	TSS200;TSS200				X:24392942-24393868	X:24482615-24484015	Promoter_Associated_Cell_type_specific		4.009296388	-3.539728107	25.08491505	8.73E-19	4.21E-16	33.04905372
chrX	154033836	+	cg09056691	NA	NA	NA	NA	NA	NA	chrX:154033366-154033935	Island	MPP1;MPP1;MPP1;MPP1	NM_001166460;NM_001166462;NM_002436;NM_001166461	TSS200;TSS200;TSS200;TSS200	high-CpG:153686844-153687238			X:153686561-153687286	X:154033406-154034202	Unclassified_Cell_type_specific		4.16374273	-3.330938166	25.08296458	8.74E-19	4.21E-16	33.04728818
chrX	100353353	-	cg14743649	NA	NA	NA	NA	NA	NA	chrX:100353009-100353276	S_Shore	CENPI	NM_006733	TSS1500				X:100239619-100240010	X:100352456-100353480	Promoter_Associated		3.470402231	-2.306484481	25.08091135	8.76E-19	4.21E-16	33.04542948
chrX	103411259	-	cg07951153	NA	NA	NA	NA	NA	NA	chrX:103411059-103411782	Island	CXorf39	NM_207318	TSS200	high-CpG:103297721-103298057			X:103297516-103298551	X:103410493-103411602	Promoter_Associated		2.942891525	-2.415967418	25.06597425	8.88E-19	4.27E-16	33.03190276
chrX	122993419	-	cg00920960	NA	NA	NA	NA	NA	NA	chrX:122993547-122994335	N_Shore	XIAP	NM_001167	TSS1500					X:122993086-122994722	Promoter_Associated		3.641698238	-3.456058386	25.0642257	8.90E-19	4.27E-16	33.03031876
chrX	49020091	-	cg00116709	NA	NA	NA	NA	NA	NA	chrX:49019722-49020307	Island	MAGIX;MAGIX;MAGIX;MAGIX	NM_001099681;NM_001099680;NM_001099682;NM_024859	Body;TSS200;Body;Body				X:48906667-48907519	X:49020050-49020363	Unclassified_Cell_type_specific		3.475120893	-2.348440032	25.05936578	8.94E-19	4.28E-16	33.02591559
chrX	153607462	+	cg22275278	NA	NA	NA	NA	NA	NA	chrX:153606334-153608237	Island	EMD	NM_000117	TSS200				X:153259580-153261632	X:153606791-153608059	Promoter_Associated		3.401532753	-1.575806462	25.05474676	8.98E-19	4.30E-16	33.02172985
chrX	105855386	-	cg23157067	NA	NA	NA	NA	NA	NA	chrX:105855028-105855297	S_Shore	CXorf57	NM_018015	1stExon				X:105741696-105742260	X:105854773-105855719	Unclassified_Cell_type_specific		3.648580946	-3.126310174	25.0422738	9.08E-19	4.34E-16	33.01042287
chrX	24483292	-	cg15308487	NA	NA	NA	NA	NA	NA	chrX:24483016-24483947	Island	PDK3;PDK3	NM_005391;NM_001142386	TSS200;TSS200				X:24392942-24393868	X:24482615-24484015	Promoter_Associated_Cell_type_specific		3.640975014	-3.28857254	25.04190574	9.08E-19	4.34E-16	33.01008913
chrX	53710374	+	cg07150680	NA	NA	NA	NA	NA	NA	chrX:53710495-53711457	N_Shore	HUWE1	NM_031407	5'UTR				X:53727013-53728182	X:53710187-53711697	Promoter_Associated		2.946314658	-2.250098827	25.02254386	9.25E-19	4.42E-16	32.9925253
chrX	62975200	+	cg11281291	NA	NA	NA	NA	NA	NA	chrX:62974713-62975218	Island	ARHGEF9	NM_015185	TSS200					X:62974426-62975423	Promoter_Associated	TRUE	3.346740977	-2.786911567	25.01663384	9.30E-19	4.44E-16	32.9871613
chrX	47479048	+	cg13839778	NA	NA	NA	NA	NA	NA	chrX:47478670-47479515	Island	SYN1;SYN1	NM_006950;NM_133499	1stExon;1stExon				X:47363615-47364544				2.533226426	-2.613359784	25.01534947	9.31E-19	4.44E-16	32.98599541
chrX	25039068	-	cg11079517	NA	NA	NA	NA	NA	NA	chrX:25038890-25039204	Island					DMR		X:24948254-24949165			TRUE	2.819363888	-2.687186677	25.01221965	9.34E-19	4.44E-16	32.98315406
chrX	20285432	-	cg01948589	NA	NA	NA	NA	NA	NA	chrX:20284127-20286811	Island	RPS6KA3	NM_004586	TSS1500				X:20193309-20195646				3.475624113	-2.927138043	25.01017018	9.36E-19	4.45E-16	32.98129328
chrX	49022793	+	cg10277365	NA	NA	NA	NA	NA	NA	chrX:49022407-49023072	Island	MAGIX;MAGIX;MAGIX;MAGIX	NM_001099682;NM_001099680;NM_024859;NM_001099681	3'UTR;3'UTR;3'UTR;3'UTR			TRUE	X:48909396-48910097	X:49022595-49023649	Promoter_Associated_Cell_type_specific	TRUE	2.784523172	-2.227647091	25.00678809	9.38E-19	4.46E-16	32.97822224
chrX	48327749	+	cg17590101	NA	NA	NA	NA	NA	NA		OpenSea	SLC38A5	NM_033518	5'UTR	low-CpG:48212683-48212877				X:48326524-48328485	Promoter_Associated		3.394389748	-2.025954363	25.00545582	9.40E-19	4.46E-16	32.97701238
chrX	11129626	-	cg06144999	NA	NA	NA	NA	NA	NA	chrX:11129276-11129758	Island	HCCS;HCCS;HCCS	NM_001122608;NM_005333;NM_005333	5'UTR;1stExon;5'UTR				X:11039218-11039679	X:11129102-11130105	Promoter_Associated	TRUE	2.655568172	-2.170870634	24.99401456	9.50E-19	4.50E-16	32.96661955
chrX	17394810	+	cg18159654	NA	NA	NA	NA	NA	NA	chrX:17393159-17395817	Island	NHS	NM_198270	Body				X:17302651-17305714				2.523196666	-2.003573954	24.99310956	9.50E-19	4.50E-16	32.96579727
chrX	23925866	+	cg00627024	NA	NA	NA	NA	NA	NA	chrX:23925590-23926315	Island	CXorf58;APOO;APOO;APOO;CXorf58	NM_001169574;NM_024122;NM_024122;NR_026545;NM_152761	TSS1500;1stExon;5'UTR;Body;TSS1500	high-CpG:23835757-23835995			X:23835491-23836236	X:23925325-23926585	Promoter_Associated		2.521024291	-2.945029714	24.99191657	9.52E-19	4.50E-16	32.96471328
chrX	70586753	-	cg12176933	rs28382147	0.02994	NA	NA	NA	NA	chrX:70585715-70587063	Island	TAF1;BCYRN1;TAF1	NM_138923;NR_001568;NM_004606	Body;Body;Body				X:70502441-70503788	X:70585609-70587084	Promoter_Associated		3.116698932	-2.875865302	24.97691393	9.65E-19	4.56E-16	32.95107671
chrX	21392988	-	cg26267038	NA	NA	NA	NA	NA	NA	chrX:21391835-21393408	Island	CNKSR2;CNKSR2;CNKSR2;CNKSR2;CNKSR2;CNKSR2;CNKSR2;CNKSR2	NM_001168647;NM_001168648;NM_001168648;NM_014927;NM_001168647;NM_001168649;NM_014927;NM_001168649	1stExon;1stExon;5'UTR;1stExon;5'UTR;5'UTR;5'UTR;1stExon		DMR		X:21301768-21303521				2.78948414	-2.356721789	24.97404669	9.67E-19	4.57E-16	32.94846957
chrX	138774239	-	cg02095995	rs4824861	0.019832	NA	NA	NA	NA	chrX:138773796-138774673	Island	MCF2	NM_001099855	5'UTR			TRUE	X:138601463-138602410				3.135192681	-2.664813756	24.94296231	9.96E-19	4.70E-16	32.92018504
chrX	152865117	+	cg22972692	NA	NA	NA	NA	NA	NA	chrX:152864043-152865260	Island	FAM58A;FAM58A	NM_001130997;NM_152274	TSS1500;TSS1500				X:152517139-152518454	X:152863988-152865134	Promoter_Associated		2.988439937	-2.869923111	24.93309488	1.01E-18	4.74E-16	32.91119871
chrX	153775496	+	cg26799772	NA	NA	NA	NA	NA	NA	chrX:153774893-153776136	Island	G6PD;G6PD;IKBKG;IKBKG;IKBKG;IKBKG	NM_001042351;NM_000402;NM_003639;NM_001099856;NM_001145255;NM_001099857	5'UTR;TSS1500;TSS1500;Body;TSS200;TSS200	high-CpG:153428196-153429004			X:153428021-153429369	X:153774668-153776602	Promoter_Associated		3.773530042	-2.49418406	24.92258472	1.01E-18	4.78E-16	32.90162297
chrX	46405000	+	cg25441577	NA	NA	NA	NA	NA	NA	chrX:46404634-46405165	Island	ZNF674;LOC401588;ZNF674	NM_001146291;NR_015378;NM_001039891	TSS200;Body;TSS200				X:46289535-46290146	X:46404458-46405206	Promoter_Associated		2.601559484	-2.759928737	24.91944273	1.02E-18	4.79E-16	32.8987595
chrX	119385725	+	cg09186478	NA	NA	NA	NA	NA	NA	chrX:119385464-119385835	Island	ZBTB33	NM_006777	5'UTR				X:119268450-119269754	X:119384186-119385841	Promoter_Associated		3.683661268	-3.215219645	24.90764526	1.03E-18	4.83E-16	32.88800449
chrX	57022079	+	cg08113756	NA	NA	NA	NA	NA	NA	chrX:57021591-57022044	S_Shore	SPIN3;SPIN3	NM_001010862;NR_027139	TSS200;TSS200					X:57021684-57022299	Promoter_Associated	TRUE	2.618696834	-2.534383111	24.90425314	1.03E-18	4.85E-16	32.88491112
chrX	129040194	-	cg00634642	NA	NA	NA	NA	NA	NA	chrX:129039750-129040152	S_Shore	UTP14A;UTP14A	NM_001166221;NM_006649	1stExon;1stExon				X:128867377-128868032	X:129039695-129040199	Promoter_Associated_Cell_type_specific		3.166559753	-2.890769564	24.88280281	1.05E-18	4.94E-16	32.8653398
chrX	118109068	-	cg06944050	NA	NA	NA	NA	NA	NA	chrX:118108502-118110559	Island	LONRF3;LONRF3	NM_024778;NM_001031855	1stExon;1stExon				X:117992531-117993720				3.047718785	-2.768201116	24.84814513	1.09E-18	5.10E-16	32.83368096
chrX	43514189	-	cg17788031	NA	NA	NA	NA	NA	NA	chrX:43514030-43514793	Island	MAOA	NM_000240	TSS1500				X:43398975-43400591				2.857763427	-2.358708179	24.82176557	1.12E-18	5.22E-16	32.80955314
chrX	73834332	+	cg16097355	NA	NA	NA	NA	NA	NA	chrX:73833999-73834597	Island	RLIM;RLIM;RLIM;RLIM	NM_016120;NM_183353;NM_183353;NM_016120	5'UTR;1stExon;5'UTR;1stExon	high-CpG:73751039-73751194			X:73750576-73751409	X:73833834-73834919	Promoter_Associated		2.816976076	-3.264899048	24.81632904	1.12E-18	5.24E-16	32.80457736
chrX	153190589	+	cg03008405	NA	NA	NA	NA	NA	NA	chrX:153191469-153191740	N_Shore	ARHGAP4;ARHGAP4	NM_001666;NM_001164741	Body;Body								2.409831406	-2.738106805	24.80444194	1.13E-18	5.29E-16	32.79369374
chrX	23352975	+	cg21657265	NA	NA	NA	NA	NA	NA	chrX:23351142-23353639	Island	PTCHD1	NM_173495	TSS200				X:23260014-23263560				2.64652696	-2.75205377	24.78960606	1.15E-18	5.36E-16	32.78010266
chrY	16636697	+	cg09748856	NA	NA	NA	NA	NA	NA	chrY:16636290-16636991	Island	NLGN4Y;NLGN4Y;NLGN4Y	NR_028318;NM_014893;NR_028319	Body;5'UTR;Body				Y:15145134-15146481				3.276561876	-1.952237887	24.78287944	1.16E-18	5.39E-16	32.77393765
chrX	153775847	-	cg14397289	NA	NA	NA	NA	NA	NA	chrX:153774893-153776136	Island	IKBKG;IKBKG;IKBKG;G6PD;IKBKG;G6PD;IKBKG;IKBKG	NM_001145255;NM_001145255;NM_001099857;NM_001042351;NM_001099857;NM_000402;NM_003639;NM_001099856	1stExon;5'UTR;5'UTR;TSS200;1stExon;TSS1500;TSS1500;Body	high-CpG:153429028-153429077			X:153428021-153429369	X:153774668-153776602	Promoter_Associated		3.071097208	-2.978285691	24.76898948	1.17E-18	5.46E-16	32.76120186
chrX	47483257	-	cg03558222	NA	NA	NA	NA	NA	NA	chrX:47483042-47483364	Island					DMR	TRUE	X:47367922-47368671	X:47482867-47483310	Unclassified_Cell_type_specific		2.860661484	-2.871273844	24.75651643	1.19E-18	5.51E-16	32.74975892
chrX	69653789	+	cg15236057	NA	NA	NA	NA	NA	NA	chrX:69653707-69654661	Island							X:69570314-69571376	X:69653667-69653987	Promoter_Associated_Cell_type_specific		2.407035278	-2.604447856	24.75129193	1.19E-18	5.54E-16	32.74496411
chrX	153979491	+	cg10026671	NA	NA	NA	NA	NA	NA	chrX:153978838-153979650	Island	GAB3;GAB3	NM_001081573;NM_080612	TSS200;TSS200	high-CpG:153632355-153633010			X:153631939-153632911	X:153978764-153979675	Promoter_Associated_Cell_type_specific		2.891585178	-2.764668852	24.74581974	1.20E-18	5.56E-16	32.73994086
chrX	99664578	-	cg15315638	NA	NA	NA	NA	NA	NA	chrX:99661653-99665358	Island	PCDH19;PCDH19;PCDH19;PCDH19	NM_001105243;NM_020766;NM_001105243;NM_020766	1stExon;1stExon;5'UTR;5'UTR		DMR		X:99548310-99552234			TRUE	3.22801048	-2.586112559	24.74287631	1.20E-18	5.57E-16	32.73723844
chrX	133119308	+	cg06384623	NA	NA	NA	NA	NA	NA	chrX:133118960-133119990	Island	GPC3;GPC3;GPC3;GPC3	NM_001164619;NM_001164617;NM_001164618;NM_004484	1stExon;1stExon;1stExon;1stExon				X:132946431-132947656	X:133119026-133119861	Unclassified_Cell_type_specific		2.648191226	-2.43038892	24.73140442	1.21E-18	5.62E-16	32.72670266
chrX	77041828	-	cg03661529	NA	NA	NA	NA	NA	NA	chrX:77041003-77041725	S_Shore	ATRX;ATRX	NM_000489;NM_138270	TSS200;TSS200				X:76927631-76928492	X:77041384-77042298	Promoter_Associated_Cell_type_specific	TRUE	3.509019465	-3.160794578	24.708658	1.24E-18	5.74E-16	32.70579733
chrX	49028673	-	cg17878135	NA	NA	NA	NA	NA	NA	chrX:49028091-49029111	Island	PLP2	NM_002668	Body				X:48914862-48916028	X:49028648-49029259	Promoter_Associated_Cell_type_specific	TRUE	2.66573495	-2.450989866	24.69232131	1.26E-18	5.82E-16	32.6907706
chrX	118108832	+	cg01884384	NA	NA	NA	NA	NA	NA	chrX:118108502-118110559	Island	LONRF3;LONRF3	NM_024778;NM_001031855	1stExon;1stExon				X:117992531-117993720				2.523754941	-2.534717333	24.67433542	1.28E-18	5.92E-16	32.67421497
chrX	152599997	-	cg05365121	NA	NA	NA	NA	NA	NA	chrX:152599434-152600076	Island	ZNF275	NM_001080485	5'UTR				X:152252540-152253259	X:152599025-152600555	Promoter_Associated		3.455461328	-2.918428803	24.66961454	1.29E-18	5.94E-16	32.66986743
chrX	48334539	-	cg07867687	NA	NA	NA	NA	NA	NA	chrX:48334229-48335036	Island	FTSJ1;FTSJ1	NM_177439;NM_012280	TSS200;TSS200	high-CpG:48219344-48219670			X:48219174-48219955	X:48333937-48335021	Promoter_Associated_Cell_type_specific		3.985355848	-3.70811133	24.66370354	1.29E-18	5.96E-16	32.66442266
chrX	47093323	+	cg26786476	NA	NA	NA	NA	NA	NA	chrX:47092559-47093306	S_Shore	USP11	NM_004651	Body					X:47092192-47093465	Promoter_Associated		3.034988963	-2.751200722	24.63889376	1.32E-18	6.10E-16	32.64155499
chrX	48755102	+	cg11184697	NA	NA	NA	NA	NA	NA	chrX:48754500-48755329	Island	PQBP1;PQBP1;TIMM17B;PQBP1;PQBP1;PQBP1;TIMM17B;PQBP1;PQBP1;PQBP1;PQBP1	NM_001167992;NM_001032383;NM_005834;NM_001032384;NM_144495;NM_001032382;NM_001167947;NM_001167990;NM_005710;NM_001032381;NM_001167989	TSS1500;TSS200;5'UTR;TSS1500;TSS200;TSS200;5'UTR;TSS200;TSS1500;TSS200;TSS200	high-CpG:48639967-48640380			X:48639396-48640765	X:48754293-48755711	Promoter_Associated		4.712143309	-3.658707776	24.63548771	1.33E-18	6.11E-16	32.6384137
chrX	100878294	-	cg05832562	NA	NA	NA	NA	NA	NA		OpenSea	ARMCX3;ARMCX3;ARMCX3	NM_177948;NM_016607;NM_177947	TSS200;5'UTR;5'UTR			TRUE	X:100764790-100765787	X:100877924-100878328	Promoter_Associated_Cell_type_specific		3.745140681	-3.554343092	24.6301545	1.34E-18	6.14E-16	32.63349415
chrX	135991858	-	cg00255219	NA	NA	NA	NA	NA	NA	chrX:135991412-135991928	Island							X:135818962-135819758	X:135991143-135992723	Promoter_Associated		3.429957226	-3.315097526	24.62732728	1.34E-18	6.15E-16	32.63088577
chrX	101771625	-	cg19062189	NA	NA	NA	NA	NA	NA	chrX:101771337-101771673	Island	TMSB15A;TMSB15A	NM_021992;NM_021992	1stExon;5'UTR		DMR		X:101657860-101658464	X:101771430-101771984	Unclassified_Cell_type_specific	TRUE	3.890485591	-2.535734243	24.62178401	1.35E-18	6.17E-16	32.62577067
chrX	118739824	-	cg08214610	NA	NA	NA	NA	NA	NA	chrX:118739709-118740515	Island	NKRF	NM_017544	TSS200				X:118623335-118624670	X:118739225-118740711	Promoter_Associated		3.067486609	-2.938146068	24.61316674	1.36E-18	6.22E-16	32.61781665
chrX	80065003	-	cg05835545	NA	NA	NA	NA	NA	NA	chrX:80064923-80065136	Island	BRWD3;BRWD3	NM_153252;NM_153252	1stExon;5'UTR				X:79950702-79952450				2.76326249	-2.842593017	24.60658603	1.37E-18	6.25E-16	32.61174049
chrX	49087465	-	cg24052239	NA	NA	NA	NA	NA	NA	chrX:49087209-49087520	Island	CACNA1F	NM_005183	Body				X:48974164-48974448	X:49086868-49087781	Unclassified_Cell_type_specific		3.445488339	-3.08630769	24.5835133	1.40E-18	6.38E-16	32.59042346
chrX	118709227	-	cg27559462	NA	NA	NA	NA	NA	NA	chrX:118708293-118709240	Island	UBE2A;UBE2A	NM_181762;NM_003336	Body;Body					X:118707580-118709556	Promoter_Associated		2.991642464	-2.920186505	24.58307445	1.40E-18	6.38E-16	32.59001779
chrX	31284448	+	cg17775340	NA	NA	NA	NA	NA	NA	chrX:31284504-31285019	N_Shore	DMD;DMD;DMD;DMD;DMD;DMD;DMD;DMD;DMD;DMD;DMD;DMD;DMD;DMD;DMD;DMD;DMD;DMD	NM_004013;NM_004023;NM_004009;NM_004015;NM_004011;NM_004017;NM_004016;NM_004021;NM_004014;NM_004007;NM_004006;NM_004010;NM_004019;NM_004022;NM_004012;NM_004020;NM_000109;NM_004018	Body;Body;Body;Body;Body;Body;Body;Body;Body;Body;Body;Body;Body;Body;Body;Body;Body;Body				X:31194369-31195063	X:31284419-31284534	Unclassified_Cell_type_specific		2.731950552	-2.818067682	24.57645881	1.40E-18	6.41E-16	32.58390163
chrX	154255534	+	cg21697779	NA	NA	NA	NA	NA	NA	chrX:154254915-154255696	Island	FUNDC2	NM_023934	Body				X:153908110-153908890	X:154254768-154255796	Promoter_Associated	TRUE	3.014479616	-2.984464209	24.57414983	1.41E-18	6.42E-16	32.58176657
chrX	102883667	+	cg21284034	NA	NA	NA	NA	NA	NA	chrX:102884436-102884677	N_Shore	TCEAL1;TCEAL1;TCEAL1;TCEAL1	NM_004780;NM_001006640;NM_001006639;NM_001006640	TSS1500;1stExon;TSS1500;5'UTR					X:102883611-102884326	Promoter_Associated_Cell_type_specific		3.030935908	-3.49433202	24.56889478	1.41E-18	6.44E-16	32.57690658
chrX	56258812	+	cg05559795	NA	NA	NA	NA	NA	NA	chrX:56258951-56259159	N_Shore	KLF8;KLF8	NM_001159296;NM_007250	TSS200;TSS200				X:56275537-56276375	X:56258265-56259079	Unclassified	TRUE	2.894628633	-2.566892992	24.54740744	1.44E-18	6.57E-16	32.55702338
chrX	21958631	-	cg22417589	NA	NA	NA	NA	NA	NA	chrX:21958611-21959701	Island	SMS	NM_004595	TSS1500				X:21868420-21869617	X:21958317-21959738	Promoter_Associated	TRUE	3.745067932	-2.194932403	24.53482157	1.46E-18	6.64E-16	32.54536875
chrX	118740401	+	cg15757320	NA	NA	NA	NA	NA	NA	chrX:118739709-118740515	Island	NKRF	NM_017544	TSS1500	high-CpG:118624382-118624482			X:118623335-118624670	X:118739225-118740711	Promoter_Associated		3.6036967	-3.101408348	24.53458844	1.46E-18	6.64E-16	32.54515281
chrX	133306916	+	cg25442487	NA	NA	NA	NA	NA	NA	chrX:133305678-133306936	Island					DMR		X:133133345-133134878	X:133305641-133307088	Unclassified_Cell_type_specific		2.706309225	-2.89953007	24.5318034	1.47E-18	6.65E-16	32.54257297
chrX	38663490	+	cg08774483	NA	NA	NA	NA	NA	NA	chrX:38662906-38664764	Island	MID1IP1;MID1IP1;MID1IP1;MID1IP1	NM_001098790;NM_021242;NM_021242;NM_001098791	5'UTR;5'UTR;1stExon;5'UTR	high-CpG:38548316-38548800			X:38547860-38550159	X:38662385-38664278	Promoter_Associated_Cell_type_specific		3.481393137	-2.987822534	24.50906164	1.50E-18	6.79E-16	32.52149548
chrX	149613745	+	cg16440909	NA	NA	NA	NA	NA	NA		OpenSea	MAMLD1;MAMLD1	NM_005491;NM_005491	5'UTR;1stExon								-3.007528914	2.850557146	-24.50495388	1.50E-18	6.81E-16	32.51768617
chrX	47342498	+	cg21161328	NA	NA	NA	NA	NA	NA	chrX:47341887-47342697	Island	ZNF41;ZNF41	NM_007130;NM_153380	TSS200;TSS200				X:47226884-47227641	X:47341392-47343116	Promoter_Associated		3.32998672	-3.088225373	24.49999508	1.51E-18	6.83E-16	32.51308677
chrX	118602187	-	cg10305945	rs405050	0.030102	NA	NA	NA	NA	chrX:118602158-118603318	Island	SLC25A5;LOC100303728	NM_001152;NR_028443	TSS200;Body				X:118486139-118487346	X:118601735-118603641	Promoter_Associated		2.949156807	-2.907491665	24.49747788	1.51E-18	6.84E-16	32.51075164
chrX	38663047	+	cg08327960	NA	NA	NA	NA	NA	NA	chrX:38662906-38664764	Island	MID1IP1;MID1IP1;MID1IP1	NM_001098790;NM_001098791;NM_021242	5'UTR;5'UTR;TSS200				X:38547860-38550159	X:38662385-38664278	Promoter_Associated_Cell_type_specific	TRUE	3.670792037	-2.45765492	24.49579866	1.52E-18	6.85E-16	32.50919374
chrX	153602658	+	cg03672021	NA	NA	NA	NA	NA	NA	chrX:153602720-153603269	N_Shore	FLNA;FLNA	NM_001456;NM_001110556	5'UTR;5'UTR					X:153600892-153603150	Promoter_Associated	TRUE	2.607396166	-2.582819371	24.47833344	1.54E-18	6.95E-16	32.49298381
chrX	39951640	+	cg01522249	NA	NA	NA	NA	NA	NA	chrX:39950899-39951665	Island	BCOR;BCOR;BCOR;BCOR	NM_001123384;NM_017745;NM_001123385;NM_001123383	5'UTR;5'UTR;5'UTR;5'UTR		RDMR		X:39835821-39836609				-2.178829388	2.666407278	-24.47764365	1.54E-18	6.95E-16	32.49234335
chrX	100878326	-	cg11704309	NA	NA	NA	NA	NA	NA		OpenSea	ARMCX3;ARMCX3;ARMCX3	NM_177948;NM_016607;NM_177947	TSS200;5'UTR;5'UTR		DMR	TRUE	X:100764790-100765787	X:100877924-100878328	Promoter_Associated_Cell_type_specific		3.901080998	-3.099517047	24.47721428	1.54E-18	6.95E-16	32.49194468
chrX	154299395	+	cg05461361	NA	NA	NA	NA	NA	NA	chrX:154299062-154299795	Island	MTCP1;MTCP1NB;BRCC3;MTCP1;BRCC3;MTCP1NB	NM_001018025;NM_001018024;NM_001018055;NM_001018025;NM_024332;NM_001018024	1stExon;5'UTR;TSS1500;5'UTR;TSS1500;1stExon	high-CpG:153952447-153952836			X:153952465-153953606	X:154298720-154300585	Promoter_Associated		4.275852428	-3.482578863	24.46987366	1.55E-18	6.98E-16	32.48512776
chrX	101967557	-	cg23066860	NA	NA	NA	NA	NA	NA	chrX:101966967-101967970	Island	GPRASP2;GPRASP2	NM_138437;NM_001004051	5'UTR;5'UTR		DMR		X:101853673-101854655	X:101967196-101969148	Unclassified	TRUE	2.554659332	-2.227912233	24.46846691	1.56E-18	6.98E-16	32.48382113
chrX	74375795	-	cg20972834	NA	NA	NA	NA	NA	NA		OpenSea	ABCB7	NM_004299	Body					X:74375626-74376328	Promoter_Associated_Cell_type_specific	TRUE	2.805389399	-2.961219413	24.46808452	1.56E-18	6.98E-16	32.48346595
chrX	48815790	+	cg08221357	NA	NA	NA	NA	NA	NA	chrX:48814267-48815894	Island	OTUD5;OTUD5;OTUD5;OTUD5	NM_017602;NM_001136159;NM_001136158;NM_001136157	TSS1500;TSS200;TSS1500;TSS1500				X:48699188-48700813	X:48814180-48816023	Promoter_Associated		3.002847799	-2.332829333	24.46763314	1.56E-18	6.98E-16	32.48304667
chrX	85403899	-	cg01718602	NA	NA	NA	NA	NA	NA	chrX:85402943-85403877	S_Shore	DACH2;DACH2	NM_001139514;NM_053281	1stExon;1stExon		CDMR		X:85289299-85290780				2.621526844	-2.643916386	24.46211809	1.57E-18	7.01E-16	32.47792319
chrX	47518846	+	cg10709704	NA	NA	NA	NA	NA	NA	chrX:47518015-47518850	Island	LOC100133957;UXT;LOC100133957;UXT	NR_028119;NM_004182;NR_027444;NM_153477	Body;TSS1500;Body;TSS1500				X:47402910-47403794	X:47517859-47519027	Promoter_Associated	TRUE	2.225429	-2.23999314	24.45778538	1.57E-18	7.04E-16	32.47389728
chrX	66764126	-	cg05786601	NA	NA	NA	NA	NA	NA	chrX:66766037-66766279	N_Shore	AR;AR	NM_000044;NM_000044	1stExon;5'UTR				X:66680456-66681257			TRUE	3.564794321	-3.18815446	24.45670233	1.57E-18	7.04E-16	32.47289081
chrX	15353254	-	cg01408383	NA	NA	NA	NA	NA	NA	chrX:15353369-15354008	N_Shore	PIGA;PIGA	NM_020473;NM_002641	5'UTR;5'UTR				X:15263009-15263904	X:15352727-15354445	Promoter_Associated		3.254392878	-3.449960385	24.43279662	1.61E-18	7.19E-16	32.45066354
chrX	123094884	-	cg26222407	NA	NA	NA	NA	NA	NA	chrX:123093923-123094582	S_Shore	STAG2;STAG2;STAG2;STAG2	NM_001042751;NM_001042749;NM_006603;NM_001042750	TSS1500;5'UTR;TSS1500;TSS1500				X:122922222-122923182				2.507708376	-2.200787938	24.42377263	1.62E-18	7.25E-16	32.44226729
chrX	153200309	+	cg23175583	NA	NA	NA	NA	NA	NA	chrX:153199952-153200924	Island	NAA10	NM_003491	Body	high-CpG:152853235-152853858			X:152853163-152854352	X:153200107-153200926	Promoter_Associated		3.922117562	-3.246194177	24.41905053	1.63E-18	7.27E-16	32.43787239
chrX	68114452	-	cg11157838	NA	NA	NA	NA	NA	NA	chrX:68114440-68114710	Island							X:68031109-68031435			TRUE	2.543659611	-1.761771494	24.41407686	1.64E-18	7.30E-16	32.43324241
chrX	102565951	-	cg12549513	rs12559214	0.047447	NA	NA	NA	NA	chrX:102565314-102566034	Island	BEX2;BEX2;BEX2;BEX2;BEX2	NM_032621;NM_001168400;NM_001168401;NM_032621;NM_001168399	1stExon;TSS200;TSS200;5'UTR;TSS200		DMR		X:102451971-102452626	X:102565226-102566593	Unclassified_Cell_type_specific	TRUE	2.502385962	-2.990099804	24.41205744	1.64E-18	7.31E-16	32.43136225
chrX	23925777	+	cg22881447	NA	NA	NA	NA	NA	NA	chrX:23925590-23926315	Island	CXorf58;APOO;APOO;CXorf58	NM_001169574;NM_024122;NR_026545;NM_152761	TSS1500;Body;Body;TSS1500				X:23835491-23836236	X:23925325-23926585	Promoter_Associated		2.731534148	-2.675005701	24.40974812	1.65E-18	7.32E-16	32.42921199
chrX	14891416	+	cg11870452	NA	NA	NA	NA	NA	NA	chrX:14890991-14891734	Island	FANCB;FANCB;MOSPD2	NM_001018113;NM_152633;NM_152581	TSS1500;TSS1500;TSS200				X:14800913-14801685	X:14890952-14892003	Promoter_Associated		2.603525969	-2.613084617	24.39350825	1.67E-18	7.42E-16	32.41408475
chrX	134048505	+	cg03941517	NA	NA	NA	NA	NA	NA	chrX:134048706-134049272	N_Shore	MOSPD1	NM_019556	5'UTR					X:134048287-134048530	Unclassified_Cell_type_specific		2.606048263	-2.819341128	24.38093884	1.69E-18	7.50E-16	32.40236935
chrX	119005714	+	cg18107314	NA	NA	NA	NA	NA	NA	chrX:119005251-119006217	Island	RNF113A;NDUFA1;RNF113A	NM_006978;NM_004541;NM_006978	5'UTR;TSS200;1stExon	high-CpG:118889372-118889781			X:118889144-118890238	X:119005139-119006336	Promoter_Associated_Cell_type_specific	TRUE	2.390017234	-1.194463308	24.37566265	1.70E-18	7.53E-16	32.39744979
chrX	12809328	+	cg01669374	NA	NA	NA	NA	NA	NA	chrX:12809597-12810332	N_Shore	PRPS2;PRPS2	NM_002765;NM_001039091	TSS200;TSS200				X:12719077-12720253	X:12808920-12810321	Promoter_Associated		2.552054171	-2.567607503	24.37116765	1.71E-18	7.56E-16	32.39325774
chrX	57021771	+	cg15766608	NA	NA	NA	NA	NA	NA	chrX:57021591-57022044	Island	SPIN3;SPIN3;SPIN3	NM_001010862;NM_001010862;NR_027139	5'UTR;1stExon;Body				X:57038197-57038769	X:57021684-57022299	Promoter_Associated	TRUE	2.608798751	-2.287879852	24.35585972	1.73E-18	7.66E-16	32.37897552
chrX	135068018	-	cg19778009	NA	NA	NA	NA	NA	NA	chrX:135067507-135068309	Island	SLC9A6;SLC9A6	NM_001042537;NM_006359	Body;Body				X:134895064-134896119	X:135066864-135068438	Promoter_Associated	TRUE	2.601508287	-3.081057059	24.3513365	1.74E-18	7.69E-16	32.37475362
chrX	119378837	-	cg19732480	NA	NA	NA	NA	NA	NA	chrX:119378646-119379039	Island	CXorf42	NR_027131	Body				X:119262392-119263245	X:119378514-119379243	Promoter_Associated		3.31454096	-3.180690947	24.34390439	1.75E-18	7.74E-16	32.36781483
chrX	73325368	+	cg04624564	NA	NA	NA	NA	NA	NA	chrX:73325164-73325522	Island	NCRNA00182	NR_028379	Body				X:73241921-73242242				-2.655370882	3.177229699	-24.3401729	1.76E-18	7.76E-16	32.3643302
chrX	154254859	+	cg18516687	NA	NA	NA	NA	NA	NA	chrX:154254915-154255696	N_Shore	FUNDC2	NM_023934	TSS1500					X:154254768-154255796	Promoter_Associated	TRUE	2.568444899	-2.498728643	24.33866747	1.76E-18	7.76E-16	32.3629242
chrX	135230024	+	cg11906997	NA	NA	NA	NA	NA	NA	chrX:135228947-135230049	Island	FHL1;FHL1;FHL1;FHL1;FHL1	NR_027621;NM_001449;NM_001159700;NM_001159703;NM_001159702	Body;5'UTR;TSS1500;5'UTR;5'UTR				X:135056614-135057779	X:135228601-135230513	Unclassified_Cell_type_specific		2.815018497	-1.993219646	24.32983338	1.78E-18	7.82E-16	32.35467181
chrX	23761492	+	cg16680922	rs3764881	0.000259	NA	NA	NA	NA	chrX:23761070-23761610	Island	ACOT9;ACOT9	NM_001033583;NM_001037171	TSS200;TSS200				X:23670956-23671531	X:23760798-23761743	Promoter_Associated		3.337655801	-3.176401774	24.32607114	1.78E-18	7.84E-16	32.35115636
chrX	118370063	-	cg10102167	NA	NA	NA	NA	NA	NA	chrX:118369862-118370973	Island	PGRMC1	NM_006667	TSS200				X:118253744-118255323	X:118369631-118371487	Promoter_Associated		3.275952565	-2.40416557	24.31630004	1.80E-18	7.91E-16	32.3420236
chrX	77155144	-	cg18449462	NA	NA	NA	NA	NA	NA	chrX:77150837-77151247	S_Shelf	COX7B	NM_001866	Body								3.620241143	-2.899618997	24.3064245	1.82E-18	7.97E-16	32.33278936
chrX	100663213	+	cg11663393	NA	NA	NA	NA	NA	NA	chrX:100662827-100663592	Island	HNRNPH2;GLA;HNRNPH2;HNRNPH2;HNRNPH2	NM_001032393;NM_000169;NM_001032393;NM_019597;NM_019597	1stExon;TSS1500;5'UTR;1stExon;5'UTR				X:100549707-100550248	X:100662790-100663736	Promoter_Associated	TRUE	4.013077189	-3.602811002	24.30551886	1.82E-18	7.97E-16	32.33194235
chrX	107979988	-	cg00538420	NA	NA	NA	NA	NA	NA	chrX:107978210-107980145	Island	IRS4	NM_003604	TSS1500				X:107864927-107867311				2.493053573	-2.459541863	24.30539848	1.82E-18	7.97E-16	32.33182975
chrX	53468978	-	cg13041595	NA	NA	NA	NA	NA	NA	chrX:53468578-53469023	Island							X:53485286-53485724	X:53468303-53469389	Promoter_Associated	TRUE	2.775146094	-2.261470363	24.29628162	1.83E-18	8.03E-16	32.32330112
chrX	117630565	+	cg19334385	NA	NA	NA	NA	NA	NA	chrX:117629624-117630776	Island	DOCK11	NM_144658	Body				X:117513186-117514804	X:117629137-117631085	Promoter_Associated	TRUE	2.189654992	-2.168889171	24.29164699	1.84E-18	8.06E-16	32.31896426
chrX	119737885	-	cg25622910	NA	NA	NA	NA	NA	NA		OpenSea	MCTS1;MCTS1;MCTS1	NM_014060;NM_001137554;NM_014060	5'UTR;TSS1500;1stExon	low-CpG:119621778-119622029			X:119621751-119622050	X:119737584-119738036	Promoter_Associated	TRUE	2.916813772	-3.028201886	24.27801199	1.87E-18	8.15E-16	32.30620032
chrX	151999750	+	cg05074623	NA	NA	NA	NA	NA	NA	chrX:151999149-151999751	Island	NSDHL;NSDHL;CETN2	NM_015922;NM_001129765;NM_004344	5'UTR;5'UTR;TSS1500				X:151749730-151750567	X:151998836-152000136	Promoter_Associated		2.501765543	-2.040985947	24.26426653	1.89E-18	8.25E-16	32.29332549
chrX	48535266	+	cg20971536	NA	NA	NA	NA	NA	NA	chrX:48534591-48535247	S_Shore								X:48534476-48535299	Promoter_Associated		3.035956116	-2.121784362	24.2610815	1.90E-18	8.27E-16	32.29034112
chrX	117251118	+	cg05434903	NA	NA	NA	NA	NA	NA	chrX:117250233-117250754	S_Shore	KLHL13;KLHL13;KLHL13	NM_001168303;NM_001168301;NM_001168302	TSS1500;5'UTR;TSS1500				X:117134262-117135204			TRUE	3.211360116	-3.059968432	24.25988543	1.90E-18	8.27E-16	32.2892203
chrX	153978709	+	cg12938998	NA	NA	NA	NA	NA	NA	chrX:153978838-153979650	N_Shore	GAB3;GAB3	NM_001081573;NM_080612	Body;Body								2.96979929	-3.271241813	24.25383535	1.91E-18	8.31E-16	32.28354999
chrX	102470074	-	cg24790801	rs3747300	0.033568	NA	NA	NA	NA	chrX:102469940-102470419	Island	BEX4;BEX4;BEX4;BEX4	NM_001080425;NM_001080425;NM_001127688;NM_001127688	1stExon;5'UTR;1stExon;5'UTR	high-CpG:102356659-102356752			X:102356606-102357432	X:102469577-102471329	Promoter_Associated_Cell_type_specific	TRUE	4.836029614	-3.578401163	24.24609472	1.92E-18	8.37E-16	32.27629312
chrX	149531084	+	cg27389609	NA	NA	NA	NA	NA	NA	chrX:149529540-149534090	Island							X:149281427-149284862	X:149530262-149531798	Unclassified	TRUE	2.892943906	-2.914387233	24.23399698	1.95E-18	8.46E-16	32.26494664
chrX	39948609	+	cg11434986	NA	NA	NA	NA	NA	NA	chrX:39949372-39949976	N_Shore	BCOR;BCOR;BCOR;BCOR	NM_001123384;NM_017745;NM_001123385;NM_001123383	5'UTR;5'UTR;5'UTR;5'UTR		RDMR						-2.8472905	3.018739369	-24.2152897	1.98E-18	8.60E-16	32.24738958
chrX	48815643	-	cg12591117	NA	NA	NA	NA	NA	NA	chrX:48814267-48815894	Island	OTUD5;OTUD5;OTUD5;OTUD5;OTUD5	NM_017602;NM_001136159;NM_001136159;NM_001136158;NM_001136157	TSS1500;1stExon;5'UTR;TSS1500;TSS1500	high-CpG:48699608-48700619			X:48699188-48700813	X:48814180-48816023	Promoter_Associated		2.141742768	-2.647342015	24.20687654	2.00E-18	8.66E-16	32.23948914
chrX	74493779	+	cg11036643	NA	NA	NA	NA	NA	NA		OpenSea	UPRT;UPRT	NR_030774;NM_145052	TSS200;TSS200					X:74493346-74494140	Promoter_Associated	TRUE	2.691307453	-2.600450559	24.20529438	2.00E-18	8.67E-16	32.23800309
chrX	51636671	-	cg27525527	NA	NA	NA	NA	NA	NA	chrX:51637830-51638076	N_Shore	MAGED1;MAGED1;MAGED1	NM_001005332;NM_001005333;NM_006986	5'UTR;TSS200;TSS200				X:51653302-51654712	X:51636350-51636900	Unclassified	TRUE	3.300319284	-3.206439225	24.20450756	2.00E-18	8.67E-16	32.23726403
chrX	100806034	-	cg20291091	NA	NA	NA	NA	NA	NA	chrX:100807793-100808048	N_Shore	ARMCX1	NM_016608	5'UTR		CDMR		X:100692091-100692747			TRUE	2.853083333	-2.20626488	24.20265012	2.00E-18	8.67E-16	32.23551923
chrX	46433744	+	cg10906138	NA	NA	NA	NA	NA	NA	chrX:46433054-46434902	Island	CHST7	NM_019886	1stExon				X:46317999-46319801	X:46433413-46434885	Unclassified	TRUE	3.416676249	-3.141167022	24.20171535	2.01E-18	8.67E-16	32.2346411
chrX	48776349	+	cg03692228	NA	NA	NA	NA	NA	NA	chrX:48775763-48776813	Island	PIM2;PIM2	NM_006875;NM_006875	5'UTR;1stExon				X:48660561-48661558	X:48776133-48777588	Promoter_Associated		2.902797323	-2.932739532	24.18445626	2.04E-18	8.81E-16	32.2184214
chrX	13835207	-	cg18627493	NA	NA	NA	NA	NA	NA		OpenSea	GPM6B;GPM6B;GPM6B;GPM6B;GPM6B;GPM6B;GPM6B	NM_005278;NM_005278;NM_001001996;NM_001001994;NM_001001995;NM_001001996;NM_001001995	1stExon;5'UTR;5'UTR;Body;5'UTR;1stExon;1stExon	low-CpG:13745088-13745239		TRUE					-2.909972206	2.466595928	-24.1787081	2.05E-18	8.84E-16	32.21301676
chrX	153715339	+	cg27112414	NA	NA	NA	NA	NA	NA	chrX:153714288-153715375	Island	UBL4A	NM_014235	TSS1500				X:153367483-153368534	X:153714274-153715541	Promoter_Associated		3.363927667	-2.751807075	24.17869498	2.05E-18	8.84E-16	32.21300442
chrX	130037157	+	cg20964758	NA	NA	NA	NA	NA	NA	chrX:130036747-130037158	Island	ENOX2;ENOX2;ENOX2;ENOX2	NM_006375;NM_182314;NM_006375;NM_182314	5'UTR;5'UTR;1stExon;1stExon	high-CpG:129864818-129864928			X:129864429-129865131	X:130036533-130037996	Promoter_Associated		3.138143721	-3.334430419	24.17413488	2.06E-18	8.87E-16	32.2087159
chrX	153640306	-	cg19421044	NA	NA	NA	NA	NA	NA	chrX:153639734-153640675	Island	DNASE1L1;DNASE1L1;DNASE1L1;TAZ;DNASE1L1;TAZ;TAZ;DNASE1L1;TAZ;TAZ;DNASE1L1	NM_001009933;NM_001009934;NM_001009934;NM_181311;NM_001009932;NM_181312;NM_000116;NM_001009933;NM_181313;NR_024048;NM_001009932	1stExon;1stExon;5'UTR;Body;5'UTR;Body;Body;5'UTR;Body;Body;1stExon				X:153292929-153293809	X:153639427-153640533	Promoter_Associated_Cell_type_specific		3.245249101	-2.997612425	24.15251408	2.10E-18	9.05E-16	32.18837138
chrX	153775262	+	cg02869694	NA	NA	NA	NA	NA	NA	chrX:153774893-153776136	Island	IKBKG;G6PD;G6PD;IKBKG;IKBKG;IKBKG	NM_001099857;NM_001042351;NM_000402;NM_003639;NM_001099856;NM_001145255	TSS1500;5'UTR;TSS200;TSS1500;Body;TSS1500	high-CpG:153428196-153429004			X:153428021-153429369	X:153774668-153776602	Promoter_Associated		3.239632995	-2.071150621	24.14515153	2.12E-18	9.10E-16	32.18143916
chrX	122993913	-	cg07874334	NA	NA	NA	NA	NA	NA	chrX:122993547-122994335	Island	XIAP	NM_001167	TSS200				X:122821229-122822016	X:122993086-122994722	Promoter_Associated		3.934197617	-3.448372609	24.14452767	2.12E-18	9.10E-16	32.18085167
chrX	72782798	-	cg22683858	NA	NA	NA	NA	NA	NA	chrX:72782945-72783165	N_Shore	LOC139201;CHIC1	NR_029423;NM_001039840	Body;TSS200					X:72782592-72783937	Promoter_Associated	TRUE	3.337866126	-2.880511523	24.14263727	2.12E-18	9.11E-16	32.17907136
chrX	119603329	-	cg00139547	NA	NA	NA	NA	NA	NA		OpenSea	LAMP2;LAMP2;LAMP2	NM_002294;NM_001122606;NM_013995	TSS200;TSS200;TSS200					X:119602570-119603417	Promoter_Associated_Cell_type_specific	TRUE	3.441372168	-2.662949383	24.13871205	2.13E-18	9.14E-16	32.17537428
chrX	69353515	+	cg21910941	NA	NA	NA	NA	NA	NA	chrX:69353104-69353904	Island	IGBP1	NM_001551	5'UTR				X:69269841-69270836	X:69352908-69354212	Promoter_Associated	TRUE	2.436691969	-2.899337221	24.12865748	2.15E-18	9.22E-16	32.16590126
chrX	146993425	-	cg04552106	NA	NA	NA	NA	NA	NA	chrX:146993091-146994200	Island	ASFMR1;FMR1;ASFMR1;ASFMR1;ASFMR1;ASFMR1	NR_024501;NM_002024;NR_024502;NR_024499;NR_024500;NR_024503	Body;TSS200;Body;Body;Body;Body	high-CpG:146801062-146801415			X:146800503-146802002	X:146992752-146994591	Promoter_Associated		3.835044208	-3.153569229	24.12358037	2.16E-18	9.26E-16	32.16111626
chrX	51636568	+	cg00597858	rs60884260	0.040989	NA	NA	NA	NA	chrX:51637830-51638076	N_Shore	MAGED1;MAGED1;MAGED1	NM_001005332;NM_001005333;NM_006986	5'UTR;TSS200;TSS200				X:51653302-51654712	X:51636350-51636900	Unclassified	TRUE	2.855438988	-2.814853473	24.12004401	2.17E-18	9.28E-16	32.15778276
chrX	152909992	+	cg05085049	NA	NA	NA	NA	NA	NA	chrX:152909502-152910069	Island	DUSP9	NM_001395	5'UTR				X:152562208-152563378	X:152909473-152910508	Unclassified_Cell_type_specific		2.859098685	-2.844717406	24.11431995	2.18E-18	9.32E-16	32.15238598
chrX	15353923	+	cg00253811	NA	NA	NA	NA	NA	NA	chrX:15353369-15354008	Island	PIGA;PIGA	NM_002641;NM_020473	TSS1500;TSS1500				X:15263009-15263904	X:15352727-15354445	Promoter_Associated		3.137902227	-2.557135923	24.1132257	2.18E-18	9.32E-16	32.15135414
chrX	70323743	+	cg24389412	NA	NA	NA	NA	NA	NA		OpenSea	CXorf65;CXorf65	NR_033212;NM_001025265	Body;3'UTR			TRUE		X:70323024-70323783	Promoter_Associated		2.374275381	-2.263792107	24.11036221	2.19E-18	9.34E-16	32.14865376
chrX	134185920	-	cg13318368	NA	NA	NA	NA	NA	NA	chrX:134185563-134186337	Island	FAM127B;FAM127B	NM_001134321;NM_001078172	Body;1stExon				X:134013283-134014096	X:134184939-134185988	Promoter_Associated		2.989029848	-2.645196805	24.10521867	2.20E-18	9.38E-16	32.14380236
chrX	109561515	+	cg17959735	NA	NA	NA	NA	NA	NA	chrX:109560703-109561534	Island	AMMECR1;AMMECR1;AMMECR1	NM_001171689;NM_015365;NM_001025580	5'UTR;TSS200;TSS200				X:109447067-109448450	X:109560609-109562069	Promoter_Associated	TRUE	3.519382038	-3.042432665	24.10371516	2.20E-18	9.38E-16	32.14238404
chrX	153672702	-	cg21016188	NA	NA	NA	NA	NA	NA	chrX:153672274-153673020	Island	FAM50A	NM_004699	Body	high-CpG:153325643-153325988			X:153325469-153326199	X:153671977-153672970	Promoter_Associated_Cell_type_specific		3.681608341	-2.620301892	24.10103752	2.21E-18	9.40E-16	32.1398579
chrX	153979543	-	cg23896806	NA	NA	NA	NA	NA	NA	chrX:153978838-153979650	Island	GAB3;GAB3	NM_001081573;NM_080612	TSS200;TSS200	high-CpG:153632355-153633010			X:153631939-153632911	X:153978764-153979675	Promoter_Associated_Cell_type_specific		2.576594087	-2.57983207	24.09876226	2.21E-18	9.41E-16	32.13771116
chrX	71352089	-	cg24569746	NA	NA	NA	NA	NA	NA	chrX:71350941-71352137	Island	NHSL2;RGAG4	NM_001013627;NM_001024455	Body;TSS1500				X:71267179-71268815			TRUE	2.999855596	-2.711487006	24.09745384	2.22E-18	9.41E-16	32.13647653
chrX	48595920	-	cg23834765	NA	NA	NA	NA	NA	NA	chrX:48595526-48595997	Island							X:48480513-48481105	X:48595453-48596318	Promoter_Associated		2.743587964	-2.047250502	24.09632788	2.22E-18	9.41E-16	32.13541403
chrX	70475318	-	cg04814085	NA	NA	NA	NA	NA	NA	chrX:70473812-70474287	S_Shore	ZMYM3;BCYRN1;ZMYM3;ZMYM3;ZMYM3	NM_201599;NR_001568;NM_001171163;NM_005096;NM_001171162	TSS1500;Body;TSS1500;TSS1500;TSS1500					X:70475004-70475426	Promoter_Associated		2.525432705	-1.749748257	24.08772762	2.24E-18	9.48E-16	32.12729679
chrX	73640648	-	cg03280420	NA	NA	NA	NA	NA	NA	chrX:73639898-73640778	Island	SLC16A2	NM_006517	TSS1500				X:73556482-73557723				2.656654377	-2.574414473	24.08626565	2.24E-18	9.49E-16	32.12591663
chrX	152066599	-	cg24627956	NA	NA	NA	NA	NA	NA	chrX:152066196-152066811	Island				high-CpG:151817201-151817268		TRUE	X:151816674-151817455			TRUE	3.587378844	-3.357975584	24.08348641	2.25E-18	9.51E-16	32.12329268
chrX	47863529	+	cg22276991	rs190748374	0.016878	NA	NA	NA	NA	chrX:47863379-47863596	Island	ZNF182;ZNF182;SPACA5	NM_006962;NM_001007088;NM_205856	TSS200;TSS200;TSS1500				X:47748137-47748828	X:47863207-47863743	Promoter_Associated		2.976363281	-2.981394528	24.08184182	2.25E-18	9.51E-16	32.12173983
chrX	68836772	-	cg05491276	NA	NA	NA	NA	NA	NA	chrX:68835648-68837063	Island	EDA;EDA;EDA;EDA;EDA;EDA;EDA	NM_001005611;NM_001005612;NM_001399;NM_001005609;NM_001005611;NM_001005615;NM_001005610	3'UTR;Body;Body;Body;1stExon;Body;Body		DMR		X:68752403-68753854				2.721509547	-2.485451782	24.07516044	2.27E-18	9.57E-16	32.11543005
chr15	30487914	-	cg18382982	rs183190176	0.0256	NA	NA	NA	NA	chr15:30487776-30488680	Island	DKFZP434L187	NR_026771	TSS1500				15:28275075-28275955				-2.534207047	-1.634183362	-24.06834164	2.28E-18	9.62E-16	32.10898864
chrX	48958423	-	cg25166062	NA	NA	NA	NA	NA	NA	chrX:48957764-48958595	Island	WDR45	NM_007075	TSS1500				X:48844593-48845485	X:48957621-48958729	Promoter_Associated		3.262350471	-3.26988017	24.0656424	2.29E-18	9.64E-16	32.10643827
chrX	128788977	-	cg13338084	NA	NA	NA	NA	NA	NA	chrX:128788003-128789195	Island	APLN	NM_017413	TSS200				X:128615752-128616827				3.369079255	-2.910323499	24.06092515	2.30E-18	9.67E-16	32.10198048
chrX	131624071	-	cg27595778	NA	NA	NA	NA	NA	NA	chrX:131623144-131624115	Island	MBNL3	NM_001170704	TSS200	high-CpG:131451745-131451753			X:131450787-131451823	X:131623887-131624476	Promoter_Associated_Cell_type_specific		2.734172302	-3.109594943	24.05446393	2.31E-18	9.72E-16	32.09587318
chrX	119763829	+	cg24054653	NA	NA	NA	NA	NA	NA	chrX:119763737-119764230	Island	C1GALT1C1;C1GALT1C1;C1GALT1C1;C1GALT1C1	NM_001011551;NM_152692;NM_001011551;NM_152692	1stExon;1stExon;5'UTR;5'UTR	high-CpG:119647832-119647979			X:119647766-119648258	X:119763366-119764558	Promoter_Associated		2.752233104	-2.875731377	24.03271405	2.36E-18	9.92E-16	32.07530229
chrX	23925454	+	cg00815770	NA	NA	NA	NA	NA	NA	chrX:23925590-23926315	N_Shore	CXorf58;APOO;APOO;CXorf58	NM_001169574;NM_024122;NR_026545;NM_152761	TSS1500;Body;Body;TSS1500					X:23925325-23926585	Promoter_Associated		2.957454197	-2.735634956	24.03061091	2.37E-18	9.92E-16	32.07331213
chrX	128674765	+	cg21365235	NA	NA	NA	NA	NA	NA	chrX:128674133-128674727	S_Shore	OCRL;OCRL	NM_000276;NM_001587	Body;Body				X:128501815-128502447	X:128673748-128675140	Unclassified		3.598768231	-2.687191764	24.03037218	2.37E-18	9.92E-16	32.07308623
chrX	118739835	-	cg13723766	NA	NA	NA	NA	NA	NA	chrX:118739709-118740515	Island	NKRF	NM_017544	TSS200				X:118623335-118624670	X:118739225-118740711	Promoter_Associated		2.931478873	-3.028698461	24.02542837	2.38E-18	9.96E-16	32.06840726
chrX	105969833	-	cg21617677	NA	NA	NA	NA	NA	NA	chrX:105969686-105970598	Island	RNF128;RNF128	NM_194463;NM_024539	TSS200;Body				X:105856401-105857184			TRUE	2.618745753	-3.256042314	24.02236158	2.38E-18	9.98E-16	32.06550427
chrX	50213681	+	cg25547772	NA	NA	NA	NA	NA	NA	chrX:50213658-50213983	Island	DGKK;DGKK	NM_001013742;NM_001013742	1stExon;5'UTR				X:50228771-50231419				2.61186085	-2.023245458	24.01808419	2.39E-18	1.00E-15	32.06145469
chrX	11129115	-	cg00935394	NA	NA	NA	NA	NA	NA	chrX:11129276-11129758	N_Shore	HCCS;HCCS	NM_001122608;NM_005333	TSS1500;TSS1500					X:11129102-11130105	Promoter_Associated	TRUE	3.13175923	-2.959306535	24.01739618	2.40E-18	1.00E-15	32.06080326
chrX	152599461	+	cg04754076	NA	NA	NA	NA	NA	NA	chrX:152599434-152600076	Island	ZNF275	NM_001080485	TSS200	high-CpG:152252491-152252657			X:152252540-152253259	X:152599025-152600555	Promoter_Associated		3.192756614	-2.311143566	24.01619021	2.40E-18	1.00E-15	32.05966135
chrX	129245238	+	cg22221554	NA	NA	NA	NA	NA	NA	chrX:129243674-129245575	Island	ELF4;ELF4	NM_001421;NM_001127197	TSS1500;TSS1500				X:129071315-129073222	X:129244010-129245763	Promoter_Associated		2.810987823	-1.300008094	24.01117125	2.41E-18	1.01E-15	32.05490837
chrX	43514740	+	cg03317455	NA	NA	NA	NA	NA	NA	chrX:43514030-43514793	Island	MAOA	NM_000240	TSS1500				X:43398975-43400591				3.300644383	-2.703177401	24.00937133	2.41E-18	1.01E-15	32.05320358
chrX	152676703	-	cg01593269	NA	NA	NA	NA	NA	NA	chrX:152676702-152677389	Island					DMR	TRUE	X:152329815-152330653	X:152676353-152677953	Unclassified		2.305429693	-1.840930156	24.00785702	2.42E-18	1.01E-15	32.05176922
chrX	64887745	+	cg27066211	NA	NA	NA	NA	NA	NA	chrX:64887549-64887837	Island	MSN	NM_002444	Body				X:64804123-64804562	X:64887022-64888186	Promoter_Associated_Cell_type_specific	TRUE	2.485010237	-2.84268929	24.00252674	2.43E-18	1.01E-15	32.04671958
chrX	62974844	-	cg25225807	NA	NA	NA	NA	NA	NA	chrX:62974713-62975218	Island	ARHGEF9;ARHGEF9	NM_015185;NM_015185	1stExon;5'UTR				X:62891038-62891888	X:62974426-62975423	Promoter_Associated	TRUE	4.127815293	-3.381990724	24.00225336	2.43E-18	1.01E-15	32.04646057
chrX	101906537	-	cg10670396	NA	NA	NA	NA	NA	NA	chrX:101906001-101907017	Island	GPRASP1;GPRASP1;GPRASP1	NM_014710;NM_001099410;NM_001099411	5'UTR;5'UTR;5'UTR		DMR		X:101792707-101793695			TRUE	2.983146561	-3.534456085	23.98926789	2.46E-18	1.02E-15	32.03415382
chrX	117957786	-	cg05397816	NA	NA	NA	NA	NA	NA	chrX:117957615-117957937	Island	ZCCHC12;ZCCHC12	NM_173798;NM_173798	1stExon;5'UTR	high-CpG:117841761-117841818		TRUE	X:117841621-117842738	X:117957496-117957911	Unclassified_Cell_type_specific	TRUE	2.995479375	-2.243163077	23.98601074	2.47E-18	1.02E-15	32.03106585
chrX	149531594	-	cg07659240	NA	NA	NA	NA	NA	NA	chrX:149529540-149534090	Island				high-CpG:149282097-149282272	DMR		X:149281427-149284862	X:149530262-149531798	Unclassified	TRUE	4.043474358	-2.941840245	23.98485298	2.47E-18	1.03E-15	32.02996811
chrX	100603709	+	cg08358587	rs191043798	0.012658	NA	NA	NA	NA	chrX:100603622-100603950	Island	TIMM8A;TIMM8A;TIMM8A	NM_001145951;NM_004085;NM_004085	TSS200;1stExon;5'UTR	high-CpG:100490329-100490405			X:100490077-100490606	X:100602908-100604594	Promoter_Associated	TRUE	3.163209805	-2.939664418	23.97459214	2.50E-18	1.03E-15	32.02023691
chrX	49042949	-	cg01733439	NA	NA	NA	NA	NA	NA	chrX:49042676-49043059	Island	PRICKLE3	NM_006150	TSS200				X:48929646-48930183	X:49042547-49043130	Unclassified_Cell_type_specific	TRUE	2.952285992	-2.175455249	23.96314408	2.52E-18	1.04E-15	32.00937471
chrX	54556443	-	cg00046099	NA	NA	NA	NA	NA	NA	chrX:54556428-54556959	Island	GNL3L	NM_019067	TSS200				X:54573090-54573835	X:54555877-54557517	NonGene_Associated		3.56337909	-2.339402046	23.95045871	2.56E-18	1.06E-15	31.9973323
chrX	62780853	-	cg14314451	NA	NA	NA	NA	NA	NA		OpenSea	LOC92249	NR_015353	Body	low-CpG:62697473-62697712			X:62697298-62697679	X:62780804-62781122	Promoter_Associated_Cell_type_specific	TRUE	3.350824138	-2.87401966	23.94747939	2.56E-18	1.06E-15	31.99450304
chrX	118407852	+	cg26375010	rs72607647	0.010247	NA	NA	NA	NA	chrX:118406941-118407646	S_Shore						TRUE	X:118290624-118291934	X:118407493-118408672	Unclassified		3.178547942	-2.207809295	23.94416131	2.57E-18	1.06E-15	31.99135165
chrX	125300078	-	cg14243895	NA	NA	NA	NA	NA	NA	chrX:125299245-125300436	Island	DCAF12L2	NM_001013628	TSS200				X:125126454-125128155				2.852012938	-2.047539215	23.94021344	2.58E-18	1.06E-15	31.98760152
chrX	100645938	+	cg22682567	NA	NA	NA	NA	NA	NA	chrX:100645780-100646107	Island	RPL36A	NM_021029	TSS200	high-CpG:100532594-100532659			X:100532437-100533049	X:100645391-100646487	Promoter_Associated	TRUE	3.287238791	-2.725157378	23.92735573	2.61E-18	1.08E-15	31.97538345
chrX	102510229	-	cg01911846	NA	NA	NA	NA	NA	NA		OpenSea	TCEAL8;TCEAL8	NM_153333;NM_001006684	TSS200;TSS200					X:102509583-102510332	Promoter_Associated	TRUE	2.898959911	-2.571426845	23.92603796	2.62E-18	1.08E-15	31.97413086
chrX	100184535	+	cg16592242	NA	NA	NA	NA	NA	NA	chrX:100183877-100184344	S_Shore	XKRX	NM_212559	TSS1500					X:100183879-100184650	Unclassified_Cell_type_specific	TRUE	3.239731995	-2.643846126	23.92250658	2.63E-18	1.08E-15	31.97077378
chrX	51075046	-	cg00648125	NA	NA	NA	NA	NA	NA	chrX:51075272-51076331	N_Shore	NUDT10	NM_153183	TSS200							TRUE	2.659903071	-2.504096752	23.88740603	2.72E-18	1.12E-15	31.93737809
chrX	54070176	-	cg08076508	NA	NA	NA	NA	NA	NA	chrX:54070312-54071311	N_Shore	PHF8	NM_015107	5'UTR				X:54086785-54087482				3.144150719	-2.636564804	23.88504293	2.72E-18	1.12E-15	31.93512796
chrX	48901162	+	cg11825731	NA	NA	NA	NA	NA	NA	chrX:48900510-48901469	Island	TFE3	NM_006521	TSS200				X:48787455-48788592	X:48900234-48902017	Promoter_Associated		3.442645656	-3.357256	23.88123746	2.73E-18	1.12E-15	31.93150393
chrX	119149337	-	cg22223600	rs16995714	0.007267	NA	NA	NA	NA	chrX:119149185-119149734	Island					DMR		X:119032686-119034466				3.551898539	-2.353898059	23.87845453	2.74E-18	1.12E-15	31.92885331
chrX	47863334	+	cg17340957	NA	NA	NA	NA	NA	NA	chrX:47863379-47863596	N_Shore	ZNF182;ZNF182;ZNF182;SPACA5;ZNF182	NM_001007088;NM_006962;NM_006962;NM_205856;NM_001007088	5'UTR;1stExon;5'UTR;TSS1500;1stExon				X:47748137-47748828	X:47863207-47863743	Promoter_Associated		2.744947135	-2.665033222	23.86783952	2.77E-18	1.13E-15	31.91874008
chrX	18373028	+	cg22823767	NA	NA	NA	NA	NA	NA	chrX:18371897-18373148	Island	SCML2	NM_006089	TSS200				X:18281819-18283196	X:18371697-18373050	Unclassified_Cell_type_specific	TRUE	3.043083729	-2.598560472	23.85812654	2.79E-18	1.14E-15	31.90948219
chrX	11777722	+	cg05563333	NA	NA	NA	NA	NA	NA	chrX:11775784-11776936	S_Shore	MSL3;MSL3;MSL3;MSL3	NM_078628;NM_006800;NM_078629;NM_078630	Body;TSS200;Body;Body					X:11777316-11778499	Promoter_Associated	TRUE	2.472408292	-2.406479191	23.85313017	2.81E-18	1.15E-15	31.90471841
chrX	48748398	-	cg05392989	NA	NA	NA	NA	NA	NA	chrX:48748397-48749372	Island							X:48633116-48634343	X:48748209-48749414	Unclassified_Cell_type_specific		2.508382992	-2.862515761	23.85027989	2.82E-18	1.15E-15	31.90200036
chrX	24665669	+	cg20922422	NA	NA	NA	NA	NA	NA		OpenSea	PCYT1B;PCYT1B;PCYT1B	NM_001163264;NM_004845;NM_001163265	Body;TSS1500;TSS1500					X:24665285-24665773	Unclassified_Cell_type_specific		3.559039038	-2.675000204	23.84459327	2.83E-18	1.16E-15	31.89657655
chrX	154842535	-	cg06659128	NA	NA	NA	NA	NA	NA	chrX:154842112-154842719	Island	TMLHE;TMLHE	NM_018196;NM_018196	5'UTR;1stExon				X:154495311-154495899	X:154842001-154842828	Promoter_Associated_Cell_type_specific		2.318080648	-2.427028378	23.84435612	2.83E-18	1.16E-15	31.89635034
chrX	139587184	+	cg02847500	NA	NA	NA	NA	NA	NA	chrX:139585867-139588578	Island	SOX3	NM_005634	1stExon				X:139413290-139416623				2.441173517	-1.895259885	23.84206806	2.84E-18	1.16E-15	31.89416762
chrX	102840997	-	cg21417660	NA	NA	NA	NA	NA	NA	chrX:102840379-102841178	Island	TCEAL4;TCEAL4;TCEAL4;TCEAL4	NM_001006935;NM_001006937;NM_001006936;NM_024863	5'UTR;5'UTR;5'UTR;5'UTR				X:102727036-102727811				2.554940052	-2.050017046	23.83571271	2.86E-18	1.16E-15	31.88810377
chrX	57937004	+	cg02678356	NA	NA	NA	NA	NA	NA	chrX:57935678-57936921	S_Shore	ZXDA;ZXDA	NM_007156;NM_007156	1stExon;5'UTR					X:57936985-57937555	Unclassified_Cell_type_specific		2.668682326	-2.805226937	23.83328362	2.86E-18	1.16E-15	31.88578565
chrX	40104514	-	cg18457851	NA	NA	NA	NA	NA	NA		OpenSea					DMR	TRUE					3.041486665	-2.671381697	23.82103001	2.90E-18	1.18E-15	31.87408817
chrX	17393160	-	cg02042142	NA	NA	NA	NA	NA	NA	chrX:17393159-17395817	Island	NHS	NM_198270	TSS1500				X:17302651-17305714				2.927381599	-2.388363076	23.81745837	2.91E-18	1.18E-15	31.87067745
chrX	36976108	+	cg25436127	NA	NA	NA	NA	NA	NA	chrX:36975505-36976349	Island					DMR		X:36885444-36886401				2.331607678	-2.135935717	23.81691821	2.91E-18	1.18E-15	31.87016158
chrX	23926007	-	cg26896756	NA	NA	NA	NA	NA	NA	chrX:23925590-23926315	Island	APOO;APOO;CXorf58;APOO;CXorf58	NM_024122;NM_024122;NM_152761;NR_026545;NM_001169574	1stExon;5'UTR;TSS200;Body;TSS200	high-CpG:23835757-23835995			X:23835491-23836236	X:23925325-23926585	Promoter_Associated		4.22780036	-3.506051838	23.81322611	2.92E-18	1.18E-15	31.86663522
chrX	23926314	+	cg11016745	NA	NA	NA	NA	NA	NA	chrX:23925590-23926315	Island	CXorf58;CXorf58;CXorf58;APOO;CXorf58;APOO	NM_001169574;NM_152761;NM_001169574;NR_026545;NM_152761;NM_024122	5'UTR;5'UTR;1stExon;TSS1500;1stExon;TSS1500				X:23835491-23836236	X:23925325-23926585	Promoter_Associated		3.187992876	-3.097970923	23.81117663	2.93E-18	1.18E-15	31.86467749
chrX	38663177	+	cg16976875	NA	NA	NA	NA	NA	NA	chrX:38662906-38664764	Island	MID1IP1;MID1IP1;MID1IP1;MID1IP1	NM_001098790;NM_021242;NM_021242;NM_001098791	5'UTR;5'UTR;1stExon;5'UTR	high-CpG:38548112-38548413			X:38547860-38550159	X:38662385-38664278	Promoter_Associated_Cell_type_specific	TRUE	3.530857761	-2.673523512	23.80948094	2.93E-18	1.19E-15	31.86305758
chrX	128674145	-	cg21398507	rs72614119	0.138638	NA	NA	NA	NA	chrX:128674133-128674727	Island	OCRL;OCRL	NM_001587;NM_000276	TSS200;TSS200				X:128501815-128502447	X:128673748-128675140	Unclassified		3.149511773	-3.038404779	23.80133033	2.95E-18	1.19E-15	31.8552696
chrX	46771884	-	cg19194595	NA	NA	NA	NA	NA	NA	chrX:46771563-46772981	Island	PHF16;PHF16;PHF16	NM_001077445;NM_014735;NM_014735	5'UTR;1stExon;5'UTR	high-CpG:46656543-46657215			X:46656508-46657866	X:46771463-46772259	Unclassified_Cell_type_specific		3.539036518	-2.258748909	23.79499318	2.97E-18	1.20E-15	31.8492125
chrX	48768883	+	cg23709838	NA	NA	NA	NA	NA	NA	chrX:48768763-48769474	Island	SLC35A2;SLC35A2;SLC35A2	NM_001032289;NM_005660;NM_001042498	1stExon;1stExon;1stExon				X:48653616-48654401	X:48768510-48769452	Promoter_Associated_Cell_type_specific	TRUE	2.549501741	-2.77426986	23.79379489	2.98E-18	1.20E-15	31.84806698
chrX	153096307	+	cg03892808	NA	NA	NA	NA	NA	NA	chrX:153094109-153094620	S_Shore	PDZD4	NM_032512	TSS1500	high-CpG:152748526-152749594			X:152747214-152749925	X:153095367-153096441	Unclassified_Cell_type_specific	TRUE	3.533260956	-2.593463133	23.77425299	3.03E-18	1.22E-15	31.8293773
chrX	74375966	-	cg23279136	NA	NA	NA	NA	NA	NA		OpenSea	ABCB7	NM_004299	1stExon				X:74292675-74292893	X:74375626-74376328	Promoter_Associated_Cell_type_specific		3.289695766	-3.4440983	23.77045934	3.04E-18	1.23E-15	31.82574726
chrX	102470047	-	cg11082424	NA	NA	NA	NA	NA	NA	chrX:102469940-102470419	Island	BEX4;BEX4;BEX4;BEX4	NM_001080425;NM_001080425;NM_001127688;NM_001127688	1stExon;5'UTR;1stExon;5'UTR	high-CpG:102356659-102356752			X:102356606-102357432	X:102469577-102471329	Promoter_Associated_Cell_type_specific	TRUE	3.295879079	-2.802873906	23.74903037	3.11E-18	1.25E-15	31.80523135
chrX	129402929	-	cg04700060	NA	NA	NA	NA	NA	NA	chrX:129402458-129403088	Island	ZNF280C	NM_017666	TSS200	high-CpG:129230434-129230620			X:129229992-129230718	X:129401882-129403260	Promoter_Associated		3.096359533	-2.872020419	23.74853315	3.11E-18	1.25E-15	31.80475509
chrX	19533458	-	cg05958126	NA	NA	NA	NA	NA	NA	chrX:19533003-19533551	Island	MAP3K15	NM_001001671	TSS200				X:19442925-19443682	X:19532666-19533897	Unclassified_Cell_type_specific	TRUE	2.75909489	-2.145277892	23.74384577	3.12E-18	1.25E-15	31.80026481
chrX	14891453	-	cg25845992	NA	NA	NA	NA	NA	NA	chrX:14890991-14891734	Island	FANCB;FANCB;MOSPD2	NM_001018113;NM_152633;NM_152581	TSS1500;TSS1500;TSS200				X:14800913-14801685	X:14890952-14892003	Promoter_Associated		2.72372065	-2.695781386	23.74335049	3.12E-18	1.25E-15	31.7997903
chrX	48456308	-	cg02179880	NA	NA	NA	NA	NA	NA	chrX:48455942-48456594	Island	WDR13;WDR13;WDR13;WDR13;WDR13	NR_029427;NM_001166426;NM_001166426;NM_017883;NM_017883	Body;5'UTR;1stExon;5'UTR;1stExon	high-CpG:48340745-48341525			X:48340729-48341538	X:48455651-48457059	Promoter_Associated		3.324637564	-2.228353408	23.73739692	3.14E-18	1.26E-15	31.79408565
chrX	146993175	+	cg04744025	NA	NA	NA	NA	NA	NA	chrX:146993091-146994200	Island	ASFMR1;ASFMR1;ASFMR1;FMR1;ASFMR1;ASFMR1	NR_024501;NR_024502;NR_024499;NM_002024;NR_024500;NR_024503	Body;Body;Body;TSS1500;Body;Body				X:146800503-146802002	X:146992752-146994591	Promoter_Associated		2.488184316	-2.537233458	23.73576388	3.15E-18	1.26E-15	31.79252063
chrX	119763998	-	cg19780807	NA	NA	NA	NA	NA	NA	chrX:119763737-119764230	Island	C1GALT1C1;C1GALT1C1;C1GALT1C1;C1GALT1C1	NM_001011551;NM_152692;NM_001011551;NM_152692	1stExon;1stExon;5'UTR;5'UTR				X:119647766-119648258	X:119763366-119764558	Promoter_Associated		2.937183006	-2.786226334	23.73062026	3.16E-18	1.27E-15	31.78759052
chrX	83442397	-	cg25943986	NA	NA	NA	NA	NA	NA	chrX:83442396-83443335	Island	RPS6KA6	NM_014496	Body				X:83328789-83330175				3.674008631	-2.88510911	23.72758541	3.17E-18	1.27E-15	31.78468115
chrX	80065135	+	cg22618269	NA	NA	NA	NA	NA	NA	chrX:80064923-80065136	Island	BRWD3;BRWD3	NM_153252;NM_153252	1stExon;5'UTR				X:79950702-79952450	X:80065046-80066010	Promoter_Associated		3.562502846	-2.296756739	23.72522017	3.18E-18	1.27E-15	31.78241342
chrX	101854471	+	cg20463407	NA	NA	NA	NA	NA	NA	chrX:101854275-101854527	Island	ARMCX5;ARMCX5;ARMCX5;ARMCX5;ARMCX5;ARMCX5;ARMCX5;ARMCX5;ARMCX5	NM_001168485;NM_001168482;NM_022838;NM_001168478;NM_001168479;NM_001168482;NM_001168478;NM_001168480;NM_022838	5'UTR;5'UTR;5'UTR;5'UTR;5'UTR;1stExon;1stExon;5'UTR;1stExon	low-CpG:101740759-101741131			X:101740712-101741183	X:101854147-101855080	Promoter_Associated	TRUE	2.584409215	-2.788022912	23.72328303	3.19E-18	1.27E-15	31.78055599
chrY	9303715	+	cg15935877	NA	NA	NA	NA	NA	NA	chrY:9303622-9303934	Island	TSPY1;TSPY4	NM_003308;NM_001164471	TSS1500;Body				Y:9912245-9915413				-4.776374073	2.379546507	-23.70858825	3.23E-18	1.29E-15	31.76646072
chrX	21958619	-	cg02496423	NA	NA	NA	NA	NA	NA	chrX:21958611-21959701	Island	SMS	NM_004595	TSS1500				X:21868420-21869617	X:21958317-21959738	Promoter_Associated	TRUE	2.984128909	-1.760868832	23.7066718	3.24E-18	1.29E-15	31.7646218
chrX	37707074	+	cg20119635	NA	NA	NA	NA	NA	NA	chrX:37706295-37706972	S_Shore	DYNLT3	NM_006520	TSS200					X:37706331-37707209	Promoter_Associated	TRUE	2.558122417	-2.16997851	23.70248669	3.25E-18	1.30E-15	31.76060546
chrX	152864599	-	cg05374090	NA	NA	NA	NA	NA	NA	chrX:152864043-152865260	Island	FAM58A;FAM58A;FAM58A;FAM58A	NM_001130997;NM_001130997;NM_152274;NM_152274	5'UTR;1stExon;5'UTR;1stExon	high-CpG:152517749-152517843			X:152517139-152518454	X:152863988-152865134	Promoter_Associated		3.260350556	-2.338308178	23.70115208	3.26E-18	1.30E-15	31.75932452
chrX	39963545	+	cg11620557	NA	NA	NA	NA	NA	NA	chrX:39953434-39969247	Island	BCOR;BCOR	NM_001123384;NM_001123383	5'UTR;5'UTR								-2.797802794	2.756570992	-23.69931349	3.26E-18	1.30E-15	31.75755975
chrX	11446101	+	cg22618086	NA	NA	NA	NA	NA	NA	chrX:11445527-11446182	Island	ARHGAP6;ARHGAP6	NM_013427;NM_006125	Body;Body		DMR		X:11355137-11356047	X:11445994-11446259	Unclassified_Cell_type_specific		2.506697924	-2.04180742	23.69564986	3.27E-18	1.30E-15	31.75404279
chrX	153362596	-	cg23857909	NA	NA	NA	NA	NA	NA	chrX:153362568-153363473	Island	MECP2;MECP2	NM_001110792;NM_004992	Body;5'UTR				X:153015265-153016827	X:153361905-153363868	Promoter_Associated		4.197919107	-2.50540232	23.68348431	3.31E-18	1.31E-15	31.74236027
chrX	48957699	+	cg08539065	NA	NA	NA	NA	NA	NA	chrX:48957764-48958595	N_Shore	WDR45	NM_007075	5'UTR				X:48844593-48845485	X:48957621-48958729	Promoter_Associated		2.986187176	-2.854812837	23.6831827	3.31E-18	1.31E-15	31.74207056
chrX	39714465	-	cg16617551	NA	NA	NA	NA	NA	NA		OpenSea					DMR	TRUE		X:39714143-39715364	Unclassified		3.207337228	-2.320667688	23.67860793	3.33E-18	1.32E-15	31.73767579
chrX	103401991	-	cg10723245	rs150328585	0.012658	NA	NA	NA	NA	chrX:103401400-103401778	S_Shore	MCART6	NM_001012755	TSS1500					X:103401246-103402156	Promoter_Associated		3.089398569	-3.194584728	23.67130944	3.35E-18	1.33E-15	31.73066266
chrX	14891118	+	cg18426655	rs149617434	0.010247	NA	NA	NA	NA	chrX:14890991-14891734	Island	FANCB;MOSPD2;FANCB;FANCB;FANCB	NM_001018113;NM_152581;NM_001018113;NM_152633;NM_152633	1stExon;TSS1500;5'UTR;5'UTR;1stExon				X:14800913-14801685	X:14890952-14892003	Promoter_Associated		4.349346011	-3.539653245	23.6539636	3.41E-18	1.35E-15	31.71398616
chrX	77150966	-	cg16429439	NA	NA	NA	NA	NA	NA	chrX:77150837-77151247	Island	MAGT1	NM_032121	1stExon				X:77037317-77037870	X:77150695-77151371	Promoter_Associated	TRUE	3.193298884	-3.659120121	23.64955789	3.42E-18	1.35E-15	31.70974846
chrX	48828397	-	cg06140460	NA	NA	NA	NA	NA	NA	chrX:48825776-48826593	S_Shore	KCND1	NM_004979	TSS200					X:48828229-48828480	Unclassified_Cell_type_specific	TRUE	2.958834074	-2.376290102	23.64724597	3.43E-18	1.36E-15	31.70752438
chrX	47509947	+	cg02291897	NA	NA	NA	NA	NA	NA	chrX:47509592-47510508	Island	ELK1;ELK1;ELK1;ELK1	NM_001114123;NM_001114123;NM_005229;NM_005229	5'UTR;1stExon;1stExon;5'UTR	high-CpG:47394883-47394968			X:47394289-47395452	X:47509323-47510675	Unclassified		3.636611659	-2.648161974	23.63966131	3.46E-18	1.36E-15	31.70022635
chrX	153236954	-	cg08627233	rs182372135	0.010247	NA	NA	NA	NA	chrX:153236071-153238480	Island	TMEM187;HCFC1	NM_003492;NM_005334	TSS1500;TSS200	high-CpG:152889815-152891067			X:152889294-152891695				2.912573831	-3.129076448	23.63306124	3.48E-18	1.37E-15	31.69387374
chrX	37430711	-	cg02166322	NA	NA	NA	NA	NA	NA	chrX:37430706-37431784	Island	LANCL3;LANCL3	NM_198511;NM_001170331	TSS200;TSS200				X:37315490-37316849				2.478355995	-2.744131789	23.62873538	3.50E-18	1.38E-15	31.68970909
chrX	101906428	-	cg25777540	NA	NA	NA	NA	NA	NA	chrX:101906001-101907017	Island	GPRASP1;GPRASP1;GPRASP1;GPRASP1;GPRASP1;GPRASP1	NM_014710;NM_001099410;NM_014710;NM_001099410;NM_001099411;NM_001099411	1stExon;1stExon;5'UTR;5'UTR;5'UTR;1stExon		DMR		X:101792707-101793695			TRUE	3.214770062	-2.574154043	23.62463942	3.51E-18	1.38E-15	31.68576505
chrX	48327768	+	cg20495737	NA	NA	NA	NA	NA	NA		OpenSea	SLC38A5	NM_033518	5'UTR	low-CpG:48212683-48212877				X:48326524-48328485	Promoter_Associated		2.890587002	-2.1100695	23.62361558	3.51E-18	1.38E-15	31.68477908
chrX	68049613	-	cg23545272	NA	NA	NA	NA	NA	NA	chrX:68048659-68050252	Island	EFNB1;EFNB1	NM_004429;NM_004429	5'UTR;1stExon				X:67965288-67967183				3.074188285	-2.542600013	23.61792563	3.53E-18	1.39E-15	31.67929878
chrX	12996931	+	cg20780998	NA	NA	NA	NA	NA	NA	chrX:12993107-12994599	S_Shelf					DMR						2.445311975	-3.149810234	23.61201926	3.55E-18	1.40E-15	31.6736086
chrX	38664606	-	cg26155828	NA	NA	NA	NA	NA	NA	chrX:38662906-38664764	Island	MID1IP1;MID1IP1;MID1IP1	NM_001098790;NM_021242;NM_001098791	Body;Body;Body				X:38547860-38550159				2.879048188	-2.54295285	23.60920342	3.56E-18	1.40E-15	31.67089532
chrX	152990341	-	cg06041068	NA	NA	NA	NA	NA	NA	chrX:152988874-152991719	Island	BCAP31;ABCD1;ABCD1;BCAP31;BCAP31;BCAP31	NM_001139441;NM_000033;NM_000033;NR_024450;NM_001139457;NM_005745	TSS1500;1stExon;5'UTR;TSS200;TSS1500;TSS1500	high-CpG:152643129-152643659			X:152642116-152643793	X:152990008-152990488	Promoter_Associated		3.892102505	-2.325789321	23.59978234	3.60E-18	1.41E-15	31.66181497
chrX	20285083	+	cg17794813	NA	NA	NA	NA	NA	NA	chrX:20284127-20286811	Island	RPS6KA3	NM_004586	TSS1500	high-CpG:20194831-20195196			X:20193309-20195646	X:20285010-20285315	Promoter_Associated		3.583473528	-3.065305159	23.58353622	3.65E-18	1.43E-15	31.64614771
chrX	64888437	+	cg22771999	rs12011733	0.207574	NA	NA	NA	NA	chrX:64887549-64887837	S_Shore	MSN	NM_002444	Body					X:64888305-64888964	Promoter_Associated_Cell_type_specific	TRUE	3.144611657	-2.747286805	23.57047789	3.70E-18	1.45E-15	31.63354667
chrX	107019166	-	cg21902627	NA	NA	NA	NA	NA	NA	chrX:107018606-107019611	Island	TSC22D3	NM_198057	TSS200				X:106905047-106906480	X:107018859-107021211	Unclassified		3.62032761	-3.390250152	23.56321552	3.73E-18	1.46E-15	31.62653552
chrX	150151784	-	cg11186981	NA	NA	NA	NA	NA	NA	chrX:150151106-150152457	Island	HMGB3;HMGB3	NM_005342;NM_005342	1stExon;5'UTR	high-CpG:149902415-149902477			X:149901834-149904072	X:150151536-150151832	Unclassified		2.424879092	-2.259058074	23.55961096	3.74E-18	1.46E-15	31.62305484
chrX	129115458	+	cg18535534	NA	NA	NA	NA	NA	NA	chrX:129113845-129118029	Island	BCORL1	NM_021946	TSS1500				X:128941100-128946452				2.707563727	-2.592097613	23.55126085	3.77E-18	1.47E-15	31.6149896
chrX	23353027	-	cg06619487	NA	NA	NA	NA	NA	NA	chrX:23351142-23353639	Island	PTCHD1	NM_173495	1stExon				X:23260014-23263560				3.298495034	-3.429037082	23.52832247	3.86E-18	1.50E-15	31.59281875
chrX	70585696	-	cg19586382	NA	NA	NA	NA	NA	NA	chrX:70585715-70587063	N_Shore	BCYRN1;TAF1;TAF1	NR_001568;NM_138923;NM_004606	Body;TSS1500;TSS1500					X:70585609-70587084	Promoter_Associated		3.961368514	-3.303225073	23.52829542	3.86E-18	1.50E-15	31.5927926
chrX	19906542	-	cg07434817	NA	NA	NA	NA	NA	NA	chrX:19905027-19906557	Island	SH3KBP1	NM_031892	TSS1500				X:19815696-19816689	X:19906399-19907148	Promoter_Associated	TRUE	2.821980604	-2.679511283	23.5217187	3.88E-18	1.51E-15	31.58643185
chrX	25031919	-	cg12419462	NA	NA	NA	NA	NA	NA	chrX:25030461-25032053	Island	ARX	NM_139058	Body				X:24940768-24941974	X:25031393-25032009	Unclassified_Cell_type_specific	TRUE	3.216870729	-2.762711379	23.52154934	3.88E-18	1.51E-15	31.58626803
chrX	25020938	-	cg08792260	NA	NA	NA	NA	NA	NA	chrX:25020237-25024207	Island							X:24930174-24930979	X:25020797-25021204	Unclassified_Cell_type_specific		2.607758515	-2.9971668	23.51798912	3.90E-18	1.52E-15	31.58282395
chrX	103498900	-	cg20699879	NA	NA	NA	NA	NA	NA	chrX:103498706-103499843	Island	ESX1	NM_153448	Body			TRUE	X:103385325-103387090				2.318510118	-3.021565781	23.51004759	3.93E-18	1.53E-15	31.57513956
chrX	101854301	+	cg03273606	NA	NA	NA	NA	NA	NA	chrX:101854275-101854527	Island	ARMCX5;ARMCX5;ARMCX5;ARMCX5;ARMCX5;ARMCX5	NM_001168485;NM_022838;NM_001168478;NM_001168479;NM_001168480;NM_001168482	5'UTR;TSS200;TSS200;5'UTR;5'UTR;TSS200	low-CpG:101740759-101741131			X:101740712-101741183	X:101854147-101855080	Promoter_Associated	TRUE	3.21528777	-3.436131771	23.50567815	3.94E-18	1.53E-15	31.57091047
chrX	119006108	+	cg25375329	NA	NA	NA	NA	NA	NA	chrX:119005251-119006217	Island	RNF113A;NDUFA1	NM_006978;NM_004541	TSS1500;Body				X:118889144-118890238	X:119005139-119006336	Promoter_Associated_Cell_type_specific	TRUE	2.883149334	-2.528395761	23.50340232	3.95E-18	1.53E-15	31.56870743
chrX	49687062	-	cg21983484	NA	NA	NA	NA	NA	NA	chrX:49687027-49687993	Island	CLCN5;CLCN5	NM_001127898;NM_001127899	TSS200;TSS200				X:49573768-49574703	X:49686836-49687917	Promoter_Associated		3.566862056	-0.953158801	23.49471358	3.99E-18	1.55E-15	31.56029456
chrX	71238329	-	cg00111239	rs188290665	0.022303	NA	NA	NA	NA	chrX:71238328-71238675	Island	NHSL2	NM_001013627	Body			TRUE	X:71154962-71155503	X:71238211-71238834	Unclassified		2.791380618	-2.897969891	23.48167596	4.04E-18	1.56E-15	31.54766494
chrX	49126157	+	cg02882301	NA	NA	NA	NA	NA	NA	chrX:49125645-49127200	Island	PPP1R3F	NM_033215	TSS200				X:49012590-49014144	X:49125345-49126853	Promoter_Associated		3.557188493	-2.618882267	23.4814154	4.04E-18	1.56E-15	31.54741246
chrX	124337761	+	cg07648454	NA	NA	NA	NA	NA	NA	chrX:124337265-124338204	Island					DMR		X:124164339-124165922				3.319931781	-2.41656691	23.47272692	4.07E-18	1.57E-15	31.53899181
chrX	154254916	-	cg17758583	NA	NA	NA	NA	NA	NA	chrX:154254915-154255696	Island	FUNDC2	NM_023934	TSS200				X:153908110-153908890	X:154254768-154255796	Promoter_Associated	TRUE	3.87245999	-2.752411996	23.47101608	4.08E-18	1.58E-15	31.53733333
chrX	48980092	-	cg07240096	NA	NA	NA	NA	NA	NA	chrX:48979844-48980266	Island	GPKOW	NM_015698	TSS200	high-CpG:48867022-48867053			X:48866789-48867210	X:48979930-48980289	Promoter_Associated		2.917272997	-2.691068127	23.47077068	4.08E-18	1.58E-15	31.53709543
chrX	74145012	-	cg00937263	NA	NA	NA	NA	NA	NA	chrX:74143852-74145176	Island	KIAA2022;KIAA2022	NM_001008537;NM_001008537	5'UTR;1stExon		DMR		X:74060599-74061979	X:74143764-74145288	Unclassified	TRUE	2.76794716	-2.348357481	23.46820975	4.09E-18	1.58E-15	31.53461263
chrX	152938907	+	cg25323012	NA	NA	NA	NA	NA	NA	chrX:152938634-152939544	Island	PNCK;PNCK	NM_001039582;NM_001135740	Body;TSS200			TRUE	X:152591631-152592798				3.052916396	-2.385454243	23.46437594	4.11E-18	1.58E-15	31.53089526
chrX	28605742	-	cg26810336	NA	NA	NA	NA	NA	NA		OpenSea	IL1RAPL1;IL1RAPL1	NM_014271;NM_014271	5'UTR;1stExon								3.191901583	-2.456253165	23.46343707	4.11E-18	1.58E-15	31.52998481
chrX	48367513	-	cg03244432	NA	NA	NA	NA	NA	NA	chrX:48367165-48367742	Island	PORCN;PORCN;PORCN;PORCN;PORCN	NM_203476;NM_203473;NM_022825;NM_203474;NM_203475	5'UTR;5'UTR;5'UTR;TSS1500;TSS1500				X:48251768-48252712	X:48366736-48367607	Promoter_Associated		3.418534177	-3.688201325	23.45759201	4.14E-18	1.59E-15	31.52431585
chrX	30671090	+	cg16617753	NA	NA	NA	NA	NA	NA	chrX:30670739-30671869	Island	GK;GK;GK	NM_001128127;NM_203391;NM_000167	TSS1500;TSS1500;TSS1500				X:30580708-30582096	X:30670643-30672199	Promoter_Associated		3.213967687	-3.577265624	23.44674283	4.18E-18	1.61E-15	31.51378972
chrX	152907969	+	cg18989810	NA	NA	NA	NA	NA	NA	chrX:152907595-152908323	Island	DUSP9;DUSP9	NM_001395;NM_001395	1stExon;5'UTR	high-CpG:152560546-152561173	DMR		X:152560732-152561920	X:152907827-152909266	Unclassified_Cell_type_specific		3.510890117	-2.65812277	23.43035743	4.25E-18	1.63E-15	31.4978828
chrX	24712096	-	cg23503517	NA	NA	NA	NA	NA	NA	chrX:24711630-24712284	Island	POLA1	NM_016937	1stExon				X:24621552-24622381	X:24711381-24712598	Promoter_Associated_Cell_type_specific		4.221214319	-3.175065961	23.42728482	4.26E-18	1.63E-15	31.49489865
chrX	11129171	+	cg24711407	NA	NA	NA	NA	NA	NA	chrX:11129276-11129758	N_Shore	HCCS;HCCS	NM_001122608;NM_005333	TSS1500;TSS1500					X:11129102-11130105	Promoter_Associated	TRUE	2.674734084	-2.101985908	23.42340749	4.28E-18	1.64E-15	31.49113238
chrX	153719071	+	cg08648877	NA	NA	NA	NA	NA	NA	chrX:153718654-153719455	Island	SLC10A3;SLC10A3;SLC10A3	NM_001142391;NM_001142392;NM_019848	TSS200;TSS200;TSS200				X:153371859-153372601	X:153718312-153719523	Promoter_Associated		4.118323319	-3.427135486	23.40873406	4.34E-18	1.66E-15	31.4768735
chrX	64196278	-	cg23926715	NA	NA	NA	NA	NA	NA		OpenSea	ZC4H2;ZC4H2	NM_018684;NM_018684	1stExon;5'UTR	low-CpG:64112993-64113155				X:64196012-64196614	Promoter_Associated_Cell_type_specific	TRUE	2.909371062	-3.526230138	23.40314633	4.36E-18	1.67E-15	31.47144124
chrX	55515154	+	cg21331369	NA	NA	NA	NA	NA	NA	chrX:55515067-55515544	Island	USP51	NM_201286	Body				X:55531610-55532508	X:55514794-55516250	Promoter_Associated		2.99782013	-2.544697906	23.40229448	4.37E-18	1.67E-15	31.47061298
chrX	67913309	-	cg16700576	NA	NA	NA	NA	NA	NA	chrX:67913299-67914134	Island	STARD8;STARD8;STARD8	NM_001142504;NM_014725;NM_001142503	TSS200;5'UTR;Body							TRUE	2.374235365	-1.788642084	23.39919378	4.38E-18	1.67E-15	31.46759787
chrX	68385397	-	cg14430524	NA	NA	NA	NA	NA	NA	chrX:68384913-68385404	Island	PJA1;PJA1;PJA1	NM_022368;NM_001032396;NM_145119	TSS200;TSS200;TSS200				X:68301572-68302129	X:68383953-68385644	Promoter_Associated		3.128382904	-2.592048397	23.39902615	4.38E-18	1.67E-15	31.46743486
chr7	153109375	-	cg00399683	rs111929002	0.021043	NA	NA	NA	NA		OpenSea							7:152739978-152741089				1.764494793	1.077464077	23.38615774	4.44E-18	1.69E-15	31.45491722
chrX	118824969	+	cg16967668	NA	NA	NA	NA	NA	NA	chrX:118826452-118827731	N_Shore	SEPT6;SEPT6;SEPT6;SEPT6	NM_015129;NM_145802;NM_145800;NM_145799	Body;Body;Body;Body		RDMR			X:118824864-118825274	Promoter_Associated		2.767142548	-2.498382592	23.37800891	4.47E-18	1.71E-15	31.44698688
chrX	153060450	+	cg11154719	NA	NA	NA	NA	NA	NA	chrX:153059275-153060557	Island	IDH3G;IDH3G;SSR4	NM_174869;NM_004135;NM_006280	TSS1500;TSS1500;Body				X:152712470-152714037				3.724185356	-3.103768429	23.37200596	4.50E-18	1.71E-15	31.44114308
chrX	77360510	+	cg08955859	rs17313023	0.013326	NA	NA	NA	NA	chrX:77359303-77359979	S_Shore	PGK1	NM_000291	Body				X:77246011-77247167	X:77360384-77360561	Promoter_Associated		3.032519608	-2.784245134	23.3601439	4.55E-18	1.73E-15	31.42959103
chrX	117479980	-	cg03944921	NA	NA	NA	NA	NA	NA	chrX:117479565-117480488	Island	WDR44	NM_019045	TSS200				X:117363780-117364877	X:117479159-117481066	Promoter_Associated		2.546923923	-2.057242395	23.35573679	4.57E-18	1.74E-15	31.42529757
chrX	106243545	-	cg00276426	NA	NA	NA	NA	NA	NA	chrX:106242506-106243593	Island	MORC4;MORC4	NM_001085354;NM_024657	TSS200;TSS200				X:106129137-106130237	X:106241943-106243809	Unclassified_Cell_type_specific	TRUE	2.584028701	-2.149564124	23.35274269	4.59E-18	1.74E-15	31.42238022
chrX	55743906	+	cg16126759	rs12833543	0.019951	NA	NA	NA	NA		OpenSea	RRAGB;RRAGB	NM_016656;NM_006064	TSS1500;TSS1500					X:55743760-55744963	Promoter_Associated		3.586396747	-2.993006674	23.34210536	4.64E-18	1.76E-15	31.41201245
chrX	48334966	-	cg06852103	NA	NA	NA	NA	NA	NA	chrX:48334229-48335036	Island	FTSJ1;FTSJ1;FTSJ1	NM_177439;NM_177434;NM_012280	5'UTR;TSS1500;5'UTR				X:48219174-48219955	X:48333937-48335021	Promoter_Associated_Cell_type_specific		3.238709805	-3.108284507	23.32576798	4.71E-18	1.79E-15	31.39607973
chrX	102611412	-	cg13208102	NA	NA	NA	NA	NA	NA		OpenSea	WBP5;WBP5;WBP5;WBP5;WBP5;WBP5;WBP5;WBP5	NM_001006612;NM_016303;NM_001006614;NM_016303;NM_001006614;NM_001006613;NM_001006612;NM_001006613	1stExon;5'UTR;1stExon;1stExon;5'UTR;5'UTR;5'UTR;1stExon	low-CpG:102498051-102498118						TRUE	3.619606229	-3.037554436	23.32544888	4.71E-18	1.79E-15	31.39576842
chrX	69509801	-	cg05109619	NA	NA	NA	NA	NA	NA	chrX:69509644-69509962	Island	PDZD11;KIF4A	NM_016484;NM_012310	TSS200;TSS200	high-CpG:69426439-69426542			X:69426337-69427243	X:69509218-69510232	Promoter_Associated		3.066391879	-2.179879091	23.31547973	4.76E-18	1.80E-15	31.38604048
chrX	153603062	+	cg03691313	NA	NA	NA	NA	NA	NA	chrX:153602720-153603269	Island	FLNA;FLNA	NM_001456;NM_001110556	TSS200;TSS200				X:153255954-153256539	X:153600892-153603150	Promoter_Associated	TRUE	2.904108288	-2.423263922	23.31025951	4.78E-18	1.81E-15	31.38094487
chrX	48534592	-	cg27147258	NA	NA	NA	NA	NA	NA	chrX:48534591-48535247	Island							X:48419391-48420145	X:48534476-48535299	Promoter_Associated		2.685693455	-2.850460297	23.29743457	4.85E-18	1.83E-15	31.36842115
chrX	77166064	-	cg03659012	NA	NA	NA	NA	NA	NA	chrX:77165924-77166295	Island	ATP7A	NM_000052	TSS200				X:77052590-77052951	X:77165791-77166779	Promoter_Associated_Cell_type_specific	TRUE	2.822283491	-3.235178362	23.28564741	4.90E-18	1.85E-15	31.35690466
chrX	48693564	-	cg13120260	NA	NA	NA	NA	NA	NA	chrX:48693328-48694090	Island	PCSK1N	NM_013271	Body		DMR		X:48578273-48579034	X:48693151-48694271	Unclassified_Cell_type_specific	TRUE	3.37950623	-2.85965925	23.28480174	4.91E-18	1.85E-15	31.35607818
chrX	49643947	+	cg16810342	NA	NA	NA	NA	NA	NA	chrX:49643906-49644501	Island	USP27X;LOC158572	NM_001145073;NR_026742	TSS1500;Body				X:49530608-49531585	X:49643406-49645097	Promoter_Associated		3.334078593	-3.17914446	23.28142081	4.92E-18	1.86E-15	31.35277367
chrX	68758302	-	cg14868996	NA	NA	NA	NA	NA	NA	chrX:68758191-68758647	Island					DMR		X:68674966-68675358	X:68758049-68758572	Unclassified_Cell_type_specific		2.225382203	-2.328025975	23.2806591	4.93E-18	1.86E-15	31.3520291
chrX	84258939	+	cg04746792	NA	NA	NA	NA	NA	NA		OpenSea	APOOL	NM_198450	Body				X:84145410-84145884	X:84258750-84259141	Promoter_Associated_Cell_type_specific	TRUE	4.389170716	-3.533392317	23.27395667	4.96E-18	1.87E-15	31.34547651
chrX	46306775	-	cg19257537	NA	NA	NA	NA	NA	NA	chrX:46306249-46306838	Island	ZNF673;ZNF673;ZNF673;ZNF673;ZNF673;ZNF673;ZNF673;ZNF673	NM_001129899;NM_017776;NM_001129899;NM_017776;NM_001129898;NM_001129900;NM_001129900;NM_001129898	5'UTR;5'UTR;1stExon;1stExon;5'UTR;5'UTR;1stExon;1stExon	high-CpG:46191621-46191744			X:46191200-46192025	X:46305774-46307039	Promoter_Associated_Cell_type_specific		2.942523399	-2.855972174	23.26583538	5.00E-18	1.88E-15	31.3375342
chrX	153657086	-	cg13766601	rs28497482	0.089431	NA	NA	NA	NA	chrX:153656733-153657363	Island	ATP6AP1	NM_001183	1stExon	high-CpG:153310175-153310325			X:153309936-153310637	X:153656668-153657524	Promoter_Associated		4.208587612	-3.179199651	23.26496081	5.00E-18	1.88E-15	31.33667873
chrX	117479618	-	cg26746069	NA	NA	NA	NA	NA	NA	chrX:117479565-117480488	Island	WDR44	NM_019045	TSS1500				X:117363443-117363691	X:117479159-117481066	Promoter_Associated		2.497220292	-1.672233951	23.24482686	5.11E-18	1.92E-15	31.31697559
chrX	3630407	-	cg25601949	NA	NA	NA	NA	NA	NA	chrX:3630406-3630620	Island	PRKX	NM_005044	Body				X:3640353-3641947				1.886993283	-1.843784256	23.24369396	5.11E-18	1.92E-15	31.31586641
chrX	103401494	+	cg19541913	NA	NA	NA	NA	NA	NA	chrX:103401400-103401778	Island	MCART6	NM_001012755	5'UTR				X:103287908-103288434	X:103401246-103402156	Promoter_Associated	TRUE	2.804126895	-2.989813406	23.2332422	5.16E-18	1.94E-15	31.30563094
chrX	21958629	-	cg09207137	NA	NA	NA	NA	NA	NA	chrX:21958611-21959701	Island	SMS	NM_004595	TSS1500				X:21868420-21869617	X:21958317-21959738	Promoter_Associated	TRUE	2.998190659	-2.104749068	23.22727047	5.20E-18	1.95E-15	31.29978069
chrX	135333674	+	cg13304035	NA	NA	NA	NA	NA	NA	chrX:135332893-135333726	Island	MAP7D3	NM_024597	TSS200				X:135160560-135161372	X:135332590-135334313	Promoter_Associated	TRUE	4.218514665	-3.484997454	23.22208701	5.22E-18	1.96E-15	31.29470144
chrX	66788098	+	cg15840039	NA	NA	NA	NA	NA	NA		OpenSea	AR;AR	NM_001011645;NM_000044	TSS1500;Body								-1.905161197	1.970532183	-23.2176255	5.25E-18	1.96E-15	31.29032869
chrX	134556416	+	cg11594566	NA	NA	NA	NA	NA	NA	chrX:134555638-134556565	Island	NCRNA00086	NR_024359	Body		DMR		X:134383073-134384231	X:134555134-134556476	Unclassified	TRUE	4.236674674	-3.520035785	23.21676302	5.25E-18	1.96E-15	31.28948327
chrX	47004178	+	cg22991699	rs183970296	0.012658	NA	NA	NA	NA	chrX:47003750-47004987	Island	NDUFB11;RBM10;NDUFB11;RBM10;NDUFB11;NDUFB11	NR_024234;NM_152856;NR_024235;NM_005676;NM_001135998;NM_019056	Body;TSS1500;Body;TSS1500;TSS200;TSS200	high-CpG:46889009-46889446			X:46888631-46889931	X:47003596-47005333	Promoter_Associated		2.464358721	-3.060686131	23.21258671	5.27E-18	1.97E-15	31.28538913
chrX	11776121	-	cg20775112	NA	NA	NA	NA	NA	NA	chrX:11775784-11776936	Island	MSL3;MSL3;MSL3	NM_078628;NM_078630;NM_078629	TSS200;TSS200;TSS200				X:11685687-11687039	X:11775564-11776986	Promoter_Associated	TRUE	3.178205563	-4.030332762	23.19568028	5.36E-18	2.00E-15	31.26880767
chrX	128657038	+	cg12935118	NA	NA	NA	NA	NA	NA	chrX:128656851-128657406	Island	SMARCA1;SMARCA1	NM_139035;NM_003069	Body;Body				X:128484016-128485455	X:128656440-128657722	Unclassified_Cell_type_specific	TRUE	4.467140767	-2.59947131	23.1937094	5.37E-18	2.00E-15	31.26687388
chrX	70288391	+	cg04747879	NA	NA	NA	NA	NA	NA	chrX:70287890-70288359	S_Shore	SNX12	NM_013346	TSS200				X:70204546-70205332	X:70287354-70288941	Promoter_Associated		2.730077218	-2.413332389	23.1811181	5.44E-18	2.03E-15	31.25451556
chrX	101854276	-	cg11810837	NA	NA	NA	NA	NA	NA	chrX:101854275-101854527	Island	ARMCX5;ARMCX5;ARMCX5;ARMCX5;ARMCX5;ARMCX5	NM_001168485;NM_022838;NM_001168478;NM_001168479;NM_001168480;NM_001168482	5'UTR;TSS200;TSS200;5'UTR;5'UTR;TSS200	low-CpG:101740759-101741131			X:101740712-101741183	X:101854147-101855080	Promoter_Associated		2.682552266	-3.421988838	23.1767133	5.46E-18	2.03E-15	31.25019065
chrX	55187470	+	cg12944030	NA	NA	NA	NA	NA	NA	chrX:55187321-55188007	Island	FAM104B;FAM104B;FAM104B;FAM104B;FAM104B;FAM104B;FAM104B;FAM104B;FAM104B;FAM104B	NM_001166699;NR_030722;NM_001166703;NM_001166701;NM_001166703;NM_001166704;NM_001166700;NM_001166702;NM_001166702;NM_138362	Body;Body;5'UTR;Body;1stExon;Body;Body;5'UTR;1stExon;Body				X:55203967-55204813	X:55187043-55188050	Promoter_Associated		2.127748603	-2.399510295	23.16230314	5.54E-18	2.06E-15	31.23603603
chrX	154034091	+	cg00213853	NA	NA	NA	NA	NA	NA	chrX:154033366-154033935	S_Shore	MPP1;MPP1;MPP1;MPP1	NM_001166460;NM_002436;NM_001166462;NM_001166461	TSS1500;TSS1500;TSS1500;TSS1500				X:153686561-153687286	X:154033406-154034202	Unclassified_Cell_type_specific		2.470690194	-2.339300597	23.16207595	5.54E-18	2.06E-15	31.23581279
chrX	153990954	+	cg19944582	NA	NA	NA	NA	NA	NA	chrX:153990840-153991831	Island	DKC1;DKC1	NM_001363;NM_001142463	TSS200;TSS200				X:153643943-153645113	X:153990229-153991934	Promoter_Associated		3.211197839	-3.504285083	23.16071689	5.55E-18	2.06E-15	31.23447736
chrX	11776337	+	cg15257930	NA	NA	NA	NA	NA	NA	chrX:11775784-11776936	Island	MSL3;MSL3;MSL3;MSL3;MSL3;MSL3;MSL3	NM_078629;NM_078628;NM_078630;NM_078629;NM_078628;NM_078630;NM_006800	5'UTR;5'UTR;1stExon;1stExon;1stExon;5'UTR;TSS1500				X:11685687-11687039	X:11775564-11776986	Promoter_Associated	TRUE	2.530971349	-1.481610801	23.15960266	5.56E-18	2.06E-15	31.23338244
chrX	151619997	-	cg02279464	NA	NA	NA	NA	NA	NA		OpenSea	GABRA3	NM_000808	TSS200								3.109284709	-2.280621915	23.1581494	5.57E-18	2.06E-15	31.23195429
chrX	55026135	+	cg26335568	NA	NA	NA	NA	NA	NA	chrX:55026359-55026985	N_Shore	APEX2	NM_014481	TSS1500					X:55025908-55027049	Promoter_Associated_Cell_type_specific	TRUE	3.436156791	-3.044335692	23.1565946	5.57E-18	2.07E-15	31.23042625
chrX	48937688	-	cg26342575	NA	NA	NA	NA	NA	NA	chrX:48937435-48937976	Island	WDR45;WDR45	NM_001029896;NM_007075	TSS200;5'UTR				X:48824401-48824920	X:48937345-48937990	Promoter_Associated		4.014098846	-2.770116491	23.15536063	5.58E-18	2.07E-15	31.22921344
chrX	128788071	-	cg08610278	NA	NA	NA	NA	NA	NA	chrX:128788003-128789195	Island	APLN	NM_017413	Body				X:128615752-128616827				2.004878876	-1.252548747	23.15509761	5.58E-18	2.07E-15	31.22895493
chrX	19533987	+	cg13759356	NA	NA	NA	NA	NA	NA	chrX:19533003-19533551	S_Shore	MAP3K15	NM_001001671	TSS1500		DMR		X:19443908-19443988				2.865544331	-2.372027628	23.15299273	5.59E-18	2.07E-15	31.22688597
chrX	39947559	-	cg24508310	NA	NA	NA	NA	NA	NA	chrX:39949372-39949976	N_Shore	BCOR;BCOR;BCOR;BCOR	NM_001123384;NM_017745;NM_001123385;NM_001123383	5'UTR;5'UTR;5'UTR;5'UTR		CDMR						-1.930402947	1.444355837	-23.15001884	5.61E-18	2.07E-15	31.22396251
chrX	75393425	-	cg00723034	NA	NA	NA	NA	NA	NA		OpenSea	CXorf26	NM_016500	Body								3.375861294	-3.311216362	23.14983514	5.61E-18	2.07E-15	31.22378191
chrX	118533179	+	cg15165694	rs185927297	0.011453	NA	NA	NA	NA	chrX:118533163-118533787	Island	SLC25A43	NM_145305	TSS200				X:118417154-118417946	X:118532037-118534007	Promoter_Associated		3.256613306	-2.25036836	23.14358944	5.65E-18	2.08E-15	31.21764083
chrX	153362123	+	cg11506821	NA	NA	NA	NA	NA	NA	chrX:153362568-153363473	N_Shore	MECP2;MECP2	NM_001110792;NM_004992	Body;5'UTR		RDMR		X:153015265-153016827	X:153361905-153363868	Promoter_Associated		3.258493547	-2.242386408	23.14172296	5.66E-18	2.09E-15	31.2158053
chrX	83757414	+	cg16639627	NA	NA	NA	NA	NA	NA		OpenSea	HDX;HDX	NM_144657;NM_144657	5'UTR;1stExon		DMR		X:83643674-83644133	X:83757327-83757417	Unclassified		3.090098324	-2.032618219	23.13897443	5.67E-18	2.09E-15	31.21310205
chrX	99667041	+	cg10541169	NA	NA	NA	NA	NA	NA	chrX:99666900-99667224	Island							X:99553509-99553698				2.682369002	-2.810320579	23.13615242	5.69E-18	2.09E-15	31.21032621
chrX	119694953	-	cg04464742	NA	NA	NA	NA	NA	NA	chrX:119694943-119695228	Island	CUL4B;CUL4B	NM_003588;NM_001079872	Body;TSS200	high-CpG:119578599-119578993			X:119578972-119579561	X:119694489-119695993	Promoter_Associated		3.070053362	-3.040851143	23.1258111	5.75E-18	2.11E-15	31.2001511
chrX	128977498	+	cg20289741	NA	NA	NA	NA	NA	NA	chrX:128977325-128977998	Island	ZDHHC9;ZDHHC9	NM_001008222;NM_016032	TSS200;5'UTR	high-CpG:128805162-128805619			X:128804759-128805889	X:128977383-128978783	Promoter_Associated		3.287989242	-2.310949486	23.11859362	5.79E-18	2.13E-15	31.19304689
chrX	19533456	-	cg06615444	NA	NA	NA	NA	NA	NA	chrX:19533003-19533551	Island	MAP3K15	NM_001001671	TSS200				X:19442925-19443682	X:19532666-19533897	Unclassified_Cell_type_specific	TRUE	3.588385422	-2.706484376	23.08825742	5.97E-18	2.19E-15	31.16316216
chrX	118986897	-	cg21900764	NA	NA	NA	NA	NA	NA	chrX:118986684-118987252	Island	UPF3B;UPF3B;UPF3B;UPF3B	NM_023010;NM_023010;NM_080632;NM_080632	1stExon;5'UTR;1stExon;5'UTR				X:118870542-118871280	X:118986766-118987398	Promoter_Associated		2.287558508	-2.41886339	23.08303755	6.00E-18	2.20E-15	31.15801596
chrX	70474483	+	cg02214597	NA	NA	NA	NA	NA	NA	chrX:70473812-70474287	S_Shore	ZMYM3;ZMYM3;ZMYM3;ZMYM3;ZMYM3;BCYRN1;ZMYM3;ZMYM3	NM_001171163;NM_201599;NM_005096;NM_001171163;NM_001171162;NR_001568;NM_005096;NM_001171162	5'UTR;TSS1500;5'UTR;1stExon;1stExon;Body;1stExon;5'UTR				X:70390117-70391238	X:70473747-70474840	Promoter_Associated		3.2820791	-2.228620906	23.07821219	6.03E-18	2.21E-15	31.15325766
chrX	131157495	+	cg04739874	NA	NA	NA	NA	NA	NA	chrX:131156818-131157775	Island	MST4;MST4;MST4	NM_001042453;NM_001042452;NM_016542	5'UTR;TSS200;5'UTR				X:130984463-130985821	X:131156086-131157733	Promoter_Associated_Cell_type_specific	TRUE	3.465123031	-3.368474375	23.07382395	6.06E-18	2.22E-15	31.14892951
chrX	23685453	-	cg08248532	rs475171	0.001092	NA	NA	NA	NA	chrX:23685406-23686046	Island	PRDX4	NM_006406	TSS200				X:23595306-23595918	X:23685262-23686555	Promoter_Associated		3.367296882	-2.959287253	23.06916212	6.08E-18	2.23E-15	31.14433062
chrX	56258900	+	cg09195491	NA	NA	NA	NA	NA	NA	chrX:56258951-56259159	N_Shore	KLF8;KLF8;KLF8;KLF8	NM_001159296;NM_001159296;NM_007250;NM_007250	5'UTR;1stExon;1stExon;5'UTR				X:56275537-56276375	X:56258265-56259079	Unclassified	TRUE	3.74304103	-3.661595212	23.05969795	6.14E-18	2.25E-15	31.13499131
chrX	48334381	-	cg25555657	NA	NA	NA	NA	NA	NA	chrX:48334229-48335036	Island	FTSJ1;FTSJ1	NM_177439;NM_012280	TSS200;TSS200				X:48219174-48219955	X:48333937-48335021	Promoter_Associated_Cell_type_specific		2.806201279	-3.008265905	23.04915251	6.21E-18	2.27E-15	31.12458044
chrX	101186994	+	cg23860088	NA	NA	NA	NA	NA	NA	chrX:101186525-101187258	Island	ZMAT1	NM_001011657	TSS1500	high-CpG:101073632-101073712			X:101073201-101073905	X:101186029-101187426	Promoter_Associated_Cell_type_specific	TRUE	3.48765983	-3.097332077	23.04677485	6.22E-18	2.27E-15	31.12223245
chrX	124338173	+	cg10207530	NA	NA	NA	NA	NA	NA	chrX:124337265-124338204	Island					CDMR		X:124164339-124165922				2.478937816	-2.50578951	23.04237313	6.25E-18	2.28E-15	31.11788501
chrX	40003935	-	cg15366127	NA	NA	NA	NA	NA	NA	chrX:40004305-40004536	N_Shore	BCOR;BCOR	NM_001123384;NM_001123383	5'UTR;5'UTR		CDMR						-2.44855051	2.238364853	-23.0277515	6.34E-18	2.31E-15	31.10343765
chrX	153194172	-	cg25492574	NA	NA	NA	NA	NA	NA	chrX:153193513-153194074	S_Shore								X:153193556-153194244	Promoter_Associated		2.63024755	-2.023303991	23.02501501	6.36E-18	2.32E-15	31.10073275
chrX	102318831	-	cg13176270	NA	NA	NA	NA	NA	NA	chrX:102318601-102319304	Island	BEX1	NM_018476	5'UTR				X:102204996-102205937			TRUE	2.066388604	-2.316899082	23.02407715	6.37E-18	2.32E-15	31.09980563
chrX	122866938	-	cg18102950	NA	NA	NA	NA	NA	NA	chrX:122866199-122867097	Island	THOC2	NM_001081550	TSS200				X:122693836-122694778	X:122866193-122867302	Promoter_Associated		3.340840711	-2.513868429	23.02338191	6.37E-18	2.32E-15	31.09911834
chrX	70338331	-	cg21693321	NA	NA	NA	NA	NA	NA	chrX:70338280-70338866	Island	MED12	NM_005120	TSS200				X:70254936-70255714	X:70338213-70338728	Promoter_Associated_Cell_type_specific		2.861512464	-2.618333231	23.01590235	6.42E-18	2.33E-15	31.09172291
chrX	54834292	+	cg07767690	NA	NA	NA	NA	NA	NA	chrX:54834761-54835010	N_Shore	MAGED2;MAGED2;MAGED2	NM_014599;NM_177433;NM_201222	TSS1500;5'UTR;TSS1500					X:54833926-54834488	Promoter_Associated_Cell_type_specific		3.158313135	-3.449381624	23.00983925	6.46E-18	2.34E-15	31.08572622
chrX	153775683	-	cg01058588	NA	NA	NA	NA	NA	NA	chrX:153774893-153776136	Island	IKBKG;IKBKG;IKBKG;G6PD;IKBKG;IKBKG;IKBKG;G6PD;G6PD	NM_001145255;NM_001145255;NM_001099857;NM_001042351;NM_003639;NM_001099856;NM_001099857;NM_001042351;NM_000402	1stExon;5'UTR;1stExon;1stExon;TSS1500;Body;5'UTR;5'UTR;TSS1500	high-CpG:153428196-153429004			X:153428021-153429369	X:153774668-153776602	Promoter_Associated		3.917522192	-3.402921234	23.00536502	6.49E-18	2.35E-15	31.08129998
chrX	49091797	-	cg17503853	NA	NA	NA	NA	NA	NA	chrX:49091934-49092233	N_Shore	CCDC22	NM_014008	TSS200					X:49091596-49092554	Promoter_Associated		2.940128493	-1.721661839	23.00391206	6.50E-18	2.35E-15	31.07986241
chrX	129299802	-	cg07393670	NA	NA	NA	NA	NA	NA	chrX:129299432-129300105	Island	AIFM1;AIFM1;AIFM1;AIFM1;AIFM1;AIFM1;AIFM1;AIFM1	NM_004208;NM_001130847;NM_145813;NM_004208;NM_145813;NM_145812;NM_145812;NM_001130847	5'UTR;5'UTR;5'UTR;1stExon;1stExon;5'UTR;1stExon;1stExon	high-CpG:129127345-129127532			X:129126920-129127994	X:129299402-129300388	Promoter_Associated		2.63351668	-1.91626248	23.00282538	6.50E-18	2.36E-15	31.07878718
chrX	30907515	-	cg13788004	NA	NA	NA	NA	NA	NA	chrX:30906901-30907728	Island	MAP3K7IP3	NM_152787	TSS200				X:30816801-30817649	X:30906810-30908163	Promoter_Associated		3.920995908	-3.821100462	22.97819548	6.67E-18	2.41E-15	31.05440308
chrX	117957771	+	cg20113724	NA	NA	NA	NA	NA	NA	chrX:117957615-117957937	Island	ZCCHC12	NM_173798	TSS200	high-CpG:117841761-117841818		TRUE	X:117841621-117842738	X:117957496-117957911	Unclassified_Cell_type_specific	TRUE	3.877284454	-3.437059798	22.96702052	6.74E-18	2.44E-15	31.04333092
chrX	132090860	+	cg02120046	NA	NA	NA	NA	NA	NA	chrX:132090363-132092617	Island	HS6ST2;HS6ST2	NM_147175;NM_001077188	Body;Body		DMR		X:131917980-131920472	X:132090831-132091283	Unclassified_Cell_type_specific		2.343344605	-1.958933669	22.95406345	6.83E-18	2.47E-15	31.03048621
chrX	47441573	-	cg04791822	NA	NA	NA	NA	NA	NA		OpenSea	SYN1;TIMP1;SYN1	NM_006950;NM_003254;NM_133499	Body;TSS200;Body					X:47441421-47441922	Unclassified_Cell_type_specific		3.601031182	-2.468441924	22.93845761	6.94E-18	2.51E-15	31.01500596
chrX	153990478	-	cg14369777	NA	NA	NA	NA	NA	NA	chrX:153990840-153991831	N_Shore	DKC1;DKC1	NM_001142463;NM_001363	TSS1500;TSS1500					X:153990229-153991934	Promoter_Associated		2.517336564	-1.617545301	22.93778417	6.94E-18	2.51E-15	31.0143377
chrX	71131509	-	cg01486020	NA	NA	NA	NA	NA	NA	chrX:71130679-71131820	Island	NHSL2	NM_001013627	Body		DMR		X:71047157-71048545	X:71130631-71131552	Unclassified_Cell_type_specific		3.139385187	-2.847518309	22.93131764	6.99E-18	2.52E-15	31.00791989
chrX	101854309	+	cg09824104	NA	NA	NA	NA	NA	NA	chrX:101854275-101854527	Island	ARMCX5;ARMCX5;ARMCX5;ARMCX5;ARMCX5;ARMCX5	NM_001168485;NM_022838;NM_001168478;NM_001168479;NM_001168480;NM_001168482	5'UTR;TSS200;TSS200;5'UTR;5'UTR;TSS200	low-CpG:101740759-101741131			X:101740712-101741183	X:101854147-101855080	Promoter_Associated	TRUE	3.314838633	-3.26986316	22.93003633	7.00E-18	2.52E-15	31.00664802
chrX	131356353	-	cg07981033	NA	NA	NA	NA	NA	NA	chrX:131351531-131352535	S_Shelf											-2.390320882	2.510853976	-22.92413463	7.04E-18	2.53E-15	31.00078886
chrX	48768927	+	cg12614702	NA	NA	NA	NA	NA	NA	chrX:48768763-48769474	Island	SLC35A2;SLC35A2;SLC35A2;SLC35A2;SLC35A2	NM_001032289;NM_001032289;NM_001042498;NM_005660;NM_001042498	5'UTR;1stExon;5'UTR;TSS200;1stExon	high-CpG:48653868-48653893			X:48653616-48654401	X:48768510-48769452	Promoter_Associated_Cell_type_specific	TRUE	3.155900311	-2.322040373	22.91002909	7.14E-18	2.57E-15	30.98677881
chrX	47483268	+	cg13726724	NA	NA	NA	NA	NA	NA	chrX:47483042-47483364	Island					DMR	TRUE	X:47367922-47368671	X:47482867-47483310	Unclassified_Cell_type_specific	TRUE	3.58372247	-3.067890061	22.9030055	7.19E-18	2.58E-15	30.97979952
chrX	51075582	+	cg07910525	NA	NA	NA	NA	NA	NA	chrX:51075272-51076331	Island	NUDT10	NM_153183	5'UTR		DMR		X:51091919-51093193	X:51075525-51075727	Unclassified_Cell_type_specific	TRUE	3.445534782	-2.757716619	22.90201178	7.20E-18	2.58E-15	30.97881188
chrX	139585282	+	cg14137819	NA	NA	NA	NA	NA	NA	chrX:139585867-139588578	N_Shore	SOX3;SOX3	NM_005634;NM_005634	3'UTR;1stExon		CDMR						3.003215991	-2.285246175	22.90100616	7.20E-18	2.59E-15	30.97781239
chrX	47420453	+	cg13789561	NA	NA	NA	NA	NA	NA	chrX:47420402-47421099	Island	ARAF	NM_001654	TSS200				X:47305292-47306011	X:47419968-47421096	Promoter_Associated	TRUE	3.092564661	-3.843643376	22.89493921	7.25E-18	2.60E-15	30.97178143
chrX	130036695	-	cg13768026	NA	NA	NA	NA	NA	NA	chrX:130036747-130037158	N_Shore	ENOX2;ENOX2	NM_006375;NM_182314	5'UTR;5'UTR					X:130036533-130037996	Promoter_Associated		2.993519839	-2.510486924	22.88610872	7.31E-18	2.62E-15	30.96300043
chrX	47004150	+	cg22069441	NA	NA	NA	NA	NA	NA	chrX:47003750-47004987	Island	NDUFB11;RBM10;NDUFB11;RBM10;NDUFB11;NDUFB11	NR_024234;NM_152856;NR_024235;NM_005676;NM_001135998;NM_019056	Body;TSS1500;Body;TSS1500;TSS200;TSS200	high-CpG:46889009-46889446			X:46888631-46889931	X:47003596-47005333	Promoter_Associated		3.58363106	-3.338762134	22.88520316	7.32E-18	2.62E-15	30.96209975
chrX	135580181	-	cg23595826	NA	NA	NA	NA	NA	NA	chrX:135579001-135580099	S_Shore	HTATSF1;HTATSF1	NM_014500;NM_001163280	Body;Body					X:135578666-135580196	Promoter_Associated_Cell_type_specific		3.19660234	-2.079027801	22.85245447	7.57E-18	2.71E-15	30.92950338
chrX	147582133	-	cg06174815	NA	NA	NA	NA	NA	NA	chrX:147582276-147583283	N_Shore	AFF2;AFF2;AFF2;AFF2;AFF2	NM_002025;NM_001169125;NM_001169123;NM_001169124;NM_001169122	TSS200;TSS200;TSS200;TSS200;TSS200	high-CpG:147389792-147389838			X:147389254-147391091	X:147581823-147583667	Unclassified_Cell_type_specific	TRUE	2.960409621	-1.604054567	22.84826609	7.60E-18	2.72E-15	30.92533108
chrX	23801037	-	cg25413720	NA	NA	NA	NA	NA	NA	chrX:23801055-23801724	N_Shore	SAT1;SAT1	NM_002970;NR_027783	TSS1500;TSS1500				X:23710958-23711645	X:23800826-23801642	Promoter_Associated_Cell_type_specific	TRUE	2.773040652	-2.675133912	22.8449009	7.62E-18	2.72E-15	30.92197825
chrX	49687306	-	cg00264378	NA	NA	NA	NA	NA	NA	chrX:49687027-49687993	Island	CLCN5;CLCN5;CLCN5;CLCN5	NM_001127898;NM_001127899;NM_001127899;NM_001127898	1stExon;5'UTR;1stExon;5'UTR	high-CpG:49573952-49574080			X:49573768-49574703	X:49686836-49687917	Promoter_Associated		3.863159949	-3.090448373	22.8428988	7.64E-18	2.73E-15	30.91998327
chrX	62979075	+	cg23898213	NA	NA	NA	NA	NA	NA	chrX:62974713-62975218	S_Shelf											-2.491832291	2.436608912	-22.84063668	7.66E-18	2.73E-15	30.91772897
chrX	100603782	+	cg16949923	NA	NA	NA	NA	NA	NA	chrX:100603622-100603950	Island	TIMM8A;TIMM8A;TIMM8A	NM_001145951;NM_004085;NM_004085	TSS200;1stExon;5'UTR				X:100490077-100490606	X:100602908-100604594	Promoter_Associated	TRUE	3.483880882	-2.547688284	22.83876188	7.67E-18	2.73E-15	30.91586049
chrX	30327110	-	cg11869614	NA	NA	NA	NA	NA	NA	chrX:30326439-30327668	Island	NR0B1	NM_000475	1stExon			TRUE	X:30236183-30237627				2.68031777	-2.377545422	22.83811622	7.68E-18	2.73E-15	30.91521696
chrX	70316670	+	cg21166191	NA	NA	NA	NA	NA	NA	chrX:70316349-70316671	Island	FOXO4;FOXO4	NM_005938;NM_001170931	1stExon;Body				X:70232285-70233396	X:70316374-70316716	Promoter_Associated_Cell_type_specific		2.118400841	-1.676622231	22.83317028	7.71E-18	2.75E-15	30.9102868
chrX	118827004	+	cg04653083	NA	NA	NA	NA	NA	NA	chrX:118826452-118827731	Island	SEPT6;SEPT6;SEPT6;SEPT6	NM_015129;NM_145802;NM_145800;NM_145799	Body;Body;Body;Body	high-CpG:118711010-118711388			X:118710331-118712254	X:118825912-118827912	Promoter_Associated	TRUE	2.975636884	-2.673125047	22.8290394	7.75E-18	2.76E-15	30.90616827
chrX	54209679	-	cg26428339	NA	NA	NA	NA	NA	NA	chrX:54208939-54209723	Island	FAM120C;FAM120C	NM_017848;NM_017848	5'UTR;1stExon	high-CpG:54226364-54226740			X:54225728-54226729	X:54208515-54210334	Promoter_Associated		3.657874241	-2.014497734	22.82799012	7.76E-18	2.76E-15	30.90512201
chrY	14100824	-	cg09898573	NA	NA	NA	NA	NA	NA	chrY:14100002-14100593	S_Shore											-3.35701817	1.908562921	-22.81781626	7.84E-18	2.78E-15	30.89497489
chrX	100306780	-	cg13286902	NA	NA	NA	NA	NA	NA	chrX:100306614-100306992	Island	TRMT2B;TRMT2B;TRMT2B;TRMT2B;TRMT2B	NM_001167972;NM_001167971;NM_001167970;NM_024917;NM_001167972	5'UTR;5'UTR;5'UTR;5'UTR;1stExon					X:100306243-100307622	Promoter_Associated		2.826206371	-2.567881774	22.81752955	7.84E-18	2.78E-15	30.89468886
chrX	118370873	-	cg16594779	NA	NA	NA	NA	NA	NA	chrX:118369862-118370973	Island	PGRMC1	NM_006667	Body				X:118253744-118255323	X:118369631-118371487	Promoter_Associated		2.968729162	-2.278471123	22.81712952	7.84E-18	2.78E-15	30.89428978
chrX	38187009	+	cg03191359	NA	NA	NA	NA	NA	NA	chrX:38186422-38187010	Island	RPGR;RPGR	NM_001034853;NM_000328	TSS1500;TSS1500				X:38071367-38071954	X:38186270-38187432	Promoter_Associated		3.045824267	-2.13402672	22.81329904	7.87E-18	2.79E-15	30.89046807
chrX	70586173	-	cg11262744	NA	NA	NA	NA	NA	NA	chrX:70585715-70587063	Island	BCYRN1;TAF1;TAF1	NR_001568;NM_004606;NM_138923	Body;1stExon;1stExon	high-CpG:70502801-70502943			X:70502441-70503788	X:70585609-70587084	Promoter_Associated		3.270195516	-2.913022821	22.80549254	7.93E-18	2.81E-15	30.88267743
chrX	130037150	+	cg06295352	NA	NA	NA	NA	NA	NA	chrX:130036747-130037158	Island	ENOX2;ENOX2;ENOX2;ENOX2	NM_006375;NM_182314;NM_006375;NM_182314	5'UTR;5'UTR;1stExon;1stExon	high-CpG:129864818-129864928			X:129864429-129865131	X:130036533-130037996	Promoter_Associated		3.471324946	-2.87089528	22.80441192	7.94E-18	2.81E-15	30.88159879
chrX	100662853	+	cg15481221	rs3027585	0.08248	NA	NA	NA	NA	chrX:100662827-100663592	Island	HNRNPH2;HNRNPH2;GLA	NM_019597;NM_001032393;NM_000169	TSS1500;TSS1500;1stExon				X:100549484-100549615	X:100662790-100663736	Promoter_Associated	TRUE	2.825735964	-2.423511892	22.8023162	7.96E-18	2.81E-15	30.87950678
chrX	69712223	-	cg07679571	NA	NA	NA	NA	NA	NA		OpenSea	DLG3;DLG3;DLG3	NM_021120;NM_020730;NM_001166278	Body;Body;Body					X:69712127-69712284	Unclassified_Cell_type_specific		-2.273598709	1.720809246	-22.78217752	8.12E-18	2.87E-15	30.85939374
chrX	119695102	-	cg25698940	NA	NA	NA	NA	NA	NA	chrX:119694943-119695228	Island	CUL4B;CUL4B	NM_003588;NM_001079872	Body;TSS1500				X:119578972-119579561	X:119694489-119695993	Promoter_Associated	TRUE	3.637327129	-2.636681781	22.77494738	8.18E-18	2.89E-15	30.85216844
chrX	133684884	-	cg27505047	rs113922527	0.02047	NA	NA	NA	NA	chrX:133683174-133685463	Island					DMR		X:133512432-133512970	X:133683289-133685255	Unclassified_Cell_type_specific	TRUE	2.587364133	-2.26922132	22.77150853	8.21E-18	2.90E-15	30.84873106
chrX	80065461	+	cg03164831	NA	NA	NA	NA	NA	NA	chrX:80064923-80065136	S_Shore	BRWD3	NM_153252	TSS1500				X:79950702-79952450	X:80065046-80066010	Promoter_Associated	TRUE	2.583404836	-3.003788019	22.76564712	8.26E-18	2.91E-15	30.84287098
chrX	136510831	-	cg01039990	NA	NA	NA	NA	NA	NA	chrX:136510308-136510914	Island							X:136337914-136339422				2.485121006	-2.079310803	22.75514796	8.35E-18	2.94E-15	30.83237039
chrX	117479910	+	cg14214586	NA	NA	NA	NA	NA	NA	chrX:117479565-117480488	Island	WDR44	NM_019045	TSS200				X:117363780-117364877	X:117479159-117481066	Promoter_Associated		3.133837656	-2.243496502	22.75471577	8.35E-18	2.94E-15	30.83193803
chrX	17673726	-	cg20451131	rs17320531	0.010811	NA	NA	NA	NA	chrX:17673385-17674483	Island	NHS;NHS	NM_001136024;NM_198270	Body;Body				X:17583175-17584657	X:17673644-17673820	Unclassified_Cell_type_specific		2.758455138	-2.674702927	22.74618101	8.43E-18	2.96E-15	30.82339834
chrX	16964556	-	cg01886630	NA	NA	NA	NA	NA	NA	chrX:16964603-16965472	N_Shore	REPS2;REPS2	NM_004726;NM_001080975	TSS1500;TSS1500				X:16874477-16875342	X:16964251-16965669	Unclassified		2.462525715	-1.577115276	22.73355474	8.53E-18	3.00E-15	30.81075885
chrX	70474110	+	cg21474854	NA	NA	NA	NA	NA	NA	chrX:70473812-70474287	Island	ZMYM3;ZMYM3;BCYRN1;ZMYM3;ZMYM3	NM_001171163;NM_201599;NR_001568;NM_005096;NM_001171162	5'UTR;TSS200;Body;5'UTR;5'UTR				X:70390117-70391238	X:70473747-70474840	Promoter_Associated		3.095566376	-3.008073916	22.72838071	8.58E-18	3.01E-15	30.80557736
chrY	13332435	-	cg03359666	NA	NA	NA	NA	NA	NA	chrY:13328678-13329051	S_Shelf											-3.275620939	0.753510619	-22.72474205	8.61E-18	3.02E-15	30.80193273
chrX	49056711	+	cg15806723	NA	NA	NA	NA	NA	NA	chrX:49056348-49056887	Island	SYP	NM_003179	TSS200	high-CpG:48943582-48943671			X:48943293-48943824	X:49056264-49057300	Promoter_Associated		4.115301158	-3.703448187	22.70505775	8.78E-18	3.08E-15	30.78220597
chrX	54835372	-	cg08395108	NA	NA	NA	NA	NA	NA	chrX:54835220-54835525	Island	MAGED2;MAGED2;MAGED2	NM_177433;NM_201222;NM_014599	5'UTR;TSS200;5'UTR				X:54851468-54852198	X:54834655-54835823	Promoter_Associated		3.670474224	-3.229269311	22.70072169	8.82E-18	3.09E-15	30.77785824
chrX	150066987	+	cg07933757	NA	NA	NA	NA	NA	NA	chrX:150066792-150068172	Island	CD99L2;CD99L2;CD99L2	NM_134445;NM_134446;NM_031462	Body;Body;Body				X:149817081-149818776	X:150066939-150067279	Unclassified		2.868805168	-3.053216967	22.68037912	9.01E-18	3.15E-15	30.75744975
chrX	129087487	+	cg26348018	NA	NA	NA	NA	NA	NA	chrX:129086636-129087488	Island					RDMR						2.155649272	-1.534457078	22.67767391	9.03E-18	3.16E-15	30.75473438
chrX	77359749	-	cg13014545	rs17139588	0.053044	NA	NA	NA	NA	chrX:77359303-77359979	Island	PGK1;PGK1	NM_000291;NM_000291	1stExon;5'UTR	high-CpG:77246334-77246437			X:77246011-77247167	X:77359057-77359965	Promoter_Associated		4.141024072	-3.643309014	22.67547127	9.05E-18	3.16E-15	30.75252323
chrX	152677383	-	cg04960964	NA	NA	NA	NA	NA	NA	chrX:152676702-152677389	Island						TRUE	X:152329815-152330653	X:152676353-152677953	Unclassified		2.918208854	-2.121542603	22.67261521	9.08E-18	3.17E-15	30.74965581
chrX	56590386	+	cg01780361	NA	NA	NA	NA	NA	NA	chrX:56589945-56590514	Island	UBQLN2	NM_013444	1stExon				X:56606671-56607217	X:56589467-56590755	Promoter_Associated_Cell_type_specific		3.254058903	-2.790271011	22.66428162	9.16E-18	3.19E-15	30.741287
chrX	134124939	-	cg17531456	NA	NA	NA	NA	NA	NA	chrX:134124938-134125307	Island	LOC644538	NM_001163438	TSS200			TRUE	X:133952529-133953007			TRUE	2.86942997	-3.101636944	22.66407547	9.16E-18	3.19E-15	30.74107994
chrX	53111398	-	cg05599151	NA	NA	NA	NA	NA	NA	chrX:53111281-53112016	Island	TSPYL2	NM_022117	TSS200	high-CpG:53127829-53128333			X:53127895-53128983	X:53110760-53112518	Promoter_Associated		3.353065769	-3.050483151	22.65953169	9.20E-18	3.21E-15	30.73651561
chrX	51142212	+	cg09971892	rs7062237	0.080443	NA	NA	NA	NA	chrX:51138953-51139255	S_Shelf											-1.760053363	1.358971873	-22.65910766	9.20E-18	3.21E-15	30.73608961
chrX	74145312	-	cg16481170	NA	NA	NA	NA	NA	NA	chrX:74143852-74145176	S_Shore	KIAA2022	NM_001008537	TSS200								2.272725959	-2.179919112	22.65622817	9.23E-18	3.21E-15	30.73319657
chrX	70502965	+	cg22527791	NA	NA	NA	NA	NA	NA	chrX:70503261-70503963	N_Shore	NONO;NONO;NONO;BCYRN1;NONO	NM_001145409;NM_001145408;NM_007363;NR_001568;NM_001145410	TSS200;TSS200;TSS200;Body;TSS200					X:70502639-70504014	Promoter_Associated	TRUE	3.716684001	-2.940006742	22.65195316	9.27E-18	3.22E-15	30.72890075
chrX	71792943	+	cg04158739	NA	NA	NA	NA	NA	NA		OpenSea	HDAC8;HDAC8;HDAC8;HDAC8;HDAC8;HDAC8;HDAC8;HDAC8;HDAC8;HDAC8;HDAC8;HDAC8	NM_001166418;NM_018486;NM_001166422;NM_001166448;NM_001166419;NM_001166422;NM_001166420;NM_001166420;NM_001166418;NM_018486;NM_001166419;NM_001166448	5'UTR;5'UTR;5'UTR;5'UTR;1stExon;1stExon;5'UTR;1stExon;1stExon;1stExon;5'UTR;1stExon					X:71792204-71793110	Promoter_Associated	TRUE	3.332775953	-2.627492059	22.64279758	9.36E-18	3.25E-15	30.71969785
chrX	134477026	+	cg08846002	NA	NA	NA	NA	NA	NA	chrX:134477583-134477999	N_Shore	ZNF75D;ZNF75D	NM_007131;NM_007131	5'UTR;1stExon					X:134476769-134477038	Promoter_Associated		2.939734686	-2.617031645	22.63911637	9.39E-18	3.26E-15	30.71599657
chrX	133119961	-	cg14867863	NA	NA	NA	NA	NA	NA	chrX:133118960-133119990	Island	GPC3;GPC3;GPC3;GPC3	NM_001164617;NM_001164618;NM_001164619;NM_004484	TSS1500;TSS1500;TSS1500;TSS1500				X:132946431-132947656			TRUE	3.09291392	-2.496655698	22.63175458	9.46E-18	3.28E-15	30.7085928
chrX	68049085	-	cg10950297	NA	NA	NA	NA	NA	NA	chrX:68048659-68050252	Island	EFNB1;EFNB1	NM_004429;NM_004429	5'UTR;1stExon				X:67965288-67967183	X:68048943-68049197	Promoter_Associated		3.51674239	-2.925984497	22.63074296	9.47E-18	3.28E-15	30.70757522
chrX	47863707	+	cg15508612	rs516464	0.067585	NA	NA	NA	NA	chrX:47863379-47863596	S_Shore	SPACA5;ZNF182;ZNF182	NM_205856;NM_006962;NM_001007088	TSS200;TSS1500;TSS1500				X:47748137-47748828	X:47863207-47863743	Promoter_Associated		3.460666419	-2.949708648	22.62687137	9.51E-18	3.29E-15	30.70368042
chrX	103499585	-	cg03447800	NA	NA	NA	NA	NA	NA	chrX:103498706-103499843	Island	ESX1;ESX1	NM_153448;NM_153448	5'UTR;1stExon		DMR	TRUE	X:103385325-103387090				2.237198861	-2.167423313	22.6196561	9.58E-18	3.32E-15	30.69642007
chrX	40015467	+	cg15322230	NA	NA	NA	NA	NA	NA	chrX:40010919-40016203	Island	BCOR;BCOR	NM_001123384;NM_001123383	5'UTR;5'UTR				X:39900375-39901136	X:40015329-40015519	Unclassified_Cell_type_specific		-2.889799373	2.305337268	-22.6152767	9.63E-18	3.33E-15	30.69201219
chrX	43515245	+	cg18138788	NA	NA	NA	NA	NA	NA	chrX:43515325-43515681	N_Shore	MAOA	NM_000240	TSS200				X:43398975-43400591				2.70190701	-2.304571699	22.61303976	9.65E-18	3.33E-15	30.68976036
chrX	11775722	+	cg03147775	rs73493569	0.086093	NA	NA	NA	NA	chrX:11775784-11776936	N_Shore	MSL3;MSL3;MSL3	NM_078630;NM_078629;NM_078628	TSS1500;TSS1500;TSS1500					X:11775564-11776986	Promoter_Associated	TRUE	2.686971655	-3.046937333	22.61272368	9.65E-18	3.33E-15	30.68944216
chrX	134555714	-	cg14970569	NA	NA	NA	NA	NA	NA	chrX:134555638-134556565	Island	NCRNA00086	NR_024359	TSS200		DMR		X:134383073-134384231	X:134555134-134556476	Unclassified	TRUE	4.206911919	-3.165227498	22.60269631	9.75E-18	3.36E-15	30.67934516
chrX	129402311	-	cg13156574	NA	NA	NA	NA	NA	NA	chrX:129402458-129403088	N_Shore	ZNF280C	NM_017666	5'UTR				X:129229992-129230718	X:129401882-129403260	Promoter_Associated		3.942494386	-3.376927186	22.59405939	9.84E-18	3.39E-15	30.67064466
chrX	135067450	-	cg04675306	NA	NA	NA	NA	NA	NA	chrX:135067507-135068309	N_Shore	SLC9A6;SLC9A6	NM_001042537;NM_006359	TSS200;TSS200				X:134895064-134896119	X:135066864-135068438	Promoter_Associated	TRUE	3.104889058	-2.612626476	22.5783579	9.99E-18	3.44E-15	30.65481901
chrX	63425725	-	cg03730082	NA	NA	NA	NA	NA	NA	chrX:63424198-63426190	Island	FAM123B	NM_152424	TSS200				X:63340947-63342911	X:63425535-63425860	Promoter_Associated		3.652946007	-2.162312315	22.57656083	1.00E-17	3.45E-15	30.65300702
chrX	68060738	-	cg22355031	NA	NA	NA	NA	NA	NA	chrX:68060178-68060558	S_Shore	EFNB1	NM_004429	3'UTR								-2.512463952	3.172515669	-22.56870879	1.01E-17	3.47E-15	30.6450881
chrX	129194523	-	cg07806343	NA	NA	NA	NA	NA	NA	chrX:129194007-129194703	Island							X:129021689-129022384	X:129193880-129195193	Unclassified		2.785412811	-2.1412832	22.56209012	1.02E-17	3.49E-15	30.63841091
chrX	153234476	+	cg05707218	NA	NA	NA	NA	NA	NA	chrX:153236071-153238480	N_Shore	HCFC1	NM_005334	Body					X:153234282-153234493	Promoter_Associated		3.213018957	-2.603197188	22.55923527	1.02E-17	3.50E-15	30.63553021
chrX	73755969	+	cg21765125	NA	NA	NA	NA	NA	NA	chrX:73755645-73756784	Island							X:73672312-73673528	X:73755483-73757165	Unclassified	TRUE	3.806671362	-2.737715916	22.55905184	1.02E-17	3.50E-15	30.6353451
chrX	17395816	+	cg00409000	NA	NA	NA	NA	NA	NA	chrX:17393159-17395817	Island	NHS	NM_198270	Body								3.718741529	-2.530746548	22.55878722	1.02E-17	3.50E-15	30.63507806
chrX	101771438	-	cg03363535	NA	NA	NA	NA	NA	NA	chrX:101771337-101771673	Island	TMSB15A	NM_021992	5'UTR		DMR		X:101657860-101658464	X:101771430-101771984	Unclassified_Cell_type_specific	TRUE	2.714734002	-1.696113326	22.54805584	1.03E-17	3.53E-15	30.62424601
chrX	71933629	+	cg20816612	NA	NA	NA	NA	NA	NA	chrX:71933681-71934265	N_Shore	PHKA1;PHKA1	NM_002637;NM_001122670	Body;Body				X:71850213-71850977				2.967578538	-2.827828469	22.54450094	1.03E-17	3.54E-15	30.62065661
chrX	24711899	-	cg26064831	NA	NA	NA	NA	NA	NA	chrX:24711630-24712284	Island	POLA1	NM_016937	TSS200				X:24621552-24622381	X:24711381-24712598	Promoter_Associated_Cell_type_specific		2.62348618	-3.388080084	22.54056852	1.04E-17	3.56E-15	30.61668537
chrX	54835328	+	cg18144073	NA	NA	NA	NA	NA	NA	chrX:54835220-54835525	Island	MAGED2;MAGED2;MAGED2	NM_177433;NM_201222;NM_014599	5'UTR;TSS200;5'UTR				X:54851468-54852198	X:54834655-54835823	Promoter_Associated		2.684816663	-2.598955517	22.52730751	1.05E-17	3.60E-15	30.60328831
chrX	119737620	-	cg12047536	NA	NA	NA	NA	NA	NA		OpenSea	MCTS1;MCTS1	NM_001137554;NM_014060	TSS1500;TSS200					X:119737584-119738036	Promoter_Associated	TRUE	3.204644814	-2.722697717	22.52315085	1.06E-17	3.61E-15	30.59908738
chrX	130215993	+	cg06620299	NA	NA	NA	NA	NA	NA	chrX:130216330-130216902	N_Shore	FLJ30058	NM_144967	Body				X:130043498-130044723				2.852678233	-2.124214507	22.50779746	1.07E-17	3.67E-15	30.5835637
chrX	74743056	-	cg13307142	rs5938090	0.065725	NA	NA	NA	NA	chrX:74742765-74743117	Island	ZDHHC15;ZDHHC15;ZDHHC15;ZDHHC15;ZDHHC15;ZDHHC15	NM_001146256;NM_144969;NM_001146256;NM_001146257;NM_144969;NM_001146257	5'UTR;5'UTR;1stExon;5'UTR;1stExon;1stExon		DMR		X:74659491-74659980	X:74742639-74743553	Unclassified_Cell_type_specific		4.204326885	-3.752453429	22.50588753	1.08E-17	3.67E-15	30.58163184
chrX	153626527	+	cg20781383	rs142941833	0.014925	NA	NA	NA	NA	chrX:153626095-153627324	Island	RPL10;RPL10	NM_006013;NR_026898	TSS200;TSS200				X:153278915-153280518	X:153625687-153628207	Promoter_Associated		3.25583985	-3.023638564	22.49386876	1.09E-17	3.72E-15	30.56947129
chrX	77359544	+	cg15418221	rs150921338	0.014466	NA	NA	NA	NA	chrX:77359303-77359979	Island	PGK1	NM_000291	TSS200				X:77246011-77247167	X:77359057-77359965	Promoter_Associated		4.359401602	-3.329434415	22.49282354	1.09E-17	3.72E-15	30.56841344
chrX	19002190	+	cg22844499	NA	NA	NA	NA	NA	NA	chrX:19002003-19003244	Island	PHKA2;PHKA2	NM_000292;NM_000292	1stExon;5'UTR				X:18911925-18913165	X:19001823-19003388	Promoter_Associated		3.391259817	-3.440546856	22.48813926	1.10E-17	3.73E-15	30.56367191
chrX	41782695	-	cg03983969	NA	NA	NA	NA	NA	NA	chrX:41782106-41783258	Island	CASK;CASK;CASK	NM_001126054;NM_001126055;NM_003688	TSS1500;TSS1500;TSS1500	high-CpG:41667595-41667753			X:41666835-41668202				3.231792259	-3.050777344	22.46056896	1.13E-17	3.84E-15	30.53574456
chrX	103173728	+	cg04476849	rs1180802	0.018777	NA	NA	NA	NA	chrX:103173142-103173967	Island	MIR1256	NR_031657	Body				X:103059471-103060584	X:103173227-103174354	Unclassified		2.644842024	-2.912387611	22.45839318	1.13E-17	3.84E-15	30.53353914
chrX	19534066	+	cg08461617	NA	NA	NA	NA	NA	NA	chrX:19533003-19533551	S_Shore	MAP3K15	NM_001001671	TSS1500				X:19443908-19443988				3.41202388	-2.452637954	22.45812408	1.13E-17	3.84E-15	30.53326636
chrX	47518579	-	cg00265812	NA	NA	NA	NA	NA	NA	chrX:47518015-47518850	Island	LOC100133957;LOC100133957;UXT;UXT	NR_028119;NR_027444;NM_004182;NM_153477	Body;Body;TSS200;TSS200	high-CpG:47403431-47403533			X:47402910-47403794	X:47517859-47519027	Promoter_Associated	TRUE	3.485795639	-2.663764486	22.45566686	1.13E-17	3.85E-15	30.53077538
chrX	117479692	-	cg09144786	NA	NA	NA	NA	NA	NA	chrX:117479565-117480488	Island	WDR44	NM_019045	TSS1500					X:117479159-117481066	Promoter_Associated		2.686043041	-2.961764443	22.44083052	1.15E-17	3.90E-15	30.51572934
chrX	102883836	-	cg07011790	NA	NA	NA	NA	NA	NA	chrX:102884436-102884677	N_Shore	TCEAL1;TCEAL1;TCEAL1	NM_004780;NM_001006639;NM_001006640	TSS200;TSS200;5'UTR				X:102770483-102770808	X:102883611-102884326	Promoter_Associated_Cell_type_specific		3.57449695	-2.619128934	22.43843707	1.15E-17	3.91E-15	30.51330114
chrX	54209370	-	cg03334316	NA	NA	NA	NA	NA	NA	chrX:54208939-54209723	Island	FAM120C	NM_017848	1stExon				X:54225728-54226729	X:54208515-54210334	Promoter_Associated		3.460859439	-2.289472776	22.43661921	1.16E-17	3.92E-15	30.5114567
chrX	153626633	+	cg01755617	rs915941	0.243273	NA	NA	NA	NA	chrX:153626095-153627324	Island	RPL10;RPL10;RPL10	NR_026898;NM_006013;NM_006013	Body;5'UTR;1stExon	high-CpG:153279798-153279956			X:153278915-153280518	X:153625687-153628207	Promoter_Associated		2.830780213	-2.658628879	22.42979556	1.16E-17	3.94E-15	30.50453196
chrX	54666075	-	cg09326448	NA	NA	NA	NA	NA	NA	chrX:54665781-54666274	Island							X:54682524-54683218	X:54665579-54666800	Promoter_Associated	TRUE	2.687027249	-2.951928743	22.42302524	1.17E-17	3.97E-15	30.49765924
chrX	12809773	-	cg25892640	NA	NA	NA	NA	NA	NA	chrX:12809597-12810332	Island	PRPS2;PRPS2	NM_002765;NM_001039091	Body;Body	high-CpG:12719422-12719806			X:12719077-12720253	X:12808920-12810321	Promoter_Associated		2.198898532	-2.171741775	22.42152226	1.17E-17	3.97E-15	30.49613324
chrX	80377408	+	cg02132188	NA	NA	NA	NA	NA	NA		OpenSea	HMGN5	NM_030763	5'UTR				X:80263891-80264065	X:80377055-80377494	Promoter_Associated		3.446909305	-3.250526513	22.42085687	1.17E-17	3.97E-15	30.49545764
chrX	153775517	+	cg07215528	NA	NA	NA	NA	NA	NA	chrX:153774893-153776136	Island	G6PD;G6PD;IKBKG;IKBKG;IKBKG;IKBKG	NM_001042351;NM_000402;NM_003639;NM_001099856;NM_001145255;NM_001099857	5'UTR;TSS1500;TSS1500;Body;TSS200;TSS200	high-CpG:153428196-153429004			X:153428021-153429369	X:153774668-153776602	Promoter_Associated		2.800552237	-2.518438891	22.40849274	1.19E-17	4.02E-15	30.48289991
chrX	107019191	+	cg07473550	NA	NA	NA	NA	NA	NA	chrX:107018606-107019611	Island	TSC22D3	NM_198057	TSS200				X:106905047-106906480	X:107018859-107021211	Unclassified		3.270095091	-2.948188422	22.40129648	1.20E-17	4.04E-15	30.47558777
chrX	54522221	-	cg05425577	NA	NA	NA	NA	NA	NA	chrX:54521445-54522749	Island	FGD1;FGD1	NM_004463;NM_004463	1stExon;5'UTR	high-CpG:54538739-54539600	DMR		X:54538244-54539453	X:54521895-54523132	Unclassified_Cell_type_specific		2.930389484	-1.305833604	22.39938903	1.20E-17	4.05E-15	30.47364921
chrX	46404864	-	cg00805116	NA	NA	NA	NA	NA	NA	chrX:46404634-46405165	Island	LOC401588;ZNF674;ZNF674;ZNF674;ZNF674	NR_015378;NM_001039891;NM_001146291;NM_001146291;NM_001039891	TSS200;1stExon;1stExon;5'UTR;5'UTR				X:46289535-46290146	X:46404458-46405206	Promoter_Associated		3.377853009	-2.993649353	22.39856423	1.20E-17	4.05E-15	30.4728109
chrX	131157336	+	cg25395546	NA	NA	NA	NA	NA	NA	chrX:131156818-131157775	Island	MST4;MST4;MST4;MST4;MST4	NM_001042453;NM_001042452;NM_001042453;NM_016542;NM_016542	5'UTR;TSS1500;1stExon;1stExon;5'UTR	high-CpG:130984912-130985093			X:130984463-130985821	X:131156086-131157733	Promoter_Associated_Cell_type_specific	TRUE	3.27108415	-3.42241569	22.3912866	1.21E-17	4.08E-15	30.46541278
chrX	80064750	+	cg25063710	NA	NA	NA	NA	NA	NA	chrX:80064923-80065136	N_Shore	BRWD3	NM_153252	Body				X:79950702-79952450				3.270831839	-2.828378442	22.38839975	1.21E-17	4.09E-15	30.46247746
chrX	48398004	-	cg26457272	NA	NA	NA	NA	NA	NA	chrX:48397759-48398529	Island	TBC1D25	NM_002536	TSS200	high-CpG:48282764-48283111			X:48282721-48283434	X:48397581-48398829	Promoter_Associated		3.285580597	-2.815858499	22.38153208	1.22E-17	4.11E-15	30.45549298
chrX	153672393	-	cg08408091	NA	NA	NA	NA	NA	NA	chrX:153672274-153673020	Island	FAM50A	NM_004699	TSS200				X:153325469-153326199	X:153671977-153672970	Promoter_Associated_Cell_type_specific		3.210297298	-2.631025798	22.38078434	1.22E-17	4.11E-15	30.45473239
chrX	75648455	+	cg05422360	NA	NA	NA	NA	NA	NA	chrX:75648708-75649533	N_Shore	MAGEE1	NM_020932	1stExon		DMR		X:75564433-75565937	X:75647630-75648994	Promoter_Associated	TRUE	2.840278777	-2.925710906	22.38014362	1.22E-17	4.11E-15	30.45408064
chrX	153603079	+	cg19063141	NA	NA	NA	NA	NA	NA	chrX:153602720-153603269	Island	FLNA;FLNA	NM_001456;NM_001110556	TSS200;TSS200				X:153255954-153256539	X:153600892-153603150	Promoter_Associated	TRUE	2.819526312	-2.538336919	22.37206018	1.23E-17	4.14E-15	30.44585644
chrX	53713791	+	cg23687192	NA	NA	NA	NA	NA	NA	chrX:53713068-53713794	Island	HUWE1	NM_031407	TSS200				X:53729809-53730611	X:53712977-53713972	Promoter_Associated_Cell_type_specific	TRUE	2.791022737	-3.030658383	22.36332664	1.25E-17	4.18E-15	30.43696746
chrX	128977954	+	cg13918312	NA	NA	NA	NA	NA	NA	chrX:128977325-128977998	Island	ZDHHC9;ZDHHC9	NM_001008222;NM_016032	TSS1500;TSS200				X:128804759-128805889	X:128977383-128978783	Promoter_Associated		3.32938936	-2.185581757	22.34312117	1.27E-17	4.26E-15	30.41638903
chrX	56258808	+	cg22829182	NA	NA	NA	NA	NA	NA	chrX:56258951-56259159	N_Shore	KLF8;KLF8	NM_001159296;NM_007250	TSS200;TSS200					X:56258265-56259079	Unclassified	TRUE	2.591195439	-2.366747794	22.34105691	1.28E-17	4.27E-15	30.41428563
chrX	122319025	-	cg01210880	NA	NA	NA	NA	NA	NA	chrX:122318752-122319149	Island	GRIA3;GRIA3	NM_007325;NM_000828	Body;Body		DMR		X:122146055-122146859				2.538016696	-2.799350605	22.33933377	1.28E-17	4.27E-15	30.41252966
chrX	67718700	-	cg03939693	NA	NA	NA	NA	NA	NA	chrX:67718427-67719071	Island	YIPF6	NM_173834	TSS200				X:67635153-67635912	X:67718257-67719100	Promoter_Associated_Cell_type_specific		3.082125526	-2.935382231	22.33837391	1.28E-17	4.27E-15	30.41155145
chrX	85403595	+	cg17330459	NA	NA	NA	NA	NA	NA	chrX:85402943-85403877	Island	DACH2;DACH2;DACH2;DACH2	NM_053281;NM_001139514;NM_001139514;NM_053281	5'UTR;5'UTR;1stExon;1stExon		CDMR		X:85289299-85290780			TRUE	2.375531227	-2.110824716	22.33322333	1.29E-17	4.29E-15	30.40630169
chrX	118987238	-	cg26510526	NA	NA	NA	NA	NA	NA	chrX:118986684-118987252	Island	UPF3B;UPF3B	NM_080632;NM_023010	TSS1500;TSS1500				X:118870542-118871280	X:118986766-118987398	Promoter_Associated		2.957343195	-2.87116261	22.3264938	1.29E-17	4.32E-15	30.39944076
chrX	119378716	-	cg16181678	rs34139236	0.020862	NA	NA	NA	NA	chrX:119378646-119379039	Island	CXorf42	NR_027131	Body				X:119262392-119263245	X:119378514-119379243	Promoter_Associated		3.27352349	-2.291704161	22.31145056	1.31E-17	4.38E-15	30.38409629
chrX	11683625	-	cg18036967	NA	NA	NA	NA	NA	NA	chrX:11682333-11684544	Island	ARHGAP6;ARHGAP6;ARHGAP6;ARHGAP6	NM_006125;NM_013427;NM_006125;NM_013427	1stExon;1stExon;5'UTR;5'UTR				X:11592255-11594177				2.954778267	-2.802712173	22.31090039	1.32E-17	4.38E-15	30.3835349
chrX	153715241	-	cg05803370	NA	NA	NA	NA	NA	NA	chrX:153714288-153715375	Island	UBL4A	NM_014235	TSS1500				X:153367483-153368534	X:153714274-153715541	Promoter_Associated		3.7220879	-2.894724129	22.30938309	1.32E-17	4.39E-15	30.38198662
chrX	55188047	+	cg08615635	NA	NA	NA	NA	NA	NA	chrX:55187321-55188007	S_Shore	FAM104B;FAM104B;FAM104B;FAM104B;FAM104B;FAM104B;FAM104B;FAM104B	NM_001166700;NM_001166701;NM_138362;NR_030722;NM_001166704;NM_001166699;NM_001166702;NM_001166703	TSS1500;TSS1500;TSS1500;TSS1500;TSS1500;TSS1500;TSS1500;TSS1500				X:55203967-55204813	X:55187043-55188050	Promoter_Associated		2.546762256	-2.524608005	22.2944703	1.34E-17	4.45E-15	30.36676356
chrX	134654612	-	cg24826812	NA	NA	NA	NA	NA	NA	chrX:134655102-134655750	N_Shore	DDX26B;DDX26B	NM_182540;NM_182540	5'UTR;1stExon				X:134482049-134483793			TRUE	4.01337468	-3.190718073	22.28476031	1.35E-17	4.49E-15	30.35684606
chrX	39960365	+	cg04751297	NA	NA	NA	NA	NA	NA	chrX:39953434-39969247	Island	BCOR;BCOR	NM_001123384;NM_001123383	5'UTR;5'UTR								-2.291039372	1.831423737	-22.28316954	1.35E-17	4.50E-15	30.35522088
chr7	64298676	-	cg12949927	rs61731272	0.190476	NA	NA	NA	NA		OpenSea							7:63935781-63936890				1.850388421	1.256751422	22.27991939	1.36E-17	4.51E-15	30.35190008
chrX	62781086	-	cg18409082	NA	NA	NA	NA	NA	NA		OpenSea	LOC92249	NR_015353	TSS1500					X:62780804-62781122	Promoter_Associated_Cell_type_specific	TRUE	3.403285902	-3.092909369	22.27472579	1.37E-17	4.53E-15	30.34659256
chrX	102941768	-	cg23572319	rs5987565	0.006346	NA	NA	NA	NA	chrX:102942107-102942486	N_Shore	MORF4L2;MORF4L2;MORF4L2;MORF4L2;MORF4L2;MORF4L2;MORF4L2;MORF4L2;MORF4L2;MORF4L2;MORF4L2;MORF4L2;MORF4L2;MORF4L2;MORF4L2;MORF4L2	NM_001142423;NM_001142427;NM_001142429;NM_001142419;NM_001142432;NM_012286;NM_001142421;NM_001142422;NM_001142426;NM_001142430;NM_001142418;NM_001142425;NM_001142420;NM_001142428;NM_001142431;NM_001142424	TSS200;5'UTR;TSS200;5'UTR;5'UTR;TSS200;5'UTR;5'UTR;TSS200;TSS200;TSS200;TSS200;5'UTR;5'UTR;5'UTR;TSS200				X:102828424-102828642	X:102941476-102943205	Promoter_Associated	TRUE	2.97484833	-3.316318983	22.27064871	1.37E-17	4.55E-15	30.34242518
chrX	100075588	+	cg08093211	NA	NA	NA	NA	NA	NA	chrX:100075232-100075559	S_Shore	CSTF2	NM_001325	Body				X:99961835-99962353	X:100074500-100075649	Promoter_Associated	TRUE	3.128964566	-3.54608243	22.26771464	1.38E-17	4.56E-15	30.33942566
chrX	106449730	+	cg03537243	NA	NA	NA	NA	NA	NA	chrX:106449029-106449740	Island	CXorf41;NUP62CL;CXorf41	NM_001169154;NM_017681;NM_173494	TSS200;TSS200;TSS200				X:106335686-106336601	X:106449138-106449985	Unclassified	TRUE	2.837329779	-2.384497943	22.26749877	1.38E-17	4.56E-15	30.33920496
chrX	55935071	-	cg01001959	NA	NA	NA	NA	NA	NA		OpenSea				low-CpG:55951362-55951907			X:55951685-55951946	X:55934418-55935740	Promoter_Associated		2.550544199	-2.992429253	22.26313512	1.38E-17	4.57E-15	30.33474318
chrX	48931388	+	cg20371650	NA	NA	NA	NA	NA	NA	chrX:48931423-48931954	N_Shore	PRAF2	NM_007213	Body					X:48930919-48932220	Promoter_Associated		2.966364478	-2.990095426	22.26042458	1.39E-17	4.58E-15	30.33197126
chrX	47004576	-	cg20497120	NA	NA	NA	NA	NA	NA	chrX:47003750-47004987	Island	NDUFB11;NDUFB11;NDUFB11;RBM10;RBM10;NDUFB11	NR_024234;NM_019056;NR_024235;NM_152856;NM_005676;NM_001135998	Body;TSS1500;Body;TSS200;TSS200;TSS1500	high-CpG:46889517-46889653			X:46888631-46889931	X:47003596-47005333	Promoter_Associated		3.055868291	-2.783997465	22.25763932	1.39E-17	4.59E-15	30.32912256
chrX	118699475	+	cg24263233	NA	NA	NA	NA	NA	NA		OpenSea	CXorf56;CXorf56;CXorf56	NM_001170569;NM_022101;NM_001170570	TSS200;TSS200;TSS200					X:118699139-118699658	Promoter_Associated		3.247543875	-2.598579695	22.25171788	1.40E-17	4.62E-15	30.32306507
chrX	146994369	+	cg21378039	NA	NA	NA	NA	NA	NA	chrX:146993091-146994200	S_Shore	ASFMR1;ASFMR1;ASFMR1;ASFMR1;ASFMR1;FMR1	NR_024501;NR_024502;NR_024499;NR_024500;NR_024503;NM_002024	Body;Body;Body;Body;Body;Body					X:146992752-146994591	Promoter_Associated		3.006983116	-2.700122661	22.25041418	1.40E-17	4.62E-15	30.32173121
chrX	153657362	+	cg04334684	NA	NA	NA	NA	NA	NA	chrX:153656733-153657363	Island	ATP6AP1	NM_001183	Body				X:153309936-153310637	X:153656668-153657524	Promoter_Associated		2.741253766	-2.338575095	22.241349	1.41E-17	4.66E-15	30.31245408
chrX	100603843	+	cg01062269	NA	NA	NA	NA	NA	NA	chrX:100603622-100603950	Island	TIMM8A;TIMM8A;TIMM8A	NM_001145951;NM_004085;NM_004085	TSS200;1stExon;5'UTR				X:100490077-100490606	X:100602908-100604594	Promoter_Associated	TRUE	3.041739088	-3.073003343	22.23935508	1.42E-17	4.67E-15	30.31041304
chrX	56590113	+	cg09666011	NA	NA	NA	NA	NA	NA	chrX:56589945-56590514	Island	UBQLN2;UBQLN2	NM_013444;NM_013444	1stExon;5'UTR	high-CpG:56606686-56606866			X:56606671-56607217	X:56589467-56590755	Promoter_Associated_Cell_type_specific		3.318936602	-3.276325884	22.22569261	1.44E-17	4.73E-15	30.29642273
chrX	64626876	-	cg17432350	NA	NA	NA	NA	NA	NA	chrX:64626743-64628045	Island							X:64543154-64543663				2.658751186	-2.464604166	22.22486477	1.44E-17	4.73E-15	30.29557475
chrX	154444551	+	cg00618396	NA	NA	NA	NA	NA	NA		OpenSea	VBP1	NM_003372	TSS200				X:154097664-154098543	X:154444143-154445660	Promoter_Associated		3.496894817	-2.877818542	22.22224902	1.44E-17	4.74E-15	30.29289515
chrX	149736753	+	cg18849630	NA	NA	NA	NA	NA	NA	chrX:149736720-149737756	Island	MTM1	NM_000252	TSS1500				X:149487398-149488414	X:149736302-149737928	Promoter_Associated		2.719420553	-3.125078488	22.21787962	1.45E-17	4.76E-15	30.2884184
chrX	77394723	-	cg01293417	NA	NA	NA	NA	NA	NA	chrX:77394831-77395292	N_Shore	TAF9B	NM_015975	Body				X:77281379-77282159				2.700248324	-2.329604915	22.2157702	1.45E-17	4.77E-15	30.28625684
chrX	100673096	-	cg13484245	rs3027571	0.293186	NA	NA	NA	NA	chrX:100673191-100673673	N_Shore	ARMCX4	NR_028407	TSS200				X:100559718-100560445	X:100673025-100674007	Unclassified_Cell_type_specific		2.40486089	-2.656505628	22.20294722	1.47E-17	4.83E-15	30.27311247
chrX	153665624	-	cg13240932	NA	NA	NA	NA	NA	NA	chrX:153664761-153666065	Island	GDI1	NM_001493	1stExon	high-CpG:153318478-153318894			X:153317938-153319259				4.38892711	-3.854979651	22.20184199	1.47E-17	4.83E-15	30.27197917
chrX	71528050	-	cg20557017	NA	NA	NA	NA	NA	NA	chrX:71524832-71527299	S_Shore	CITED1;CITED1	NM_001144886;NM_004143	TSS1500;TSS1500				X:71444775-71444820	X:71527368-71528147	Unclassified		2.400435417	-2.742078401	22.19309854	1.49E-17	4.87E-15	30.26301179
chrX	129040481	-	cg16367232	NA	NA	NA	NA	NA	NA	chrX:129039750-129040152	S_Shore	UTP14A;UTP14A	NM_006649;NM_001166221	Body;Body				X:128868078-128868243				3.276984653	-3.439066478	22.18683653	1.50E-17	4.90E-15	30.25658722
chrX	49777712	-	cg21664443	NA	NA	NA	NA	NA	NA		OpenSea	MIR502;CLCN5;CLCN5;MIR660	NR_030226;NM_001127898;NM_001127899;NR_030397	TSS1500;Body;Body;TSS200								-1.676989148	2.843189396	-22.18563837	1.50E-17	4.90E-15	30.25535774
chrX	122317627	-	cg11458555	NA	NA	NA	NA	NA	NA	chrX:122318752-122319149	N_Shore	GRIA3;GRIA3	NM_000828;NM_007325	TSS1500;TSS1500		CDMR		X:122145029-122145519				2.941840808	-2.400820388	22.18044166	1.51E-17	4.92E-15	30.25002447
chrX	136651271	-	cg16870351	NA	NA	NA	NA	NA	NA	chrX:136651178-136651656	Island	ZIC3	NM_003413	Body		DMR		X:136478318-136479395				3.025220303	-2.254296646	22.17881654	1.51E-17	4.93E-15	30.24835639
chrX	84258777	-	cg18003012	rs73508182	0.035564	NA	NA	NA	NA		OpenSea	APOOL	NM_198450	TSS200				X:84145410-84145884	X:84258750-84259141	Promoter_Associated_Cell_type_specific	TRUE	2.680618936	-2.737967293	22.17844184	1.51E-17	4.93E-15	30.24797176
chrX	71527298	+	cg00238131	NA	NA	NA	NA	NA	NA	chrX:71524832-71527299	Island	CITED1;CITED1	NM_001144886;NM_004143	TSS1500;TSS1500				X:71443527-71444552				2.078072125	-3.059991001	22.1764248	1.51E-17	4.93E-15	30.24590119
chrX	129473838	+	cg10717149	NA	NA	NA	NA	NA	NA	chrX:129473463-129473945	Island	SLC25A14;SLC25A14	NM_003951;NM_022810	TSS1500;TSS1500	high-CpG:129301493-129301661			X:129301145-129301887	X:129473352-129474426	Promoter_Associated_Cell_type_specific	TRUE	3.623217701	-2.507287192	22.15508841	1.55E-17	5.04E-15	30.22398702
chrX	118740614	-	cg22617367	NA	NA	NA	NA	NA	NA	chrX:118739709-118740515	S_Shore	NKRF	NM_017544	TSS1500				X:118623335-118624670	X:118739225-118740711	Promoter_Associated		3.123679459	-3.219854472	22.14758787	1.56E-17	5.08E-15	30.21627836
chrX	153191884	+	cg26918720	NA	NA	NA	NA	NA	NA	chrX:153193513-153194074	N_Shore	ARHGAP4;ARHGAP4	NM_001164741;NM_001666	TSS200;TSS200			TRUE					3.233457169	-3.014945946	22.13333836	1.58E-17	5.15E-15	30.20162627
chrX	68725440	+	cg24626756	NA	NA	NA	NA	NA	NA	chrX:68723731-68726051	Island	FAM155B	NM_015686	1stExon		DMR		X:68640125-68642699				2.608350575	-2.690076567	22.12896523	1.59E-17	5.17E-15	30.1971277
chrX	54556365	+	cg20973408	NA	NA	NA	NA	NA	NA	chrX:54556428-54556959	N_Shore	GNL3L	NM_019067	TSS1500				X:54573090-54573835	X:54555877-54557517	NonGene_Associated		2.788909621	-2.868529418	22.1186094	1.61E-17	5.22E-15	30.18647127
chrX	48815747	-	cg00680673	NA	NA	NA	NA	NA	NA	chrX:48814267-48815894	Island	OTUD5;OTUD5;OTUD5;OTUD5	NM_017602;NM_001136159;NM_001136158;NM_001136157	TSS1500;TSS200;TSS1500;TSS1500				X:48699188-48700813	X:48814180-48816023	Promoter_Associated		4.198890564	-3.430905216	22.11594423	1.61E-17	5.23E-15	30.18372794
chrX	154842689	+	cg00763725	NA	NA	NA	NA	NA	NA	chrX:154842112-154842719	Island	TMLHE	NM_018196	TSS200				X:154495311-154495899	X:154842001-154842828	Promoter_Associated_Cell_type_specific	TRUE	3.452567244	-2.670330572	22.11391451	1.61E-17	5.24E-15	30.18163847
chrX	20284128	-	cg11565248	NA	NA	NA	NA	NA	NA	chrX:20284127-20286811	Island	RPS6KA3	NM_004586	Body				X:20193309-20195646				2.865006158	-3.341031519	22.10038515	1.64E-17	5.31E-15	30.16770595
chrX	101975597	-	cg15309236	NA	NA	NA	NA	NA	NA		OpenSea	BHLHB9;BHLHB9;BHLHB9;BHLHB9;BHLHB9;BHLHB9	NM_001142526;NM_030639;NM_001142524;NM_001142527;NM_001142525;NM_001142528	TSS200;TSS200;TSS200;TSS200;TSS200;TSS200		DMR		X:101862235-101862576	X:101975400-101975905	Promoter_Associated_Cell_type_specific	TRUE	3.019952164	-2.530627532	22.09876683	1.64E-17	5.31E-15	30.16603883
chrX	70474669	+	cg21640139	NA	NA	NA	NA	NA	NA	chrX:70473812-70474287	S_Shore	ZMYM3;ZMYM3;ZMYM3;BCYRN1;ZMYM3;ZMYM3	NM_201599;NM_001171162;NM_001171163;NR_001568;NM_001171162;NM_005096	TSS1500;1stExon;TSS200;Body;5'UTR;TSS200					X:70473747-70474840	Promoter_Associated		2.684487082	-3.121259835	22.09364195	1.65E-17	5.34E-15	30.16075862
chrX	107069001	+	cg15062055	NA	NA	NA	NA	NA	NA	chrX:107069308-107070201	N_Shore	MID2;MID2	NM_012216;NM_052817	TSS200;TSS200	high-CpG:106955622-106956190			X:106955614-106956857	X:107068691-107070658	Unclassified_Cell_type_specific		2.548971378	-2.79403507	22.076182	1.68E-17	5.43E-15	30.14276029
chrX	46404607	-	cg05237609	NA	NA	NA	NA	NA	NA	chrX:46404634-46405165	N_Shore	ZNF674;LOC401588;ZNF674	NM_001146291;NR_015378;NM_001039891	5'UTR;TSS1500;5'UTR				X:46289535-46290146	X:46404458-46405206	Promoter_Associated		3.059369599	-3.469342563	22.0702943	1.69E-17	5.46E-15	30.13668784
chrX	129473879	-	cg11902811	NA	NA	NA	NA	NA	NA	chrX:129473463-129473945	Island	SLC25A14;SLC25A14	NM_003951;NM_022810	TSS200;TSS200	high-CpG:129301493-129301661			X:129301145-129301887	X:129473352-129474426	Promoter_Associated_Cell_type_specific	TRUE	3.988823338	-3.233530283	22.05747044	1.71E-17	5.53E-15	30.12345599
chrX	71131703	+	cg20497334	NA	NA	NA	NA	NA	NA	chrX:71130679-71131820	Island	NHSL2	NM_001013627	Body		DMR		X:71047157-71048545				2.440977234	-2.533182488	22.05165073	1.72E-17	5.56E-15	30.11744859
chrX	15683403	-	cg05219621	NA	NA	NA	NA	NA	NA		OpenSea	TMEM27	NM_020665	TSS1500								-1.791974076	2.162271402	-22.04941518	1.73E-17	5.57E-15	30.11514052
chrX	133684080	+	cg01562833	rs112775300	0.028916	NA	NA	NA	NA	chrX:133683174-133685463	Island							X:133510997-133511914	X:133683289-133685255	Unclassified_Cell_type_specific	TRUE	2.86790922	-2.27944685	22.04701501	1.73E-17	5.58E-15	30.11266224
chrX	132550131	+	cg12600766	rs73572505	0.276609	NA	NA	NA	NA	chrX:132547567-132550284	Island	GPC4	NM_001448	TSS1500				X:132376001-132377979			TRUE	2.99958166	-2.845920571	22.04194748	1.74E-17	5.61E-15	30.10742888
chrX	133305793	+	cg20788415	NA	NA	NA	NA	NA	NA	chrX:133305678-133306936	Island	MIR106A	NR_029523	TSS1500		DMR		X:133133345-133134878	X:133305641-133307088	Unclassified_Cell_type_specific		1.67929265	-2.054592142	22.03989183	1.74E-17	5.62E-15	30.10530564
chrX	54834222	-	cg20858239	NA	NA	NA	NA	NA	NA	chrX:54834761-54835010	N_Shore	MAGED2;MAGED2;MAGED2;MAGED2	NM_177433;NM_014599;NM_177433;NM_201222	1stExon;TSS1500;5'UTR;TSS1500					X:54833926-54834488	Promoter_Associated_Cell_type_specific		3.39668451	-2.033856704	22.03792913	1.75E-17	5.62E-15	30.1032782
chrX	107683385	+	cg01575816	NA	NA	NA	NA	NA	NA		OpenSea	COL4A5;COL4A5;COL4A6;COL4A5	NM_033381;NM_000495;NM_001847;NM_033380	1stExon;1stExon;TSS1500;1stExon		DMR		X:107569965-107570138				2.618926619	-2.512107446	22.03294243	1.76E-17	5.65E-15	30.09812622
chrX	48433165	-	cg27124847	NA	NA	NA	NA	NA	NA	chrX:48432815-48433322	Island	RBM3	NM_006743	5'UTR				X:48317584-48318315	X:48432268-48433808	Promoter_Associated		2.832805546	-2.44044864	22.03170824	1.76E-17	5.65E-15	30.09685094
chrX	129040123	-	cg14513804	NA	NA	NA	NA	NA	NA	chrX:129039750-129040152	Island	UTP14A;UTP14A;UTP14A;UTP14A	NM_001166221;NM_001166221;NM_006649;NM_006649	1stExon;5'UTR;1stExon;5'UTR	high-CpG:128867757-128867861			X:128867377-128868032	X:129039695-129040199	Promoter_Associated_Cell_type_specific	TRUE	4.389010217	-3.59912005	22.02823903	1.76E-17	5.67E-15	30.09326587
chrX	72782624	+	cg23484272	NA	NA	NA	NA	NA	NA	chrX:72782945-72783165	N_Shore	LOC139201;CHIC1	NR_029423;NM_001039840	Body;TSS1500					X:72782592-72783937	Promoter_Associated		2.823746428	-2.830986179	22.02053375	1.78E-17	5.71E-15	30.08530122
chrX	106243404	+	cg05096434	NA	NA	NA	NA	NA	NA	chrX:106242506-106243593	Island	MORC4;MORC4;MORC4;MORC4	NM_001085354;NM_024657;NM_024657;NM_001085354	1stExon;5'UTR;1stExon;5'UTR	high-CpG:106129737-106130163			X:106129137-106130237	X:106241943-106243809	Unclassified_Cell_type_specific	TRUE	3.415803493	-2.828100621	22.01980738	1.78E-17	5.71E-15	30.08455025
chrX	134049505	+	cg24274662	rs4830306	0.381985	NA	NA	NA	NA	chrX:134048706-134049272	S_Shore	MOSPD1	NM_019556	TSS1500					X:134048621-134049729	Promoter_Associated		3.034784373	-3.018900933	22.01513487	1.79E-17	5.74E-15	30.07971896
chrX	100075179	+	cg08099387	NA	NA	NA	NA	NA	NA	chrX:100075232-100075559	N_Shore	CSTF2	NM_001325	TSS200				X:99961835-99962353	X:100074500-100075649	Promoter_Associated	TRUE	2.142088666	-3.024696912	22.0077196	1.80E-17	5.78E-15	30.07204958
chrX	50647118	+	cg01522335	NA	NA	NA	NA	NA	NA		OpenSea	LOC347376	NR_003933	TSS1500								-2.049694015	1.91066849	-21.99490214	1.83E-17	5.85E-15	30.05878682
chrX	46618968	+	cg14841098	rs73495132	0.010837	NA	NA	NA	NA	chrX:46618013-46618969	Island	SLC9A7	NM_032591	TSS1500				X:46502814-46503913	X:46617919-46619242	Promoter_Associated		2.821110096	-2.567858477	21.98595384	1.84E-17	5.90E-15	30.04952307
chrX	152110426	-	cg17736560	NA	NA	NA	NA	NA	NA	chrX:152110054-152110495	Island	ZNF185	NM_007150	Body				X:151860725-151861285	X:152109521-152110947	Promoter_Associated		3.696779445	-2.955875579	21.98470831	1.85E-17	5.90E-15	30.04823333
chrX	70752860	-	cg05419227	NA	NA	NA	NA	NA	NA	chrX:70752638-70752965	Island	OGT;OGT;BCYRN1	NM_181673;NM_181672;NR_001568	TSS200;TSS200;Body				X:70669413-70670093	X:70752535-70752971	Promoter_Associated	TRUE	2.685562857	-3.122121897	21.97962985	1.86E-17	5.93E-15	30.04297388
chrX	131157486	+	cg18983709	NA	NA	NA	NA	NA	NA	chrX:131156818-131157775	Island	MST4;MST4;MST4	NM_001042453;NM_001042452;NM_016542	5'UTR;TSS200;5'UTR				X:130984463-130985821	X:131156086-131157733	Promoter_Associated_Cell_type_specific	TRUE	2.511093871	-2.314063261	21.97519429	1.86E-17	5.96E-15	30.03837925
chrX	135580098	+	cg02698615	NA	NA	NA	NA	NA	NA	chrX:135579001-135580099	Island	HTATSF1;HTATSF1	NM_014500;NM_001163280	Body;Body				X:135406459-135407765	X:135578666-135580196	Promoter_Associated_Cell_type_specific		2.682692405	-2.641427153	21.96452883	1.89E-17	6.02E-15	30.02732751
chrX	134166801	-	cg12592455	NA	NA	NA	NA	NA	NA	chrX:134166067-134166985	Island	FAM127A;FAM127A	NM_001078171;NM_001078171	1stExon;3'UTR				X:133993685-133994651	X:134165921-134166843	Promoter_Associated	TRUE	2.227145029	-2.312073407	21.95977484	1.90E-17	6.04E-15	30.02239962
chrX	47093305	+	cg13616144	NA	NA	NA	NA	NA	NA	chrX:47092559-47093306	Island	USP11	NM_004651	Body				X:46977271-46978250	X:47092192-47093465	Promoter_Associated		2.660614082	-2.640001729	21.95652531	1.90E-17	6.06E-15	30.01903061
chrX	48755245	-	cg21537947	NA	NA	NA	NA	NA	NA	chrX:48754500-48755329	Island	PQBP1;PQBP1;PQBP1;PQBP1;PQBP1;PQBP1;PQBP1;PQBP1;PQBP1;TIMM17B;PQBP1;TIMM17B;PQBP1;PQBP1;PQBP1;PQBP1;PQBP1	NM_001167992;NM_001167989;NM_001167990;NM_001167989;NM_001167990;NM_005710;NM_144495;NM_001032381;NM_001032383;NM_005834;NM_001032384;NM_001167947;NM_144495;NM_001032382;NM_001032381;NM_001032383;NM_001032382	TSS1500;5'UTR;1stExon;1stExon;5'UTR;TSS1500;5'UTR;1stExon;1stExon;5'UTR;TSS1500;5'UTR;1stExon;1stExon;5'UTR;5'UTR;5'UTR	high-CpG:48640147-48640260			X:48639396-48640765	X:48754293-48755711	Promoter_Associated		2.623028429	-3.350636231	21.954905	1.90E-17	6.07E-15	30.01735053
chrX	24952147	+	cg26499561	NA	NA	NA	NA	NA	NA		OpenSea	POLA1	NM_016937	Body								-2.822765889	3.043618935	-21.94623274	1.92E-17	6.12E-15	30.00835632
chrX	153775885	+	cg00813156	NA	NA	NA	NA	NA	NA	chrX:153774893-153776136	Island	IKBKG;IKBKG;IKBKG;G6PD;IKBKG;G6PD;IKBKG;IKBKG	NM_001145255;NM_001145255;NM_001099857;NM_001042351;NM_001099857;NM_000402;NM_003639;NM_001099856	1stExon;5'UTR;5'UTR;TSS200;1stExon;TSS1500;TSS200;Body				X:153428021-153429369	X:153774668-153776602	Promoter_Associated		3.228662022	-2.042390269	21.94209195	1.93E-17	6.14E-15	30.00406055
chrX	153363353	+	cg13189687	NA	NA	NA	NA	NA	NA	chrX:153362568-153363473	Island	MECP2;MECP2	NM_001110792;NM_004992	TSS200;TSS200				X:153015265-153016827	X:153361905-153363868	Promoter_Associated		3.05941089	-3.033179905	21.93767295	1.94E-17	6.17E-15	29.99947527
chrX	135333761	+	cg04262605	NA	NA	NA	NA	NA	NA	chrX:135332893-135333726	S_Shore	MAP7D3	NM_024597	TSS200					X:135332590-135334313	Promoter_Associated		3.480740232	-3.415007092	21.93636249	1.94E-17	6.17E-15	29.99811533
chrX	129473898	-	cg04821091	NA	NA	NA	NA	NA	NA	chrX:129473463-129473945	Island	SLC25A14;SLC25A14	NM_003951;NM_022810	TSS200;TSS200	high-CpG:129301493-129301661			X:129301145-129301887	X:129473352-129474426	Promoter_Associated_Cell_type_specific	TRUE	3.270956853	-2.97763739	21.93135965	1.95E-17	6.20E-15	29.99292282
chrX	77359553	+	cg07781082	rs150921338	0.014466	NA	NA	NA	NA	chrX:77359303-77359979	Island	PGK1	NM_000291	TSS200				X:77246011-77247167	X:77359057-77359965	Promoter_Associated		4.213998957	-3.568333941	21.91892458	1.98E-17	6.27E-15	29.98001121
chrX	68836113	-	cg21881821	NA	NA	NA	NA	NA	NA	chrX:68835648-68837063	Island	EDA;EDA;EDA;EDA;EDA;EDA;EDA;EDA;EDA;EDA;EDA;EDA	NM_001399;NM_001005611;NM_001005609;NM_001005610;NM_001005615;NM_001005610;NM_001399;NM_001005615;NM_001005612;NM_001005609;NM_001005612;NM_001005611	5'UTR;1stExon;5'UTR;1stExon;5'UTR;5'UTR;1stExon;1stExon;5'UTR;1stExon;1stExon;5'UTR				X:68752403-68753854	X:68835560-68836605	Unclassified_Cell_type_specific	TRUE	4.150989624	-2.975143976	21.91203388	1.99E-17	6.32E-15	29.9728533
chrX	119737675	+	cg05782751	NA	NA	NA	NA	NA	NA		OpenSea	MCTS1;MCTS1	NM_001137554;NM_014060	TSS1500;TSS200					X:119737584-119738036	Promoter_Associated	TRUE	2.286990374	-2.308957061	21.91094458	1.99E-17	6.32E-15	29.97172155
chrX	129116536	+	cg08059778	NA	NA	NA	NA	NA	NA	chrX:129113845-129118029	Island	BCORL1	NM_021946	TSS200	high-CpG:128944207-128944422			X:128941100-128946452	X:129116458-129116735	Promoter_Associated		3.72731504	-1.5925678	21.90919801	2.00E-17	6.33E-15	29.9699068
chrX	115594217	+	cg25720114	NA	NA	NA	NA	NA	NA		OpenSea	CXorf61	NM_001017978	TSS200				X:115508056-115508271				-2.204741069	2.428781185	-21.89977928	2.02E-17	6.38E-15	29.96011795
chrX	68047716	+	cg12753358	NA	NA	NA	NA	NA	NA	chrX:68048659-68050252	N_Shore	EFNB1	NM_004429	TSS1500					X:68047578-68048227	Unclassified		2.210029297	-2.423797844	21.89549081	2.03E-17	6.41E-15	29.95565956
chrX	18257977	+	cg17856536	NA	NA	NA	NA	NA	NA		OpenSea	SCML2	NM_006089	3'UTR								-1.489188347	1.624432619	-21.89474481	2.03E-17	6.41E-15	29.95488392
chrX	149106607	+	cg19428430	NA	NA	NA	NA	NA	NA	chrX:149106113-149106682	Island	LOC100272228;CXorf40B;CXorf40B	NR_027456;NM_001013845;NM_001013845	TSS200;1stExon;5'UTR				X:148856772-148859104	X:149106540-149107146	Promoter_Associated		2.770177906	-2.712716454	21.88766221	2.04E-17	6.45E-15	29.94751855
chrY	2709598	+	cg01375382	NA	NA	NA	NA	NA	NA		OpenSea	RPS4Y1	NM_001008	TSS200	low-CpG:2769596-2769649				Y:2709386-2709723	Unclassified_Cell_type_specific		3.726394685	-1.380690414	21.8870413	2.05E-17	6.45E-15	29.94687274
chrX	100306566	-	cg00936342	NA	NA	NA	NA	NA	NA	chrX:100306614-100306992	N_Shore	TRMT2B;TRMT2B;TRMT2B;TRMT2B	NM_001167972;NM_001167971;NM_001167970;NM_024917	5'UTR;5'UTR;5'UTR;5'UTR					X:100306243-100307622	Promoter_Associated	TRUE	3.718884547	-3.02814271	21.88484591	2.05E-17	6.46E-15	29.94458915
chrX	18371906	-	cg08983668	NA	NA	NA	NA	NA	NA	chrX:18371897-18373148	Island	SCML2	NM_006089	5'UTR				X:18281819-18283196	X:18371697-18373050	Unclassified_Cell_type_specific		3.117431393	-2.631482196	21.88262129	2.05E-17	6.47E-15	29.94227492
chrX	42637578	+	cg05454424	NA	NA	NA	NA	NA	NA	chrX:42637008-42637383	S_Shore	PPP1R2P9	NR_002191	TSS200				X:42521932-42522589	X:42637484-42637653	Unclassified_Cell_type_specific		-3.284170143	4.095041813	-21.88091569	2.06E-17	6.48E-15	29.94050047
chrX	39950501	-	cg24156613	NA	NA	NA	NA	NA	NA	chrX:39950899-39951665	N_Shore	BCOR;BCOR;BCOR;BCOR	NM_001123384;NM_017745;NM_001123385;NM_001123383	5'UTR;5'UTR;5'UTR;5'UTR		RDMR						-2.37691146	1.852079497	-21.88076254	2.06E-17	6.48E-15	29.94034113
chrX	11129297	-	cg25492195	NA	NA	NA	NA	NA	NA	chrX:11129276-11129758	Island	HCCS;HCCS	NM_005333;NM_001122608	TSS200;TSS200	high-CpG:11039196-11039393			X:11039218-11039679	X:11129102-11130105	Promoter_Associated	TRUE	2.66703797	-1.758204921	21.86999849	2.08E-17	6.55E-15	29.92913927
chrX	75648216	-	cg12431196	NA	NA	NA	NA	NA	NA	chrX:75648708-75649533	N_Shore	MAGEE1;MAGEE1	NM_020932;NM_020932	1stExon;5'UTR		DMR		X:75564433-75565937	X:75647630-75648994	Promoter_Associated		2.656923519	-2.565912491	21.86972804	2.08E-17	6.55E-15	29.92885775
chrX	47696222	-	cg22912011	NA	NA	NA	NA	NA	NA	chrX:47696092-47696364	Island	ZNF81	NM_007137	TSS200				X:47580996-47581364	X:47695644-47696730	Promoter_Associated	TRUE	2.619886364	-3.143716889	21.86893914	2.08E-17	6.55E-15	29.92803654
chrX	47342124	+	cg05526804	NA	NA	NA	NA	NA	NA	chrX:47341887-47342697	Island	ZNF41;ZNF41;ZNF41;ZNF41	NM_007130;NM_153380;NM_153380;NM_007130	5'UTR;1stExon;5'UTR;1stExon	high-CpG:47226953-47227196			X:47226884-47227641	X:47341392-47343116	Promoter_Associated		3.419966056	-3.378364873	21.86618775	2.09E-17	6.56E-15	29.92517222
chrX	68048137	+	cg09867302	rs181815589	0.01085	NA	NA	NA	NA	chrX:68048659-68050252	N_Shore	EFNB1	NM_004429	TSS1500				X:67964550-67964959	X:68047578-68048227	Unclassified		2.926283033	-2.387823189	21.86326652	2.10E-17	6.58E-15	29.9221307
chrX	118709261	-	cg08587717	NA	NA	NA	NA	NA	NA	chrX:118708293-118709240	S_Shore	UBE2A;UBE2A	NM_181762;NM_003336	Body;Body					X:118707580-118709556	Promoter_Associated		2.458640421	-2.187296091	21.84818747	2.13E-17	6.68E-15	29.90642431
chrX	25040907	-	cg01308913	NA	NA	NA	NA	NA	NA	chrX:25040878-25041362	Island							X:24950669-24951304	X:25040311-25040939	Unclassified_Cell_type_specific		2.257242275	-1.843128547	21.83810161	2.15E-17	6.74E-15	29.89591282
chrX	129066829	-	cg07861180	NA	NA	NA	NA	NA	NA	chrX:129066633-129067227	Island							X:128893025-128894878	X:129065241-129067160	Unclassified		2.808207964	-1.381401206	21.83791919	2.15E-17	6.74E-15	29.89572266
chrX	119385834	+	cg06482328	NA	NA	NA	NA	NA	NA	chrX:119385464-119385835	Island	ZBTB33	NM_006777	5'UTR					X:119384186-119385841	Promoter_Associated		2.888534611	-2.237751087	21.83451671	2.16E-17	6.76E-15	29.89217547
chrX	144899069	-	cg18337321	NA	NA	NA	NA	NA	NA	chrX:144899363-144900266	N_Shore	SLITRK2;SLITRK2;SLITRK2;SLITRK2	NM_001144004;NM_001144003;NM_032539;NM_001144005	TSS1500;TSS1500;TSS1500;TSS1500		DMR		X:144706529-144706905				2.479049881	-1.924265972	21.82013672	2.19E-17	6.86E-15	29.87717785
chrX	101410928	+	cg11673013	NA	NA	NA	NA	NA	NA		OpenSea	BEX5;BEX5;BEX5	NM_001159560;NM_001012978;NM_001012978	TSS200;5'UTR;1stExon		DMR		X:101296852-101297752	X:101410777-101411362	Unclassified_Cell_type_specific		3.497455621	-2.780024676	21.81413595	2.21E-17	6.90E-15	29.87091643
chrX	110339032	-	cg13273653	NA	NA	NA	NA	NA	NA	chrX:110339364-110339679	N_Shore	PAK3;PAK3;PAK3	NM_001128166;NM_001128167;NM_002578	5'UTR;5'UTR;TSS1500					X:110338945-110340034	Unclassified_Cell_type_specific		2.577670698	-2.137511171	21.80120978	2.24E-17	6.99E-15	29.85742299
chrX	71793639	+	cg16426291	NA	NA	NA	NA	NA	NA		OpenSea	HDAC8;HDAC8;HDAC8;HDAC8;HDAC8;HDAC8	NM_018486;NM_001166419;NM_001166422;NM_001166420;NM_001166448;NM_001166418	TSS1500;TSS1500;TSS1500;TSS1500;TSS1500;TSS1500								-2.626698689	2.571373853	-21.78919958	2.27E-17	7.07E-15	29.84487859
chrX	153247499	-	cg02611122	NA	NA	NA	NA	NA	NA	chrX:153247498-153248052	Island	TMEM187	NM_003492	5'UTR				X:152900516-152901489	X:153247051-153247630	Unclassified_Cell_type_specific		2.643746708	-2.436947175	21.78720131	2.27E-17	7.08E-15	29.84279078
chrX	115594242	+	cg27623334	NA	NA	NA	NA	NA	NA		OpenSea	CXorf61	NM_001017978	TSS200				X:115508056-115508271				-2.584823369	3.234574935	-21.78459824	2.28E-17	7.10E-15	29.84007078
chrX	67653182	-	cg07940380	NA	NA	NA	NA	NA	NA	chrX:67652946-67653907	Island	OPHN1;OPHN1	NM_002547;NM_002547	1stExon;5'UTR				X:67569455-67570619				2.840201065	-2.48023857	21.78193555	2.28E-17	7.11E-15	29.83728813
chrX	153719176	+	cg05424879	NA	NA	NA	NA	NA	NA	chrX:153718654-153719455	Island	SLC10A3;SLC10A3;SLC10A3	NM_001142391;NM_001142392;NM_019848	TSS200;TSS200;TSS200				X:153371859-153372601	X:153718312-153719523	Promoter_Associated		3.294449951	-2.742869977	21.78089981	2.29E-17	7.12E-15	29.83620564
chrX	153640589	+	cg03670113	NA	NA	NA	NA	NA	NA	chrX:153639734-153640675	Island	TAZ;TAZ;TAZ;TAZ;DNASE1L1;DNASE1L1;TAZ;DNASE1L1	NM_181311;NM_181312;NM_000116;NM_181313;NM_001009933;NM_001009934;NR_024048;NM_001009932	Body;Body;Body;Body;TSS200;TSS200;Body;TSS200				X:153292929-153293809				2.382023937	-1.485249609	21.77934724	2.29E-17	7.12E-15	29.8345829
chr3	16648294	+	cg03911306	NA	NA	NA	NA	NA	NA	chr3:16646404-16647131	S_Shore	DAZL	NM_001351	TSS1500								2.275242189	1.519078588	21.76980787	2.31E-17	7.19E-15	29.82460986
[truncated: 10,417 more rows]
