# Supplementary material for: Epigenetic stratification of head and neck cancer survivors reveals differences in lycopene levels, alcohol consumption, and methylation of immune regulatory genes
Source: Clin Epigenetics. 2020 Sep 11;12:138. doi: 10.1186/s13148-020-00930-5 (PMC7488769; doi:10.1186/s13148-020-00930-5)
Supplement: Supplementary file 6 — Additional file 6. DMPs between pink and yellow groups. [file 13148_2020_930_MOESM6_ESM.csv]

coord	no.cpgs	minfdr	Stouffer	maxbetafc	meanbetafc
chrX:48754200-48756592	27	0	0	0.471708366	0.323902662
chrX:149529976-149534258	19	0	3.73E-241	0.503082233	0.34427194
chrX:153774721-153776358	20	0	1.88E-230	0.573223856	0.350681159
chrX:66762467-66766506	29	0	6.32E-227	0.403524209	0.144667025
chrX:134476314-134479169	17	0	2.69E-214	0.412878555	0.302408671
chrX:46404528-46405451	15	0	2.94E-214	0.461772256	0.377613121
chrX:129113524-129118953	22	0	2.51E-210	0.552824448	0.346021214
chrX:139583634-139590479	31	0	2.59E-206	0.386599098	0.222474937
chrX:11773466-11777794	21	0	8.39E-201	0.438501114	0.252108384
chrX:47003160-47005131	20	0	1.47E-199	0.51262752	0.318502155
chrX:70473929-70476177	19	0	3.42E-199	0.497767827	0.312317861
chrX:135578793-135580181	19	0	2.11E-189	0.481061566	0.29608212
chrX:68723670-68726029	15	0	2.13E-187	0.42512709	0.352845704
chrX:118107540-118110766	18	0	6.73E-187	0.47354935	0.33385933
chrX:68046595-68050216	31	0	9.96E-187	0.54774969	0.241428626
chrX:77358961-77360510	16	0	4.04E-182	0.453063246	0.32112244
chrX:47341740-47343198	14	0	4.10E-181	0.438375405	0.349587257
chrX:68833308-68837158	19	0	1.49E-179	0.516984851	0.303690175
chrX:46696086-46697120	13	0	6.86E-173	0.549186531	0.375055642
chrX:153625785-153628673	20	0	1.57E-171	0.415936038	0.258064868
chrX:47518016-47518849	17	0	1.87E-170	0.465173485	0.317538454
chrX:153639287-153640967	13	0	3.23E-169	0.466284581	0.358060115
chrX:48814205-48815856	17	0	2.52E-168	0.493631244	0.344597159
chrX:138285233-138287900	18	0	5.89E-167	0.440040815	0.283113167
chrX:131156448-131158005	15	0	7.28E-164	0.443679334	0.316757208
chrX:106449030-106449944	13	0	3.47E-162	0.38159292	0.317057662
chrX:55187242-55188884	15	0	1.37E-159	0.472097326	0.287148191
chrX:153990478-153991830	12	0	4.84E-159	0.450722322	0.319496951
chrX:150150670-150153136	17	0	8.45E-159	0.467954375	0.302736276
chrX:48931388-48932122	12	0	4.13E-158	0.457542524	0.358406108
chrX:46306111-46307369	13	0	3.24E-157	0.437634213	0.321025317
chrX:46432770-46434696	11	0	1.28E-156	0.515959184	0.373472427
chrX:119004292-119006837	17	0	1.76E-156	0.49909431	0.301996443
chrX:135067201-135068355	12	0	2.33E-156	0.484509207	0.361967387
chrX:100877463-100879169	15	0	3.46E-155	0.515645683	0.325538002
chrX:124336658-124340398	17	0	6.48E-155	0.447628506	0.267152282
chrX:48957691-48959149	15	0	3.83E-154	0.497226645	0.302285161
chrX:48768342-48769670	17	0	1.93E-153	0.425371392	0.297220652
chrX:122993419-122994594	14	0	2.46E-152	0.419972385	0.303412455
chrX:100662775-100663591	14	0	7.65E-152	0.417340958	0.298848533
chrX:30906829-30907909	15	0	1.41E-150	0.440162474	0.258710663
chrX:147581562-147583550	15	0	2.27E-149	0.534731258	0.303521188
chrX:38660266-38665168	27	0	3.77E-149	0.476823365	0.249805038
chrX:100074813-100075588	11	0	2.59E-148	0.418327706	0.310824935
chrX:109560744-109561918	13	0	2.84E-147	0.525330861	0.34209227
chrX:17392798-17395856	15	0	1.01E-146	0.508857563	0.323239467
chrX:49685776-49688313	18	0	5.27E-145	0.547846684	0.27191098
chrX:153978709-153979792	13	0	2.85E-143	0.426557061	0.282046724
chrX:129299367-129300964	13	0	6.08E-141	0.456759667	0.293224473
chrX:47420179-47421098	14	0	1.72E-140	0.410416669	0.284943702
chrX:135332628-135334923	13	0	9.43E-140	0.507125879	0.317264427
chrX:134555540-134556505	11	0	9.66E-140	0.468354571	0.373851284
chrX:70288026-70288735	12	0	2.28E-139	0.432430301	0.29692697
chrX:153234476-153238579	21	0	5.74E-139	0.388353928	0.198068063
chrX:24482846-24484361	13	0	1.44E-138	0.520760254	0.361067636
chrX:148712409-148714613	14	0	2.04E-137	0.436483351	0.24652396
chrX:63424088-63426841	15	0	3.94E-137	0.505632993	0.193919289
chrX:153744216-153745887	14	0	1.47E-136	0.500084518	0.232924477
chrX:47862977-47863707	11	0	3.65E-135	0.508011884	0.360621518
chrX:108976035-108977252	11	0	6.25E-135	0.517512254	0.389990886
chrX:149106022-149107029	15	0	1.37E-134	0.405362766	0.282335802
chrX:100306566-100307293	12	0	6.54E-134	0.406060821	0.297610681
chrX:69509009-69510675	14	0	7.80E-134	0.407810164	0.268025614
chrX:14891001-14892638	12	0	1.13E-133	0.469288223	0.319146007
chrX:131622892-131624555	13	0	1.39E-133	0.430848016	0.295104154
chrX:49056505-49057013	11	0	2.76E-133	0.562468842	0.365070125
chrX:53111116-53114138	14	0	7.21E-133	0.520479708	0.230659274
chrX:40002443-40017965	42	0	7.35E-132	-0.42267866	-0.097766435
chrX:117479353-117480893	11	0	1.20E-131	0.423035335	0.329874577
chrX:12992684-12997273	16	0	1.93E-130	0.395951842	0.264824429
chrX:131351164-131353502	12	0	4.02E-129	0.490838122	0.331513692
chrX:118369571-118371210	14	0	6.24E-129	0.423708026	0.26112244
chrX:118925442-118926253	11	0	7.08E-129	0.408213365	0.345528951
chrX:15353254-15354150	12	0	2.99E-128	0.410147299	0.312394897
chrX:134653741-134656158	14	0	3.65E-128	0.426828202	0.262499435
chrX:103498075-103500874	21	0	4.87E-127	0.334460526	0.193740141
chrX:21391817-21393898	12	0	5.39E-127	0.433685447	0.293219776
chrX:154842064-154843228	11	0	1.33E-126	0.424499046	0.265916752
chrX:154032629-154034184	11	0	7.19E-125	0.472986595	0.319769237
chrX:100645005-100646162	13	0	7.28E-124	0.437553402	0.307407693
chrX:23350093-23353620	16	0	2.62E-123	0.429895837	0.26825819
chrX:119736432-119738603	16	0	4.00E-123	0.442499837	0.272305224
chrX:151999289-152000347	13	0	6.55E-123	0.421186927	0.299741565
chrX:144898249-144903748	26	0	2.23E-121	0.395417799	0.187425869
chrX:56589768-56590537	13	0	2.98E-121	0.372698981	0.272126236
chrX:70752639-70753023	10	0	5.93E-121	0.402845587	0.306128861
chrX:49026774-49029384	15	0	2.03E-120	0.444555104	0.281140229
chrX:55026135-55027018	9	0	2.77E-120	0.446068008	0.332911197
chrX:153655823-153657411	10	0	3.57E-120	0.515074144	0.368411534
chrX:100603351-100604591	17	0	3.57E-120	0.424975668	0.245324386
chrX:54556330-54557002	13	0	1.05E-119	0.490632405	0.329089723
chrX:48334240-48337472	18	0	1.31E-119	0.441649381	0.189851464
chrX:71524766-71528352	27	0	2.30E-119	0.256467176	0.121774494
chrX:23760460-23762372	14	0	2.32E-119	0.400127127	0.260749632
chrX:146992908-146994369	13	0	3.17E-119	0.45454202	0.318415603
chrX:119442797-119445864	18	0	6.99E-119	0.431642565	0.239534015
chrX:19001031-19003316	13	0	2.63E-118	0.371693498	0.268182388
chrX:21856948-21858304	12	0	3.12E-118	0.565647622	0.322631989
chrX:153058860-153061818	16	0	1.05E-117	0.459797308	0.254519514
chrX:25019025-25025714	22	3.15E-284	1.78E-117	0.403454839	0.124768168
chrX:99661860-99667528	24	0	3.83E-117	0.457244311	0.21680023
chrX:136112268-136116359	22	0	4.14E-117	0.376706146	0.188551174
chrX:105854952-105855386	10	0	7.62E-117	0.420142857	0.296579281
chrX:47695789-47696603	12	0	9.92E-117	0.432830597	0.31294231
chrX:12809156-12810444	12	0	1.14E-116	0.389977656	0.272759701
chrX:153718691-153719780	11	0	1.26E-115	0.55776683	0.355373994
chrX:154254814-154255950	13	0	1.50E-115	0.466699517	0.289266542
chrX:43513914-43515575	12	0	2.31E-115	0.449524606	0.306063489
chrX:62974433-62975824	11	0	2.46E-115	0.476646516	0.305920999
chrX:102941498-102943966	14	0	2.78E-115	0.464426509	0.250778276
chrX:54209148-54209968	9	0	5.22E-114	0.511666304	0.381091012
chrX:48397520-48399110	15	0	8.55E-114	0.448921886	0.259327928
chrX:54833733-54835651	16	0	1.55E-113	0.470541671	0.253864252
chrX:54070176-54071365	9	0	1.64E-113	0.431456591	0.336829028
chrX:118739737-118740614	9	0	4.22E-113	0.379746792	0.318220634
chrX:118532412-118534462	11	0	9.12E-113	0.435802077	0.266239469
chrX:154299274-154300204	10	0	3.73E-112	0.436670669	0.335977059
chrX:118986581-118987328	15	0	7.42E-112	0.508407426	0.273351648
chrX:107333538-107335227	12	0	9.12E-112	0.521345223	0.322048426
chrX:49124819-49127366	15	0	1.75E-111	0.447345298	0.259696062
chrX:119076813-119078200	12	0	1.93E-111	0.428513608	0.322345602
chrX:41781891-41783785	11	0	2.04E-111	0.389044158	0.312713837
chrX:129473599-129474199	9	0	2.49E-111	0.472931922	0.391142762
chrX:118707913-118709261	15	0	5.67E-111	0.432365851	0.250944098
chrX:119694550-119695227	9	0	1.75E-110	0.464743334	0.338123559
chrX:30326328-30327819	16	0	6.39E-110	0.469647569	0.237020451
chrX:77150966-77152114	12	0	8.43E-110	0.417061821	0.279298244
chrX:118600932-118603378	15	0	1.42E-109	0.410214137	0.215783292
chrX:107017362-107019610	13	0	1.81E-109	0.454461536	0.246417153
chrX:71933616-71934695	9	0	1.90E-109	0.400749083	0.266385528
chrX:103410677-103411709	10	0	2.05E-109	0.432255477	0.311984037
chrX:153361684-153363765	13	0	2.49E-109	0.530467831	0.286771429
chrX:134048490-134049678	12	0	6.78E-109	0.453733054	0.285996575
chrX:133506724-133507742	10	0	2.26E-108	0.429379686	0.310091893
chrX:30670148-30671787	13	0	3.11E-108	0.339850895	0.205305335
chrX:39946573-39954231	21	0	5.97E-108	-0.383850847	-0.181296105
chrX:133305793-133307957	9	0	1.33E-107	0.396708195	0.286471065
chrX:64754017-64754995	13	0	1.75E-107	0.452411319	0.299977363
chrX:153598077-153600494	8	0	3.17E-107	0.383590611	0.309432496
chrX:11128728-11129831	11	0	1.01E-106	0.449064124	0.31897766
chrX:134165954-134167092	12	0	1.01E-106	0.388471377	0.273575488
chrX:73833865-73835412	12	0	1.72E-106	0.474558674	0.259195495
chrX:55515154-55516236	10	0	4.02E-106	0.409026959	0.317177858
chrX:118826802-118828926	13	0	1.82E-105	0.417013017	0.223452403
chrX:19532166-19534066	11	0	3.18E-105	0.444462229	0.317087891
chrX:67653156-67653925	10	0	8.20E-105	0.493898886	0.326384323
chrX:50211229-50214878	18	0	1.14E-104	0.359843184	0.187073892
chrX:153671027-153672898	10	0	2.53E-104	0.469681889	0.291287259
chrX:105969177-105970705	13	0	7.17E-104	0.424413537	0.239712513
chrX:23801037-23801995	11	0	2.94E-103	0.396023563	0.270343805
chrX:67718299-67719066	11	0	1.24E-102	0.365247822	0.286321505
chrX:47509884-47510589	9	0	1.87E-102	0.472875986	0.385638668
chrX:153283694-153285934	11	0	2.52E-102	0.527758217	0.34183409
chrX:128977299-128978347	15	0	2.64E-102	0.533762014	0.288500572
chrX:101410339-101411275	11	0	2.65E-102	0.452347976	0.30765713
chrX:103401252-103402124	10	0	3.55E-102	0.404397398	0.283319904
chrX:83442333-83443518	11	0	9.51E-102	0.429423017	0.298746693
chrX:152987922-152992265	17	0	1.15E-101	0.51294053	0.211799904
chrX:70585545-70586753	9	0	3.61E-101	0.413508008	0.303211742
chrX:152863995-152865295	8	0	6.03E-101	0.430783598	0.322672781
chrX:23925454-23927284	16	0	6.56E-101	0.451194361	0.189848158
chrX:107068750-107070691	12	0	9.07E-101	0.46239978	0.295800774
chrX:128913578-128913980	8	0	1.04E-100	0.4380723	0.309510799
chrX:20283423-20287610	16	0	2.18E-100	0.396487467	0.21819421
chrX:103809062-103813550	20	0	7.92E-100	0.359592495	0.196667496
chrX:102564442-102566490	11	0	2.00E-99	0.402866937	0.152665821
chrX:119763444-119764469	11	0	2.34E-99	0.438499371	0.265770931
chrX:102469720-102471167	12	0	2.44E-99	0.49509971	0.289601726
chrX:129243062-129246153	13	0	5.53E-99	0.448286738	0.24961862
chrX:11682132-11684543	12	0	8.84E-99	0.338424283	0.229788659
chrX:152735584-152738516	13	0	9.35E-99	0.429280946	0.15405739
chrX:137792814-137794408	12	0	1.30E-98	0.442465122	0.283436018
chrX:119132869-119135074	12	0	1.50E-98	0.365476096	0.267603824
chrX:117628241-117631015	12	0	2.27E-98	0.502641479	0.263624379
chrX:25029285-25031919	13	0	5.04E-98	0.47102624	0.244649129
chrX:84497869-84500028	11	0	2.20E-97	0.423352184	0.221141886
chrX:48366824-48368195	17	0	3.22E-97	0.422192459	0.190240909
chrX:74742458-74744787	11	0	3.50E-97	0.377017961	0.223972938
chrX:128674000-128675022	11	0	5.98E-97	0.442601666	0.273848156
chrX:133940383-133941745	11	0	2.76E-96	0.41788941	0.217355303
chrX:101853476-101854594	14	0	2.91E-96	0.415173732	0.233980906
chrX:119378521-119379337	10	0	7.72E-96	0.453379197	0.340013938
chrX:130036695-130037545	9	0	9.03E-96	0.40646974	0.289026547
chrX:142721195-142723826	16	0	1.05E-95	0.319689115	0.249888598
chrX:77041194-77042539	11	0	2.71E-95	0.398015928	0.273818104
chrX:102883550-102885043	11	0	7.91E-95	0.46418266	0.273896087
chrX:48774742-48777487	13	0	1.48E-94	0.425115791	0.266148346
chrX:152906667-152910369	15	7.99892280616978e-321	5.40E-94	0.481101315	0.267530634
chrX:153707029-153708103	9	0	9.55E-94	0.487224778	0.373677589
chrX:123093616-123095766	10	0	1.30E-93	0.530953997	0.295229419
chrX:106241676-106243848	11	0	1.78E-93	0.407224721	0.254892497
chrX:153602509-153603503	13	0	3.03E-93	0.423595266	0.22135586
chrX:48454041-48458274	18	0	3.22E-93	0.439250518	0.149446341
chrX:152066221-152066845	8	0	7.31E-93	0.472291696	0.352125807
chrX:119384384-119385834	9	0	1.05E-92	0.412367268	0.347592721
chrX:83756854-83758409	14	0	1.43E-92	0.481816941	0.26148152
chrX:47478591-47479662	12	0	1.56E-92	0.439807251	0.295366471
chrX:106361500-106362373	12	0	2.16E-92	0.411552819	0.232356744
chrX:129038758-129040950	11	0	3.63E-92	0.446234912	0.284864288
chrX:80064750-80065793	8	0	4.92E-92	0.47619929	0.312854874
chrX:21958416-21960827	12	0	1.06E-91	0.499957599	0.240738961
chrX:55743906-55744275	8	0	4.74E-91	0.410805606	0.320905817
chrX:128787126-128790057	12	0	9.41E-91	0.469833492	0.234316986
chrX:106959517-106960491	9	0	2.36E-90	0.402467895	0.233407783
chrX:117250153-117252422	13	0	4.38E-90	0.464146053	0.187898198
chrX:18443256-18444361	8	0	5.72E-90	0.369851021	0.289354567
chrX:24711474-24713101	9	0	8.86E-90	0.467947439	0.283015036
chrX:38420326-38421503	11	0	1.15E-89	0.457494663	0.324409809
chrX:107975753-107980846	24	0	2.21E-89	0.363266998	0.180116643
chrX:102862559-102863013	10	0	3.21E-89	0.403071324	0.273038136
chrX:101966398-101968505	14	0	1.87E-88	0.445721533	0.209461636
chrX:18371852-18373603	12	0	2.35E-88	0.443018122	0.26811352
chrX:37430044-37431920	12	0	2.85E-88	0.403494359	0.241925022
chrX:51074068-51076387	16	0	2.88E-88	0.397281992	0.156512276
chrX:49017493-49021148	19	0	8.46E-88	0.462679085	0.026612113
chrX:49643431-49644706	9	0	2.89E-87	0.401859435	0.296831941
chrX:56258113-56260186	15	0	3.03E-87	0.445165878	0.179809739
chrX:110339005-110339862	10	0	4.05E-87	0.374512101	0.261238874
chrX:77154732-77155144	8	0	4.34E-87	0.491573029	0.387285946
chrX:100353031-100353462	6	0	6.16E-87	0.449834394	0.410182459
chrX:51635421-51638041	14	0	1.07E-86	0.387989959	0.224930788
chrX:53713209-53714710	12	0	1.18E-86	0.416863258	0.259991294
chrX:133929361-133931641	14	0	1.70E-86	0.41246707	0.189252033
chrX:42637044-42638108	8	0	1.09E-85	-0.381695099	-0.244086295
chrX:129402160-129403083	12	0	2.08E-85	0.408895936	0.228676319
chrX:153605299-153608357	13	0	2.29E-84	0.509959775	0.298663698
chrX:48979067-48981300	13	0	4.05E-84	0.40796288	0.162470043
chrX:122316664-122319974	13	0	8.37E-84	0.393414441	0.204732842
chrX:53122826-53123831	7	0	8.41E-84	0.446499919	0.321742825
chrX:49022452-49023115	6	0	9.15E-84	0.398702912	0.33726373
chrX:150066099-150068356	13	0	1.17E-83	0.459191487	0.212459463
chrX:148585951-148587784	15	0	1.50E-83	0.399379552	0.175378513
chrX:48900769-48901982	12	0	1.80E-83	0.455286849	0.267061784
chrX:55478180-55479616	8	0	4.16E-83	0.46128945	0.343416174
chrX:73639809-73642885	14	0	5.04E-83	0.385635307	0.245335894
chrX:134124839-134125259	9	0	5.94E-83	0.364285974	0.288179619
chrX:74143801-74146608	13	0	5.98E-83	0.407861131	0.181200071
chrX:117957489-117959263	12	0	7.48E-83	0.481585864	0.254884565
chrX:85402595-85403899	13	0	1.20E-82	0.3863725	0.228619803
chrX:135991334-135992020	7	0	1.69E-82	0.443578197	0.327836739
chrX:154444148-154445068	10	0	2.22E-82	0.44546651	0.302106274
chrX:128656725-128657893	11	0	4.38E-82	0.566975569	0.274061642
chrX:46771154-46773278	8	0	6.29E-82	0.477094511	0.27148776
chrX:109245325-109246494	11	0	1.37E-81	0.374344947	0.268825
chrX:132547142-132552653	17	0	2.57E-81	0.406819957	0.192268334
chrX:72781733-72783579	12	0	2.72E-81	0.483353583	0.203599733
chrX:70148340-70151816	11	0	4.87E-81	0.386262317	0.169570807
chrX:48432279-48435345	16	0	7.36E-81	0.478984578	0.201749712
chrX:129304869-129306129	6	0	7.93E-81	0.462953115	0.364769491
chrX:102629870-102632793	14	0	9.19E-81	0.47475238	0.137262642
chrX:75647436-75649761	15	0	9.41E-81	0.375857754	0.133273435
chrX:103356134-103358117	8	0	1.94E-80	0.42186498	0.220887538
chrX:38186399-38187196	12	0	2.64E-80	0.429332488	0.2446897
chrX:101905359-101907558	14	0	4.31E-80	0.442916452	0.240189917
chrX:68384259-68385467	7	0	4.43E-80	0.431084071	0.326927845
chrX:71458261-71459274	12	0	4.70E-80	0.326778426	0.199639488
chrX:102510111-102510314	7	0	5.43E-80	0.477536757	0.33633001
chrX:133593670-133594951	11	0	7.32E-80	0.35744113	0.255722878
chrX:50556181-50557800	12	0	1.24E-79	0.359933098	0.206048732
chrX:117860789-117862288	11	0	1.47E-79	0.479571045	0.301300004
chrX:37706251-37707671	10	0	2.14E-79	0.404537375	0.272101751
chrX:134185269-134186522	14	0	9.38E-79	0.407102208	0.252029316
chrX:74375795-74377604	10	0	9.53E-79	0.362789002	0.201568353
chrX:69352975-69353974	11	0	1.31E-78	0.474955852	0.246753639
chrX:102000610-102001935	11	0	1.59E-78	0.464499629	0.205280465
chrX:17754811-17756762	15	0	1.95E-78	0.45956514	0.241612871
chrX:48379816-48380420	6	0	2.10E-78	0.453027732	0.339985608
chrX:46616842-46619235	10	0	1.02E-77	0.5347524	0.277444018
chrX:150564821-150565921	7	0	1.40E-77	0.423553187	0.329825278
chrX:23684892-23686290	9	0	2.70E-77	0.48393559	0.276819622
chrX:129063773-129068705	12	1.67E-192	1.48E-76	0.435163911	0.082876506
chrX:136506825-136512132	16	0	4.47E-76	0.37423085	0.182410793
chrX:69670818-69675294	16	0	4.92E-76	0.463165528	0.116659549
chrX:64254240-64255552	8	0	1.35E-75	0.467910102	0.333799269
chrX:140269750-140271719	12	0	1.69E-75	0.41361142	0.203076656
chrX:73512004-73513906	10	0	3.10E-75	0.388081723	0.156587745
chrX:149861526-149862363	10	0	8.15E-75	0.48479563	0.303750556
chrX:148620568-148623231	7	0	8.88E-75	0.472104008	0.283300977
chrX:101186235-101188162	7	0	9.59E-75	0.452625326	0.318520061
chrX:63614857-63617742	12	0	1.04E-74	0.417558649	0.120693652
chrX:153713930-153715609	11	0	1.64E-74	0.433047451	0.212254182
chrX:151805899-151807197	12	0	3.22E-74	0.407608284	0.235620376
chrX:38079661-38080608	11	0	5.42E-74	0.440836743	0.258225401
chrX:153191600-153194172	7	0	6.37E-74	0.430635126	0.283327704
chrX:19361210-19362639	10	0	1.04E-73	0.396171917	0.232641796
chrX:24042365-24044093	6	0	1.08E-73	0.390975422	0.313886857
chrX:24665074-24666268	11	0	1.37E-73	0.432737366	0.226540522
chrX:57021244-57022192	8	0	1.51E-73	0.481813572	0.257168239
chrX:149736453-149737876	12	0	1.62E-72	0.411282754	0.239070931
chrX:133118088-133119961	11	0	2.83E-72	0.425198027	0.243410559
chrX:48595527-48596117	5	0	6.68E-72	0.422063149	0.37200523
chrX:152676586-152677554	10	0	8.98E-72	0.472016783	0.2758123
chrX:71130538-71131891	7	0	9.97E-72	0.504391416	0.324105607
chrX:62570863-62571385	6	0	1.22E-71	0.363708147	0.290479859
chrX:62780753-62781690	9	0	1.48E-71	0.374052436	0.246540812
chrX:80457015-80458049	13	0	2.03E-71	0.373482846	0.109644611
chrX:100183764-100184535	9	0	4.52E-71	0.387077291	0.248370129
chrX:106871260-106872025	10	0	8.07E-71	0.341862504	0.217926273
chrX:40439693-40441216	10	0	8.13E-71	0.397790647	0.207254204
chrX:134155241-134157153	12	0	1.93E-70	0.386086628	0.132990918
chrX:135862961-135863726	8	0	2.30E-70	0.338047709	0.289689017
chrX:82762347-82766491	17	3.85E-288	3.07E-70	0.321471263	0.170586258
chrX:19904780-19907122	8	0	5.58E-70	0.42080766	0.274163772
chrX:35937617-35938047	10	0	6.00E-70	0.445999003	0.212377284
chrX:74493352-74494066	8	0	9.45E-70	0.414268544	0.26369814
chrX:30264626-30265447	11	6.05E-265	1.12E-69	-0.215398561	-0.108682228
chrX:101379978-101382549	13	3.01E-247	2.57E-69	0.336095607	0.175682762
chrX:122864788-122867073	7	0	6.63E-69	0.423299045	0.295276763
chrX:69653552-69655158	7	0	1.16E-68	0.45000728	0.319128415
chrX:134232157-134233598	9	0	2.62E-68	0.451600204	0.296180395
chrX:39958040-39962195	11	0	5.30E-68	-0.421972515	-0.170864259
chrX:69663586-69665494	14	0	6.13E-68	0.486704623	0.211226088
chrX:133678716-133681567	18	1.37903143279837e-312	1.35E-67	-0.274994522	-0.082490892
chrX:153664475-153665799	9	0	2.03E-67	0.494962864	0.277895811
chrX:49089903-49092437	14	0	1.56E-66	0.453461438	0.186814375
chrX:54466428-54467052	11	0	6.15E-66	0.466304535	0.286104352
chrX:64885399-64888437	13	0	6.73E-66	0.377764708	0.151054374
chrX:129090470-129093798	10	0	1.14E-65	0.536661981	0.163928413
chrX:48858587-48859762	12	0	1.42E-65	0.457772494	0.279448883
chrX:77166064-77166354	5	0	1.58E-65	0.349296882	0.280222139
chrX:106692551-106694654	6	0	2.16E-65	0.393474058	0.310340932
chrX:51137589-51139481	8	0	2.51E-65	0.406626358	0.24747325
chrX:48534493-48535266	6	0	2.71E-65	0.414260918	0.318925648
chrX:47049440-47050480	13	7.97E-269	3.10E-65	0.179132934	0.101907241
chrX:135961208-135963877	14	0	4.90E-65	0.455907303	0.137385642
chrX:71792488-71793639	10	0	5.12E-65	0.396098275	0.186908874
chrX:133370784-133371988	12	0	1.47E-64	0.465055802	0.232771419
chrX:15510812-15511773	12	0	2.60E-64	0.278633217	0.107436603
chrX:25033358-25034688	14	0	2.65E-64	0.381380382	0.184492393
chrX:133683331-133685325	6	4.94E-304	3.28E-64	0.382257762	0.330221226
chrX:128812233-128812557	5	0	1.14E-63	0.468541147	0.372871409
chrX:119124215-119125722	7	0	2.53E-63	0.356690803	0.233263275
chrX:48693397-48694446	9	0	2.90E-63	0.465838396	0.258629461
chrX:64195554-64196751	9	0	3.95E-63	0.330364205	0.226220838
chrX:10588200-10588738	7	0	4.78E-63	0.364841789	0.238969282
chrX:54383906-54385662	7	0	5.92E-63	0.384173436	0.302959092
chrX:77394723-77395543	9	0	6.14E-63	0.498038839	0.310940513
chrX:17878442-17879951	10	0	7.66E-63	0.421294852	0.267326881
chrX:39870568-39875584	11	1.34E-197	1.04E-62	-0.298297041	0.001416445
chrX:49042556-49044231	9	0	1.31E-62	0.399911164	0.215644764
chrX:30233227-30233762	9	0	1.34E-62	-0.242243565	-0.123647034
chrX:48659624-48660813	9	0	1.61E-62	0.379954855	0.248190856
chrX:102317796-102320380	12	0	2.89E-62	0.424418196	0.201717385
chrX:132094977-132096915	8	6.36E-197	4.73E-62	-0.27623809	-0.210711258
chrX:16964341-16965405	12	0	6.54E-62	0.418432221	0.205107794
chrX:11445498-11446209	7	0	6.65E-62	0.338353442	0.25280344
chrX:95939171-95940519	10	3.40E-291	1.93E-61	-0.300074098	0.088248841
chrX:119602917-119603333	7	0	1.29E-60	0.419638138	0.301329587
chrX:47483024-47483418	5	0	1.79E-60	0.462912594	0.361467636
chrX:53460671-53461709	12	0	1.93E-60	0.401649655	0.196659294
chrX:153686026-153686926	5	0	2.18E-60	0.425970659	0.356986992
chrX:107681397-107683435	15	0	2.94E-60	0.316797758	0.140013348
chrX:84257832-84259298	10	0	1.05E-59	0.422728644	0.211296083
chrX:139013957-139015886	7	0	1.29E-59	0.433065442	0.265060362
chrX:101770334-101772051	10	0	2.58E-59	0.495883349	0.247096262
chrX:135228207-135230841	16	0	3.48E-59	0.547506559	0.195556368
chrX:152599146-152600484	10	0	4.45E-59	0.422848736	0.272432036
chrX:114523818-114524470	8	0	6.89E-59	-0.206433749	-0.159998563
chrX:17673726-17674676	6	0	8.83E-59	0.358662998	0.263921161
chrX:103087077-103088089	6	1.39031259979474e-315	9.65E-59	0.344973115	0.139717489
chrX:136646775-136649808	12	8.24E-235	1.75E-58	0.338554464	0.212312965
chrX:54665817-54666407	5	0	2.89E-58	0.441293506	0.282536591
chrX:70337635-70339207	8	0	3.33E-58	0.425856682	0.230754628
chrX:100805271-100808047	13	0	4.05E-58	0.451748932	0.14038012
chrX:13835198-13835568	5	0	5.17E-58	-0.384469516	-0.312332396
chrX:99986046-99987184	10	0	6.37E-58	0.436589672	0.248004794
chrX:154493215-154494416	6	0	7.78E-58	0.396689768	0.270798105
chrX:132090141-132092772	10	0	1.28E-57	0.47262293	0.219953242
chrX:115594046-115594970	10	0	1.43E-57	-0.260957672	-0.144680676
chrX:129086243-129089420	7	0	3.23E-57	0.395750565	0.058400983
chrX:18692821-18693859	6	0	1.23E-56	0.410449812	0.27263813
chrX:153199588-153201653	10	0	2.20E-56	0.412503267	0.208389156
chrX:102983199-102984217	7	1.04E-234	4.30E-56	-0.294805179	-0.234544523
chrX:37208111-37209388	11	3.67E-266	2.59E-55	0.323904233	0.192471752
chrX:73437943-73439721	8	2.77E-164	5.05E-55	-0.256218966	-0.137101748
chrX:129254556-129255138	4	0	9.81E-55	0.347008565	0.31656783
chrX:110038886-110039604	16	3.29E-242	1.90E-54	0.31274193	0.194232246
chrX:108780127-108780677	4	0	2.07E-54	0.392172624	0.30163356
chrX:70401955-70402457	4	0	2.37E-54	0.339987542	0.299979128
chrX:150342651-150346599	12	0	3.12E-54	0.474107231	0.226125342
chrX:119148071-119150375	9	0	4.25E-54	0.458600659	0.259236675
chrX:49776519-49779544	10	4.44E-216	5.86E-54	-0.288573332	-0.116352893
chrX:72433997-72435117	6	0	1.03E-53	0.422487657	0.258924266
chrX:67905522-67906758	6	0	6.57E-53	0.367814017	0.225354981
chrX:37001209-37004582	10	5.20E-211	6.84E-53	0.389003178	0.167170268
chrX:48937418-48937975	6	0	8.44E-53	0.48598641	0.256432532
chrX:118891682-118893647	11	0	3.10E-52	0.483147682	0.200840557
chrX:105065721-105067311	13	5.53E-204	3.91E-52	0.27186359	0.164031662
chrX:135055672-135057092	6	0	6.81E-52	0.372378067	0.31454657
chrX:70315455-70316670	10	0	9.16E-52	0.323578338	0.192844059
chrX:73755969-73756802	7	0	1.85E-51	0.46301485	0.299002072
chrX:103216565-103218066	12	0	1.98E-51	0.352211598	0.192095293
chrX:31283706-31285501	14	0	1.15E-50	0.403002874	0.149508647
chrX:57147369-57148257	8	0	1.26E-50	0.492077973	0.275902339
chrX:153094195-153096786	12	0	1.65E-50	0.490366366	0.204636206
chrX:103029964-103032137	9	4.99E-109	3.25E-50	-0.180668151	-0.10376062
chrX:67913143-67914130	10	0	3.53E-50	0.342631139	0.210926582
chrX:54521170-54523105	11	0	4.11E-50	0.453066036	0.154938933
chrX:129535465-129536117	6	0	5.23E-50	0.427624932	0.277006526
chrX:152912242-152913595	6	0	6.47E-50	0.423867499	0.326151243
chrX:21673930-21677134	17	0	3.36E-49	0.434607973	0.189519421
chrX:70502155-70504058	10	0	4.52E-49	0.437991133	0.219347061
chrX:139173266-139173965	5	0	6.39E-49	0.409237183	0.339360408
chrX:152874850-152876286	6	0	9.82E-49	0.356452523	0.206621079
chrX:73523856-73524694	8	2.70E-213	3.68E-48	-0.288519898	-0.11222734
chrX:49011749-49013901	7	0	3.68E-48	0.46546492	0.193400275
chrX:3630086-3632580	13	0	5.57E-48	0.271812768	0.065080932
chrX:71350942-71352617	10	0	6.05E-48	0.347668206	0.192557015
chrX:49085918-49087762	7	0	7.98E-48	0.391364071	0.214092414
chrX:48748398-48749177	4	1.22E-295	1.48E-47	0.331176681	0.283850293
chrX:47091239-47093323	10	0	1.75E-47	0.391334326	0.203235526
chrX:135631653-135633029	5	1.21E-179	2.19E-47	-0.253757133	-0.208642394
chrX:112083504-112084913	10	5.73E-195	2.68E-47	0.340238995	0.120185502
chrX:12155663-12157128	10	5.56E-235	1.15E-46	0.276962601	0.134940872
chrX:103267574-103268686	14	2.42E-145	1.87E-46	-0.234071322	-0.113916967
chrX:130191788-130192812	13	0	2.15E-46	0.298893276	0.167356767
chrX:48554185-48555977	7	0	2.57E-46	0.360298295	0.245372184
chrX:102611253-102611843	6	3.81E-266	5.13E-46	0.394273464	0.24134833
chrX:53710374-53711167	5	0	1.21E-45	0.396207774	0.286531211
chrX:54838543-54840889	6	1.01E-112	1.44E-45	-0.195292633	-0.146086615
chrX:49047791-49048031	3	0	1.48E-45	0.417958467	0.377529075
chrX:100871603-100873362	9	0	2.49E-45	0.427473025	0.217598094
chrX:153189769-153190589	3	0	1.14E-44	0.390822322	0.344290946
chrX:39863342-39868677	18	1.71E-224	1.54E-44	-0.320433191	-0.054875258
chrX:51485489-51487720	8	1.16E-269	5.17E-44	0.312869653	0.019700641
chrY:14074689-14076009	5	0	5.30E-44	-0.634577678	-0.370646832
chrX:125298533-125301098	12	2.86048571465725e-314	5.65E-44	0.393622776	0.13977903
chrX:51360708-51361885	6	9.87E-289	8.55E-44	0.47712904	0.140169098
chrX:16887131-16889683	14	0	1.05E-43	0.359804764	0.14266316
chrX:51545659-51546668	6	5.82E-229	1.09E-43	0.373746652	0.097801817
chrX:45709881-45711234	5	2.11E-230	1.13E-43	0.424947039	0.290101729
chrX:129193893-129194982	7	0	1.49E-43	0.387470796	0.222889455
chrY:7140572-7142073	6	2.94E-293	2.16E-43	0.313455524	0.194187614
chrX:130423014-130423458	9	1.34E-231	3.22E-43	0.35056129	0.229431958
chrX:52896403-52898126	9	2.73E-225	3.53E-43	-0.17925158	-0.105686675
chrX:103173284-103174718	4	0	8.42E-43	0.273785089	0.134158552
chrX:53467938-53469182	6	7.49E-298	9.89E-43	0.362261246	0.191340494
chrX:47930589-47931806	7	1.13E-291	5.18E-42	0.420128922	0.26607852
chrX:28604226-28605742	8	0	5.70E-42	0.406382937	0.233227227
chrX:9982520-9984977	6	6.46E-134	1.26E-41	0.422182393	0.175583123
chrX:39472958-39473901	4	7.08E-257	3.77E-41	0.365482505	0.230786826
chrX:55934670-55935143	6	1.42E-287	4.41E-41	0.305824269	0.205084664
chrX:135849065-135850876	7	0	4.90E-41	0.391457837	0.229978693
chrX:63004884-63007070	7	1.18E-97	5.60E-41	0.279073846	0.022649935
chrX:34960814-34961658	10	0	9.30E-41	-0.246825704	-0.107391576
chrX:34674190-34675964	9	0	1.11E-40	0.358606034	0.184654177
chrX:100672737-100673802	8	0	1.11E-40	0.313333203	0.154161612
chrX:100913838-100916283	12	2.52E-205	7.72E-40	0.432836739	0.111493116
chrX:153084485-153085101	5	5.54E-227	1.11E-39	0.28815657	0.220571511
chrX:129518410-129520156	9	9.47E-159	1.13E-39	-0.245514077	-0.127149792
chrX:75391688-75393425	8	1.76399765400786e-317	2.55E-39	0.399632823	0.217119013
chrX:48327749-48329985	10	0	3.12E-39	0.468272037	0.03262189
chrX:117106802-117107923	5	8.33E-162	3.30E-39	-0.252924511	-0.189894447
chrX:57936020-57937475	7	0	5.01E-39	0.395260053	0.254330857
chrX:27999538-28000653	7	2.69E-174	1.29E-38	-0.216883844	-0.100222615
chrX:130929851-130930388	4	0	2.41E-38	-0.386355839	-0.275436438
chrX:69281860-69283824	14	1.23E-118	2.69E-38	-0.210534674	-0.084831077
chrX:80376497-80377408	4	1.48E-202	3.02E-38	0.428721373	0.319927483
chrX:118699184-118699970	8	0	3.09E-38	0.433454273	0.198567917
chrX:149613398-149613745	4	1.21E-243	1.16E-37	-0.332851004	-0.257957378
chrY:6133740-6134650	3	0	2.61E-37	-0.541957971	-0.375448582
chrX:64625981-64628157	9	7.59E-256	2.79E-37	0.405497576	0.202888689
chrX:73071041-73071194	3	0	3.39E-37	-0.367154591	-0.330850381
chrX:48827880-48829251	7	4.70E-285	5.99E-37	0.372478407	0.160837242
chrX:152224090-152226334	9	1.23E-178	7.76E-37	0.339252709	0.080105742
chrX:50652429-50654006	6	5.39E-100	2.12E-36	-0.281555748	-0.158499857
chrX:69501023-69502490	12	1.79E-184	2.99E-36	-0.163571198	-0.076085318
chrX:136650951-136651907	7	3.71E-193	3.15E-36	0.404664094	0.171415959
chrX:13954890-13957590	11	0	3.37E-36	-0.364168065	-0.070074324
chrX:23016709-23018130	11	1.81E-175	3.74E-36	-0.179888977	-0.111804423
chrX:151619390-151620975	6	3.98E-237	1.06E-35	0.410795681	0.175745234
chrX:18907124-18908380	7	1.27E-111	1.12E-35	-0.218518743	-0.151963295
chrX:134138149-134138364	3	1.23E-220	1.31E-35	0.331259077	0.30688348
chrX:13062651-13063969	7	3.60E-225	1.35E-35	-0.231514845	-0.113255336
chrX:120181090-120183585	11	7.13E-93	2.02E-35	0.245909129	0.0260534
chrX:153401597-153403150	6	3.04E-198	2.05E-35	0.322994703	0.151352128
chrX:149008828-149010149	8	7.10E-104	2.48E-35	-0.209935907	-0.124200105
chrX:53023879-53025026	4	0	3.15E-35	0.39068486	0.220519287
chrX:70711044-70713920	12	1.76E-81	1.10E-34	0.47818155	0.245245636
chrX:51237838-51240339	7	2.31748596315428e-310	1.28E-34	0.440275563	0.176821534
chrX:20431166-20431329	2	0	2.38E-34	0.416441814	0.403192475
chrX:150863180-150864804	7	1.20E-151	2.94E-34	0.330342367	0.198999402
chrX:68757663-68759322	5	1.96E-189	3.12E-34	0.272982792	0.095722274
chrX:40033636-40037510	16	1.03E-155	5.35E-34	0.295966152	0.089576221
chrX:51148629-51152273	12	6.16E-85	6.85E-34	-0.267839468	-0.11336199
chrX:26575822-26576430	9	8.66E-165	1.30E-33	-0.156144226	-0.077319877
chrX:57617470-57619974	8	0	2.39E-33	0.39006491	0.165401905
chrX:110923677-110925365	11	2.76E-155	2.43E-33	0.279963683	0.117343713
chrX:106044844-106046437	8	0	3.16E-33	0.390059579	0.117713106
chrX:152682625-152683771	6	2.36E-154	4.04E-33	-0.175878266	-0.072025046
chrX:49772184-49774573	9	3.05E-73	4.56E-33	-0.285781032	-0.139407288
chrX:130215993-130218006	8	1.81E-206	7.40E-33	0.383251342	0.167767201
chrX:139846499-139846881	4	7.41E-169	8.91E-33	0.363371122	0.264098059
chrX:69478365-69480213	6	7.02E-104	8.96E-33	-0.190603347	-0.149236954
chrX:138773467-138775076	8	0	1.27E-32	0.367288974	0.173712327
chrX:114794350-114796308	9	5.83E-100	1.39E-32	-0.252178286	-0.029123533
chrX:36975171-36976515	6	1.40E-239	1.65E-32	0.318654751	0.177914199
chrX:71238329-71238826	5	0	2.47E-32	0.299496122	0.2185981
chrX:27481149-27481778	7	5.90E-100	5.35E-32	-0.122074202	-0.073832702
chrX:48618821-48620337	7	5.38E-186	1.23E-31	0.23496552	-0.03711355
chrX:34148722-34150583	14	1.04E-246	1.32E-31	-0.196065944	-0.066176966
chrX:123466420-123467232	7	4.40E-96	1.40E-31	-0.168930544	-0.089497556
chrX:69641418-69643844	7	1.95E-94	1.43E-31	-0.223241038	-0.090159027
chrX:19139978-19141251	8	3.14E-128	1.85E-31	0.304758506	0.14802325
chrX:102190164-102192803	10	4.14E-96	3.45E-31	-0.173522194	-0.091967874
chrX:40026673-40029227	8	3.50E-157	3.78E-31	-0.337917717	-0.17446787
chrX:71401009-71401536	7	4.25E-219	6.32E-31	0.34346498	0.195728994
chrX:114251838-114253315	5	1.48E-128	9.29E-31	-0.257158367	-0.159168779
chrX:153409212-153410272	7	5.99E-95	1.93E-30	-0.08465905	-0.059640552
chrX:106749745-106751450	9	2.04E-107	2.39E-30	0.331126778	0.166344853
chrX:114468096-114469591	10	2.24E-146	2.50E-30	0.315028001	0.103282323
chrX:84634308-84634768	7	1.44E-93	3.01E-30	-0.263415018	-0.176848272
chrX:39963545-39965138	3	6.72E-200	5.17E-30	-0.316520788	0.001677911
chrX:102840724-102842289	5	1.55E-160	5.69E-30	0.34903819	-0.010226754
chrX:153560525-153562001	7	1.14E-85	9.92E-30	-0.105783247	-0.068276652
chrX:48689617-48690826	6	3.53E-136	1.12E-29	0.322982741	0.152339711
chrX:20008364-20009661	6	0	2.39E-29	0.416124309	0.178042296
chrX:99891162-99892067	11	2.42E-149	2.54E-29	0.379902475	0.127764522
chrX:103294169-103295154	10	1.25E-128	4.36E-29	-0.194489181	-0.084012562
chrX:102531009-102532056	7	2.85E-124	5.02E-29	0.269754429	0.128078328
chrX:136631809-136633483	5	5.32E-106	5.93E-29	0.305563913	0.220881445
chrX:110513791-110515005	6	1.47E-82	7.75E-29	-0.287672137	-0.212621065
chrX:45015865-45017139	6	1.04E-137	8.24E-29	-0.170280911	-0.084129251
chrX:39547825-39548787	4	1.34E-153	1.28E-28	0.27905802	0.115460454
chrX:57311872-57313197	7	6.12E-265	1.33E-28	0.294320265	0.043968517
chrX:15755566-15756920	13	3.04E-135	2.08E-28	0.165238624	0.021746607
chrX:152740227-152740645	3	4.55E-147	2.20E-28	0.30549213	0.265493667
chrX:153691946-153698358	18	2.34E-69	2.62E-28	-0.275411956	-0.055671271
chrX:153637497-153637827	9	4.04E-77	4.04E-28	0.243042544	0.128667588
chrX:55020450-55020520	3	2.55E-132	8.65E-28	-0.240746985	-0.230138945
chrX:115084903-115085590	5	5.61E-193	9.81E-28	0.263768277	0.182280254
chrX:78622682-78624108	6	3.31E-292	1.08E-27	0.303998756	0.120779731
chrX:101397143-101398079	6	6.72E-151	1.49E-27	0.390196985	0.224348326
chrX:9753236-9755283	9	7.27E-97	1.59E-27	0.216921722	0.123890802
chrX:107224121-107226611	8	3.24E-151	2.31E-27	-0.185611477	-0.094245434
chrX:70331315-70331961	6	5.98E-259	2.54E-27	0.322483759	0.197723188
chrX:22290484-22291430	7	9.74E-67	3.01E-27	-0.146077905	-0.106033875
chrX:68059898-68061160	7	2.24E-190	3.05E-27	-0.235257343	-0.107221864
chrX:149394958-149396268	6	1.55E-86	3.17E-27	-0.219313591	-0.092519446
chrX:25040358-25041645	8	8.22E-262	5.13E-27	0.320521847	0.166569776
chrX:56755714-56756686	3	2.02E-95	6.33E-27	0.226512231	0.054650698
chrX:151142517-151143686	9	1.01E-162	6.46E-27	0.399660128	0.156185518
chrX:49592789-49595088	6	1.08E-153	6.66E-27	-0.249818754	-0.10628786
chrX:2882183-2883307	4	8.33E-91	6.91E-27	-0.162334054	-0.124918551
chrX:99898314-99899378	9	1.58E-134	1.14E-26	-0.178952318	-0.086185516
chrX:140990738-140992417	7	1.79E-116	1.35E-26	-0.153701286	-0.106038868
chrX:136655880-136658162	9	2.03E-131	1.57E-26	0.249220583	0.127025008
chrX:40104353-40104514	2	3.34E-187	1.91E-26	0.374981709	0.325547865
chrX:37544457-37545586	7	0	2.02E-26	0.427851388	0.190701161
chrX:128872002-128873475	7	9.07E-106	3.15E-26	0.241082517	-0.080532682
chrX:150883777-150884661	3	2.52E-100	4.00E-26	-0.231566233	-0.194604805
chrX:117119877-117120608	3	2.39E-136	5.06E-26	-0.289164717	-0.218075243
chrX:153218313-153220895	17	1.55E-117	8.19E-26	-0.148866461	-0.038182305
chrX:55057010-55058095	4	2.58E-86	1.04E-25	-0.200174141	-0.147491901
chrX:55101289-55101639	10	1.42E-104	1.33E-25	-0.100560183	-0.064352158
chrX:48915032-48916658	5	1.21E-128	1.62E-25	-0.223877999	-0.118737693
chrX:134974732-134975921	5	1.03E-92	1.80E-25	-0.13841563	-0.109715036
chrX:24690870-24692176	8	6.36E-92	2.07E-25	-0.248164454	-0.121567131
chrX:108725107-108725540	3	1.14E-99	2.36E-25	-0.265620273	-0.225562357
chrX:70128121-70129657	10	3.54E-116	2.42E-25	-0.214599463	-0.108218724
chrX:49767838-49768189	3	7.89E-116	3.02E-25	-0.220797823	-0.182652787
chrX:153068796-153071536	10	2.41E-72	3.02E-25	-0.108979203	-0.053130844
chrX:138276904-138277374	5	1.79E-85	3.52E-25	0.279365411	0.222973377
chrX:141293020-141293862	8	3.41E-136	4.23E-25	-0.135181117	-0.069536802
chrX:25039068-25039203	2	3.07E-187	4.92E-25	0.322442321	0.285403524
chrX:50026326-50028082	4	8.29E-60	7.41E-25	-0.254322468	-0.154358147
chrX:151902143-151904268	9	2.59E-117	8.29E-25	-0.115571853	-0.071834671
chrX:52683807-52685426	8	4.01E-60	8.69E-25	-0.159595475	-0.072532947
chrX:48541415-48542398	7	0	1.14E-24	0.467935651	0.195630481
chrX:100740275-100740937	5	9.71E-244	1.29E-24	0.452311796	0.252335744
chrX:108867379-108869721	10	3.05E-115	1.31E-24	-0.22590202	-0.040688367
chrX:151560719-151562912	5	1.24E-91	1.53E-24	-0.270759312	-0.167699813
chrX:85302489-85303427	7	1.71E-182	1.70E-24	0.275400186	0.173996588
chrX:41332957-41334987	6	7.18E-85	1.71E-24	-0.295971218	-0.103389735
chrY:22917104-22917913	2	0	1.85E-24	-0.591306504	-0.405367755
chrX:47038480-47039497	4	9.50E-75	2.27E-24	-0.161267128	-0.09086577
chrX:54946801-54947822	4	7.69E-269	2.30E-24	0.350424834	0.206845681
chrX:49964918-49966273	5	2.73E-119	2.87E-24	-0.276975385	-0.107852924
chrX:30259099-30261568	8	1.50E-41	3.50E-24	-0.170349818	-0.091365557
chrX:145075713-145080188	11	2.66E-38	3.79E-24	-0.235156665	-0.094181281
chrX:136629694-136630705	6	1.52E-126	4.43E-24	0.262720376	0.139660257
chrX:43741310-43742501	10	1.37E-162	6.87E-24	-0.284786476	0.078064381
chrX:122696026-122696417	8	4.31E-72	7.27E-24	-0.132475423	-0.068361999
chrX:102024057-102024320	4	2.29E-90	8.33E-24	0.331359066	0.191264074
chrX:47489285-47490390	7	8.67E-168	8.77E-24	0.335925651	0.145944427
chrX:101145699-101146494	3	2.81E-100	1.03E-23	-0.296695724	-0.187262929
chrX:47433374-47434561	6	7.95E-89	1.37E-23	0.21617733	0.032530149
chrX:41548240-41548244	2	6.31E-138	1.74E-23	0.340490582	0.307803134
chrX:146312384-146313275	6	5.87E-98	1.79E-23	-0.233129551	-0.098855053
chrX:112067706-112067833	3	2.30E-84	3.29E-23	-0.304797203	-0.207992496
chrX:41301363-41302010	5	8.70E-118	1.61E-22	0.286538076	0.146501841
chrX:139521282-139521812	4	1.21E-92	2.11E-22	0.2398163	0.148553662
chrX:49178004-49179088	3	1.90E-65	2.87E-22	-0.129171058	-0.113418058
chrX:101975281-101975840	4	5.95E-144	2.91E-22	0.366976741	0.237871673
chrX:31089464-31090939	12	4.06E-190	3.46E-22	-0.215704881	-0.052673985
chrX:70442604-70444480	10	3.37E-51	3.54E-22	-0.221282867	-0.075185708
chrX:48910725-48911600	6	5.26E-305	4.82E-22	0.36116948	0.159331661
chrX:9862716-9864046	7	3.32E-66	5.53E-22	-0.103311073	-0.055694914
chrX:65382529-65384237	6	3.76E-107	5.64E-22	-0.242129711	-0.081008377
chrX:106146809-106147584	3	8.53E-76	7.85E-22	-0.15561735	-0.130007689
chrX:135179916-135180880	6	3.01E-65	8.18E-22	-0.135978098	-0.07486792
chrX:70327506-70328127	3	3.42E-272	9.76E-22	0.379461346	0.194765764
chrX:133792282-133793475	4	1.59E-60	1.06E-21	-0.168713878	-0.120104079
chrX:9732788-9734623	9	3.02E-139	1.79E-21	-0.223053171	-0.01552839
chrX:134568858-134571427	8	1.02E-31	2.17E-21	-0.100263405	-0.06654493
chrX:118616427-118617111	4	1.57E-182	3.13E-21	0.460834801	0.307045049
chrX:136134475-136135503	5	0	3.50E-21	0.388907384	0.2007001
chrX:26210302-26210712	6	1.69E-140	3.62E-21	-0.173085424	-0.093780194
chrX:47229789-47230278	3	7.81E-74	4.21E-21	-0.195331039	-0.14534269
chrX:9432530-9435372	13	0	4.97E-21	-0.239757782	0.037555961
chrY:16635745-16636984	3	0	5.11E-21	0.467152846	0.321758328
chrX:153770045-153770983	7	5.49E-62	8.75E-21	0.233874057	0.069135986
chrX:8768566-8769701	13	1.83E-78	8.98E-21	-0.094694826	-0.041871696
chrX:55290965-55291544	7	1.79E-58	1.42E-20	-0.164187739	-0.079769487
chrX:53253348-53255203	11	1.97E-113	1.57E-20	-0.138621119	-0.04244548
chrX:102602623-102602857	2	3.18E-90	1.69E-20	-0.29423485	-0.235863656
chrX:64707774-64708843	4	1.17E-56	2.81E-20	-0.147888957	-0.104346735
chrY:14099742-14100824	5	1.66E-211	2.84E-20	-0.565674169	-0.252194854
chrX:53120031-53120583	2	6.80E-86	3.01E-20	-0.214936344	-0.167245717
chrX:110186893-110188397	10	2.11E-106	3.20E-20	0.300297839	0.091502659
chrX:52005068-52005415	4	3.61E-138	3.46E-20	0.198344959	0.119045356
chrX:69486749-69487748	3	4.52E-94	4.60E-20	-0.169360526	-0.119513973
chrX:149930532-149930840	4	4.42E-59	4.66E-20	-0.171684293	-0.110533149
chrX:80258877-80259692	5	4.07E-101	4.69E-20	-0.15240667	-0.036391573
chrX:150902317-150903247	3	3.24E-47	6.50E-20	-0.229290062	-0.203217355
chrX:70520305-70522390	9	4.67E-96	9.62E-20	0.118610215	-0.055872543
chrX:152938698-152940274	14	3.70E-301	1.29E-19	0.423203589	0.152566775
chrX:25035867-25036057	3	1.71E-63	1.30E-19	0.182428392	0.153377711
chrX:37764816-37765302	4	1.70E-58	1.35E-19	0.237703663	0.189434817
chrX:66787995-66788395	6	9.92E-156	1.37E-19	-0.257525198	-0.124956203
chrX:153029150-153030343	7	1.52E-53	1.46E-19	-0.220709533	0.008658727
chrX:34165065-34165643	5	5.49E-76	1.47E-19	-0.217945138	-0.108871918
chrX:21776178-21777644	10	7.60E-96	1.87E-19	-0.169227174	-0.100241829
chrX:129307331-129307515	2	1.59E-110	1.92E-19	0.30151396	0.28859447
chrX:53285917-53286187	2	6.43E-80	2.04E-19	-0.231420898	-0.184894871
chrX:18707777-18709116	4	4.27E-39	2.35E-19	-0.169102358	-0.110531317
chrX:152759883-152760906	10	4.32E-121	2.56E-19	0.264630268	-0.005125166
chrX:15524730-15525514	4	5.79E-97	2.60E-19	-0.234086274	-0.125266401
chrX:118824554-118825305	3	5.82E-180	2.65E-19	0.336695002	0.239923432
chrX:119495705-119496002	3	8.55E-69	2.80E-19	-0.149283237	-0.120366035
chrX:130206879-130207604	6	4.54E-115	3.62E-19	0.261544971	0.140390405
chrX:55024263-55024398	2	2.47E-119	4.56E-19	-0.207904092	-0.152165171
chrX:24331533-24332373	6	9.96E-65	5.23E-19	-0.106260354	-0.059799174
chrX:101909064-101909850	2	4.58E-94	5.28E-19	-0.206382236	-0.147083856
chrX:49121288-49122718	5	2.37E-146	6.12E-19	-0.273646379	-0.109729961
chrX:15288115-15289615	7	6.23E-160	1.08E-18	0.355043999	0.086229474
chrX:18238233-18240404	11	4.84E-39	1.12E-18	-0.103099098	-0.046394407
chrX:37404389-37404647	4	5.51E-52	1.38E-18	-0.17075178	-0.111867702
chrX:73325026-73325521	4	3.05E-172	1.42E-18	-0.251477749	-0.136490328
chrX:20134346-20135978	14	3.49E-143	1.50E-18	0.33353697	0.07664923
chrX:154002230-154003304	4	3.67E-134	2.13E-18	-0.246974786	-0.10092631
chrX:11161309-11161960	3	8.06E-74	2.13E-18	-0.287782112	-0.15444874
chrX:37849863-37850402	3	6.43E-52	2.37E-18	-0.183544041	-0.111761841
chrX:151128222-151129555	4	9.09E-42	2.42E-18	-0.158015286	-0.124205051
chrX:111324469-111327476	10	1.81E-105	2.46E-18	0.266023921	0.054614986
chrX:15683007-15683977	8	1.13E-178	3.05E-18	-0.303470123	-0.161568617
chrX:150865927-150867810	6	1.88E-81	3.44E-18	-0.240348779	-0.103999461
chrX:134305126-134306770	7	7.17E-125	4.27E-18	-0.179547092	-0.089588646
chrX:123464624-123465263	2	1.30E-74	4.32E-18	0.256849009	0.076777376
chrX:147062547-147063165	9	7.97E-65	4.80E-18	-0.105992795	-0.040256676
chrX:47041168-47041779	2	1.41E-91	5.30E-18	-0.109275134	-0.095708819
chrX:152927170-152928112	6	7.15E-88	7.44E-18	0.187134914	-0.001411899
chrX:152686122-152687670	5	1.12E-49	7.78E-18	-0.083774584	-0.054240345
chrX:117972862-117973920	5	6.00E-219	9.94E-18	0.306072111	0.15958983
chrX:107287269-107288210	3	2.17E-109	1.31E-17	-0.309157593	-0.194896623
chrX:7136807-7137913	7	4.53E-50	1.37E-17	-0.074940007	-0.035625113
chrX:140982166-140983037	4	1.16E-63	1.40E-17	-0.153706315	-0.104466646
chrX:153674100-153674274	2	4.61E-110	1.59E-17	-0.072235475	-0.060478483
chr9:84303358-84305087	7	6.16E-142	1.64E-17	0.274033233	0.108988058
chrX:50024233-50024550	4	7.16E-55	1.68E-17	-0.16359922	-0.11097498
chrY:9930240-9931079	2	4.87E-68	1.75E-17	-0.571321959	-0.491950033
chrX:70434651-70435082	3	1.29E-62	2.34E-17	-0.166372346	-0.133124881
chrX:65835804-65836683	3	2.12E-41	2.45E-17	-0.111264167	-0.109064667
chrX:10084289-10085753	5	2.70E-65	2.78E-17	-0.100723535	-0.060137946
chrX:131573551-131574228	4	6.02E-52	2.97E-17	-0.176819598	-0.104648535
chrX:39956534-39956808	4	1.52E-88	3.94E-17	0.21037808	-0.022045334
chrX:146318566-146319567	3	1.59E-64	4.12E-17	-0.221449399	-0.124648876
chrX:77912297-77912605	2	1.93E-62	4.20E-17	-0.101316295	-0.097235303
chrX:68113437-68115082	6	2.63E-204	4.75E-17	0.374378648	0.088753454
chrX:153996718-153996788	2	4.88E-69	5.18E-17	-0.211474271	-0.146491811
chrX:153995564-153995638	2	3.61E-71	6.25E-17	-0.195994915	-0.14011155
chrX:135568677-135570618	4	1.58E-64	6.79E-17	-0.300639907	-0.147902783
chrX:17821058-17821097	2	1.98E-59	7.15E-17	-0.19372318	-0.148012425
chrX:70886500-70887940	6	7.75E-41	9.13E-17	-0.166103088	-0.069332265
chrX:151306094-151308320	7	4.04E-52	9.32E-17	-0.122276844	-0.073045071
chrX:16729564-16732246	20	1.10E-87	9.47E-17	-0.20130781	-0.007685929
chrX:48686200-48687910	7	3.06E-55	1.01E-16	-0.14212363	-0.057508885
chrX:44702507-44703983	8	1.25E-69	1.03E-16	-0.16555456	-0.05272623
chrX:34405983-34406213	3	4.33E-51	1.05E-16	-0.099206663	-0.069547143
chrX:102965678-102966150	2	6.26E-56	1.18E-16	-0.247195393	-0.167121168
chrX:69269792-69270036	3	7.04E-46	1.28E-16	-0.192719559	-0.144463785
chrX:10645625-10646761	4	4.25E-82	1.30E-16	-0.183837238	-0.122527242
chrX:152160229-152163541	10	2.30E-69	1.32E-16	-0.19824028	-0.071891924
chrX:153151054-153152572	6	1.65E-203	1.34E-16	0.332161795	0.145868039
chrX:35816333-35816656	7	4.08E-83	1.42E-16	-0.129472148	-0.068820078
chrX:151285811-151287712	8	1.21E-71	1.47E-16	-0.1256042	-0.072237795
chrX:154113543-154114546	5	4.50E-95	1.83E-16	0.348684261	0.106232842
chrX:79279581-79280150	3	1.11E-41	2.12E-16	-0.146014863	-0.121701431
chrX:12974205-12974819	4	5.10E-47	2.25E-16	0.136568732	0.04524836
chrX:102775367-102775697	3	2.46E-87	2.43E-16	-0.182900869	-0.134756808
chrX:118406911-118407852	5	4.96E-212	2.57E-16	0.436035038	0.133601
chrX:21874093-21875563	9	1.16E-68	2.64E-16	-0.174563316	-0.043929446
chrX:53077301-53078631	4	2.75E-138	2.89E-16	0.404136786	0.160453781
chrX:47441049-47441779	8	4.50E-183	3.08E-16	0.471353593	0.160837242
chrX:47382438-47383901	5	1.44E-172	3.24E-16	0.324598924	0.141773354
chrX:152782399-152783792	5	9.32E-68	3.34E-16	0.280272163	0.208416207
chrX:15402593-15403752	4	7.60E-47	3.74E-16	-0.190166244	-0.131310071
chrX:110365767-110366476	3	1.98E-50	5.03E-16	-0.219676823	-0.162811028
chrX:147800037-147800736	3	7.67E-61	6.11E-16	-0.225275301	-0.154245948
chrX:84363758-84364580	5	4.50E-64	7.97E-16	-0.222018063	-0.137639446
chrX:70323289-70323912	3	7.12E-167	8.45E-16	0.329362295	0.21070452
chrX:53583456-53584277	4	2.17E-108	8.52E-16	-0.217484814	-0.09483485
chrX:10128853-10128888	2	4.16E-51	8.87E-16	-0.234442383	-0.223218052
chrX:11284010-11285195	4	2.86E-85	8.89E-16	-0.220352398	-0.100195597
chrX:18458900-18460454	4	2.72E-47	1.18E-15	-0.155545786	-0.10723146
chrX:125685712-125687856	13	4.41E-66	1.33E-15	0.290657855	0.044012047
chrX:106690556-106691272	2	1.97E-44	1.34E-15	-0.166734189	-0.153954613
chrX:70389504-70389536	2	2.15E-60	1.43E-15	-0.274733859	-0.203061425
chrX:127185519-127185902	2	9.09E-52	1.58E-15	-0.174571211	-0.160608199
chrX:71091967-71093195	4	4.35E-55	1.79E-15	-0.130667446	-0.074088948
chrX:40030456-40032180	6	1.87E-103	1.80E-15	0.202726174	0.107693061
chrX:105279680-105281285	4	1.37E-80	1.94E-15	-0.223559636	-0.14986485
chrX:55115294-55115535	8	1.23E-59	1.98E-15	-0.187897225	-0.064501067
chrX:110489592-110489914	2	1.42E-47	1.99E-15	-0.140269258	-0.110418196
chrX:109683163-109683490	3	2.07E-48	2.01E-15	-0.176724385	-0.12045315
chrX:152771994-152772707	7	6.52E-95	2.07E-15	-0.217568557	-0.082485041
chr6:151646312-151647133	10	1.11E-41	3.06E-15	0.173771421	0.105903513
chrX:101395217-101395769	3	8.06E-40	3.65E-15	-0.171419819	-0.132229969
chrX:55246455-55247168	6	4.25E-38	4.08E-15	-0.134507334	-0.073577719
chrX:16803667-16805691	12	1.85E-80	4.31E-15	0.118018988	-0.008184322
chrX:51639920-51640699	2	5.89E-47	4.97E-15	-0.164948976	-0.149969738
chrX:63446044-63446644	2	1.87E-46	5.66E-15	-0.27756273	-0.245925151
chrX:17652385-17653562	4	1.43E-88	5.74E-15	-0.297964888	-0.130574133
chrX:99839289-99839936	3	6.82E-53	6.70E-15	-0.235336936	-0.164217183
chrX:144711780-144713868	7	7.48E-31	9.93E-15	-0.082232118	-0.04777607
chrX:48216108-48217566	7	1.69E-115	1.21E-14	-0.199690947	-0.072493013
chrX:108778793-108779030	4	1.64E-71	1.31E-14	-0.135927884	-0.070162991
chrX:76708880-76709731	4	3.78E-54	1.44E-14	-0.224790258	-0.116818402
chrX:71289025-71289513	3	8.06E-74	1.69E-14	0.300825861	0.113846714
chrX:71363217-71364260	7	3.18E-47	1.75E-14	-0.15465844	-0.045213765
chrX:106244935-106245868	2	9.97E-44	1.79E-14	-0.239314671	-0.202385101
chrX:40506067-40507270	13	1.01E-90	2.09E-14	0.172410968	0.05253309
chrX:96138767-96139067	5	3.74E-35	2.20E-14	-0.078111981	-0.057333117
chrX:13751423-13753381	14	8.22E-166	2.25E-14	-0.173294038	-0.044059337
chrX:35643398-35644368	6	2.73E-82	2.64E-14	-0.095342631	-0.04593242
chrX:67867130-67867718	10	2.33E-72	2.72E-14	0.24269761	0.04017709
chrX:37402201-37402468	2	3.44E-50	3.16E-14	-0.077418832	-0.071384443
chrX:152690646-152691117	2	1.86E-40	3.19E-14	-0.139066511	-0.117603569
chrX:72668487-72668847	3	2.48E-42	3.86E-14	0.189553008	0.159731234
chrX:10123962-10125135	8	3.08E-84	4.03E-14	0.232993891	0.115411438
chrX:124453701-124454351	6	9.81E-34	4.82E-14	-0.064329187	-0.029077753
chrX:100640796-100642128	4	1.73E-131	5.93E-14	-0.330511332	-0.092425733
chrX:102533112-102533138	2	4.03E-55	6.58E-14	-0.175897902	-0.145297677
chrX:24380401-24380910	6	1.26E-65	6.82E-14	-0.15495501	-0.052936335
chrX:104465196-104466053	7	7.36E-56	9.16E-14	-0.15059745	-0.088664493
chrX:53117341-53118080	5	1.02E-104	9.82E-14	0.356447938	0.133382034
chrX:135617725-135617792	2	3.12E-47	1.04E-13	-0.265412603	-0.226602434
chrX:73072619-73073711	5	3.05E-290	1.05E-13	-0.363164565	-0.140539054
chrX:54825888-54825988	3	1.26E-48	1.48E-13	-0.174743183	-0.122345784
chrX:14047648-14048972	11	7.54E-117	2.52E-13	-0.123464243	-0.015425182
chrX:153082274-153083134	2	3.36E-70	3.39E-13	0.35021085	0.209176852
chrX:109661395-109662303	9	1.27E-101	3.44E-13	-0.195528473	-0.08959848
chrX:146342079-146343575	3	4.60E-30	3.59E-13	-0.177151482	-0.121401849
chrX:113885321-113885574	2	2.70E-36	3.64E-13	-0.18197772	-0.181638983
chrX:149715388-149716604	6	1.42E-34	3.69E-13	0.238975397	0.164850314
chrX:142716024-142717164	4	3.12E-30	3.72E-13	-0.183449209	-0.101279997
chrX:46936363-46936504	2	6.19E-45	4.54E-13	-0.139796715	-0.118492533
chrX:100446220-100447575	6	5.68E-72	5.66E-13	0.299931581	-0.04315548
chrX:129189315-129190003	2	5.23E-48	6.20E-13	-0.178730925	-0.164598723
chrX:119868737-119869295	2	1.26E-33	6.29E-13	0.173988671	0.002673651
chrX:48054933-48056922	6	4.74E-68	6.83E-13	-0.193679096	-0.073542401
chrX:37026349-37026697	4	1.29E-36	7.49E-13	-0.216455589	-0.150454837
chrX:114826443-114827259	3	1.56E-36	7.52E-13	-0.258406722	-0.161107809
chrX:129627603-129629140	5	1.20E-35	8.13E-13	-0.181059376	-0.095061161
chrX:15619337-15621477	6	3.18E-48	8.57E-13	-0.228309152	-0.085554268
chrX:53349497-53351168	13	1.16E-73	9.29E-13	0.145844433	0.027549335
chrX:154059139-154059788	2	6.67E-31	1.02E-12	-0.18237118	-0.127537157
chrX:9960096-9960578	4	1.31E-42	1.12E-12	-0.102059772	-0.066497057
chrX:27825843-27826007	5	1.04E-55	1.53E-12	-0.097905197	-0.058437698
chrX:48644026-48645037	7	5.47E-68	1.56E-12	-0.213519733	-0.077757996
chrX:68348071-68348839	7	1.19E-45	1.60E-12	0.205228414	0.066306225
chrX:52087706-52087735	2	4.84E-33	1.74E-12	-0.165333561	-0.136034158
chrX:139592127-139593505	7	9.70E-62	1.81E-12	0.276961496	0.144798626
chrX:133303524-133304776	4	5.33E-89	1.86E-12	-0.166220469	-0.088835071
chrX:118356756-118357461	6	2.72E-95	1.91E-12	-0.209798773	-0.071672395
chrX:88001614-88002487	6	1.78E-42	2.07E-12	-0.116004435	-0.05537222
chrX:113997530-113997817	3	2.14E-28	2.11E-12	-0.121361849	-0.114052029
chrX:16140373-16141224	4	1.24E-77	2.50E-12	-0.228200047	-0.106004382
chrX:77582839-77582913	2	1.77E-34	2.53E-12	0.257548164	0.245649235
chrX:19988369-19989847	4	4.28E-32	3.15E-12	-0.150866898	-0.071280042
chrX:134558553-134558579	2	2.65E-34	3.20E-12	-0.088739182	-0.063299211
chrX:129338174-129338226	2	3.89E-34	3.72E-12	-0.191615725	-0.186408266
chrX:129657974-129658061	2	4.62E-32	4.15E-12	0.333481049	0.298226416
chrX:63444159-63444921	3	3.94E-33	4.51E-12	-0.119416652	-0.077259425
chrX:13586377-13588301	10	1.29E-109	4.54E-12	0.229691556	0.01280081
chrX:130676918-130678333	3	5.54E-22	4.54E-12	-0.113505427	-0.082702376
chrX:68727150-68728406	4	1.69E-43	4.57E-12	-0.150112039	-0.099312091
chrX:2984199-2986093	8	1.51E-31	7.24E-12	-0.166693051	-0.06754478
chrX:152612692-152613463	3	6.88E-80	7.67E-12	-0.074230389	-0.044099063
chrX:134429653-134429972	4	1.34E-32	8.18E-12	0.281669089	0.225578144
chrX:68381019-68381877	2	9.50E-31	9.55E-12	-0.076388569	-0.068471769
chrX:48760712-48761518	2	2.10E-23	9.80E-12	-0.095023367	-0.081990393
chrX:153166595-153166733	2	7.46E-35	1.05E-11	0.158619794	0.030401527
chrX:119249449-119250510	7	9.13E-44	1.36E-11	-0.152158106	-0.053830852
chrX:10144998-10145109	2	2.68E-30	1.61E-11	-0.11300091	-0.099777617
chrX:152937145-152937549	2	6.36E-38	1.75E-11	-0.186691627	-0.109451413
chrX:151811649-151811910	2	5.21E-30	1.89E-11	-0.139829957	-0.114732918
chrX:100333473-100334897	6	1.66E-47	2.21E-11	0.206537794	0.094421004
chrX:48532437-48532921	2	1.59E-40	2.65E-11	-0.121896302	-0.081187804
chrX:79277067-79278012	5	2.76E-45	2.91E-11	0.241653475	0.140977975
chrX:152081932-152083021	7	6.87E-61	2.93E-11	-0.122353193	-0.032682055
chrX:9000352-9001881	6	7.98E-42	3.03E-11	-0.178911731	-0.077160492
chrX:132352214-132353139	5	2.00E-45	3.17E-11	-0.17166898	-0.084172256
chrX:109763373-109763406	2	1.77E-160	3.42E-11	-0.315421136	-0.172196648
chrX:45240562-45241425	5	3.59E-26	3.92E-11	-0.132320647	-0.068948702
chrX:104463622-104464033	2	6.52E-50	4.43E-11	-0.130909302	-0.1209766
chrX:152801187-152801636	6	2.99E-29	5.40E-11	-0.105005457	-0.077265023
chrX:119709371-119710463	5	3.81E-42	5.50E-11	-0.194545856	-0.107986754
chrX:102754778-102755696	3	1.77E-23	6.95E-11	-0.099339103	-0.076736824
chrX:78200041-78201182	3	1.10E-22	7.00E-11	0.138496668	0.024499791
chrX:38115344-38115655	4	1.05E-44	7.11E-11	-0.256715018	-0.095265455
chrX:49833742-49834454	2	2.36E-35	7.77E-11	-0.165348196	-0.123564763
chrX:15332619-15334785	7	6.50E-72	8.14E-11	-0.187231347	-0.075532793
chrX:152482021-152482763	2	5.60E-35	1.09E-10	-0.061069711	-0.060953159
chrX:152952951-152955529	16	2.49E-103	1.12E-10	-0.149046921	-0.039119248
chrX:47052394-47054413	14	1.24E-115	1.17E-10	0.165451062	-0.008578081
chrX:40691438-40693742	9	2.17E-62	1.21E-10	-0.094968801	-0.047233396
chrX:153210107-153211181	4	7.41E-46	1.49E-10	0.151501282	0.088139127
chrX:63263531-63264258	5	3.22E-42	1.49E-10	-0.115166286	-0.085141696
chrX:47001685-47001792	2	3.26E-76	1.50E-10	-0.226347061	-0.084847102
chrX:110867553-110867852	4	2.14E-29	1.72E-10	-0.148440606	-0.080339223
chrX:37350627-37351486	5	3.19E-35	1.93E-10	-0.146233319	-0.052265514
chrX:55021561-55021841	3	3.72E-43	1.95E-10	-0.179224539	-0.134036564
chrX:135382438-135382675	5	9.00E-31	2.09E-10	-0.10675957	-0.034202507
chrX:69396399-69397448	7	9.72E-48	2.34E-10	-0.210262463	-0.028517478
chrX:153141065-153141905	7	1.14E-60	2.42E-10	0.140769537	0.040981001
chrX:47966824-47967785	4	7.52E-74	3.32E-10	-0.162488348	-0.090484443
chrX:137820752-137822398	3	3.59E-16	3.41E-10	-0.117753193	-0.102222838
chrX:48317196-48317264	2	3.70E-33	3.78E-10	-0.117563311	-0.083860994
chrX:150250164-150251337	6	6.00E-47	4.00E-10	-0.107952548	0.009958522
chrX:100474247-100475124	6	2.34E-37	4.09E-10	0.235402365	0.033321768
chrX:106446861-106447591	2	7.18E-26	4.09E-10	-0.127278035	-0.117595529
chrX:139791021-139791928	3	9.37E-46	4.18E-10	-0.222299039	-0.112178046
chrY:6777855-6778695	2	1.89E-21	4.22E-10	0.217033133	0.063107512
chrX:49641598-49642080	2	6.45E-53	4.23E-10	-0.222077416	-0.083808818
chrX:92928229-92929446	12	1.67E-68	5.07E-10	-0.246344931	-0.019579349
chrX:69650994-69651756	2	8.59E-22	5.21E-10	-0.113578318	-0.084193926
chrX:114546190-114546624	4	3.19E-91	5.31E-10	-0.208640137	-0.080893476
chrX:71521494-71522070	2	4.79E-23	5.47E-10	-0.143366864	-0.117103103
chrX:103494417-103495011	3	1.02E-31	5.85E-10	-0.276733056	-0.161473107
chrX:135278646-135279018	4	1.67E-57	6.25E-10	0.167598517	-0.008640649
chrX:49460408-49461405	5	2.92E-49	6.41E-10	-0.115085786	-0.045708081
chrX:89176658-89177512	7	2.87E-60	6.52E-10	-0.125082108	-0.073681813
chrX:113864447-113865353	4	2.03E-54	6.82E-10	-0.213983833	-0.12527378
chrX:9858470-9858993	6	1.27E-41	7.39E-10	-0.086670773	-0.041695263
chrX:52961668-52962052	2	1.24E-28	7.76E-10	-0.174701889	-0.121542883
chrX:153734472-153735204	3	9.46E-31	8.05E-10	-0.050134347	-0.047079036
chrX:48823848-48824499	2	9.32E-33	8.10E-10	-0.082265613	-0.06889328
chrX:150731584-150732030	4	3.19E-21	8.30E-10	-0.055942094	-0.04947912
chrX:134427561-134427883	2	3.04E-99	8.55E-10	-0.287803317	-0.154744441
chrX:62647796-62648132	3	3.61E-31	8.60E-10	-0.171019332	-0.109380565
chrY:21728575-21729555	2	2.58E-173	8.66E-10	0.339972367	0.10895673
chr1:243053425-243054071	5	6.40E-59	8.67E-10	-0.164304775	-0.081712863
chrX:53283877-53284007	3	1.97E-34	8.80E-10	-0.058570934	-0.030026717
chrX:38211309-38211886	3	8.25E-41	1.16E-09	-0.136218228	-0.086929918
chrX:54824559-54824861	2	2.47E-51	1.17E-09	-0.205190582	-0.141534809
chrX:10092255-10092308	2	5.07E-22	1.42E-09	-0.093112239	-0.077429339
chrX:65041584-65043187	5	6.61E-36	1.45E-09	0.313207412	0.006375256
chrX:153169432-153170555	8	1.05E-113	1.45E-09	0.469049643	0.153196472
chrX:68441389-68442327	4	9.62E-32	1.51E-09	0.169539368	0.068417235
chrX:113818131-113820411	9	2.28E-40	1.52E-09	0.198728044	0.049882089
chr16:1583810-1584516	8	7.59E-24	1.53E-09	-0.437395989	-0.19872942
chrX:139006339-139007130	5	5.39E-49	1.57E-09	0.248550598	0.069998469
chrX:19817872-19819286	5	1.28E-34	1.72E-09	0.238225113	0.030999153
chrX:133674329-133675480	4	3.37E-85	1.77E-09	-0.310307143	-0.100430864
chrX:106142458-106143406	3	2.81E-35	2.00E-09	-0.098193233	-0.068989735
chrX:153032597-153033893	4	1.76E-54	2.29E-09	-0.150292284	-0.084546609
chrX:139865953-139866657	8	3.63E-26	2.30E-09	-0.059072853	-0.043570977
chrX:70363458-70364775	11	1.76E-44	2.47E-09	0.179089375	-0.003140893
chrX:131547697-131547841	3	1.69E-29	2.62E-09	-0.180100116	-0.108478719
chrX:140008844-140009459	3	8.14E-23	2.63E-09	-0.150596158	-0.094537861
chrX:12924184-12924783	3	4.35E-34	2.64E-09	0.267250007	0.046215376
chrX:67352731-67353125	4	6.64E-45	2.69E-09	-0.097320949	-0.069994214
chrX:22050115-22051050	4	6.64E-48	2.80E-09	-0.091633963	-0.061490429
chrX:48825777-48826530	3	3.64E-21	3.24E-09	-0.071965912	-0.047472083
chrX:140924742-140925367	3	5.81E-22	3.59E-09	-0.154307969	-0.114279374
chrX:153712066-153712753	2	5.01E-41	3.98E-09	-0.116856222	-0.079594871
chrX:153704032-153705417	3	7.88E-22	4.06E-09	-0.053020478	-0.045151517
chrY:16941591-16942232	3	0	4.34E-09	-0.68558327	-0.239904801
chrX:100546356-100549023	15	8.13E-112	5.23E-09	0.151139063	-0.015010745
chrX:40125480-40126867	6	3.22E-57	5.30E-09	0.11286946	0.035031043
chrX:75004943-75006485	10	6.01E-55	5.50E-09	-0.264380038	0.065055343
chrX:151935162-151935380	2	7.35E-32	6.47E-09	-0.072095589	-0.061457491
chrX:68525613-68525883	3	1.90E-41	7.65E-09	0.174108154	0.106197445
chrX:37363468-37364943	5	3.76E-24	8.41E-09	-0.071810845	-0.041552601
chrX:137700748-137700841	2	2.07E-20	9.45E-09	-0.14195568	-0.113035959
chrX:49217045-49217059	2	1.61E-28	9.89E-09	-0.066332451	-0.049955178
chrX:22981196-22981385	2	6.82E-19	1.07E-08	-0.105943275	-0.073198012
chrX:47515586-47516868	3	1.13E-52	1.18E-08	-0.079155171	-0.06295255
chrX:54387220-54387730	2	2.13E-22	1.25E-08	-0.104273978	-0.077942081
chrX:52840332-52841633	6	5.51E-32	1.31E-08	-0.07566235	-0.051655396
chrX:120006555-120007032	2	3.32E-18	1.38E-08	-0.087882764	-0.068452332
chrX:13338497-13339903	4	6.74E-32	1.45E-08	-0.144270701	-0.087963411
chrX:53028582-53030043	5	1.12E-40	1.58E-08	0.264886887	0.007519099
chrX:102347925-102349348	6	6.29E-34	1.59E-08	0.156890114	0.001802385
chrX:106160456-106161946	3	1.70E-32	1.75E-08	-0.189718433	-0.10354563
chrX:150861519-150861833	2	9.77E-20	1.86E-08	-0.093777678	-0.077934518
chrX:151998182-151998187	2	3.58E-85	2.16E-08	-0.051588781	-0.046787746
chrX:153583236-153584449	3	4.80E-16	2.39E-08	0.111904995	0.006786653
chrX:67915858-67916187	2	1.82E-20	2.42E-08	0.145384311	0.019978305
chrX:53585570-53585698	2	2.87E-27	2.42E-08	-0.048949824	-0.040597262
chrX:151883250-151883293	2	8.46E-18	2.44E-08	-0.092486634	-0.092144658
chrX:100181719-100182696	2	4.06E-27	2.44E-08	-0.140070205	-0.100103176
chrX:71498442-71499379	3	4.17E-47	2.50E-08	-0.202525159	-0.121687429
chrX:112066190-112066508	2	1.40E-65	2.60E-08	-0.273772684	-0.228394619
chrX:57161994-57162355	2	9.85E-34	3.03E-08	-0.080784231	-0.062547143
chrX:10589769-10590009	3	1.01E-71	3.30E-08	-0.229892205	-0.104573844
chrX:150347694-150349034	3	3.00E-33	3.53E-08	0.227222195	0.039740994
chrX:2825270-2825439	2	6.61E-161	3.96E-08	0.261700522	0.138760832
chrX:154062535-154063363	3	1.85E-22	4.38E-08	-0.207328995	-0.123063862
chrX:41134875-41135632	4	5.13E-44	4.44E-08	0.185657077	0.07687443
chrX:153090536-153090978	2	2.69E-26	4.64E-08	-0.148593189	-0.009632397
chrX:153881541-153883318	5	6.68E-21	4.91E-08	-0.068629946	-0.030651743
chrX:119760024-119760591	2	1.02E-43	5.86E-08	-0.203398464	-0.123936852
chrX:47985510-47985547	2	6.50E-26	6.29E-08	-0.140816132	-0.126537257
chrX:152670579-152670598	2	2.91E-17	6.39E-08	-0.058337096	-0.051466463
chrX:95592766-95592962	2	2.24E-17	6.41E-08	-0.082431602	-0.069848921
chrX:41191871-41194214	14	8.64E-29	6.75E-08	-0.049762953	-0.01662629
chr6:27798455-27799458	9	9.75E-42	7.32E-08	-0.162054426	-0.038496231
chrX:136627957-136628604	2	3.11E-26	7.48E-08	0.172372349	0.147462644
chrX:46937571-46938229	6	1.45E-59	7.89E-08	-0.179510836	-0.097242476
chrX:152710205-152713268	16	7.68E-69	7.99E-08	-0.148756954	-0.022922819
chrX:142795088-142795419	2	8.44E-20	8.51E-08	-0.085216978	-0.073025878
chrX:30595690-30596631	2	9.36E-180	8.53E-08	0.341880151	0.167260502
chrX:102809791-102809882	2	2.07E-26	8.56E-08	0.166778627	0.130371763
chrX:70823574-70824102	3	9.84E-17	8.91E-08	-0.04752863	-0.037151812
chrY:22737424-22737969	4	2.09E-33	9.03E-08	0.249929747	0.164193086
chrX:70797476-70798610	8	5.70E-49	9.72E-08	-0.07801703	-0.028061823
chrX:52826284-52826717	3	1.81E-28	1.13E-07	-0.148898749	-0.092759004
chrX:10094051-10094363	3	1.22E-46	1.36E-07	-0.152558326	-0.065438439
chrX:106957165-106958499	4	7.33E-55	1.44E-07	-0.102618748	-0.054877783
chrX:152582901-152583836	3	4.32E-13	1.85E-07	-0.102492999	-0.073234913
chrX:39942648-39944352	6	8.59E-144	2.01E-07	-0.320903436	-0.04412184
chrX:119210842-119211083	2	1.58E-22	2.08E-07	-0.092561185	-0.066845816
chr14:70039262-70040899	4	1.31E-29	2.25E-07	0.265235584	0.146577249
chrX:3227443-3227459	2	4.49E-15	2.38E-07	-0.094448997	-0.080963707
chrX:154293390-154293850	2	6.08E-26	2.47E-07	-0.080907779	-0.059272211
chrX:114057508-114058123	3	6.19E-27	2.58E-07	-0.217415611	-0.097920501
chrX:153688618-153688775	4	4.03E-27	2.66E-07	-0.068018239	-0.045806575
chrX:86772364-86772895	4	2.41E-67	2.67E-07	0.190144127	0.095862147
chrX:20159528-20161079	10	1.84E-54	2.74E-07	-0.151473404	-0.05664324
chrX:115567527-115567849	4	4.87E-19	2.83E-07	-0.137464668	-0.119207574
chrX:111924209-111924370	2	2.87E-40	2.94E-07	-0.212814751	-0.135413775
chrX:8139190-8139951	3	4.88E-47	3.10E-07	0.231274566	0.073478944
chrX:64771656-64772618	4	1.16E-45	3.34E-07	-0.224098182	-0.086425361
chrX:47081688-47082510	7	2.57E-29	3.79E-07	-0.132493531	-0.043824769
chrX:7811229-7811760	2	6.84E-50	4.05E-07	-0.09659354	-0.061982083
chrX:37060809-37062005	4	2.82E-41	4.21E-07	-0.157703815	-0.078660458
chrX:84189001-84189658	6	6.89E-26	4.22E-07	-0.185188789	-0.109531846
chr2:240868184-240868631	5	8.17E-17	4.27E-07	-0.121228367	-0.084477269
chrX:19008006-19008190	2	5.18E-75	4.42E-07	-0.299399579	-0.168155795
chrX:151080481-151081405	6	2.34E-21	4.65E-07	-0.081754007	-0.051290193
chr1:247269425-247269490	2	1.47E-20	5.15E-07	0.070755822	0.011516342
chrX:53310660-53311582	5	1.79E-18	5.25E-07	0.133078941	0.047756846
chrX:77224717-77225856	6	1.14E-20	5.42E-07	-0.061410884	-0.034955553
chrX:113815930-113816304	5	9.79E-33	5.59E-07	0.159115264	0.048542522
chrX:49159887-49160159	5	1.06E-31	5.66E-07	-0.090826179	-0.054551247
chrX:2846893-2848381	11	2.72E-39	5.97E-07	-0.471193531	-0.045035088
chrY:3447157-3447947	3	9.57E-66	6.34E-07	-0.065378103	-0.047514482
chrY:17567486-17568097	2	5.00E-17	6.64E-07	-0.235008539	-0.196614119
chrX:68052208-68052409	2	1.25E-15	6.92E-07	0.160692853	0.052737309
chrX:55513079-55513504	2	4.53E-52	7.14E-07	-0.293602898	-0.157472581
chrX:26156519-26157145	3	8.51E-15	8.35E-07	-0.08408965	-0.067624718
chrX:153134108-153134148	3	8.61E-16	1.01E-06	-0.10973801	-0.06169289
chrX:75249222-75249539	4	7.33E-16	1.04E-06	-0.120554621	-0.066248936
chrX:49832094-49832257	3	6.41E-33	1.21E-06	-0.243809429	-0.140948397
chrX:113624155-113625366	6	6.09E-18	1.29E-06	-0.136562993	-0.0579817
chrX:100224631-100224722	2	4.79E-39	1.39E-06	-0.217474618	-0.124246171
chrX:90689603-90690987	6	3.46E-22	1.41E-06	0.101178098	0.025155109
chrX:154563852-154564511	3	1.20E-24	1.45E-06	0.212502071	0.128432212
chrX:153050270-153051367	4	1.68E-63	1.46E-06	-0.089101178	-0.043339193
chrX:15807140-15809023	11	3.99E-66	1.60E-06	-0.143305351	-0.044341866
chrX:145109374-145110794	3	8.64E-18	1.71E-06	-0.136791144	-0.096931592
chrX:106515818-106516773	6	3.83E-19	1.73E-06	0.189101076	0.072772871
chrX:52949505-52950652	6	1.04E-55	1.83E-06	0.322711154	0.029035174
chrX:68058033-68058376	2	5.35E-58	1.91E-06	-0.102266923	-0.062627561
chrX:10126321-10126881	5	1.14E-52	2.12E-06	0.198694432	0.045301342
chrX:70836111-70836822	2	2.14E-17	2.17E-06	-0.056000068	-0.054841104
chrX:134846527-134847724	6	9.33E-18	2.28E-06	-0.114427833	-0.057511883
chrX:71262878-71264481	4	1.29E-53	2.29E-06	-0.115534795	-0.055345875
chrX:135613887-135614367	3	2.74E-24	2.31E-06	-0.116251916	-0.063075968
chrX:6452751-6453041	2	5.90E-16	2.39E-06	-0.045947161	-0.040835666
chrX:135251416-135251741	4	2.20E-60	2.40E-06	0.271879725	0.1216605
chrX:3263474-3265404	14	2.99E-75	2.56E-06	-0.359909572	-0.056260179
chrX:9912520-9912880	5	1.55E-20	2.64E-06	-0.056182734	-0.033838383
chrX:39436529-39436753	2	1.37E-35	2.78E-06	-0.122373133	-0.078544722
chr15:85113590-85114479	9	7.39E-276	2.81E-06	-0.343516082	-0.079373979
chrX:106162993-106163689	4	2.47E-32	3.02E-06	-0.16716434	-0.02584013
chrX:152585092-152585214	2	9.14E-20	3.36E-06	-0.045134909	-0.043393545
chrX:120008570-120008972	3	4.88E-16	3.97E-06	-0.060203892	-0.049180519
chrX:33743566-33745255	6	1.11E-36	3.99E-06	0.181405855	0.045908698
chrX:154250784-154251005	2	8.12E-14	4.09E-06	-0.099319235	-0.023537146
chrX:47077168-47079575	18	1.90E-82	5.15E-06	0.297777397	0.054179304
chrX:70837990-70839284	6	1.39E-129	5.39E-06	0.267410517	0.103849944
chrX:30269258-30269613	2	7.65E-20	5.60E-06	-0.156398321	-0.094219782
chrX:68003285-68004195	5	5.32E-31	5.70E-06	-0.073582335	-0.037284604
chrX:53448902-53449900	12	9.88E-39	5.84E-06	-0.195216774	0.019699425
chrX:44202713-44204116	7	2.08E-24	5.91E-06	0.149997814	0.035995341
chrX:118012313-118013397	5	4.71E-47	5.93E-06	-0.108177562	-0.060569355
chrX:150395248-150395527	2	2.91E-13	6.08E-06	-0.186861448	-0.106279884
chrX:12600986-12602509	8	8.42E-35	6.40E-06	-0.142458782	-0.061853345
chrX:55650979-55651284	2	1.73E-11	6.89E-06	-0.128828032	-0.122196589
chr15:99789622-99789855	5	2.35E-14	7.41E-06	0.14874918	0.1196757
chrX:70511419-70511777	2	4.82E-16	7.58E-06	-0.083430399	-0.075978512
chrX:13670524-13671632	13	1.40E-60	8.17E-06	0.176574607	0.037125253
chrX:135729658-135730445	9	8.58E-21	8.68E-06	0.225424797	0.057938527
chrX:18690814-18691243	3	1.11E-19	1.05E-05	-0.062527781	-0.045586703
chrX:133369578-133369745	2	3.12E-30	1.08E-05	-0.235411195	-0.144052938
chr14:103605032-103605358	3	3.28E-13	1.17E-05	0.116144879	0.096563699
chrX:40482442-40482886	2	1.82E-13	1.17E-05	-0.070049176	-0.058530585
chrX:30247101-30248557	4	3.75E-87	1.19E-05	-0.154991299	-0.081962278
chrX:154007394-154007585	2	7.32E-24	1.23E-05	-0.09014955	-0.054382048
chr2:84104579-84106388	12	6.31E-198	1.34E-05	0.253451692	0.037217269
chrX:118284586-118285788	12	7.27E-26	1.35E-05	-0.141723878	-0.094495861
chrX:79828776-79830095	5	3.08E-18	1.36E-05	-0.076704297	-0.027261555
chrX:153245332-153245522	2	4.14E-39	1.41E-05	-0.121289815	-0.066742616
chrX:151283154-151283805	2	1.37E-09	1.49E-05	-0.139436762	-0.097980062
chrX:58562230-58562770	4	2.88E-16	1.53E-05	-0.103156071	-0.053909819
chrX:114141368-114142300	3	1.28E-21	1.61E-05	-0.231419643	-0.159098809
chr1:75590483-75591353	5	2.66E-13	1.72E-05	0.149373459	0.124728338
chrX:47431033-47431407	2	1.47E-10	1.75E-05	-0.074329661	-0.059039173
chr6:5087031-5087749	5	4.69E-14	1.86E-05	0.174166916	0.11925713
chrX:71354944-71355311	2	3.82E-32	1.89E-05	-0.13712011	-0.080750631
chrX:39681281-39681521	2	1.36E-43	2.00E-05	-0.254553516	-0.142263075
chrX:37028050-37029564	5	2.34E-17	2.09E-05	-0.097499334	-0.046892976
chrX:27764690-27765005	5	1.58E-19	2.26E-05	-0.143035994	-0.058340043
chrX:43832280-43833130	5	5.36E-32	2.32E-05	0.286595889	0.146303637
chr6:170589483-170589897	4	2.41E-14	2.33E-05	-0.178487739	-0.155472986
chr5:154393265-154393494	3	5.82E-17	2.46E-05	0.091259067	0.053242855
chrX:49031256-49031585	2	2.50E-14	2.62E-05	-0.065387674	-0.050997221
chrX:78001744-78003346	6	4.00E-37	2.87E-05	-0.150469811	-0.068121349
chrX:100129181-100129568	2	2.56E-19	2.90E-05	-0.149505564	-0.037874168
chrX:134971153-134971730	4	4.58E-13	2.91E-05	-0.177024497	-0.086145093
chrX:16737416-16738200	11	3.05E-26	2.99E-05	0.090359942	0.007880813
chr12:10658281-10658425	2	8.21E-10	3.08E-05	-0.048591176	-0.046636466
chrX:153532354-153533551	6	3.13E-69	3.42E-05	-0.134263768	-0.046339825
chrX:2748039-2748234	2	6.81E-11	3.74E-05	-0.154320406	-0.123529314
chrX:49355178-49355613	2	1.77E-11	3.81E-05	-0.153454827	-0.1161625
chrX:101315561-101315666	2	3.04E-12	4.04E-05	-0.232110803	-0.176212003
chrX:77914054-77914149	3	4.97E-15	4.14E-05	0.142986489	0.084946233
chrX:57163746-57163888	3	3.04E-11	4.18E-05	-0.119984021	-0.087772865
chrX:106961541-106962264	2	1.91E-32	4.84E-05	-0.072781904	-0.024135289
chr7:64299791-64300431	3	1.90E-209	4.88E-05	0.358132789	0.127458973
chrX:24045303-24046475	4	1.33E-20	5.50E-05	-0.170093826	-0.064148017
chr10:128593624-128594417	8	1.19E-17	5.93E-05	0.152617228	0.095876488
chr21:40759534-40759694	5	3.64E-13	6.18E-05	-0.171472509	-0.146858302
chr16:91602-91663	2	5.03E-29	6.28E-05	0.093086629	0.040337746
chrX:114422727-114425148	9	1.45E-17	6.36E-05	-0.104589515	-0.040033522
chrX:33229454-33229714	3	5.10E-11	7.16E-05	-0.167323541	-0.157274642
chr2:220312854-220313657	5	8.81E-13	8.11E-05	0.194172784	0.10860493
chr6:127796683-127797286	5	9.33E-14	9.55E-05	0.205391385	0.109765301
chrX:138528984-138529300	5	7.98E-27	9.82E-05	-0.117569452	-0.056118303
chrX:125953844-125954246	2	2.69E-14	0.000108395	-0.198742478	-0.147384495
chr18:25757202-25757710	5	3.74E-13	0.000109699	0.114414286	0.07564028
chrX:118780826-118780930	3	8.63E-11	0.00011472	-0.060723946	-0.051676176
chrX:102584347-102585354	7	1.69E-29	0.000117052	-0.110193407	-0.061956013
chrX:32174226-32175072	2	1.35E-44	0.000118138	-0.158632114	-0.086345403
chrX:24329623-24329961	2	9.80E-18	0.000120248	-0.152294049	-0.128392907
chr2:131010075-131010871	6	7.32E-17	0.000127286	-0.147216873	-0.086618729
chrX:99195948-99196193	2	6.68E-18	0.000130314	-0.125469546	-0.041431621
chr13:113764555-113764871	2	1.17E-11	0.000134821	0.106650432	0.072333643
chrX:100354923-100356086	3	1.65E-17	0.000136995	-0.164638418	-0.078418449
chrX:142718398-142719640	4	2.79E-16	0.000150218	-0.121826631	-0.048130838
chrX:153585922-153586557	2	1.18E-20	0.000152817	-0.050195781	-0.037949932
chrX:48165587-48166824	7	7.51E-25	0.000152854	-0.072743519	-0.03544105
chrX:15518434-15519107	6	2.26E-38	0.000170308	-0.153537658	0.008245677
chrX:138612616-138612930	3	8.26E-15	0.000172786	-0.146329668	-0.066358324
chrX:153167851-153167905	3	1.31E-12	0.000185838	-0.068299547	-0.056847669
chr10:88854588-88855085	3	2.90E-19	0.000194913	0.208876851	0.083320312
chr9:84302083-84302344	2	1.49E-36	0.000195521	0.168470276	0.087824413
chr5:71852464-71853215	4	2.93E-10	0.000196	0.141642481	0.110941656
chrX:14547147-14547880	5	7.01E-23	0.000199709	-0.296693462	-0.005832252
chrX:129472061-129472572	2	7.19E-69	0.000218625	-0.048457544	-0.033422079
chrX:24072434-24073134	8	2.26E-29	0.00023103	-0.101977405	-0.042818481
chrX:9430465-9431326	7	1.63E-64	0.000244196	-0.197620107	-0.059844409
chrX:10851627-10852037	6	1.40E-27	0.000255766	-0.172640811	-0.023408622
chrX:33231137-33231153	2	9.86E-13	0.000276117	-0.120969769	-0.07825411
chr3:157812018-157812475	3	4.87E-11	0.000279808	0.097788561	0.075384649
chrX:8699351-8701002	14	1.04E-58	0.000282237	-0.267037922	-0.029124706
chrX:70272390-70273384	7	1.51E-26	0.000283842	0.274366506	0.087745354
chr6:10694545-10695389	18	3.03E-29	0.000286975	-0.163104533	-0.031880184
chrX:105064008-105064204	2	1.95E-17	0.000287401	-0.068306996	-0.064333933
chrX:91033945-91034390	4	1.57E-30	0.000305816	-0.131409093	-0.011624804
chr11:112916105-112916139	2	2.49E-09	0.00031564	0.077869467	0.066924173
chrX:3234921-3235730	5	4.36E-27	0.000338299	-0.127658778	-0.068694212
chrX:139332682-139332755	2	9.10E-18	0.000339675	-0.303791044	-0.188066141
chrX:40594678-40595724	8	2.91E-14	0.000340098	0.042788779	-0.006340359
chrX:152586916-152587146	3	8.21E-12	0.00035158	0.131352664	0.049705936
chrX:153046767-153047707	3	8.56E-27	0.000357161	0.123192881	0.03190302
chr7:153110762-153110994	2	9.89E-26	0.000402251	0.100221941	0.05529514
chr11:91957989-91957992	2	6.01E-10	0.000412644	0.105913722	0.095214523
chr6:27791241-27792502	10	1.50E-26	0.000420177	-0.123334099	-0.026362441
chr12:38544936-38545085	2	1.55E-46	0.000423548	0.164848377	0.08412223
chr5:92956474-92957400	11	1.25E-20	0.000449825	-0.075634022	-0.033436487
chr1:157948536-157948893	4	4.09E-10	0.000463179	0.091439713	0.059921486
chrX:48242838-48242852	2	1.41E-09	0.00048779	-0.058519927	-0.052370119
chrX:151648845-151649295	3	6.08E-12	0.000499521	-0.082435464	-0.045439258
chr6:166074814-166075755	7	1.76E-12	0.000508949	0.048721286	0.031229683
chr20:35233380-35233582	3	1.14E-09	0.000530583	0.086435588	0.076543306
chr17:80273242-80273322	3	1.77E-09	0.000584115	0.058994834	0.054364519
chrX:5811085-5811303	3	1.53E-09	0.000600129	-0.068799311	-0.016561744
chrX:19443172-19443222	2	1.64E-20	0.000620144	0.179711078	0.107086379
chr20:34319899-34319989	2	1.01E-11	0.000654346	-0.067419303	-0.028332112
chrX:65260820-65261050	2	9.69E-12	0.000657227	-0.090194227	-0.054909521
chr7:29605808-29606349	5	1.66E-11	0.000723187	-0.156896172	-0.110254342
chr16:1833420-1833616	3	4.66E-15	0.000724447	-0.076943857	-0.041424535
chr15:66914425-66914883	3	4.15E-18	0.000735571	0.258263006	0.121494086
chr1:244094869-244094935	3	2.39E-09	0.000810081	0.125440199	0.093106716
chr7:49812836-49813486	8	3.52E-12	0.000833598	0.098773566	0.060057203
chr2:44222742-44223591	10	2.09E-16	0.000871544	-0.073922871	-0.03637384
chrX:153247499-153248513	4	3.70E-130	0.000917097	0.321676416	0.070524207
chr6:13013668-13014491	3	1.83E-16	0.000931942	0.06148509	0.028569123
chr16:85518792-85519308	8	3.96E-15	0.000962229	0.085109892	0.045392493
chrX:74962543-74963719	5	1.89E-23	0.001040001	-0.215520749	-0.059755108
chr9:136074886-136075279	2	6.22E-10	0.001074298	-0.128724837	-0.125043035
chrX:41112620-41112819	2	4.43E-16	0.001168176	0.156627924	0.084456029
chrX:16966619-16966893	2	3.27E-13	0.001362031	-0.155788147	-0.098006588
chr10:81743128-81743287	2	9.29E-10	0.001384402	0.059741868	0.057478576
chr10:89167457-89167468	2	2.30E-09	0.001387414	0.106348024	0.090960667
chr6:100894513-100895907	9	1.14E-13	0.001396355	0.186057662	0.074623182
chr1:1475143-1475675	5	2.06E-11	0.001456799	0.111459757	0.061136707
chr13:23489472-23490053	5	2.90E-37	0.001516172	0.281488705	0.077078615
chr4:77341841-77342011	3	2.99E-09	0.001560949	0.098047965	0.085944825
chrX:50648356-50648473	4	8.26E-14	0.001596574	0.057054453	-0.008949225
chrX:123479823-123480304	4	1.96E-14	0.001642725	-0.118957063	-0.030254678
chr6:110797233-110797506	4	3.06E-11	0.001717691	0.033998648	0.025654155
chr11:63827361-63827695	3	2.89E-10	0.001737066	0.099425908	0.086326662
chr5:25910913-25911207	2	7.30E-13	0.00173826	-0.083973073	-0.048543971
chr7:150644459-150645092	6	5.01E-10	0.00175394	0.088044796	0.057293433
chrX:43809039-43809103	2	6.64E-12	0.001872978	-0.147252063	-0.063363148
chr8:52321814-52322341	7	2.07E-11	0.001952224	0.09546911	0.04952394
chr12:53084709-53085323	4	7.23E-36	0.001956528	0.171798889	0.050358463
chrX:40064418-40064789	2	3.07E-15	0.002012211	-0.073205452	-0.061492047
chr1:44399534-44399894	4	4.94E-11	0.0020213	0.099134445	0.061335409
chrX:13706962-13707694	6	4.06E-17	0.002022821	-0.09769829	-0.001481612
chr7:80548456-80548752	5	8.59E-10	0.002100168	0.148125221	0.07433273
chrX:114426240-114426759	3	5.51E-13	0.002104981	0.029192909	0.006826834
chr20:39969058-39969604	8	1.91E-12	0.002149416	0.058936328	0.041694021
chrX:147133598-147133830	4	5.05E-11	0.002150099	-0.07660368	-0.042996225
chr5:52095495-52095961	5	2.86E-10	0.002161133	-0.077477645	-0.030218962
chr13:114239234-114239958	3	6.00E-12	0.002202021	0.180130911	0.096189067
chr3:18485529-18485765	2	1.76E-09	0.00225526	-0.067825408	-0.045441988
chr8:26047780-26048414	7	2.05E-12	0.002371341	0.120312547	0.074360003
chr2:198570639-198570936	4	2.88E-12	0.002460277	-0.050255903	-0.027258233
chrX:135249966-135250267	2	1.88E-20	0.002486656	-0.093847605	-0.050934338
chr5:119799822-119800143	5	4.59E-10	0.002676172	0.106581809	0.04618235
chrX:5821227-5821720	3	2.38E-19	0.002689155	-0.064855066	-0.030119675
chrX:24761398-24761808	3	3.52E-16	0.002720604	-0.116315702	-0.059416035
chr2:24397649-24397845	4	2.91E-09	0.002908131	0.128825999	0.080725822
chrX:110653460-110654436	3	3.07E-69	0.002992447	-0.271880036	-0.112166586
chr19:17138051-17138063	2	1.08E-10	0.003044467	0.072391059	0.053743077
chr7:153108642-153109538	5	1.50E-156	0.003074313	0.225389689	0.033489038
chrX:40944327-40945750	7	4.25E-27	0.00328533	-0.137207869	-0.040363671
chrX:47662328-47662699	3	3.14E-09	0.003365052	0.101656702	0.055731276
chrX:36981602-36982194	4	5.42E-17	0.003474301	0.269619024	0.131339957
chr3:145878963-145879710	10	3.91E-12	0.003503884	0.145411893	0.073538733
chrX:148552552-148552714	3	2.39E-09	0.003521977	0.070497935	0.039591647
chr10:108924366-108924560	4	3.01E-10	0.003534277	0.169126766	0.106228268
chr6:106433985-106434623	7	2.25E-10	0.003547177	0.122876236	0.085340007
chr20:24450353-24450698	3	1.43E-10	0.003694458	0.122205493	0.070673705
chrX:125714973-125715487	3	8.15E-23	0.003735881	-0.116581605	-0.068105495
chr6:133561368-133562776	41	3.27E-30	0.003835388	0.127021398	0.036481639
chr11:125774082-125774406	5	1.23E-10	0.004155417	0.112680646	0.069937143
chrX:152109741-152110833	4	1.87E-141	0.004718919	0.417873778	0.087986469
chr15:59157523-59157579	2	3.23E-10	0.004932412	0.08663081	0.085523726
chr3:16647343-16648294	4	6.24E-159	0.005029424	0.237832154	0.058526213
chr1:2984830-2984869	2	2.74E-09	0.005072834	0.055752105	0.043563032
chr3:158390074-158390821	11	5.84E-13	0.005210348	0.059067235	0.038727827
chr1:236228194-236228837	7	2.02E-11	0.005776613	0.094748736	0.056212431
chr12:11002071-11002609	5	1.76E-19	0.005815477	0.197340829	0.06248465
chr19:53073577-53074012	4	3.34E-10	0.005999721	-0.044164402	-0.016180932
chrX:114957471-114957790	2	8.41E-16	0.00619701	-0.144061231	-0.069212269
chr5:176559334-176560001	5	7.37E-15	0.006256507	0.138225057	0.081676221
chr5:23507030-23507752	12	1.96E-12	0.006384593	0.10056197	0.073352615
chr15:93973921-93974410	5	3.81E-14	0.006491686	-0.16071428	-0.059650729
chr4:90758120-90758797	9	2.37E-13	0.006626315	0.076673545	0.039549483
chr5:77590760-77591002	5	1.17E-09	0.006638248	-0.06352486	-0.036792283
chr1:75593476-75594261	8	1.36E-13	0.006763821	0.15089777	0.051417022
chrX:72666283-72667379	10	2.46E-77	0.006768577	0.269937174	0.068352759
chrX:118207533-118207749	4	8.40E-12	0.007354008	-0.040913934	-0.018375393
chr10:43818243-43818429	3	5.95E-10	0.007372718	0.036900566	0.024669509
chrX:13396991-13397532	6	4.55E-25	0.007411432	-0.122389611	-0.026887111
chrX:6145730-6145771	2	8.75E-10	0.007480422	-0.079662003	-0.024668125
chrX:129271092-129272178	3	7.00E-12	0.007705004	-0.063355023	-0.036028916
chr3:143692006-143692785	8	1.90E-14	0.007881468	-0.17726345	-0.030702355
chrX:15871902-15873761	11	4.43E-23	0.009273979	-0.179723002	-0.029451206
chr19:19313888-19314415	9	2.33E-11	0.009293945	-0.062332926	-0.030684657
chrX:152742287-152742748	2	1.02E-21	0.0093943	-0.127200653	-0.066123226
chr19:10735482-10736448	12	2.72E-19	0.009488526	0.097605142	0.036713696
chr19:34112825-34113214	4	1.36E-10	0.009557162	0.083094377	0.063748251
chrX:119604444-119604500	2	1.35E-44	0.009616051	-0.091204161	-0.08839226
chrX:2745940-2746697	4	5.97E-12	0.009964818	-0.082503257	-0.019737059
chr19:58095011-58095659	10	6.44E-16	0.010044077	0.081441896	0.040421152
chr19:49954994-49955266	4	1.02E-09	0.010099919	-0.078159999	-0.032053561
chr2:27886333-27886888	11	3.72E-16	0.010130606	-0.090537867	-0.029541185
chr1:167090618-167091094	6	2.70E-10	0.01033364	0.135672958	0.060515796
chrX:72348015-72348370	3	1.14E-09	0.010403301	-0.156945822	-0.061990706
chr17:7387800-7388450	6	6.63E-12	0.010728281	0.027937926	0.001759121
chrX:68721481-68722118	2	8.10E-27	0.011192261	-0.179419139	-0.090579959
chr19:56159710-56160065	3	1.84E-10	0.011514302	0.08978193	0.048088883
chr3:42977777-42978248	8	7.94E-10	0.011684869	0.109206734	0.06970318
chr15:96873850-96874052	9	1.35E-10	0.01217436	0.051363691	0.029577023
chrX:44401762-44402448	5	1.67E-18	0.012305999	-0.160370175	-0.025618501
chrX:2924048-2924635	4	3.94E-12	0.012507829	-0.071093314	-0.019892546
chrX:133676860-133677120	2	3.44E-12	0.012586059	0.253830735	0.134036722
chr6:79576851-79577232	10	4.33E-11	0.012670747	0.100853233	0.040225797
chr15:76630514-76630660	2	4.54E-10	0.012823319	0.115822593	0.086980654
chr12:81331457-81331845	7	2.35E-10	0.013385255	0.067923399	0.041528569
chr10:115614712-115615082	4	6.04E-10	0.013911566	-0.030605221	-0.02141765
chr7:130129946-130130753	15	1.82E-18	0.01392845	0.089443595	0.048692955
chr5:127873711-127873980	2	1.77E-10	0.014284748	0.067426958	0.053973301
chr3:64673301-64673923	6	1.06E-11	0.01515016	0.075756454	0.037820238
chr10:128994297-128994644	6	7.67E-10	0.015495553	0.143037468	0.108092428
chr17:38333503-38334623	10	3.58E-17	0.016052823	0.11059444	0.045133511
chr1:120837955-120838718	7	2.07E-10	0.016093301	-0.082352383	-0.027634422
chr4:156588387-156589039	5	6.84E-12	0.016445864	0.027452573	0.022176053
chr7:751830-752292	8	2.21E-11	0.018916415	0.109415865	0.057609289
chrX:47063687-47064342	5	1.42E-14	0.019219132	0.10046245	0.026442638
chr15:62358751-62359539	9	2.46E-11	0.020010311	0.05340677	0.021450843
chr5:168727686-168728149	6	1.72E-10	0.020112228	0.090133366	0.050711164
chr7:122526763-122527522	12	3.75E-12	0.02059789	0.050025501	0.034051865
chr5:72416469-72416677	2	7.06E-10	0.020619815	0.05089826	0.050108933
chr1:9884565-9884732	8	2.28E-09	0.021039719	0.09233678	0.068965976
chr2:131099506-131100595	17	1.59E-18	0.021334139	-0.068861461	-0.019723267
chr15:98503376-98504537	15	2.29E-13	0.021382643	0.112665378	0.038831071
chr11:111848078-111848164	3	3.38E-09	0.022353565	0.104796	0.079719519
chr4:48833388-48833587	3	4.82E-10	0.022686786	-0.032229774	-0.025377591
chr5:40835193-40835557	8	6.43E-10	0.023817684	-0.047333847	-0.025461391
chr5:49962507-49963156	8	1.41E-10	0.023835056	-0.04852273	-0.007666762
chr17:66097459-66097810	5	2.01E-09	0.024025921	0.062216832	0.026409647
chr19:57946466-57946843	7	1.50E-09	0.024114995	-0.06920363	-0.020607344
chr14:102025815-102026953	14	1.78E-12	0.024371367	0.09562198	0.038751241
chr1:89448405-89448584	4	1.50E-10	0.025933234	-0.06207773	-0.006732972
chr6:100061111-100061504	3	4.87E-11	0.026473143	0.098855683	0.058285734
chrX:39679986-39680221	2	1.36E-19	0.026584847	0.350326113	0.173878757
chr1:202976329-202976539	8	1.09E-11	0.02678373	-0.053875134	-0.017649174
chrX:154252172-154252341	2	4.36E-19	0.026999486	-0.14157731	-0.071788549
chr19:35760554-35760861	3	7.37E-10	0.02738406	0.136487617	0.024317584
chr18:76739559-76740284	8	7.40E-11	0.027534458	0.049149342	0.024327107
chr3:68981503-68982098	10	1.29E-11	0.02765834	0.055977548	0.032712998
chr11:118478236-118478258	3	3.41E-11	0.029079476	-0.127459924	-0.056142743
chr17:56084369-56085130	11	1.33E-13	0.029535294	-0.04369857	-0.020172636
chrX:119037243-119037561	2	1.91E-11	0.02976079	-0.042142409	-0.022280681
chr2:39893078-39893080	2	2.11E-09	0.030100332	0.067891272	0.03839816
chrX:130204734-130205510	3	2.35E-15	0.031086929	-0.161110438	-0.046793141
chr10:71892293-71892787	9	1.16E-10	0.031849711	0.055471206	0.022449039
chr1:21835620-21835703	4	1.61E-09	0.032006308	0.029443069	0.01857789
chr6:26204333-26205244	13	8.38E-16	0.03276417	-0.101705317	-0.025040738
chr5:178016796-178017300	3	1.00E-10	0.033343309	0.043686694	0.024896917
chr1:147752823-147752892	3	1.98E-09	0.033513855	-0.05362373	-0.03200174
chr16:66612955-66613582	12	2.57E-14	0.035096014	0.079422763	0.036973402
chr1:50489240-50489954	15	8.06E-13	0.035783417	0.088242957	0.042285795
chr8:27950282-27950972	11	6.24E-13	0.036341634	-0.093630418	-0.028177898
chr3:192444985-192445594	12	5.86E-11	0.036683419	0.076768835	0.036661765
chr21:27106440-27108210	12	2.85E-76	0.037154659	-0.401815359	-0.049809801
chr1:26233332-26234015	12	2.19E-11	0.038960495	0.105163366	0.071348222
chrX:73163537-73164390	9	9.97E-24	0.039482286	-0.106754277	-0.020094325
chr1:156710761-156711439	10	1.36E-12	0.040452767	-0.032502817	-0.010770707
chr21:34915270-34915953	9	4.60E-11	0.041465793	-0.064581007	-0.013361754
chr19:44617658-44617825	3	8.33E-10	0.043004359	-0.13386055	-0.056091617
chr2:241938159-241938436	7	2.18E-10	0.043007751	0.105537024	0.058866551
chr19:7694013-7694688	11	4.04E-11	0.044091888	-0.041488091	-0.019504435
chr19:11529741-11530065	7	1.54E-11	0.044951636	0.108196413	0.052016298
chr8:98290148-98290229	2	3.49E-09	0.045997195	0.130338978	0.077831304
