# Supplementary material for: Epigenetic stratification of head and neck cancer survivors reveals differences in lycopene levels, alcohol consumption, and methylation of immune regulatory genes
Source: Clin Epigenetics. 2020 Sep 11;12:138. doi: 10.1186/s13148-020-00930-5 (PMC7488769; doi:10.1186/s13148-020-00930-5)
Supplement: Supplementary file 7 — Additional file 7. Gene ontology enrichment analysis in the blue group. [file 13148_2020_930_MOESM7_ESM.xlsx]

## Sheet: Hypermethylated
Category	Term	Count	%	PValue	Genes	List Total	Pop Hits	Pop Total	Fold Enrichment	Bonferroni	Benjamini
GOTERM_MF_DIRECT	GO:0016301~kinase activity	68	1.91495	1.79e-05	NM_000167, NM_012145, NM_001345, NM_001001556, NM_057169, NM_002880, NM_001143976, NM_002093, NM_000076, NM_001136258, NM_003639, NM_004586, NM_001261, NM_001040633, NM_057170, NM_001165031, NR_027928, NM_032637, NM_001010938, NM_001099856, NM_001099857, NM_001024666, NM_212469, NM_001168649, NM_001168648, NM_078467, NM_001274, NM_018650, NM_001168647, NM_001277, NM_012224, NM_006218, NR_024163, …	2875	241	16881	1.65673	0.0334282	0.0305492
GOTERM_MF_DIRECT	GO:0004674~protein serine/threonine kinase activity	98	2.75979	9.37e-06	NM_015716, NM_006282, NM_006742, NM_145331, NM_002880, NM_016457, NM_001128168, NM_006875, NM_001128167, NM_001128166, NM_001170760, NM_001170761, NM_002093, NM_207518, NM_001170460, NM_001261, NM_006201, NM_004586, NM_002314, NM_001135740, NM_001128173, NM_002498, NM_001128172, NM_170663, NM_001010938, NM_032538, NM_005400, NM_001032296, NM_013392, NM_005204, NM_015978, NR_027415, NM_003993, NM_…	2875	376	16881	1.53038	0.0176585	0.0160093
GOTERM_MF_DIRECT	GO:0044822~poly(A) RNA binding	256	7.20924	4.05e-07	NM_016141, NM_144703, NR_033187, NM_005998, NM_002394, NM_016001, NM_005342, NM_001079559, NM_005898, NM_030763, NM_007043, NM_006328, NM_004902, NM_016649, NM_181696, NM_181697, NM_001032393, NM_001040152, NM_005782, NM_001146227, NM_139207, NM_016024, NM_007074, NM_001134364, NM_000100, NM_001145410, NM_030885, NM_017544, NM_002473, NM_153367, NM_006223, NM_001009, NM_182961, NM_001003810, NM_0…	2875	1129	16881	1.33139	0.00077	0.000692
GOTERM_MF_DIRECT	GO:0005524~ATP binding	324	9.12419	9.41e-07	NM_016141, NM_145331, NM_018006, NM_001014437, NM_001014438, NM_138370, NM_001110822, NM_005998, NM_016457, NM_173174, NM_173175, NM_001040135, NM_173176, NM_005345, NM_006201, NM_016282, NM_001130100, NM_001165031, NM_001135740, NM_001721, NM_002498, NM_032538, NM_005346, NM_017669, NM_001522, NM_001145335, NM_001080779, NM_145332, NM_145333, NM_006218, NM_001163437, NM_001163436, NM_001163435, …	2875	1495	16881	1.27252	0.00178809	0.0016083
GOTERM_BP_DIRECT	GO:0006351~transcription, DNA-templated	409	11.5179	1.03e-06	NM_145331, NM_080764, NM_017519, NM_153448, NM_001135733, NM_018105, NM_005997, NM_001717, NM_018102, NM_002586, NM_005338, NM_005342, NM_024863, NM_005340, NM_015898, NM_001040444, NM_017660, NM_001040443, NM_207336, NM_024721, NM_001130102, NM_030763, NM_032638, NM_032530, NM_173618, NM_006472, NM_006328, NM_004902, NM_138367, NM_153450, NM_001145647, NM_017666, NM_153453, NR_028366, NM_0010070…	2850	1955	16792	1.23263	0.00598253	0.00199373
GOTERM_MF_DIRECT	GO:0005515~protein binding	1696	47.7612	1.54e-16	NM_145331, NM_001014437, NM_001924, NM_001014438, NM_001014436, NM_173174, NM_173175, NM_173176, NM_002586, NM_002585, NM_015698, NM_130446, NM_014294, NM_001513, NM_001130710, NM_016282, NM_004208, NM_005488, NM_205849, NM_001145138, NM_032536, NM_001163321, NM_002599, NM_005089, NM_001163323, NM_001163322, NM_001100120, NM_001007026, NM_001100121, NM_016274, NM_078467, NM_016272, NM_207327, NM_…	2875	8785	16881	1.13356	2.11e-13	1.89e-13

## Sheet: Hypomethylated
Category	Term	Count	%	PValue	Genes	List Total	Pop Hits	Pop Total	Fold Enrichment	Bonferroni	Benjamini
GOTERM_BP_DIRECT	GO:0009060~aerobic respiration	18	0.476695	2.33614e-05	NM_003001, NM_001487, NM_001099286, NM_001303, NM_001017524, NM_001752, NM_153638, NM_024960, NM_000026, NM_001029991, NM_001123378, NR_027941, NR_027942, NM_198076, NM_005015, NM_006004, NM_032309, NM_012239, NM_001162862, NM_153640, NM_006294, NM_001162861, NM_001035513, NM_001035511, NM_001003684, NM_001035512, NM_004375, NM_022810, NM_013387, NM_004373, NM_138419, NM_022734, NM_003951	3158	33	16792	2.90034	0.133891	0.0119073
GOTERM_BP_DIRECT	GO:0034080~CENP-A containing nucleosome assembly	23	0.60911	1.73485e-06	NM_001135255, NM_021968, NM_001135256, NM_024322, NM_001127181, NM_001012507, NM_014288, NM_018410, NM_024629, NM_003540, NM_033319, NM_003541, NM_002893, NM_001171182, NM_024053, NM_003538, NM_001809, NM_003539, NM_001002876, NM_007280, NM_006733, NM_005610, NM_003543, NM_144508, NM_022145, NM_003545, NM_170589, NM_003546, NM_018132, NM_001042426	3158	43	16792	2.84413	0.0106178	0.00118536
GOTERM_BP_DIRECT	GO:0090307~mitotic spindle assembly	18	0.476695	9.68048e-05	NM_002466, NM_020461, NM_004663, NM_015282, NM_022161, NM_145862, NM_001098507, NM_003611, NM_001664, NM_006346, NM_006659, NM_139317, NM_002497, NM_001456, NM_001167, NM_001110556, NM_001005735, NM_004523, NM_003457, NM_001032293, NM_004859, NM_007194, NM_144718, NM_001039580, NM_001142273, NM_001142274	3158	36	16792	2.65864	0.448806	0.0416553
GOTERM_BP_DIRECT	GO:0006614~SRP-dependent cotranslational protein targeting to membrane	41	1.08581	9.05956e-08	NM_002948, NM_033643, NM_021203, NM_006013, NM_002295, NM_001034996, NM_001017, NM_001016, NM_000988, NM_001013, NM_001033853, NM_001015, NM_000984, NM_000986, NM_003135, NM_007214, NM_003136, NM_001024921, NM_021029, NM_001024662, NM_001032, NM_001146282, NM_001029, NM_001028, NM_015414, NM_001025, NM_000992, NM_003333, NM_000991, NM_000997, NM_001136134, NM_000661, NM_022551, NM_000969, NM_0010…	3158	94	16792	2.31924	0.00055728	0.000139349
GOTERM_BP_DIRECT	GO:0006303~double-strand break repair via nonhomologous end joining	27	0.715042	3.01156e-05	NM_014641, NM_021968, NM_000249, NR_024022, NM_003352, NM_001469, NM_001141979, NM_003540, NM_003541, NM_003401, NM_022550, NM_013274, NM_003538, NM_001018055, NM_003539, NM_003348, NM_014881, NM_006515, NM_024332, NM_001141980, NM_005591, NM_001005782, NM_001005781, NM_005657, NM_005590, NM_001081640, NM_001167617, NM_001167618, NM_022406, NM_001167619, NM_003543, NM_022836, NM_033276, NM_014502…	3158	63	16792	2.27884	0.169149	0.0141531
GOTERM_BP_DIRECT	GO:0006413~translational initiation	53	1.4036	1.12614e-07	NM_002948, NM_033643, NM_006013, NM_002295, NM_002940, NM_004681, NM_019030, NM_198241, NM_001034996, NM_001017, NM_001016, NM_000988, NM_181468, NM_181466, NM_001013, NM_001033853, NM_001015, NM_001967, NM_000984, NM_001968, NM_000986, NM_001024921, NM_021029, NM_001032, NM_001024662, NM_002212, NM_004094, NM_198242, NM_001029, NM_001028, NM_198244, NM_015414, NM_001025, NM_015315, NM_000992, NM…	3158	137	16792	2.05705	0.000692672	0.000115479
GOTERM_BP_DIRECT	GO:0000184~nuclear-transcribed mRNA catabolic process, nonsense-mediated decay	46	1.21822	8.86732e-07	NM_002948, NM_033643, NM_002295, NM_006013, NM_198241, NM_001034996, NM_018094, NM_001017, NM_000988, NM_001016, NM_018149, NM_080599, NM_001013, NM_001033853, NM_001015, NM_000984, NM_000986, NM_080632, NM_001001998, NM_001024921, NM_021029, NM_001024662, NM_001032, NM_198242, NM_001029, NM_198244, NM_001028, NM_015414, NM_001025, NM_000992, NM_003333, NM_000991, NM_001042540, NM_000997, NM_0011…	3158	119	16792	2.05542	0.00544121	0.000681776
GOTERM_BP_DIRECT	GO:0006396~RNA processing	37	0.979873	1.72198e-05	NM_144982, NM_001167970, NM_019030, NM_001167972, NM_001167971, NM_001114397, NM_018146, NM_012091, NM_001111, NM_003584, NM_020307, NM_001033522, NM_001033521, NM_018702, NM_001001998, NM_005772, NM_001142463, NM_012255, NM_024917, NM_007040, NM_006867, NM_144732, NM_016648, NM_001533, NM_014681, NM_020865, NM_001008711, NM_001008712, NM_012321, NM_015679, NM_001326, NM_001324, NM_015454, NM_001…	3158	97	16792	2.02824	0.100534	0.00958598
GOTERM_BP_DIRECT	GO:0000398~mRNA splicing, via spliceosome	82	2.17161	3.52968e-10	NM_014003, NM_024292, NM_001163280, NM_144987, NM_006112, NM_001003796, NM_015698, NM_032725, NM_001171080, NM_019597, NM_001033522, NM_001033521, NM_003017, NM_003016, NM_006196, NM_019852, NM_005146, NM_005826, NM_031287, NM_032632, NM_007040, NM_006867, NM_006275, NM_203456, NM_203457, NM_006924, NM_015629, NM_001533, NM_001042540, NM_031203, NM_001032393, NM_014691, NM_001008711, NM_001128852…	3158	222	16792	1.96404	2.17181e-06	2.17181e-06
GOTERM_BP_DIRECT	GO:0006364~rRNA processing	79	2.09216	7.87723e-10	NM_033643, NM_017706, NM_014953, NM_006013, NM_002295, NR_033187, NM_001003796, NM_001034996, NM_000988, NM_006191, NM_020143, NM_152383, NM_000984, NM_001164267, NM_000986, NM_001024921, NM_012255, NM_015420, NM_001024662, NM_001097590, NM_031206, NM_015414, NM_000992, NM_003333, NM_000991, NM_000997, NM_018072, NM_001136134, NM_003703, NM_019070, NM_181503, NM_000969, NM_001000, NM_000967, NM_0…	3158	214	16792	1.96292	4.84685e-06	2.42343e-06
GOTERM_MF_DIRECT	GO:0047485~protein N-terminus binding	34	0.900424	0.000259061	NM_001141970, NM_002946, NM_000546, NM_032353, NM_170714, NM_145803, NM_006099, NM_004964, NM_170713, NM_170712, NM_007182, NM_000124, NM_001146055, NM_000123, NM_001146054, NM_130800, NM_001350, NM_001110792, NM_130801, NM_130802, NM_130803, NM_130804, NM_015329, NM_175073, NM_013445, NM_001143985, NM_000817, NM_145859, NM_001165903, NM_001135644, NM_004620, NM_005349, NM_001126114, NM_007308, N…	3172	97	16881	1.8654	0.394129	0.0445316
GOTERM_BP_DIRECT	GO:0019083~viral transcription	39	1.03284	0.000100201	NM_002948, NM_033643, NM_001008564, NM_006013, NM_002295, NM_001034996, NM_001017, NM_001016, NM_000988, NM_001013, NM_001033853, NM_001015, NM_007342, NM_000984, NM_000986, NM_001024921, NM_021029, NM_001024662, NM_001032, NM_001029, NM_001028, NM_015414, NM_001025, NM_000992, NM_003333, NM_000991, NM_000997, NM_001136134, NM_014089, NM_000661, NM_022551, NM_000969, NM_024844, NM_001000, NM_0062…	3158	112	16792	1.85156	0.460208	0.0402714
GOTERM_BP_DIRECT	GO:0006412~translation	85	2.25106	2.85938e-08	NM_033643, NM_006013, NM_002295, NM_013386, NM_001003796, NM_001034996, NM_005687, NM_146388, NM_000988, NM_001099645, NM_001029991, NM_021107, NM_000984, NM_000986, NM_013407, NM_013406, NM_001024921, NM_001024662, NM_001040436, NM_016070, NM_146387, NM_016955, NM_015414, NM_031903, NM_014161, NM_031902, NM_000992, NM_003333, NM_000991, NM_000997, NM_021927, NM_004096, NM_022734, NM_001012755, N…	3158	253	16792	1.78644	0.000175922	5.86441e-05
GOTERM_BP_DIRECT	GO:0007067~mitotic nuclear division	82	2.17161	1.11613e-07	NM_024348, NM_017518, NM_014956, NM_006480, NM_001003716, NM_001003715, NM_006530, NM_020242, NM_020935, NM_152383, NM_003016, NM_000176, NM_002498, NM_002497, NM_001011553, NM_016343, NM_017669, NM_003747, NR_027415, NM_001042400, NM_004358, NM_018715, NM_001012409, NM_001127182, NM_020659, NM_007317, NM_001042749, NM_003858, NM_004661, NM_001136049, NM_001012413, NM_001012412, NM_014885, NM_001…	3158	248	16792	1.75814	0.00068652	0.000137342
GOTERM_MF_DIRECT	GO:0003735~structural constituent of ribosome	72	1.90678	1.53684e-06	NM_002635, NM_002948, NM_033643, NM_016491, NM_006013, NM_002295, NM_014763, NM_021821, NM_016497, NM_013386, NM_001034996, NM_146388, NM_001017, NM_001099645, NM_001016, NM_000988, NM_001013, NM_001033853, NM_020409, NM_001015, NM_001014990, NM_021107, NM_000984, NM_033362, NM_000986, NM_033363, NM_014050, NM_001024921, NM_021029, NM_001032, NM_001024662, NM_032014, NM_001029, NM_016070, NM_1463…	3172	222	16881	1.72601	0.00296785	0.000742789
GOTERM_MF_DIRECT	GO:0044822~poly(A) RNA binding	356	9.42797	1.2467e-26	NM_001164318, NM_001164319, NM_000269, NR_033187, NM_002295, NM_001164317, NM_002394, NM_032725, NM_005342, NM_001042539, NM_001033522, NM_007342, NM_001033521, NM_005898, NM_030763, NM_001007225, NM_007040, NM_005087, NM_001040436, NM_024996, NM_078468, NM_016648, NM_078469, NM_001042540, NM_001032393, NM_014691, NM_001008711, NM_001008712, NM_016024, NM_080649, NM_080648, NM_005778, NR_003272, …	3172	1129	16881	1.67811	2.41111e-23	1.20556e-23
GOTERM_BP_DIRECT	GO:0051301~cell division	102	2.70127	2.631e-06	NM_001259, NM_017518, NM_014956, NM_006480, NM_018101, NM_001003716, NM_001003715, NM_178014, NM_152383, NM_020935, NM_006009, NM_015329, NM_006023, NM_000176, NM_002498, NM_001134419, NM_002497, NM_032636, NM_005400, NM_016343, NM_003550, NM_017669, NM_003747, NM_001032291, NR_027415, NM_001032293, NM_001007793, NM_001042400, NM_001032290, NM_004358, NM_018715, NM_001012409, NM_005496, NM_001002…	3158	350	16792	1.54961	0.0160582	0.00161755
GOTERM_MF_DIRECT	GO:0031625~ubiquitin protein ligase binding	80	2.11864	0.000169303	NR_003089, NM_001003652, NM_001145340, NM_003352, NM_194271, NM_006878, NM_001007230, NM_006879, NM_002392, NM_001135937, NM_006881, NM_052837, NM_178014, NM_006191, NM_001033910, NM_002507, NM_003639, NM_005690, NM_172057, NM_006882, NM_004205, NM_001350, NM_017520, NM_003348, NM_020730, NM_001166278, NM_001098534, NM_005080, NM_199440, NM_006677, NM_171997, NM_001099856, NM_001099857, NM_033120…	3172	287	16881	1.48345	0.279248	0.0322157
GOTERM_MF_DIRECT	GO:0008134~transcription factor binding	78	2.06568	0.000337438	NM_014563, NM_001003652, NM_003352, NM_018254, NM_001135937, NM_004964, NM_001136022, NM_001136021, NM_001514, NM_016139, NM_001350, NM_001110792, NM_001130713, NM_001135110, NM_001130714, NM_030973, NM_004774, NM_006732, NM_000475, NM_001139466, NM_001139467, NM_005147, NM_016343, NM_153450, NM_021784, NM_005349, NM_016269, NM_015975, NM_001166418, NM_000280, NM_001139468, NM_001166419, NM_15342…	3172	284	16881	1.46164	0.479369	0.0489692
GOTERM_MF_DIRECT	GO:0003723~RNA binding	147	3.89301	2.52177e-06	NM_014953, NM_001003796, NM_001033522, NM_001033521, NM_005898, NM_001145346, NM_006196, NM_000986, NM_203364, NM_014949, NM_032632, NM_007040, NM_006867, NM_005087, NM_203456, NM_203457, NR_027126, NR_027125, NM_016648, NM_000992, NM_001042540, NM_000991, NM_000997, NM_022830, NM_001032393, NM_203350, NM_001008711, NM_001008712, NM_016120, NM_006621, NM_001102397, NM_016024, NM_001134363, NM_000…	3172	547	16881	1.43019	0.00486523	0.000974945
GOTERM_MF_DIRECT	GO:0003676~nucleic acid binding	253	6.70021	3.56222e-08	NM_014003, NM_032453, NM_198526, NM_018657, NM_032522, NM_001923, NM_003452, NM_018105, NM_138374, NM_001159296, NM_001083330, NM_015698, NM_182314, NM_017908, NR_026694, NM_001042539, NM_032828, NM_001145344, NM_001145345, NM_145326, NM_001145434, NM_001145343, NM_198480, NM_018260, NM_032534, NM_003441, NM_006867, NM_003442, NM_138367, NM_001145647, NM_001004308, NM_001012756, NM_017676, NM_001…	3172	985	16881	1.36694	6.88909e-05	2.29642e-05
GOTERM_MF_DIRECT	GO:0042802~identical protein binding	188	4.97881	1.12292e-05	NM_001003396, NM_001164318, NM_001003397, NM_001164319, NM_000269, NM_018518, NM_001003395, NM_001145340, NM_145058, NM_001164317, NM_018105, NM_006878, NM_006879, NM_002392, NM_003246, NM_172362, NM_002592, NM_001142443, NM_006881, NM_006340, NM_032116, NM_002875, NM_001142444, NM_030769, NM_148170, NM_172057, NM_006882, NM_004205, NM_006092, NM_005604, NM_130445, NM_021253, NM_182528, NM_006197…	3172	749	16881	1.3358	0.0214833	0.002711
GOTERM_MF_DIRECT	GO:0003700~transcription factor activity, sequence-specific DNA binding	227	6.01165	9.5805e-05	NM_014562, NM_018657, NM_001003652, NM_003452, NM_173209, NM_002397, NM_173208, NM_001717, NM_173207, NM_001114309, NM_001129730, NM_001083330, NM_018254, NM_001145045, NM_001135937, NM_017908, NM_032110, NM_004348, NM_006191, NM_001136022, NM_001136021, NM_006345, NM_005604, NM_145326, NM_018664, NM_001145434, NM_001130713, NM_001130714, NM_006732, NM_198480, NR_024055, NM_173210, NR_024056, NM_…	3172	961	16881	1.25709	0.169141	0.0203779
GOTERM_MF_DIRECT	GO:0005524~ATP binding	345	9.13665	1.05559e-05	NM_000269, NM_145331, NM_173174, NM_138270, NM_173175, NM_173176, NM_004348, NM_002388, NM_006201, NM_001042530, NM_207437, NM_001042532, NM_001042531, NM_001135740, NM_002498, NM_002497, NM_032632, NM_017669, NM_001040436, NM_017672, NM_024876, NM_181690, NM_001522, NM_005496, NM_145332, NM_001145443, NM_145333, NM_000249, NM_007317, NM_018122, NR_027635, NM_138395, NM_001080448, NM_139209, NM_0…	3172	1495	16881	1.22813	0.0202083	0.00291222
GOTERM_BP_DIRECT	GO:0006351~transcription, DNA-templated	451	11.9439	3.87643e-07	NM_182931, NM_145331, NM_198526, NM_032522, NM_016144, NM_017519, NM_153448, NM_018105, NM_138270, NM_001717, NM_138374, NM_002397, NM_001129730, NM_001083330, NM_001145045, NM_001135937, NM_005342, NM_024863, NM_005340, NM_014292, NM_006345, NM_024721, NM_001145344, NM_032828, NM_145326, NM_001145345, NM_016139, NM_001145343, NM_017520, NM_030763, NM_001135649, NM_032631, NM_007040, NM_000376, N…	3158	1955	16792	1.22665	0.00238233	0.00034068
GOTERM_MF_DIRECT	GO:0003677~DNA binding	382	10.1165	9.78766e-06	NM_032522, NM_198526, NR_033187, NM_017519, NM_001923, NM_153448, NM_138270, NM_002397, NM_138374, NM_001717, NM_005096, NM_001083330, NM_001145045, NM_002592, NM_001135937, NM_005342, NM_004348, NM_002388, NM_001136022, NM_001136021, NM_032828, NM_001145344, NM_001145345, NM_145326, NM_001145343, NM_001130713, NM_004208, NM_001130714, NM_030763, NM_005080, NM_032631, NM_000376, NM_001004309, NM_…	3172	1674	16881	1.21443	0.0187514	0.00314993
GOTERM_MF_DIRECT	GO:0005515~protein binding	1971	52.1981	2.05921e-37	NM_182931, NM_145331, NM_080664, NM_173174, NM_173175, NM_173176, NM_021575, NM_001122659, NM_004205, NM_001514, NM_004202, NM_145321, NM_001130713, NM_004208, NM_145322, NM_001130714, NM_182944, NM_024090, NM_005080, NM_138363, NM_138361, NM_005087, NM_0	3172	8785	16881	1.19402	3.98251e-34	3.98251e-34
