# Supplementary material for: Epigenetic stratification of head and neck cancer survivors reveals differences in lycopene levels, alcohol consumption, and methylation of immune regulatory genes
Source: Clin Epigenetics. 2020 Sep 11;12:138. doi: 10.1186/s13148-020-00930-5 (PMC7488769; doi:10.1186/s13148-020-00930-5)
Supplement: Supplementary file 8 — Additional file 8. Gene ontology enrichment analysis in the pink group. [file 13148_2020_930_MOESM8_ESM.xlsx]

## Sheet: Hypermethylated
Category	Term	Count	%	PValue	Genes	List Total	Pop Hits	Pop Total	Fold Enrichment	Bonferroni	Benjamini
GOTERM_BP_DIRECT	GO:0007399~nervous system development	37	3.32435	2.86e-06	NM_033642, NM_024003, NM_000266, NM_006668, NM_017519, NM_001139498, NM_002547, NM_020732, NM_018905, NM_018900, NM_018901, NM_002347, NM_018908, NM_004442, NM_018909, NM_018906, NM_004867, NM_020730, NM_018907, NM_001166278, NM_001143982, NM_003486, NM_145234, NM_001143983, NM_000514, NM_001143981, NM_004114, NM_172171, NM_003586, NM_002764, NM_172170, NM_001001994, NM_031849, NM_016339, NM_1759…	919	287	16792	2.35563	0.00877394	0.00516715
GOTERM_BP_DIRECT	GO:0050808~synapse organization	11	0.98832	6.64e-06	NM_018977, NM_000345, NM_006359, NM_181332, NM_171998, NM_001128167, NM_001128166, NM_014893, NM_007308, NM_181303, NM_001042537, NM_001166660, NM_002578, NM_198576, NM_058238, NM_001171184, NM_020742, NM_001146055, NM_177398, NM_001146054, NM_001939, NR_028319	919	33	16792	6.09068	0.0202402	0.0119888

## Sheet: Hypomethylated
Category	Term	Count	%	PValue	Genes	List Total	Pop Hits	Pop Total	Fold Enrichment	Bonferroni	Benjamini
GOTERM_BP_DIRECT	GO:0006342~chromatin silencing	19	0.688156	5.08458e-06	NM_030593, NM_012274, NM_004992, NM_080720, NM_003516, NM_003514, NM_003513, NM_078630, NM_001142421, NM_003511, NM_001142420, NM_001142423, NM_001142422, NM_001142425, NM_033445, NM_001142424, NM_021064, NM_001080519, NM_001142427, NM_001142426, NM_001110792, NM_001142429, NM_001142428, NM_003517, NM_012237, NM_012286, NM_021066, NM_001017990, NM_001040874, NM_001142430, NM_001142419, NM_0011424…	2173	45	16792	3.26275	0.0242942	0.00612968
GOTERM_BP_DIRECT	GO:0006303~double-strand break repair via nonhomologous end joining	21	0.760594	8.23002e-05	NM_014641, NM_021968, NR_027473, NM_000249, NM_003352, NR_024022, NM_001469, NM_012308, NM_003541, NM_000051, NM_001018055, NM_138292, NM_139076, NM_003539, NM_006515, NM_014881, NM_024332, NM_001005782, NM_005591, NM_001005781, NM_005657, NM_001167617, NM_005590, NM_001167618, NM_001167619, NM_003543, NM_003542, NM_022836, NM_003545, NM_016937, NM_003546	2173	63	16792	2.57586	0.328407	0.0432695
GOTERM_BP_DIRECT	GO:0006334~nucleosome assembly	38	1.37631	1.75473e-07	NM_021058, NM_021968, NR_027291, NM_003308, NM_138270, NM_004538, NM_001099412, NM_021963, NM_004537, NM_001099413, NM_139207, NM_080720, NM_003541, NM_001083601, NM_003533, NM_173082, NM_003531, NM_022573, NM_003537, NM_001809, NM_021062, NM_002520, NM_001164416, NM_175055, NM_003539, NM_005104, NM_001164471, NM_003518, NM_001042683, NM_022117, NM_001002916, NM_001017990, NM_199185, NM_001130688…	2173	119	16792	2.46763	0.000848401	0.000848401
GOTERM_BP_DIRECT	GO:0070126~mitochondrial translational termination	26	0.941688	5.90576e-05	NM_003776, NM_014180, NM_001114184, NM_016067, NM_024540, NM_002949, NM_016497, NM_004632, NM_015969, NM_020409, NM_181464, NM_181465, NM_181462, NM_001014990, NM_181463, NM_021107, NM_181441, NM_033362, NM_145729, NM_138777, NM_033363, NM_014078, NM_177988, NM_152269, NM_181514, NM_181515, NM_031420, NM_033657, NM_019041, NM_032014, NM_181454, NM_016070, NM_181455, NM_015084, NM_181456, NM_03190…	2173	86	16792	2.33624	0.248489	0.0350787
GOTERM_BP_DIRECT	GO:0006413~translational initiation	37	1.34009	1.92304e-05	NM_002948, NM_006013, NM_002940, NM_001016, NM_181468, NM_181466, NM_001967, NM_000984, NM_001968, NM_000986, NM_021029, NM_001032, NM_002212, NM_001031, NM_022170, NM_004094, NM_001025, NM_001024, NM_015315, NM_000991, NM_000997, NM_000994, NM_001130678, NM_003758, NM_001136134, NM_001130679, NM_003757, NM_003754, NM_005875, NM_001000, NM_003907, NM_001568, NM_001136137, NM_001136135, NM_0011361…	2173	137	16792	2.08701	0.0888232	0.0184317
GOTERM_BP_DIRECT	GO:0008380~RNA splicing	42	1.52119	2.6295e-05	NM_005455, NM_015167, NR_024203, NM_001006118, NM_001169125, NM_001006117, NM_001169124, NM_152585, NM_017619, NM_001003692, NM_005058, NM_001169122, NM_001169123, NM_032864, NM_003016, NM_001082575, NM_001081461, NM_001170628, NM_004902, NM_003587, NM_005676, NM_005089, NM_001011725, NM_001162536, NM_001011724, NM_002715, NM_019610, NM_002819, NM_001145409, NM_001006120, NM_001006121, NM_006469,…	2173	166	16792	1.95517	0.119434	0.0209753
GOTERM_MF_DIRECT	GO:0003735~structural constituent of ribosome	54	1.95581	8.58644e-06	NM_002948, NM_006013, NM_002949, NM_018843, NM_004632, NM_016497, NM_001016, NM_020409, NM_181464, NM_181465, NM_001014990, NM_181462, NM_021107, NM_181463, NM_000984, NM_033362, NM_000986, NM_033363, NM_021029, NM_001032, NM_001031, NM_032014, NM_001039567, NM_016070, NM_031903, NM_001025, NM_014161, NM_001024, NM_031902, NR_024873, NR_024872, NM_000991, NM_000997, NM_000994, NM_001012755, NM_00…	2218	222	16881	1.8513	0.0132463	0.00332815
GOTERM_BP_DIRECT	GO:0006412~translation	60	2.17313	3.70036e-06	NM_015659, NM_002948, NM_001042576, NM_006013, NM_018843, NM_016497, NM_001016, NM_181464, NM_181465, NM_001014990, NM_181462, NM_021107, NM_181463, NM_015946, NM_000984, NM_033362, NM_006058, NM_000986, NM_033363, NM_021029, NM_001032, NM_001031, NM_032014, NM_001039567, NM_016070, NM_016955, NM_031903, NM_001025, NM_014161, NM_001024, NM_031902, NR_024873, NR_024872, NM_000991, NM_021927, NM_00…	2173	253	16792	1.83262	0.0177394	0.00594846
GOTERM_BP_DIRECT	GO:0000398~mRNA splicing, via spliceosome	50	1.81094	0.000105153	NM_030877, NM_001163280, NM_006112, NM_001164803, NM_017619, NM_015698, NM_001003692, NM_004966, NM_015908, NM_001171080, NM_019597, NM_001033522, NM_001033521, NM_001098208, NM_001098206, NM_003016, NM_001098207, NM_001098204, NM_006196, NM_001098205, NM_015465, NM_014014, NM_007006, NM_032632, NM_007040, NM_003587, NM_005089, NM_021231, NM_203456, NM_002819, NM_006924, NM_001080543, NM_203457, …	2173	222	16792	1.74044	0.398693	0.0495931
GOTERM_MF_DIRECT	GO:0044822~poly(A) RNA binding	241	8.72872	3.1546e-15	NR_033187, NM_005342, NM_001042539, NM_001033522, NM_001033521, NM_001079559, NM_005898, NM_030763, NM_004902, NM_007040, NM_005087, NM_024996, NM_016649, NM_016648, NM_001136035, NM_001032393, NM_014691, NM_139207, NM_016024, NM_001134364, NM_139215, NM_030885, NM_001145410, NM_017544, NM_006223, NM_175847, NM_182961, NM_001003810, NM_017647, NM_138927, NM_006306, NM_001007, NM_001402, NM_018109…	2218	1129	16881	1.62465	4.82769e-12	2.41385e-12
GOTERM_MF_DIRECT	GO:0000166~nucleotide binding	73	2.64397	4.95253e-05	NM_001163280, NM_017809, NM_031372, NM_001006118, NM_152585, NM_001006117, NM_006112, NM_182314, NM_004966, NM_001171080, NM_019597, NM_000984, NM_003016, NM_001145346, NR_023312, NR_023313, NM_004902, NM_005676, NM_022170, NM_005089, NM_203456, NM_203457, NM_006924, NR_027126, NR_027125, NM_016648, NM_033117, NM_001006120, NM_001006121, NM_031203, NM_001032393, NM_001128852, NM_001146699, NM_001…	2218	348	16881	1.59654	0.0740312	0.0109277
GOTERM_MF_DIRECT	GO:0003682~chromatin binding	82	2.96994	1.64907e-05	NM_002015, NM_001128217, NR_029416, NM_001130824, NR_029415, NM_138270, NR_029417, NM_001130825, NM_012346, NM_002592, NM_007144, NM_004964, NM_001080519, NM_001110792, NM_001130713, NM_001130714, NM_030763, NM_032638, NM_004153, NM_016343, NM_005349, NM_016269, NM_002398, NM_016553, NM_012448, NM_003143, NM_015107, NM_004143, NM_001166357, NM_000249, NM_001166356, NM_001127612, NM_001166359, NM_…	2218	391	16881	1.59615	0.0252852	0.00510897
GOTERM_MF_DIRECT	GO:0003723~RNA binding	113	4.09272	7.77882e-07	NM_001163280, NM_017809, NM_001013439, NM_014953, NM_001013438, NM_001006118, NM_001006117, NM_152585, NM_006112, NM_004966, NM_019597, NM_001033522, NM_001033521, NM_005898, NM_001145346, NM_006196, NM_000986, NM_018702, NM_015117, NM_203364, NR_023312, NR_023313, NM_001127202, NM_015982, NM_014949, NM_007040, NM_032632, NM_004902, NM_005087, NM_022170, NM_005089, NM_203456, NM_006924, NM_203457…	2218	547	16881	1.57227	0.00120732	0.000402603
GOTERM_BP_DIRECT	GO:0045893~positive regulation of transcription, DNA-templated	99	3.58566	4.4818e-05	NM_002015, NM_182931, NM_000266, NM_017704, NM_014009, NM_006875, NM_012346, NM_173809, NM_004964, NM_001110792, NM_001130713, NM_139035, NM_001130714, NM_001130102, NM_030763, NM_001139466, NM_001139467, NM_001101654, NM_182899, NM_001127202, NM_173164, NM_173165, NM_002913, NM_173163, NM_001001342, NM_030647, NM_016269, NM_021998, NM_007156, NM_020159, NM_002519, NM_001127203, NM_016553, NM_001…	2173	515	16792	1.48549	0.1949	0.0304952
GOTERM_MF_DIRECT	GO:0003676~nucleic acid binding	173	6.26585	3.86626e-05	NM_031372, NM_001110822, NM_001159296, NM_001083330, NM_015698, NM_182314, NM_001042539, NR_026694, NM_014155, NM_032828, NM_198480, NM_018260, NM_014014, NM_032530, NM_004220, NM_003440, NM_003441, NM_004902, NM_003442, NM_001145647, NM_001004308, NR_028366, NM_017676, NM_201269, NM_001080485, NM_203456, NM_203457, NM_003434, NM_153354, NM_024325, NM_016024, NM_139215, NM_001145410, NM_017544, N…	2218	985	16881	1.33674	0.0582771	0.00995746
GOTERM_BP_DIRECT	GO:0006351~transcription, DNA-templated	326	11.8073	2.95188e-07	NM_182931, NM_145331, NM_153448, NM_138270, NM_006337, NM_005338, NM_001083330, NM_005342, NM_024863, NM_032828, NM_024721, NM_017520, NM_001130102, NM_030763, NM_032638, NM_032530, NM_173618, NM_004220, NM_006472, NM_007040, NM_004902, NM_000376, NM_001004309, NM_153450, NM_001145647, NM_017666, NR_028366, NM_201269, NM_001080485, NM_017673, NM_016954, NM_016649, NM_005491, NM_001166418, NM_0165…	2173	1955	16792	1.28859	0.0014268	0.000713657
GOTERM_MF_DIRECT	GO:0005515~protein binding	1347	48.7867	2.67973e-19	NM_182931, NM_001014433, NM_145331, NM_001014437, NM_001014438, NM_002585, NM_015698, NM_002592, NM_130446, NM_014294, NM_001171080, NM_021575, NM_130443, NM_001130713, NM_001130714, NM_004208, NM_205849, NM_138363, NM_173164, NM_173165, NM_138361, NM_005087, NM_173163, NM_024096, NM_001163321, NM_005089, NM_001163323, NM_016269, NM_001163322, NM_001153663, NM_001013632, NM_153253, NM_078467, NM_…	2218	8785	16881	1.16698	4.16162e-16	4.16162e-16
