# Supplementary material for: Epigenetic stratification of head and neck cancer survivors reveals differences in lycopene levels, alcohol consumption, and methylation of immune regulatory genes
Source: Clin Epigenetics. 2020 Sep 11;12:138. doi: 10.1186/s13148-020-00930-5 (PMC7488769; doi:10.1186/s13148-020-00930-5)
Supplement: Supplementary file 9 — Additional file 9. Gene ontology enrichment analysis in the yellow group. [file 13148_2020_930_MOESM9_ESM.xlsx]

## Sheet: Hypermethylated
Category	Term	Count	%	PValue	Genes	List Total	Pop Hits	Pop Total	Fold Enrichment	Bonferroni	Benjamini
GOTERM_BP_DIRECT	GO:0009060~aerobic respiration	16	0.554977	1.82245e-05	NM_003001, NM_001487, NM_001099286, NM_001017524, NM_001752, NM_153638, NM_024960, NM_000026, NM_001029991, NM_001123378, NR_027941, NR_027942, NM_198076, NM_005015, NM_006004, NM_032309, NM_012239, NM_001162862, NM_153640, NM_006294, NM_001162861, NM_001035513, NM_001035511, NM_001003684, NM_001035512, NM_004375, NM_013387, NM_004373, NM_138419, NM_022734	2422	33	16792	3.36151	0.0941716	0.0349757
GOTERM_BP_DIRECT	GO:0034080~CENP-A containing nucleosome assembly	20	0.693722	2.3931e-06	NM_001135255, NM_021968, NM_001135256, NM_024322, NM_001127181, NM_001012507, NM_014288, NM_024629, NM_003540, NM_033319, NM_003541, NM_001171182, NM_003538, NM_024053, NM_001809, NM_003539, NM_001002876, NM_007280, NM_005610, NM_003543, NM_144508, NM_022145, NM_003545, NM_170589, NM_003546, NM_018132, NM_001042426	2422	43	16792	3.2247	0.0129034	0.00459339
GOTERM_BP_DIRECT	GO:0006303~double-strand break repair via nonhomologous end joining	25	0.867152	3.00584e-06	NM_014641, NM_021968, NM_000249, NR_024022, NM_003352, NM_001469, NM_001141979, NM_003540, NM_003541, NM_003401, NM_022550, NM_013274, NM_003538, NM_003539, NM_003348, NM_014881, NM_006515, NM_001141980, NM_005591, NM_001005782, NM_001005781, NM_005657, NM_005590, NM_001081640, NM_001167617, NM_001167618, NM_022406, NM_001167619, NM_003543, NM_022836, NM_033276, NM_014502, NM_003545, NM_003958, N…	2422	63	16792	2.75124	0.0161804	0.00576948
GOTERM_BP_DIRECT	GO:0006614~SRP-dependent cotranslational protein targeting to membrane	36	1.2487	3.48602e-08	NM_001136134, NM_002948, NM_033643, NM_021203, NM_002295, NM_000661, NM_001034996, NM_000969, NM_022551, NM_001017, NM_000988, NM_001016, NM_001013, NM_001033853, NM_001033930, NM_000967, NM_001015, NM_003134, NM_001136137, NM_000984, NM_001136135, NM_001136136, NM_000986, NM_007214, NM_001009, NM_003135, NM_003136, NM_001024921, NM_001032, NM_001024662, NM_001030001, NM_001146282, NM_001029, NM_…	2422	94	16792	2.65523	0.000189168	6.69132e-05
GOTERM_BP_DIRECT	GO:0070126~mitochondrial translational termination	31	1.07527	1.62599e-06	NM_014180, NM_001114184, NM_182640, NM_016491, NM_016067, NM_024540, NM_015971, NM_021821, NM_014763, NM_016497, NM_172177, NM_146388, NM_019051, NM_172178, NM_020409, NM_001014990, NM_021107, NM_033362, NM_145729, NM_138777, NM_033363, NM_014078, NM_177988, NM_152269, NM_014018, NM_022915, NM_014050, NM_145212, NM_032014, NM_019041, NM_016070, NM_146387, NM_020236, NM_031903, NM_014161, NM_03190…	2422	86	16792	2.49915	0.00878543	0.003121
GOTERM_BP_DIRECT	GO:0006396~RNA processing	34	1.17933	9.58633e-07	NM_144982, NM_019030, NM_001114397, NM_018146, NM_012091, NM_001111, NM_003584, NM_020307, NM_001033522, NM_001033521, NM_018702, NM_001001998, NM_005772, NM_012255, NM_007040, NM_006867, NM_144732, NM_016648, NM_001533, NM_014681, NM_020865, NM_001008711, NM_001008712, NM_012321, NM_015679, NM_001326, NM_001324, NM_015454, NM_001025107, NM_014884, NM_172231, NM_005778, NM_002897, NM_003800, NM_0…	2422	97	16792	2.43016	0.00518899	0.00184006
GOTERM_BP_DIRECT	GO:0070125~mitochondrial translational elongation	29	1.0059	1.25072e-05	NM_014180, NM_182640, NM_016491, NM_016067, NM_024540, NM_015971, NM_021821, NM_014763, NM_016497, NM_172177, NM_146388, NM_019051, NM_172178, NM_020409, NM_001014990, NM_021107, NM_033362, NM_145729, NM_033363, NM_014078, NM_177988, NM_014050, NM_022915, NM_014018, NM_145212, NM_032014, NM_016070, NM_024996, NM_146387, NM_020236, NM_031903, NM_014161, NM_031902, NM_014046, NM_020191, NM_015950, …	2422	85	16792	2.36542	0.0656248	0.0240046
GOTERM_BP_DIRECT	GO:0000398~mRNA splicing, via spliceosome	75	2.60146	7.24822e-13	NM_014003, NM_024292, NM_001163280, NM_144987, NM_006112, NM_001003796, NM_032725, NM_001033522, NM_001033521, NM_003017, NM_003016, NM_006196, NM_019852, NM_005146, NM_031287, NM_005826, NM_032632, NM_007040, NM_006867, NM_006275, NM_203456, NM_203457, NM_006924, NM_015629, NM_001533, NM_001042540, NM_031203, NM_014691, NM_001008711, NM_001128852, NM_001008712, NM_001048241, NM_002137, NM_001102…	2422	222	16792	2.34227	3.93384e-09	1.39136e-09
GOTERM_BP_DIRECT	GO:0006364~rRNA processing	72	2.4974	2.72415e-12	NM_002948, NM_032168, NM_033643, NM_005452, NM_014953, NM_017706, NM_002295, NM_001003796, NM_001034996, NM_018146, NM_001017, NM_000988, NM_001016, NM_001013, NM_006191, NM_020143, NM_001033853, NM_001015, NM_152383, NM_001166221, NM_015056, NM_016038, NM_000984, NM_001164267, NM_001159936, NM_000986, NM_016037, NM_001001998, NM_005772, NM_006824, NM_004053, NM_001024921, NM_032175, NM_012255, N…	2422	214	16792	2.33264	1.4784e-08	5.22894e-09
GOTERM_BP_DIRECT	GO:0000184~nuclear-transcribed mRNA catabolic process, nonsense-mediated decay	40	1.38744	3.12273e-07	NM_002948, NM_033643, NM_002295, NM_198241, NM_001034996, NM_001017, NM_001016, NM_000988, NM_018149, NM_001013, NM_080599, NM_001033853, NM_001015, NM_000984, NM_000986, NM_001001998, NM_001024921, NM_001024662, NM_001032, NM_198242, NM_001029, NM_001028, NM_198244, NM_015414, NM_001025, NM_000992, NM_003333, NM_000991, NM_001042540, NM_000997, NM_001136134, NM_007362, NM_000661, NM_000969, NM_0…	2422	119	16792	2.33046	0.00169327	0.000599398
GOTERM_BP_DIRECT	GO:0006413~translational initiation	46	1.59556	3.6782e-08	NM_002948, NM_033643, NM_002295, NM_002940, NM_019030, NM_198241, NM_001034996, NM_001017, NM_000988, NM_001016, NM_181468, NM_001013, NM_181466, NM_001033853, NM_001015, NM_001967, NM_000984, NM_000986, NM_001968, NM_001024921, NM_001024662, NM_001032, NM_002212, NM_198242, NM_004094, NM_001029, NM_198244, NM_001028, NM_015414, NM_001025, NM_000992, NM_015315, NM_003333, NM_000991, NM_000997, NM…	2422	137	16792	2.32791	0.000199596	7.06022e-05
GOTERM_MF_DIRECT	GO:0047485~protein N-terminus binding	31	1.07527	2.75827e-05	NM_001141970, NM_002946, NM_000546, NM_032353, NM_170714, NM_145803, NM_006099, NM_004964, NM_170713, NM_170712, NM_007182, NM_000124, NM_000123, NM_130800, NM_001350, NM_001110792, NM_130801, NM_130802, NM_130803, NM_130804, NM_015329, NM_175073, NM_013445, NM_001143985, NM_000817, NM_145859, NM_001165903, NM_001135644, NM_004620, NM_001126114, NM_005349, NM_001135643, NM_001126113, NM_001126112…	2447	97	16881	2.20472	0.0445974	0.0463613
GOTERM_BP_DIRECT	GO:0006412~translation	75	2.60146	7.44312e-10	NM_033643, NM_002295, NM_013386, NM_001003796, NM_001034996, NM_005687, NM_146388, NM_000988, NM_001099645, NM_001029991, NM_021107, NM_000984, NM_000986, NM_013407, NM_013406, NM_001024921, NM_001024662, NM_001040436, NM_016070, NM_146387, NM_016955, NM_015414, NM_031903, NM_031902, NM_014161, NM_000992, NM_003333, NM_000991, NM_000997, NM_021927, NM_004096, NM_022734, NM_017875, NM_001136134, N…	2422	253	16792	2.05527	4.03938e-06	1.42869e-06
GOTERM_MF_DIRECT	GO:0003735~structural constituent of ribosome	64	2.21991	5.66802e-08	NM_002635, NM_002948, NM_033643, NM_016491, NM_002295, NM_014763, NM_021821, NM_016497, NM_013386, NM_001034996, NM_146388, NM_001017, NM_001099645, NM_001016, NM_000988, NM_001013, NM_001033853, NM_020409, NM_001015, NM_001014990, NM_021107, NM_000984, NM_033362, NM_000986, NM_033363, NM_014050, NM_001024921, NM_001032, NM_001024662, NM_032014, NM_001029, NM_016070, NM_146387, NM_015414, NM_0319…	2447	222	16881	1.9888	9.37446e-05	9.52892e-05
GOTERM_MF_DIRECT	GO:0044822~poly(A) RNA binding	320	11.0995	8.53316e-36	NM_001164318, NM_001164319, NM_000269, NM_002295, NM_001164317, NM_002394, NM_032725, NM_001042539, NM_001033522, NM_007342, NM_001033521, NM_005898, NM_001007225, NM_007040, NM_005087, NM_001040436, NM_024996, NM_078468, NM_016648, NM_078469, NM_001042540, NM_014691, NM_001008711, NM_001008712, NM_080649, NM_080648, NM_005778, NR_003272, NM_001008710, NM_175847, NM_001042414, NM_001009, NM_01656…	2447	1129	16881	1.95533	1.41139e-32	1.43457e-32
GOTERM_BP_DIRECT	GO:0007067~mitotic nuclear division	69	2.39334	6.1362e-08	NM_024348, NM_014956, NM_001003716, NM_001003715, NM_006530, NM_020242, NM_020935, NM_152383, NM_003016, NM_000176, NM_002497, NM_001011553, NM_016343, NM_017669, NM_003747, NM_001042400, NM_004358, NM_018715, NM_001012409, NM_001127182, NM_007317, NM_003858, NM_004661, NM_001136049, NM_001012413, NM_014885, NM_001012412, NM_001012411, NM_001012410, NM_052857, NM_032844, NM_018063, NM_018685, NM_…	2422	248	16792	1.92897	0.000332956	0.000117783
GOTERM_BP_DIRECT	GO:0000209~protein polyubiquitination	51	1.76899	4.35188e-06	NM_148976, NM_194271, NM_001755, NM_145803, NM_016494, NM_175932, NM_181887, NM_001143937, NM_181886, NM_001105205, NM_181889, NM_002806, NM_001105204, NM_181888, NM_001105203, NM_003071, NM_002800, NM_170750, NM_148175, NM_001166373, NM_004159, NM_148176, NM_018700, NM_016561, NM_003340, NM_000657, NM_032637, NM_016448, NM_004620, NM_138361, NM_025126, NM_031407, NM_003747, NM_002817, NM_002818,…	2422	184	16792	1.92168	0.023341	0.00835299
GOTERM_BP_DIRECT	GO:0008380~RNA splicing	46	1.59556	1.37207e-05	NM_005455, NM_002306, NM_015167, NM_177542, NR_024203, NM_001006117, NM_152585, NM_001003692, NM_001077443, NM_032864, NM_003016, NM_001082575, NM_001077442, NM_001081461, NM_005870, NM_005676, NM_001164815, NM_001011725, NM_001164814, NM_001011724, NM_002819, NM_014977, NM_001042540, NM_001077199, NM_006469, NM_203350, NM_152856, NM_001031684, NM_004719, NM_183009, NM_015496, NM_001135752, NM_01…	2422	166	16792	1.92122	0.071758	0.0263333
GOTERM_BP_DIRECT	GO:0051301~cell division	86	2.983	5.36087e-07	NM_014956, NM_018101, NM_001003716, NM_001003715, NM_020935, NM_152383, NM_006009, NM_015329, NM_006023, NM_000176, NM_002497, NM_001134419, NM_016343, NM_005400, NM_003550, NM_017669, NM_003747, NM_001007793, NM_001032293, NM_001042400, NM_004358, NM_018715, NM_005496, NM_001012409, NM_001002800, NR_024163, NM_003858, NM_004661, NM_001136049, NM_145862, NM_001134420, NM_001012413, NM_001012412, …	2422	350	16792	1.70356	0.00290512	0.001029
GOTERM_MF_DIRECT	GO:0003723~RNA binding	130	4.50919	6.22036e-09	NM_014953, NM_152585, NM_001003796, NM_001033522, NM_001033521, NM_005898, NM_006196, NM_000986, NM_203364, NM_014949, NM_032632, NM_007040, NM_006867, NM_005087, NM_203456, NM_203457, NR_027126, NR_027125, NM_016648, NM_000992, NM_001042540, NM_000991, NM_000997, NM_022830, NM_203350, NM_001008711, NM_001008712, NM_016120, NM_006621, NM_001102397, NM_001134363, NM_000969, NM_005778, NM_003096, N…	2447	547	16881	1.63953	1.02884e-05	1.04575e-05
GOTERM_MF_DIRECT	GO:0003676~nucleic acid binding	219	7.59625	2.10885e-11	NM_014003, NM_032453, NM_018657, NM_032522, NM_003452, NM_018105, NM_138374, NM_001159296, NM_001083330, NM_017908, NM_001042539, NM_032828, NM_001145344, NM_001145345, NM_145326, NM_001145434, NM_001145343, NM_198480, NM_018260, NM_003441, NM_006867, NM_003442, NM_138367, NM_001012756, NM_017676, NM_001080485, NM_198855, NM_203456, NM_203457, NM_003434, NM_032838, NM_001009882, NM_001012753, NM_…	2447	985	16881	1.53381	3.48803e-08	3.54534e-08
GOTERM_MF_DIRECT	GO:0003700~transcription factor activity, sequence-specific DNA binding	193	6.69442	1.10585e-06	NM_014562, NM_018657, NM_003452, NM_173209, NM_001717, NM_002397, NM_173208, NM_173207, NM_001114309, NM_001129730, NM_001083330, NM_018254, NM_001145045, NM_017908, NM_006191, NM_032110, NM_004348, NM_001136022, NM_001136021, NM_006345, NM_018664, NM_145326, NM_001145434, NM_001130713, NM_001130714, NM_006732, NM_198480, NR_024055, NM_173210, NM_005080, NR_024056, NR_024057, NM_152380, NM_014943…	2447	961	16881	1.38547	0.00182741	0.00185911
GOTERM_MF_DIRECT	GO:0003677~DNA binding	323	11.2036	1.22741e-08	NM_032522, NM_153448, NM_017519, NM_001717, NM_138374, NM_002397, NM_001083330, NM_001145045, NM_004348, NM_002388, NM_001136022, NM_001136021, NM_032828, NM_001145344, NM_001145345, NM_145326, NM_001145343, NM_001130713, NM_004208, NM_001130714, NM_005080, NM_032631, NM_000376, NM_001004309, NM_138367, NM_017669, NM_005349, NM_016269, NM_001080485, NM_001127208, NM_002398, NM_032838, NM_007358, …	2447	1674	16881	1.3311	2.03012e-05	2.06349e-05
GOTERM_BP_DIRECT	GO:0006351~transcription, DNA-templated	361	12.5217	1.2879e-07	NM_182931, NM_145331, NM_032522, NM_016144, NM_153448, NM_017519, NM_018105, NM_138374, NM_001717, NM_002397, NM_001129730, NM_001083330, NM_001145045, NM_005340, NM_006345, NM_014292, NM_032828, NM_001145344, NM_024721, NM_001145345, NM_145326, NM_016139, NM_001145343, NM_017520, NM_001135649, NM_032631, NM_007040, NM_000376, NM_001004309, NM_138367, NM_153450, NM_001080485, NM_198855, NM_032838…	2422	1955	16792	1.28023	0.000698698	0.000247208
GOTERM_BP_DIRECT	GO:0006355~regulation of transcription, DNA-templated	275	9.53867	1.12975e-05	NM_032522, NM_016144, NM_018105, NM_001717, NM_138374, NM_002397, NM_001129730, NM_001083330, NM_001145045, NM_001042539, NM_005340, NM_004348, NM_001136021, NM_024721, NM_001514, NM_001145344, NM_032828, NM_145326, NM_001145345, NM_001145434, NM_001145343, NM_007040, NM_000376, NM_001004309, NM_138367, NM_001080485, NM_198855, NM_002398, NM_032838, NM_153358, NM_000280, NM_001145338, NM_153427, …	2422	1504	16792	1.26769	0.0594702	0.0216831
GOTERM_MF_DIRECT	GO:0005515~protein binding	1581	54.8387	2.72821e-42	NM_001014433, NM_182931, NM_145331, NM_080664, NM_173174, NM_173175, NM_173176, NM_198868, NM_002594, NM_014296, NM_001136022, NM_014292, NM_001136021, NM_021575, NM_001122659, NM_001514, NM_001130713, NM_145321, NM_001130714, NM_145322, NM_004208, NM_001014442, NM_182944, NM_130847, NM_005080, NM_001014444, NM_024090, NM_001135648, NM_001135644, NM_138363, NM_138361, NM_005087, NM_024096, NM_001…	2447	8785	16881	1.24152	4.51245e-39	4.58659e-39

## Sheet: Hypomethylated
Category	Term	Count	%	PValue	Genes	List Total	Pop Hits	Pop Total	Fold Enrichment	Bonferroni	Benjamini
GOTERM_BP_DIRECT	GO:0007411~axon guidance	57	1.56379	1.86186e-07	NM_025213, NM_024003, NM_178313, NM_000168, NM_080764, NM_015656, NM_004439, NM_001719, NM_003392, NM_013231, NM_000609, NM_173075, NM_002547, NM_001962, NM_006981, NM_002507, NM_004822, NM_001012331, NM_004307, NM_004441, NM_005103, NM_002499, NM_005102, NM_004429, NM_001136215, NM_175607, NM_020971, NM_000615, NM_001143806, NM_017666, NM_003885, NM_001143805, NM_004093, NM_005964, NM_003379, NM…	3040	159	16792	1.98019	0.00115703	0.00115703
GOTERM_MF_DIRECT	GO:0016301~kinase activity	75	2.05761	1.08247e-06	NM_000167, NM_012145, NM_001345, NM_001001556, NM_002880, NM_001143976, NM_002093, NM_000076, NM_001136258, NM_003639, NM_004586, NM_001261, NM_001040633, NM_001165031, NM_001006932, NR_027928, NM_032637, NM_001010938, NM_032630, NM_001099856, NM_001099857, NM_001024666, NM_212469, NM_001168649, NM_001168648, NM_078467, NM_001274, NM_018650, NM_001168647, NM_014496, NM_001277, NM_012224, NM_00621…	3047	241	16881	1.72413	0.00212263	0.00106188
GOTERM_MF_DIRECT	GO:0008022~protein C-terminus binding	54	1.48148	0.000160988	NM_001128827, NM_005647, NM_014063, NM_001014436, NM_003109, NM_021242, NM_003401, NM_001128164, NM_005381, NM_006340, NM_006106, NM_001166160, NM_006530, NM_001166226, NM_007241, NM_001005862, NM_020730, NM_001139466, NM_012155, NM_001166278, NM_001139467, NM_001144769, NM_003199, NM_000332, NM_005591, NM_002312, NM_015172, NM_170665, NM_006826, NM_001127190, NM_005590, NM_015278, NM_003746, NM_…	3047	182	16881	1.6438	0.270973	0.0441452
GOTERM_MF_DIRECT	GO:0004674~protein serine/threonine kinase activity	102	2.79835	1.22698e-05	NM_015716, NM_006282, NM_006742, NM_145331, NM_002880, NM_016457, NM_006875, NM_001128167, NM_001128166, NM_002093, NM_207518, NM_001261, NM_006201, NM_004586, NM_139034, NM_139033, NM_139032, NM_002314, NM_001135740, NM_001135052, NM_002498, NM_001006932, NM_170663, NM_001010938, NM_032538, NM_005400, NM_013392, NM_005204, NM_015978, NR_027415, NM_003993, NM_001130829, NM_153827, NM_173598, NM_0…	3047	376	16881	1.50293	0.023798	0.00600335
GOTERM_MF_DIRECT	GO:0042803~protein homodimerization activity	174	4.77366	5.10405e-05	NM_001003652, NM_000266, NM_032520, NM_199234, NM_001135937, NM_032110, NM_003639, NM_000788, NM_172057, NM_025076, NM_001513, NM_030762, NM_001144769, NM_000514, NM_001145138, NM_152380, NM_007045, NM_001135056, NM_001135055, NM_003234, NM_002599, NM_000795, NM_005211, NM_000381, NM_199231, NM_000898, NM_032932, NM_198205, NM_198204, NM_007315, NM_030912, NM_014937, NM_007074, NM_145870, NM_0211…	3047	730	16881	1.32054	0.0953391	0.0198396
GOTERM_MF_DIRECT	GO:0044822~poly(A) RNA binding	265	7.27023	1.63765e-06	NM_016141, NM_001164318, NM_001164319, NM_144703, NR_033187, NM_001164317, NM_005998, NM_002394, NM_016001, NM_005342, NM_001079559, NM_005898, NM_030763, NM_016132, NM_007043, NM_006328, NM_024996, NM_032830, NM_016649, NM_181696, NM_181697, NM_001032393, NM_001903, NM_001040152, NM_005782, NM_001146227, NM_139207, NM_016024, NM_007074, NM_001134364, NM_001136040, NM_000100, NM_001145410, NM_030…	3047	1129	16881	1.3004	0.00320955	0.001071
GOTERM_MF_DIRECT	GO:0005524~ATP binding	326	8.94376	7.75189e-05	NM_016141, NM_145331, NM_018006, NM_138370, NM_005998, NM_016457, NM_138270, NM_173174, NM_173175, NM_173176, NM_005345, NM_006201, NM_016282, NM_001130100, NM_001165031, NM_001135740, NM_002498, NM_001135052, NM_001159554, NM_032538, NM_005346, NM_017669, NM_001080779, NM_145332, NM_145333, NM_006218, NM_001163437, NM_001163436, NM_001163435, NM_013410, NM_005781, NM_001080448, NM_004333, NM_013…	3047	1495	16881	1.2081	0.141163	0.0250437
GOTERM_MF_DIRECT	GO:0005515~protein binding	1789	49.0809	1.73188e-16	NM_145331, NM_001924, NM_001014436, NM_173174, NM_173175, NM_173176, NM_002586, NM_002585, NM_015698, NM_001171080, NM_014292, NM_004205, NM_001513, NM_001130710, NM_016282, NM_004202, NM_004208, NM_005488, NM_005486, NM_001145138, NM_032536, NM_002599, N	3047	8785	16881	1.12822	4.35874e-13	4.35874e-13
