# Supplementary material for: Epigenetic stratification of head and neck cancer survivors reveals differences in lycopene levels, alcohol consumption, and methylation of immune regulatory genes
Source: Clin Epigenetics. 2020 Sep 11;12:138. doi: 10.1186/s13148-020-00930-5 (PMC7488769; doi:10.1186/s13148-020-00930-5)
Supplement: Supplementary file 10 — Additional file 10. DMPs in the yellow group. [file 13148_2020_930_MOESM10_ESM.csv]

	chr	pos	strand	Name	Probe_rs	Probe_maf	CpG_rs	CpG_maf	SBE_rs	SBE_maf	Islands_Name	Relation_to_Island	UCSC_RefGene_Name	UCSC_RefGene_Accession	UCSC_RefGene_Group	Phantom	DMR	Enhancer	HMM_Island	Regulatory_Feature_Name	Regulatory_Feature_Group	DHS	logFC (+ is lower in Yellow)	AveExpr	t	P.Value	adj.P.Val	B
cg26615259	chr1	156711145	+	cg26615259	NA	NA	NA	NA	NA	NA	chr1:156710798-156711146	Island	MRPL24;MRPL24	NM_024540;NM_145729	TSS1500;TSS1500					1:156710480-156711514	Promoter_Associated		-0.366185837	-3.290756485	-5.485511848	1.20E-05	0.005943845	3.338263194
cg23570391	chr6	160210882	+	cg23570391	rs56133835	0.033318	NA	NA	NA	NA	chr6:160209941-160212015	Island	MRPL18;TCP1;TCP1	NM_014161;NM_001008897;NM_030752	TSS1500;TSS200;TSS200				6:160129842-160132119	6:160210195-160211083	Promoter_Associated		-0.383371688	-2.836255322	-5.238761814	2.24E-05	0.008265486	2.768916052
cg25579159	chr5	72861402	+	cg25579159	NA	NA	NA	NA	NA	NA	chr5:72860959-72861610	Island	ANKRA2;UTP15;ANKRA2	NM_023039;NM_032175;NM_023039	5'UTR;TSS200;1stExon	high-CpG:72896936-72897298			5:72897158-72897471	5:72860839-72862217	Promoter_Associated	TRUE	-0.389455504	-3.263126456	-5.631669517	8.34E-06	0.00513437	3.672968345
cg16196984	chr11	119455341	+	cg16196984	NA	NA	NA	NA	NA	NA	chr11:119455153-119456102	Island						TRUE	11:118960377-118961312			TRUE	-0.390912352	-3.21588993	-5.782867651	5.72E-06	0.004351883	4.016951693
cg05404227	chr13	88323358	-	cg05404227	NA	NA	NA	NA	NA	NA	chr13:88323569-88324640	N_Shore					DMR			13:88322941-88324120	Unclassified	TRUE	-0.402018121	-3.315990491	-5.104374372	3.15E-05	0.009762315	2.456916679
cg07547781	chr6	127664470	-	cg07547781	NA	NA	NA	NA	NA	NA	chr6:127664192-127664755	Island	ECHDC1;ECHDC1;ECHDC1;ECHDC1;ECHDC1	NM_001002030;NM_001105544;NM_001139510;NM_018479;NM_001105545	5'UTR;5'UTR;TSS1500;5'UTR;5'UTR	high-CpG:127706141-127706407			6:127705886-127706611	6:127663809-127665493	Promoter_Associated	TRUE	-0.410007408	-2.72531139	-5.36098561	1.65E-05	0.007051435	3.05155511
cg08743556	chr8	125487621	+	cg08743556	NA	NA	NA	NA	NA	NA	chr8:125486521-125487622	Island	RNF139	NM_007218	Body				8:125555917-125557178	8:125486424-125488912	Promoter_Associated		-0.42854826	-2.80312947	-5.170713383	2.66E-05	0.008974843	2.611081171
cg27049201	chr7	128695169	-	cg27049201	NA	NA	NA	NA	NA	NA	chr7:128694513-128695357	Island	LOC286016;TNPO3;TNPO3	NR_002187;NM_012470;NM_012470	TSS200;1stExon;5'UTR	high-CpG:128481806-128482465			7:128481729-128482636	7:128694330-128695715	Promoter_Associated		-0.440522045	-2.478944586	-5.350616416	1.69E-05	0.007169222	3.027622014
cg23767211	chr13	60970404	-	cg23767211	NA	NA	NA	NA	NA	NA	chr13:60970403-60972045	Island	TDRD3;TDRD3;TDRD3	NM_030794;NM_001146071;NM_001146070	TSS200;TSS200;TSS1500				13:59868211-59869353	13:60970038-60971411	Promoter_Associated		-0.458753992	-2.281843894	-5.119454997	3.03E-05	0.0095248	2.491986553
cg19792403	chr13	26796018	-	cg19792403	NA	NA	NA	NA	NA	NA	chr13:26795809-26796712	Island	RNF6;RNF6;RNF6	NM_005977;NM_183044;NM_183043	5'UTR;TSS200;TSS200	high-CpG:25693756-25694680			13:25693705-25694689	13:26795444-26797019	Promoter_Associated		-0.4602143	-2.975795223	-5.649509715	7.98E-06	0.005051581	3.713679647
cg09511914	chr1	20878928	-	cg09511914	NA	NA	NA	NA	NA	NA	chr1:20878894-20880592	Island	FAM43B	NM_207334	TSS200		DMR		1:20751329-20753179	1:20878862-20878935	Unclassified_Cell_type_specific	TRUE	-0.469881135	-2.153664837	-5.687457529	7.26E-06	0.004855203	3.800168248
cg21902754	chr19	53073712	-	cg21902754	NA	NA	NA	NA	NA	NA	chr19:53073308-53074039	Island	ZNF701	NM_018260	5'UTR		DMR		19:57765031-57765786	19:53073015-53074170	Promoter_Associated		-0.47703294	-3.18291822	-5.709671167	6.87E-06	0.004743006	3.850726962
cg08952343	chr8	19615134	+	cg08952343	NA	NA	NA	NA	NA	NA	chr8:19614131-19615307	Island							8:19658303-19659587	8:19615073-19616561	Promoter_Associated	TRUE	-0.480270103	-3.032282745	-5.947608902	3.80E-06	0.003580964	4.388884298
cg25316898	chr18	33552869	+	cg25316898	NA	NA	NA	NA	NA	NA	chr18:33552151-33552952	Island	C18orf21	NM_031446	Body				18:31806162-31806936	18:33551416-33553289	Promoter_Associated		-0.496683576	-3.431962791	-5.882958914	4.46E-06	0.003852593	4.243296359
cg24481813	chr6	26285591	-	cg24481813	rs2393592	0.444818	NA	NA	NA	NA	chr6:26285423-26285940	Island	HIST1H4H	NM_003543	1stExon				6:26393403-26393697	6:26285319-26286221	Promoter_Associated	TRUE	-0.500512374	-3.418483983	-5.198122022	2.48E-05	0.008635134	2.674692436
cg18912981	chr7	7222021	-	cg18912981	rs740532	0.299817	NA	NA	NA	NA	chr7:7222020-7222974	Island	C1GALT1	NM_020156	TSS1500				7:7188416-7189499	7:7221285-7222858	Promoter_Associated		-0.505583116	-3.157626472	-5.367648505	1.62E-05	0.007024685	3.066929083
cg00065071	chr1	113162105	+	cg00065071	NA	NA	NA	NA	NA	NA	chr1:113161591-113162571	Island	ST7L;CAPZA1;ST7L;ST7L;CAPZA1;ST7L	NM_138727;NM_006135;NM_138728;NM_138729;NM_006135;NM_017744	TSS200;1stExon;TSS200;TSS200;5'UTR;TSS200	high-CpG:112963246-112963997			1:112962819-112963727				-0.507476246	-2.802732891	-5.103868028	3.15E-05	0.009762315	2.455738942
cg02903601	chr20	47895381	+	cg02903601	rs73116127	0.054868	NA	NA	NA	NA	chr20:47894197-47895199	S_Shore	SNORD12B;C20orf199;SNORD12C;MIR1259;C20orf199;ZNFX1;C20orf199	NR_003695;NR_003605;NR_002433;NR_031660;NR_003606;NM_021035;NR_003604	TSS1500;Body;TSS200;TSS1500;Body;TSS1500;Body				20:47327526-47328866	20:47894460-47895388	NonGene_Associated		-0.508555358	-3.609579692	-5.257950218	2.13E-05	0.008015533	2.813363578
cg15385386	chr5	133968421	+	cg15385386	NA	NA	NA	NA	NA	NA	chr5:133968214-133968722	Island	SAR1B;SAR1B;SAR1B;SAR1B	NM_016103;NM_001033503;NM_001033503;NM_016103	5'UTR;5'UTR;1stExon;1stExon				5:133996088-133996595	5:133967952-133968833	Promoter_Associated		-0.517742971	-1.845855868	-5.376660879	1.58E-05	0.006931563	3.087718431
cg23003500	chr3	42543530	-	cg23003500	rs73082655	0.0197	NA	NA	NA	NA	chr3:42542820-42544524	Island	VIPR1	NM_004624	TSS1500			TRUE	3:42517902-42519594	3:42542976-42543795	Promoter_Associated	TRUE	-0.526232545	-2.209985564	-5.625716076	8.47E-06	0.005164699	3.659375451
cg07235253	chr7	99156031	-	cg07235253	NA	NA	NA	NA	NA	NA	chr7:99155871-99156969	Island	ZNF655;ZNF655;ZNF655;ZNF655;ZNF655;ZNF655;ZNF655;ZNF655	NM_001085366;NM_001085368;NM_001009960;NM_138494;NM_001009958;NM_024061;NM_001083956;NM_001085367	TSS200;TSS1500;TSS1500;TSS200;TSS1500;TSS200;TSS200;TSS1500	high-CpG:98993956-98994413	DMR		7:98993669-98994880	7:99155551-99157079	Promoter_Associated		-0.526496823	-3.161948827	-6.009316198	3.27E-06	0.00330137	4.527383385
cg06727855	chr8	100905878	-	cg06727855	NA	NA	NA	NA	NA	NA	chr8:100905657-100906003	Island	COX6C;COX6C	NM_004374;NM_004374	5'UTR;1stExon	high-CpG:100975041-100975092	RDMR		8:100974325-100975204	8:100905174-100906427	Promoter_Associated		-0.531852524	-2.682367181	-5.583686047	9.41E-06	0.005330706	3.563312111
cg20877679	chr10	112431836	-	cg20877679	NA	NA	NA	NA	NA	NA	chr10:112431835-112432426	Island	RBM20	NM_001134363	Body					10:112431520-112432649	Promoter_Associated		-0.5365248	-2.804865222	-5.585049891	9.37E-06	0.005330607	3.56643203
cg21217426	chr17	58042342	+	cg21217426	NA	NA	NA	NA	NA	NA	chr17:58041846-58042463	Island	RNFT1	NM_016125	TSS1500				17:55397106-55397276	17:58041200-58042741	Promoter_Associated		-0.536840782	-3.578870906	-5.12463413	2.99E-05	0.009454768	2.504027377
cg24913154	chr13	49822222	+	cg24913154	NA	NA	NA	NA	NA	NA	chr13:49821925-49822703	Island	CDADC1	NM_030911	1stExon				13:48719939-48720704	13:49821481-49823019	Promoter_Associated		-0.538164987	-3.19039764	-5.29170358	1.96E-05	0.007709922	2.891482985
cg18652446	chr4	25162289	+	cg18652446	NA	NA	NA	NA	NA	NA	chr4:25161781-25162290	Island	SEPSECS;SEPSECS;SEPSECS	NM_001159728;NM_016955;NM_153825	TSS200;TSS200;TSS200				4:24771277-24771456	4:25161433-25163139	Unclassified	TRUE	-0.544969553	-3.429619511	-6.777693229	5.08E-07	0.00154237	6.210139018
cg14466961	chr4	493368	-	cg14466961	NA	NA	NA	NA	NA	NA	chr4:492839-493379	Island	ZNF721;PIGG;PIGG;ZNF721	NM_133474;NM_017733;NM_001127178;NM_133474	5'UTR;Body;Body;1stExon				4:482847-483379	4:492724-493798	Unclassified		-0.552239031	-3.041920107	-5.490036158	1.19E-05	0.005918345	3.348654229
cg21606115	chr7	157361752	-	cg21606115	rs221294	0.08323	NA	NA	NA	NA	chr7:157361512-157361805	Island	PTPRN2;PTPRN2;PTPRN2	NM_002847;NM_130842;NM_130843	Body;Body;Body				7:157053965-157054566	7:157360891-157362762	Unclassified_Cell_type_specific	TRUE	-0.558761549	-3.105002511	-7.419741703	1.13E-07	0.000878573	7.550084779
cg24788636	chr1	40562667	-	cg24788636	NA	NA	NA	NA	NA	NA	chr1:40562666-40563128	Island	PPT1;PPT1	NM_000310;NM_001142604	Body;Body				1:40335151-40335693	1:40562350-40563599	Promoter_Associated		-0.565188482	-3.037052254	-6.354867775	1.40E-06	0.00227369	5.294107507
cg07158312	chr8	95565682	-	cg07158312	NA	NA	NA	NA	NA	NA	chr8:95565657-95566011	Island	KIAA1429;KIAA1429;KIAA1429;KIAA1429	NM_183009;NM_183009;NM_015496;NM_015496	1stExon;5'UTR;5'UTR;1stExon	high-CpG:95634856-95634879			8:95634762-95635248	8:95565189-95566645	Promoter_Associated		-0.572456573	-2.311987138	-5.517288827	1.11E-05	0.00577704	3.411206002
cg08113034	chr14	59655386	+	cg08113034	NA	NA	NA	NA	NA	NA	chr14:59654630-59656330	Island	DAAM1	NM_014992	TSS200	high-CpG:58725104-58725211			14:58724312-58726195	14:59655070-59655788	Promoter_Associated		-0.573779305	-3.04202995	-5.789657202	5.63E-06	0.004314164	4.032340877
cg21717758	chr15	90895362	+	cg21717758	NA	NA	NA	NA	NA	NA	chr15:90895472-90895990	N_Shore	ZNF774	NM_001004309	TSS200		RDMR		15:88696034-88696994	15:90894747-90896114	Promoter_Associated		-0.576013676	-3.178076333	-5.705951423	6.93E-06	0.00476605	3.842264357
cg27574168	chr18	54318782	+	cg27574168	NA	NA	NA	NA	NA	NA	chr18:54318456-54318785	Island	WDR7;WDR7;WDR7;WDR7	NM_052834;NM_015285;NM_015285;NM_052834	1stExon;5'UTR;1stExon;5'UTR	high-CpG:52469559-52469944			18:52469455-52469977	18:54318260-54319359	Promoter_Associated_Cell_type_specific	TRUE	-0.590172275	-2.142536385	-5.655531605	7.86E-06	0.005022603	3.727414289
cg24692068	chr18	32557882	+	cg24692068	NA	NA	NA	NA	NA	NA	chr18:32556654-32557883	Island	MAPRE2;MAPRE2	NM_001143826;NM_001143827	5'UTR;TSS1500				18:30810624-30812111	18:32557545-32558037	Promoter_Associated		-0.597182689	-3.022086133	-6.442528773	1.13E-06	0.002099137	5.486096723
cg19006130	chr11	118478252	-	cg19006130	NA	NA	NA	NA	NA	NA	chr11:118478235-118481896	Island	PHLDB1;PHLDB1;PHLDB1	NM_001144758;NM_015157;NM_001144759	TSS200;5'UTR;TSS200				11:117983455-117984795			TRUE	-0.606357587	-0.31000518	-6.351240254	1.41E-06	0.002277987	5.286140102
cg19327341	chr2	71454317	+	cg19327341	NA	NA	NA	NA	NA	NA	chr2:71453588-71454318	Island	PAIP2B	NM_020459	TSS200			TRUE	2:71307097-71307826	2:71453497-71454910	Promoter_Associated		-0.609198481	-3.262993562	-5.72332769	6.64E-06	0.004696347	3.881783691
cg21932255	chr17	46703122	-	cg21932255	NA	NA	NA	NA	NA	NA	chr17:46702280-46704166	Island	HOXB9	NM_024017	1stExon			TRUE	17:44057280-44059114				-0.610417912	-2.658648681	-6.691813093	6.23E-07	0.001633901	6.026163096
cg24074495	chr5	52095950	+	cg24074495	NA	NA	NA	NA	NA	NA	chr5:52095811-52096025	Island	ITGA1;PELO	NM_181501;NM_015946	Body;5'UTR	high-CpG:52131699-52131748			5:52131569-52132399	5:52095060-52096857	Promoter_Associated	TRUE	-0.623498261	-1.499509052	-5.391865158	1.52E-05	0.006790332	3.122775701
cg03902233	chr6	122792987	-	cg03902233	NA	NA	NA	NA	NA	NA	chr6:122792758-122793091	Island	PKIB;SERINC1	NM_181794;NM_020755	TSS200;TSS200				6:122834105-122834862	6:122792295-122793405	Promoter_Associated	TRUE	-0.627755205	-2.369984307	-5.269456957	2.07E-05	0.007905109	2.84000455
cg27441058	chr12	94496213	-	cg27441058	rs11107406	0.448892	NA	NA	NA	NA	chr12:94495833-94496230	Island							12:93019396-93020444	12:94494969-94496480	Promoter_Associated	TRUE	-0.627990981	-3.313915781	-5.475131417	1.24E-05	0.006013656	3.314415319
cg11011602	chr9	136215029	-	cg11011602	NA	NA	NA	NA	NA	NA	chr9:136214430-136215760	Island	SNORD24;MED22;RPL7A;MED22	NR_002447;NM_181491;NM_000972;NM_133640	TSS1500;TSS200;TSS200;TSS200	high-CpG:135204518-135204872			9:135204252-135205649	9:136214302-136215731	Promoter_Associated		-0.630049684	-2.906479002	-6.421090745	1.19E-06	0.002128608	5.439242281
cg10379951	chr1	214776326	-	cg10379951	rs78987356	0.012587	NA	NA	NA	NA	chr1:214776256-214776935	Island	CENPF	NM_016343	TSS1500				1:212842880-212843642	1:214775766-214777248	Promoter_Associated		-0.630662312	-3.898770992	-5.305669982	1.89E-05	0.007560586	2.923781857
cg08230124	chr19	44617658	+	cg08230124	NA	NA	NA	NA	NA	NA	chr19:44617490-44617831	Island	ZNF225;ZNF225	NM_013362;NM_013362	5'UTR;1stExon				19:49308965-49309791	19:44617150-44618265	Promoter_Associated		-0.63213015	-3.013590035	-5.93427658	3.93E-06	0.003638498	4.358900818
cg18459189	chr15	35261784	-	cg18459189	NA	NA	NA	NA	NA	NA	chr15:35261686-35262124	Island	AQR	NM_014691	1stExon				15:33048938-33049416	15:35261322-35262330	Promoter_Associated		-0.633909361	-2.769581044	-5.683388943	7.33E-06	0.00487762	3.79090247
cg25863503	chr6	27799295	+	cg25863503	rs146660862	0.0224	NA	NA	NA	NA	chr6:27798990-27799427	Island	HIST1H4K	NM_003541	1stExon				6:27906800-27907406				-0.63439541	-2.484103461	-5.651795928	7.93E-06	0.005042458	3.718894445
cg19744691	chr19	12777225	-	cg19744691	NA	NA	NA	NA	NA	NA	chr19:12777330-12777638	N_Shore	MORG1;MORG1;MAN2B1	NR_029375;NM_001099737;NM_000528	TSS1500;TSS1500;Body		RDMR			19:12777012-12777918	Promoter_Associated		-0.640251866	-1.426160448	-6.333841046	1.48E-06	0.002317588	5.247900076
cg00128188	chr10	1095446	+	cg00128188	rs114721769	0.03258	NA	NA	NA	NA	chr10:1094337-1095594	Island	IDI1	NM_004508	TSS1500	high-CpG:1085018-1085477			10:1084306-1085579	10:1094183-1095693	Promoter_Associated		-0.64714688	-1.437472819	-5.641090732	8.15E-06	0.005076928	3.69447156
cg10608333	chr6	27799360	-	cg10608333	rs146660862	0.0224	NA	NA	NA	NA	chr6:27798990-27799427	Island	HIST1H4K	NM_003541	TSS200				6:27906800-27907406				-0.647696703	-3.218618881	-6.599541439	7.77E-07	0.001795744	5.827295016
cg09459188	chr3	158520176	-	cg09459188	NA	NA	NA	NA	NA	NA	chr3:158519509-158520329	Island	MFSD1;MFSD1	NM_022736;NM_001167903	Body;Body				3:160002137-160003086	3:158519229-158520445	Promoter_Associated		-0.648592572	-3.234178595	-7.660123623	6.54E-08	0.000689619	8.035123864
cg24511325	chr6	33285642	-	cg24511325	NA	NA	NA	NA	NA	NA	chr6:33285367-33285617	S_Shore	ZBTB22;ZBTB22	NM_001145338;NM_005453	5'UTR;TSS200	high-CpG:33393490-33393856			6:33393203-33393887	6:33285022-33286180	Promoter_Associated		-0.649919164	-2.11149898	-5.416469747	1.43E-05	0.006623469	3.179466452
cg24579258	chr15	66161593	+	cg24579258	NA	NA	NA	NA	NA	NA	chr15:66161549-66162593	Island	RAB11A	NM_004663	TSS1500				15:63948525-63949820	15:66161319-66163187	Promoter_Associated		-0.660681015	-3.533919441	-5.27806829	2.03E-05	0.007843275	2.859935496
cg11227637	chr4	103749288	+	cg11227637	NA	NA	NA	NA	NA	NA	chr4:103747631-103749392	Island	UBE2D3;UBE2D3;UBE2D3;UBE2D3;UBE2D3;UBE2D3;UBE2D3;UBE2D3;UBE2D3;UBE2D3	NM_181886;NM_003340;NM_181889;NM_181887;NM_181891;NM_181892;NM_181893;NM_181889;NM_181888;NM_181890	TSS200;TSS200;5'UTR;TSS1500;TSS1500;TSS1500;Body;1stExon;TSS200;5'UTR				4:103966711-103968675			TRUE	-0.6659048	-3.537202038	-6.906826794	3.74E-07	0.001374036	6.484712796
cg21483842	chr13	49821938	-	cg21483842	NA	NA	NA	NA	NA	NA	chr13:49821925-49822703	Island	CDADC1	NM_030911	TSS200				13:48719939-48720704	13:49821481-49823019	Promoter_Associated		-0.667743001	-2.899181157	-5.607793641	8.86E-06	0.005209954	3.618433543
cg20741844	chr5	180670992	+	cg20741844	rs3756585	0.192136	NA	NA	NA	NA	chr5:180670373-180670996	Island	GNB2L1;SNORD95	NM_006098;NR_002591	TSS200;TSS1500				5:180602824-180603602	5:180670310-180671465	Promoter_Associated	TRUE	-0.668301707	-3.442665575	-5.279502103	2.02E-05	0.007821397	2.86325352
cg27004243	chr17	8055360	-	cg27004243	rs59987051	0.028793	NA	NA	NA	NA	chr17:8054550-8055835	Island	PER1	NM_002616	5'UTR				17:7995282-7996751	17:8054311-8056016	Promoter_Associated		-0.679297172	-2.727402153	-6.170378081	2.20E-06	0.002790244	4.886670644
cg23316671	chr5	60241324	-	cg23316671	NA	NA	NA	NA	NA	NA	chr5:60240779-60241490	Island	NDUFAF2;ERCC8	NM_174889;NM_000082	Body;TSS1500				5:60276427-60277768				-0.680699436	-2.929289917	-5.864921635	4.67E-06	0.003912434	4.20259091
cg26142236	chr17	6559680	-	cg26142236	NA	NA	NA	NA	NA	NA	chr17:6559363-6560803	Island							17:6498691-6501511				-0.681312667	-2.464848396	-7.689343983	6.12E-08	0.000689619	8.093453484
cg17498662	chr6	41754992	+	cg17498662	NA	NA	NA	NA	NA	NA	chr6:41753880-41755576	Island	PRICKLE4;TOMM6	NM_013397;NM_001134493	3'UTR;TSS200				6:41861859-41863614	6:41754149-41755863	Promoter_Associated		-0.685554942	-2.310732455	-6.360394703	1.38E-06	0.002259072	5.306243291
cg09118169	chr16	1833616	-	cg09118169	NA	NA	NA	NA	NA	NA	chr16:1831721-1833568	S_Shore	NUBP2;SPSB3	NM_012225;NM_080861	Body;TSS1500				16:1773487-1773624				-0.68607097	-3.419542362	-5.229748143	2.29E-05	0.008333021	2.748027845
cg01425586	chr6	30029194	+	cg01425586	NA	NA	NA	NA	NA	NA	chr6:30028936-30029195	Island	ZNRD1;NCRNA00171;ZNRD1;ZNRD1	NM_170783;NR_026751;NM_170783;NM_014596	1stExon;TSS1500;5'UTR;5'UTR				6:30136713-30137470	6:30028228-30029841	Promoter_Associated	TRUE	-0.686661097	-2.697216101	-6.287669937	1.65E-06	0.002380277	5.146227339
cg21092834	chr11	107462721	-	cg21092834	NA	NA	NA	NA	NA	NA	chr11:107461743-107462648	S_Shore	LOC643923;ELMOD1;ELMOD1	NR_028328;NM_001130037;NM_018712	Body;5'UTR;5'UTR		CDMR		11:106966405-106968152			TRUE	-0.687551834	-2.699936692	-5.656873953	7.83E-06	0.005022603	3.730475394
cg02522757	chr12	48298992	-	cg02522757	NA	NA	NA	NA	NA	NA	chr12:48298645-48299537	Island	VDR;VDR	NM_000376;NM_001017535	TSS200;TSS200				12:46584767-46585793	12:48297604-48299635	Promoter_Associated		-0.690507149	-2.747658789	-6.000793043	3.34E-06	0.003307054	4.508280872
cg26888861	chr11	62521812	-	cg26888861	NA	NA	NA	NA	NA	NA	chr11:62521370-62521962	Island	ZBTB3	NM_024784	TSS200				11:62277967-62278538	11:62520902-62522049	Promoter_Associated		-0.692396832	-2.882682801	-5.636347913	8.25E-06	0.005099752	3.683647553
cg03437731	chr2	198570720	+	cg03437731	NA	NA	NA	NA	NA	NA	chr2:198569911-198570948	Island	MARS2	NM_138395	1stExon				2:198278127-198279375	2:198569244-198570871	Promoter_Associated		-0.701302566	-3.195497406	-6.795323043	4.87E-07	0.001531042	6.24777162
cg03617693	chr3	136751559	+	cg03617693	NA	NA	NA	NA	NA	NA	chr3:136751341-136751683	Island							3:138234082-138234373	3:136750945-136752684	Unclassified	TRUE	-0.704339035	-2.149475623	-6.390461977	1.29E-06	0.002199405	5.372190729
cg09159795	chr7	151127123	-	cg09159795	rs10265041	0.101035	NA	NA	NA	NA	chr7:151129121-151129341	N_Shore	CRYGN	NM_144727	3'UTR					7:151126440-151128380	Unclassified		-0.707384166	-2.599785177	-7.039499463	2.73E-07	0.001298601	6.764189433
cg16966815	chr1	77333122	+	cg16966815	NA	NA	NA	NA	NA	NA	chr1:77333111-77334534	Island	ST6GALNAC5	NM_030965	TSS200		DMR		1:77105662-77107145	1:77332889-77334268	Unclassified	TRUE	-0.710625164	-2.676593831	-7.951908163	3.39E-08	0.000552931	8.611407345
cg00040008	chr4	166128394	-	cg00040008	NA	NA	NA	NA	NA	NA	chr4:166128385-166129255	Island	KLHL2	NM_007246	TSS1500				4:166347844-166348833	4:166128071-166129904	Promoter_Associated	TRUE	-0.7198642	-2.942931605	-7.063903719	2.58E-07	0.001298601	6.815304357
cg12110529	chr3	141030588	+	cg12110529	NA	NA	NA	NA	NA	NA	chr3:141030498-141030804	Island						TRUE	3:142512884-142513531	3:141030125-141031925	Promoter_Associated		-0.728164266	-3.041025826	-6.971255431	3.21E-07	0.001314342	6.620767296
cg07991600	chr17	7589380	+	cg07991600	NA	NA	NA	NA	NA	NA	chr17:7589290-7589503	Island	TP53;WRAP53;WRAP53;TP53;TP53;TP53	NM_000546;NM_001143991;NM_001143990;NM_001126113;NM_001126112;NM_001126114	5'UTR;TSS1500;TSS200;5'UTR;5'UTR;5'UTR				17:7529854-7530228	17:7589068-7590334	Promoter_Associated	TRUE	-0.728751444	-2.512609151	-5.21066026	2.41E-05	0.00853087	2.703774744
cg26121561	chr14	50053030	-	cg26121561	NA	NA	NA	NA	NA	NA	chr14:50052650-50053033	Island	RPS29;RPS29	NM_001030001;NM_001032	1stExon;1stExon				14:49122401-49123292	14:50052326-50054249	Promoter_Associated	TRUE	-0.733606488	-2.438729026	-8.892871804	4.43E-09	0.000215528	10.37594718
cg23730575	chr6	27799385	-	cg23730575	rs146660862	0.0224	NA	NA	NA	NA	chr6:27798990-27799427	Island	HIST1H4K	NM_003541	TSS200				6:27906800-27907406				-0.735905523	-3.273063025	-6.703251249	6.06E-07	0.001621761	6.050728911
cg04833050	chr5	77806051	+	cg04833050	NA	NA	NA	NA	NA	NA	chr5:77805753-77806313	Island	LHFPL2	NM_005779	5'UTR			TRUE	5:77841282-77842063	5:77805104-77806819	Unclassified_Cell_type_specific	TRUE	-0.736623518	-3.205830953	-7.633669828	6.94E-08	0.000689619	7.982198543
cg13515674	chr4	174255654	+	cg13515674	NA	NA	NA	NA	NA	NA	chr4:174254683-174256538	Island	HMGB2;HMGB2;HMGB2	NM_001130689;NM_001130688;NM_002129	TSS1500;TSS200;TSS200				4:174491238-174493144	4:174255434-174256104	Promoter_Associated		-0.736967381	-3.430228885	-5.377833184	1.58E-05	0.006930004	3.09042216
cg02378189	chr11	75946962	-	cg02378189	rs1717627	0.209914	NA	NA	NA	NA	chr11:75945903-75947583	Island							11:75624522-75625260	11:75946285-75947131	Promoter_Associated		-0.738538437	-3.423140736	-5.46434313	1.27E-05	0.006115137	3.289620147
cg15714607	chr11	75526013	+	cg15714607	NA	NA	NA	NA	NA	NA	chr11:75526396-75526926	N_Shore	UVRAG	NM_003369	TSS200				11:75203233-75204574	11:75525379-75527104	Promoter_Associated		-0.743504213	-2.60688027	-6.177399843	2.16E-06	0.002781791	4.902259692
cg04943729	chr7	12250760	-	cg04943729	rs73299037	0.043458	NA	NA	NA	NA	chr7:12250720-12251214	Island	TMEM106B;TMEM106B	NM_018374;NM_001134232	TSS200;TSS200				7:12217193-12217726	7:12250197-12251945	Promoter_Associated		-0.748708182	-2.750836551	-7.021954975	2.85E-07	0.001298601	6.727385855
cg08098457	chr2	63815963	+	cg08098457	NA	NA	NA	NA	NA	NA	chr2:63815200-63816110	Island	MDH1;C2orf86	NM_005917;NM_015910	TSS200;TSS200				2:63668721-63670029	2:63815293-63816795	Promoter_Associated	TRUE	-0.750485787	-3.026985856	-5.941975861	3.86E-06	0.003609315	4.376218538
cg06115535	chr2	131100015	+	cg06115535	NA	NA	NA	NA	NA	NA	chr2:131099469-131100863	Island	IMP4;CCDC115	NM_033416;NM_032357	TSS1500;TSS200				2:130815841-130816499	2:131099419-131100856	Promoter_Associated		-0.755913366	-2.291988686	-6.053102941	2.93E-06	0.003147845	4.625380487
cg25722274	chr3	143692134	-	cg25722274	NA	NA	NA	NA	NA	NA	chr3:143689733-143692279	Island	C3orf58;C3orf58	NM_173552;NM_001134470	Body;TSS200				3:145173183-145175115	3:143691881-143692887	Promoter_Associated		-0.756811813	-2.855403248	-6.132065367	2.42E-06	0.002921812	4.801500959
cg22259932	chr22	30162890	+	cg22259932	NA	NA	NA	NA	NA	NA	chr22:30162836-30163532	Island	UCRC;UCRC;ZMAT5;ZMAT5;ZMAT5;ZMAT5	NM_001003684;NM_013387;NM_019103;NM_019103;NM_001003692;NM_001003692	TSS1500;TSS1500;5'UTR;1stExon;1stExon;5'UTR				22:28492837-28493106	22:30162428-30164345	Promoter_Associated		-0.76262666	-1.441517662	-6.840419289	4.37E-07	0.0014607	6.34382363
cg13023681	chr2	10444156	-	cg13023681	rs13025023	0.098174	NA	NA	NA	NA	chr2:10442308-10444509	Island	HPCAL1;HPCAL1	NM_002149;NM_134421	5'UTR;5'UTR				2:10361582-10362112	2:10443656-10445129	Promoter_Associated		-0.77311038	-2.372757306	-5.261783461	2.11E-05	0.007981084	2.822239578
cg23526474	chr19	18111623	+	cg23526474	NA	NA	NA	NA	NA	NA	chr19:18111566-18112481	Island	ARRDC2	NM_001025604	TSS1500				19:17972590-17973481	19:18111373-18112632	Promoter_Associated		-0.778395277	-2.676510994	-5.694672074	7.13E-06	0.004814816	3.816594375
cg03773681	chr2	63815918	-	cg03773681	NA	NA	NA	NA	NA	NA	chr2:63815200-63816110	Island	MDH1;C2orf86	NM_005917;NM_015910	TSS1500;TSS200	high-CpG:63669022-63669438			2:63668721-63670029	2:63815293-63816795	Promoter_Associated	TRUE	-0.785147312	-2.852294153	-6.566497225	8.41E-07	0.001843676	5.755778196
cg24544113	chr1	156163687	+	cg24544113	rs2241111	0.097274	NA	NA	NA	NA	chr1:156163672-156164052	Island	SLC25A44	NM_014655	TSS200				1:154430297-154430849	1:156163372-156164500	Promoter_Associated		-0.787611882	-3.49246013	-5.808467702	5.37E-06	0.004206926	4.074950134
cg17077776	chr5	110074606	-	cg17077776	NA	NA	NA	NA	NA	NA	chr5:110074605-110075223	Island	SLC25A46	NM_138773	TSS200				5:110102505-110103093	5:110073989-110075528	Promoter_Associated		-0.797403395	-3.017083231	-7.03987245	2.73E-07	0.001298601	6.764971347
cg25346576	chr17	28443852	+	cg25346576	NA	NA	NA	NA	NA	NA	chr17:28443746-28444011	Island	CCDC55;MIR423;CCDC55	NM_032141;NR_029945;NM_032141	5'UTR;TSS1500;1stExon	high-CpG:25467948-25467981			17:25467709-25468426	17:28443425-28444742	Promoter_Associated		-0.798188344	-2.279716224	-6.347373205	1.43E-06	0.002291581	5.277644637
ch.12.29939875F	chr12	30048608	+	ch.12.29939875F	NA	NA	NA	NA	NA	NA		OpenSea											-0.799873875	-3.91203506	-6.243933678	1.84E-06	0.002568371	5.049654029
cg27544375	chr7	42971887	+	cg27544375	NA	NA	NA	NA	NA	NA	chr7:42971634-42972299	Island	MRPL32;PSMA2	NM_031903;NM_002787	TSS200;TSS200				7:42937868-42938770	7:42971008-42972357	Promoter_Associated		-0.799994833	-1.890566069	-5.766074141	5.97E-06	0.004441446	3.978865849
cg19478983	chr7	120590592	-	cg19478983	NA	NA	NA	NA	NA	NA	chr7:120590584-120591328	Island	ING3;ING3	NM_019071;NM_198267	TSS1500;TSS1500				7:120377828-120378029	7:120590052-120591608	Promoter_Associated	TRUE	-0.802677672	-3.204753992	-5.20770131	2.42E-05	0.00855187	2.696912469
cg02028970	chr19	41770983	+	cg02028970	NA	NA	NA	NA	NA	NA	chr19:41770013-41771113	Island	HNRNPUL1;HNRNPUL1	NM_007040;NM_144732	Body;5'UTR	high-CpG:46461897-46463059			19:46461474-46462977	19:41770730-41770991	Promoter_Associated		-0.805715033	-3.446881169	-5.970991085	3.59E-06	0.003442453	4.441418255
cg20601096	chr14	93799719	-	cg20601096	NA	NA	NA	NA	NA	NA	chr14:93798709-93799804	Island	KIAA1409;KIAA1409;BTBD7;BTBD7	NM_020818;NM_020818;NM_001002860;NM_018167	1stExon;5'UTR;TSS1500;TSS1500				14:92869472-92869557				-0.812617546	-3.017571293	-6.255010472	1.79E-06	0.002514949	5.074136468
cg26691604	chr2	66661953	+	cg26691604	NA	NA	NA	NA	NA	NA	chr2:66662042-66662338	N_Shore	MEIS1	NM_002398	TSS1500		DMR		2:66514586-66515842	2:66661452-66662205	Unclassified		-0.814319482	-3.389100046	-6.012006686	3.24E-06	0.003293808	4.533411605
cg14940636	chr12	56498092	+	cg14940636	NA	NA	NA	NA	NA	NA	chr12:56497868-56499047	Island	PA2G4	NM_006191	TSS200				12:54784136-54785294	12:56496771-56498498	Promoter_Associated		-0.815468935	-2.216753275	-5.290491212	1.97E-05	0.007716267	2.888678542
cg21666675	chr3	14165843	-	cg21666675	NA	NA	NA	NA	NA	NA	chr3:14165717-14166999	Island	TMEM43;CHCHD4;CHCHD4	NM_024334;NM_001098502;NM_144636	TSS1500;Body;5'UTR				3:14140742-14142000	3:14165729-14165906	Promoter_Associated		-0.81738595	-2.665444371	-6.061002416	2.88E-06	0.003132053	4.643034813
cg18737667	chr14	74551505	-	cg18737667	NA	NA	NA	NA	NA	NA	chr14:74551326-74551706	Island	LIN52;ALDH6A1	NM_001024674;NM_005589	TSS200;TSS1500				14:73620746-73621529	14:74550629-74552293	Promoter_Associated		-0.82084336	-2.951881674	-5.387677395	1.54E-05	0.006825879	3.113121694
cg09688763	chr10	114206798	+	cg09688763	rs2277206	0.488034	NA	NA	NA	NA	chr10:114206604-114207320	Island	VTI1A;ZDHHC6;VTI1A	NM_145206;NM_022494;NM_145206	1stExon;TSS200;5'UTR	high-CpG:114196698-114197024			10:114196488-114197437	10:114206176-114207494	Promoter_Associated	TRUE	-0.829515951	-3.672784439	-5.98780055	3.44E-06	0.003378881	4.479144534
cg14103143	chr17	46969973	-	cg14103143	NA	NA	NA	NA	NA	NA	chr17:46969695-46970125	Island	ATP5G1;ATP5G1	NM_005175;NM_001002027	TSS200;TSS200				17:44324608-44325231	17:46969569-46970458	Promoter_Associated		-0.832352696	-3.270496744	-5.883648613	4.46E-06	0.003852593	4.244852088
cg16134800	chr13	95201854	+	cg16134800	rs73544886	0.063528	NA	NA	NA	NA	chr13:95201560-95202293	Island							13:93999502-93999856	13:95201576-95201964	Promoter_Associated		-0.840450511	-3.604040104	-5.784024355	5.71E-06	0.004351883	4.019573834
cg08367275	chr12	59989652	-	cg08367275	rs11173094	0.274914	NA	NA	NA	NA	chr12:59989651-59990507	Island					DMR						-0.844719514	-3.750088002	-5.626882358	8.44E-06	0.005164699	3.662038588
cg09717987	chr2	68384793	-	cg09717987	NA	NA	NA	NA	NA	NA	chr2:68384184-68385241	Island	WDR92;PNO1	NM_138458;NM_020143	TSS200;TSS1500				2:68237697-68238807	2:68384073-68385407	Promoter_Associated		-0.846220272	-3.222158303	-5.39428191	1.51E-05	0.006769765	3.128346347
cg16784092	chr12	53400507	+	cg16784092	NA	NA	NA	NA	NA	NA	chr12:53399872-53400896	Island	EIF4B	NM_001417	Body				12:51686161-51687163	12:53399676-53401191	Promoter_Associated		-0.847990014	-2.896696171	-6.098531651	2.62E-06	0.00298943	4.726801815
cg13442256	chr4	6910955	+	cg13442256	NA	NA	NA	NA	NA	NA	chr4:6910935-6912310	Island	TBC1D14;TBC1D14	NM_020773;NM_001113361	TSS1500;TSS1500				4:6961610-6963440	4:6909161-6911973	Promoter_Associated		-0.848991452	-3.659370404	-6.210165353	2.00E-06	0.002661661	4.974918214
cg26110653	chr13	38924412	+	cg26110653	NA	NA	NA	NA	NA	NA	chr13:38923957-38924413	Island	UFM1	NM_016617	Body	low-CpG:37822355-37822431			13:37821931-37822478	13:38922825-38924707	Promoter_Associated		-0.849718643	-2.83520838	-7.199788303	1.88E-07	0.001140455	7.098233059
cg21910821	chr19	52407881	+	cg21910821	NA	NA	NA	NA	NA	NA		OpenSea	ZNF649	NM_023074	5'UTR		DMR		19:57099442-57100184	19:52407590-52408536	Unclassified	TRUE	-0.853453617	-2.065391344	-5.493798197	1.18E-05	0.005910456	3.357293123
cg19260885	chr1	113162159	+	cg19260885	NA	NA	NA	NA	NA	NA	chr1:113161591-113162571	Island	ST7L;CAPZA1;ST7L;ST7L;CAPZA1;ST7L	NM_138727;NM_006135;NM_138728;NM_138729;NM_006135;NM_017744	TSS200;1stExon;TSS200;TSS200;5'UTR;TSS200	high-CpG:112963246-112963997			1:112962819-112963727			TRUE	-0.857399599	-2.470110966	-5.800641764	5.48E-06	0.004239737	4.0572277
cg19019321	chr2	159826400	+	cg19019321	NA	NA	NA	NA	NA	NA	chr2:159824854-159826401	Island	TANC1;TANC1	NM_001145909;NM_033394	5'UTR;5'UTR				2:159532636-159534775	2:159825569-159826495	Unclassified		-0.858854732	-2.947564526	-6.312780044	1.55E-06	0.002335058	5.20155745
cg11877577	chr6	133135687	-	cg11877577	rs57172226	0.04479	NA	NA	NA	NA	chr6:133135364-133135829	Island	RPS12;SNORD101	NM_001016;NR_002434	TSS200;TSS1500				6:133177032-133177501	6:133135085-133136146	Promoter_Associated	TRUE	-0.875690387	-2.687209157	-7.327992106	1.40E-07	0.001003793	7.362529353
cg02571920	chr17	56084885	+	cg02571920	rs2233909	0.018937	NA	NA	NA	NA	chr17:56083750-56085373	Island	SFRS1;SFRS1	NM_001078166;NM_006924	TSS200;TSS200				17:53439859-53440179	17:56083737-56085609	NonGene_Associated		-0.886846818	-3.317876018	-6.665145403	6.64E-07	0.001663657	5.968814537
cg03646474	chr1	174992368	+	cg03646474	NA	NA	NA	NA	NA	NA	chr1:174992365-174992796	Island	MRPS14	NM_022100	Body				1:173258963-173259405	1:174991966-174993016	Promoter_Associated		-0.914526367	-2.316579138	-5.234405177	2.27E-05	0.008305779	2.758820744
cg23459010	chr5	147763303	-	cg23459010	NA	NA	NA	NA	NA	NA	chr5:147763283-147763666	Island	FBXO38;FBXO38	NM_030793;NM_205836	TSS1500;TSS1500				5:147743477-147743903	5:147762678-147764339	Promoter_Associated	TRUE	-0.915543306	-3.466485646	-7.03443381	2.77E-07	0.001298601	6.753567916
cg17838734	chr6	83073924	-	cg17838734	NA	NA	NA	NA	NA	NA	chr6:83073416-83075319	Island	TPBG;TPBG	NM_001166392;NM_006670	TSS200;5'UTR	high-CpG:83130220-83130719			6:83130632-83132077	6:83073070-83074133	Unclassified	TRUE	-0.929527274	-2.898141957	-6.326876967	1.50E-06	0.002335058	5.232582933
cg16347724	chr6	27782484	+	cg16347724	rs401763	0.104642	NA	NA	NA	NA	chr6:27782247-27782485	Island	HIST1H2AJ;HIST1H2BM	NM_021066;NM_003521	1stExon;TSS1500				6:27890155-27890464			TRUE	-0.931599701	-2.580747805	-5.813573084	5.30E-06	0.004203275	4.086507992
cg07504864	chr6	88412167	+	cg07504864	NA	NA	NA	NA	NA	NA	chr6:88411325-88412168	Island	NCRNA00120;AKIRIN2	NR_002767;NM_018064	TSS1500;TSS200				6:88467526-88468887	6:88411698-88412308	Promoter_Associated	TRUE	-0.933924005	-3.262435546	-5.595199674	9.14E-06	0.005275282	3.589644874
cg17998013	chr3	15643079	+	cg17998013	NA	NA	NA	NA	NA	NA	chr3:15642770-15643581	Island	HACL1;HACL1;BTD	NM_012260;NM_012260;NM_000060	1stExon;5'UTR;TSS200	high-CpG:15618036-15618113			3:15617657-15618578	3:15642653-15644229	Promoter_Associated		-0.935504572	-2.845443532	-5.39711991	1.50E-05	0.006743973	3.134887344
cg00166327	chr13	73356072	+	cg00166327	NA	NA	NA	NA	NA	NA	chr13:73355703-73356612	Island	PIBF1;DIS3;DIS3;DIS3;DIS3	NM_006346;NM_014953;NM_014953;NM_001128226;NM_001128226	TSS200;1stExon;5'UTR;1stExon;5'UTR	high-CpG:72253995-72254097			13:72253611-72254593	13:73355140-73356919	Promoter_Associated		-0.939485938	-2.933399912	-7.156765348	2.08E-07	0.00121333	7.008963775
cg18515171	chr17	58156344	-	cg18515171	rs1078378	0.165446	NA	NA	NA	NA	chr17:58156010-58156427	Island	HEATR6	NM_022070	TSS200				17:55510564-55511194	17:58155190-58156589	Promoter_Associated		-0.941936994	-2.566276918	-8.059554534	2.67E-08	0.000515788	8.820535427
cg00239003	chr19	45458398	+	cg00239003	NA	NA	NA	NA	NA	NA	chr19:45458213-45459083	Island	CLPTM1	NM_001294	TSS1500				19:50149773-50150923	19:45457689-45459374	Promoter_Associated		-0.944994441	-3.346043329	-7.050520785	2.66E-07	0.001298601	6.787285023
cg04696559	chr5	36152378	+	cg04696559	NA	NA	NA	NA	NA	NA	chr5:36151497-36152379	Island	SKP2;SKP2;LMBRD2	NM_032637;NM_005983;NM_001007527	Body;Body;TSS1500					5:36151094-36153000	Promoter_Associated		-0.963327712	-2.99395887	-6.83086265	4.47E-07	0.0014607	6.323493959
cg24663255	chr8	146228920	+	cg24663255	NA	NA	NA	NA	NA	NA	chr8:146227946-146228921	Island	ZNF252;C8orf77	NR_023392;NR_026974	TSS1500;Body					8:146227602-146229024	Promoter_Associated		-0.967170115	-2.900607857	-6.986722991	3.10E-07	0.0013022	6.653336386
cg01098812	chr14	77591726	-	cg01098812	NA	NA	NA	NA	NA	NA	chr14:77591159-77591847	Island						TRUE	14:76660690-76661584	14:77590976-77591760	Unclassified		-0.973409227	-2.079012143	-6.772379104	5.14E-07	0.00154237	6.198786447
cg24544803	chr6	29596840	+	cg24544803	NA	NA	NA	NA	NA	NA	chr6:29595298-29595795	S_Shore	GABBR1;GABBR1;GABBR1	NM_021903;NM_021904;NM_001470	TSS1500;Body;Body					6:29596121-29597070	Unclassified		-0.974605122	-2.06445225	-6.838019643	4.40E-07	0.0014607	6.338720189
cg22311942	chr17	73201390	+	cg22311942	NA	NA	NA	NA	NA	NA	chr17:73201326-73202122	Island	NUP85	NM_024844	TSS1500				17:70712851-70713717	17:73201125-73202354	Promoter_Associated		-0.974866175	-3.066547148	-6.941842079	3.44E-07	0.001326462	6.558732967
cg05370988	chr3	186500739	-	cg05370988	NA	NA	NA	NA	NA	NA	chr3:186500738-186502048	Island	EIF4A2	NM_001967	TSS1500								-0.979187447	-3.1863434	-6.521923977	9.36E-07	0.001925845	5.659062799
cg01038720	chr8	107283501	+	cg01038720	NA	NA	NA	NA	NA	NA	chr8:107282031-107283876	Island	OXR1	NM_018002	5'UTR		CDMR		8:107351208-107353425	8:107282764-107283713	Promoter_Associated		-0.980596025	-2.142750721	-6.035572395	3.06E-06	0.003203639	4.586174411
cg17309464	chr19	36705192	-	cg17309464	NA	NA	NA	NA	NA	NA	chr19:36705433-36706262	N_Shore	ZNF565;ZNF146;ZNF146;ZNF565;ZNF146	NM_001042474;NM_001099638;NM_001099639;NM_152477;NM_007145	5'UTR;TSS1500;TSS1500;5'UTR;TSS1500		RDMR			19:36705030-36707001	Unclassified		-0.982873168	-1.775442066	-5.827084519	5.13E-06	0.004141937	4.117081909
cg05959459	chr1	147752860	-	cg05959459	NA	NA	NA	NA	NA	NA	chr1:147752859-147753165	Island					DMR		1:146219325-146220353	1:147752623-147752913	Unclassified_Cell_type_specific	TRUE	-0.995571264	-2.937624072	-10.38450964	2.22E-10	3.46E-05	12.88605386
cg24095088	chr6	160210874	+	cg24095088	rs56133835	0.033318	NA	NA	NA	NA	chr6:160209941-160212015	Island	MRPL18;TCP1;TCP1	NM_014161;NM_001008897;NM_030752	TSS1500;TSS200;TSS200				6:160129842-160132119	6:160210195-160211083	Promoter_Associated		-0.996230264	-2.614265785	-6.427190681	1.18E-06	0.002128608	5.452580631
cg10101074	chr13	46961818	-	cg10101074	NA	NA	NA	NA	NA	NA	chr13:46960684-46961670	S_Shore	C13orf18	NM_025113	TSS200				13:45858625-45859899	13:46961070-46961908	Unclassified	TRUE	-1.000564509	-3.116342026	-7.229674772	1.75E-07	0.001107083	7.160075245
cg07900786	chr7	45151525	+	cg07900786	NA	NA	NA	NA	NA	NA	chr7:45150987-45151554	Island	TBRG4;TBRG4;TBRG4	NM_199122;NM_004749;NM_030900	TSS1500;TSS1500;TSS1500				7:45117525-45118134	7:45150907-45151864	Promoter_Associated		-1.006181854	-3.132273168	-6.158699431	2.26E-06	0.002825136	4.860728763
cg03537747	chr2	27886640	-	cg03537747	NA	NA	NA	NA	NA	NA	chr2:27886259-27887410	Island	SLC4A1AP;SUPT7L	NM_018158;NM_014860	1stExon;TSS200				2:27740139-27740932	2:27885972-27887570	Promoter_Associated	TRUE	-1.018153972	-3.032822875	-5.909725417	4.18E-06	0.00370035	4.303632182
cg00237631	chr7	25896850	+	cg00237631	NA	NA	NA	NA	NA	NA	chr7:25896713-25896925	Island							7:25862914-25863422	7:25896100-25897025	Unclassified		-1.06103019	-1.684732519	-7.942124167	3.47E-08	0.000552931	8.592306583
cg04854107	chr15	38544003	-	cg04854107	rs4923780	0.213241	NA	NA	NA	NA	chr15:38544002-38545532	Island	SPRED1	NM_152594	TSS1500					15:38543172-38544768	Promoter_Associated	TRUE	-1.071309408	-3.229198965	-7.070041263	2.55E-07	0.001298601	6.828145078
cg17572663	chr8	27950635	+	cg17572663	rs2305451	0.254643	NA	NA	NA	NA	chr8:27950470-27950868	Island	ELP3;ELP3	NM_018091;NM_018091	1stExon;5'UTR	high-CpG:28006519-28006628			8:28006065-28006892	8:27950099-27951179	Promoter_Associated	TRUE	-1.090964074	-2.308664439	-6.088518304	2.69E-06	0.003024384	4.704468774
cg06037631	chr2	74942369	+	cg06037631	NA	NA	NA	NA	NA	NA	chr2:74942324-74942815	Island							2:74795783-74796348	2:74941741-74943272	Promoter_Associated		-1.093003024	-2.863488502	-6.626084052	7.29E-07	0.001745941	5.884627073
cg05389560	chr12	21654664	-	cg05389560	rs1860947	0.13907	NA	NA	NA	NA	chr12:21654396-21654956	Island	RECQL;RECQL;GOLT1B	NM_032941;NM_002907;NM_016072	TSS200;TSS200;TSS200				12:21545460-21546547	12:21653631-21655410	Promoter_Associated		-1.108869857	-1.977656843	-6.794812675	4.87E-07	0.001531042	6.246682838
cg15749322	chr11	82905199	+	cg15749322	NA	NA	NA	NA	NA	NA	chr11:82904478-82905660	Island	ANKRD42	NM_182603	TSS200				11:82582102-82583308	11:82904006-82905884	Unclassified		-1.111471617	-3.24885823	-6.312861277	1.55E-06	0.002335058	5.20173631
cg27239157	chr3	183145817	-	cg27239157	NA	NA	NA	NA	NA	NA	chr3:183145427-183146790	Island	MCF2L2;MCF2L2	NM_015078;NM_015078	5'UTR;1stExon					3:183145475-183146939	Promoter_Associated	TRUE	-1.127289134	-2.692429061	-6.531585852	9.15E-07	0.001904955	5.680051141
cg04022019	chr8	104427717	+	cg04022019	NA	NA	NA	NA	NA	NA	chr8:104426894-104427823	Island	DCAF13;SLC25A32	NM_015420;NM_030780	1stExon;TSS1500				8:104496004-104497044	8:104426546-104428152	Promoter_Associated		-1.1294456	-3.057236133	-6.823251444	4.55E-07	0.001476021	6.307293014
cg04133652	chr17	36860971	+	cg04133652	NA	NA	NA	NA	NA	NA	chr17:36858278-36861697	Island	MLLT6	NM_005937	TSS1500								-1.134215821	-2.779676016	-6.273505843	1.71E-06	0.002433374	5.114979621
cg18106800	chr5	94890715	+	cg18106800	NA	NA	NA	NA	NA	NA	chr5:94890407-94891169	Island	ARSK;TTC37	NM_198150;NM_014639	TSS200;TSS200				5:94916047-94916925	5:94890083-94891660	Promoter_Associated		-1.171118212	-2.764705043	-7.922259703	3.63E-08	0.000552931	8.553478595
cg07719100	chr19	45909713	+	cg07719100	NA	NA	NA	NA	NA	NA	chr19:45909062-45910124	Island	CD3EAP;CD3EAP;PPP1R13L;PPP1R13L	NM_012099;NM_012099;NM_001142502;NM_006663	5'UTR;1stExon;TSS200;TSS1500				19:50601417-50602255	19:45909101-45910052	Promoter_Associated		-1.174506065	-3.211392166	-5.92327705	4.04E-06	0.003691795	4.334147841
cg08391415	chr11	31835577	-	cg08391415	NA	NA	NA	NA	NA	NA	chr11:31831620-31839038	Island	PAX6	NM_001127612	5'UTR		DMR		11:31789283-31793023				-1.200868837	-2.294700095	-6.630048897	7.22E-07	0.001745941	5.893182423
cg02647874	chr11	47380751	+	cg02647874	NA	NA	NA	NA	NA	NA	chr11:47376651-47377236	S_Shelf	SPI1;SPI1	NM_003120;NM_001080547	Body;Body					11:47380689-47380851	Gene_Associated_Cell_type_specific		-1.222553779	0.471212833	-7.551321739	8.37E-08	0.000766423	7.816728837
cg03150474	chr6	10695108	-	cg03150474	NA	NA	NA	NA	NA	NA	chr6:10694617-10695352	Island	C6orf52;C6orf52;PAK1IP1;C6orf52	NR_026737;NM_001145020;NM_017906;NR_026736	TSS1500;TSS1500;TSS200;TSS200				6:10802612-10803102	6:10694464-10695711	Promoter_Associated	TRUE	-1.233161841	-1.425062997	-5.292870836	1.95E-05	0.007707537	2.894182967
ch.13.100003653F	chr13	101205652	+	ch.13.100003653F	NA	NA	NA	NA	NA	NA		OpenSea											-1.238101929	-3.222283159	-5.916695608	4.11E-06	0.00370035	4.319330391
cg27417846	chr2	88927289	+	cg27417846	NA	NA	NA	NA	NA	NA	chr2:88926237-88927295	Island	EIF2AK3	NM_004836	TSS200				2:88707224-88708832	2:88926739-88927886	Promoter_Associated		-1.246100393	-2.720079307	-7.506912112	9.26E-08	0.000794372	7.727042176
cg13303229	chr5	154136254	+	cg13303229	NA	NA	NA	NA	NA	NA	chr5:154134139-154137009	Island	LARP1;LARP1	NM_015315;NM_033551	Body;Body				5:154114333-154117202				-1.248884092	-2.175686204	-6.751636263	5.40E-07	0.001557691	6.154433514
cg08209724	chr17	30677138	-	cg08209724	NA	NA	NA	NA	NA	NA	chr17:30677001-30677460	Island	MIR632;ZNF207;ZNF207;ZNF207	NR_030362;NM_001098507;NM_001032293;NM_003457	Body;TSS200;TSS200;TSS200				17:27701083-27701789	17:30676667-30678012	Unclassified		-1.263510967	-2.390211136	-5.738016148	6.40E-06	0.00462645	3.915165034
cg16706631	chr6	26204823	-	cg16706631	NA	NA	NA	NA	NA	NA	chr6:26204764-26205213	Island	HIST1H4E	NM_003545	TSS200					6:26204282-26205450	Promoter_Associated	TRUE	-1.265525594	-3.017386313	-5.945978343	3.82E-06	0.003580964	4.385218411
cg03946896	chr1	44871606	-	cg03946896	rs12405914	0.063618	NA	NA	NA	NA	chr1:44871109-44874047	Island	RNF220	NM_018150	5'UTR		DMR		1:44643471-44644699			TRUE	-1.275551045	-2.797640504	-6.699666615	6.11E-07	0.001621761	6.043032223
cg21372200	chr3	50375735	-	cg21372200	NA	NA	NA	NA	NA	NA	chr3:50374264-50375629	S_Shore	RASSF1;RASSF1;RASSF1;RASSF1	NM_170713;NM_170712;NM_170714;NM_007182	TSS1500;TSS200;Body;Body					3:50374084-50375785	Promoter_Associated		-1.284413792	-2.75162411	-6.682633962	6.37E-07	0.001642451	6.00643518
cg10076931	chr6	27100556	+	cg10076931	NA	NA	NA	NA	NA	NA	chr6:27100174-27101124	Island	HIST1H2AG;HIST1H2BJ;HIST1H2BJ	NM_021064;NM_021058;NM_021058	TSS1500;5'UTR;1stExon				6:27208094-27208536	6:27100306-27101914	Promoter_Associated	TRUE	-1.293875754	-3.411329213	-6.636849974	7.10E-07	0.001745941	5.907852511
cg11744777	chr6	27799370	-	cg11744777	rs146660862	0.0224	NA	NA	NA	NA	chr6:27798990-27799427	Island	HIST1H4K	NM_003541	TSS200				6:27906800-27907406				-1.294429335	-1.781831511	-9.76287785	7.48E-10	6.98E-05	11.88157855
cg17019866	chr8	121457656	+	cg17019866	NA	NA	NA	NA	NA	NA	chr8:121457353-121457657	Island	MTBP;MRPL13	NM_022045;NM_014078	TSS200;TSS200	high-CpG:121526823-121526854			8:121526798-121527016	8:121456992-121457889	Promoter_Associated	TRUE	-1.308539375	-3.04136418	-6.623265269	7.34E-07	0.001748348	5.878543317
cg15887555	chr5	180673286	-	cg15887555	NA	NA	NA	NA	NA	NA	chr5:180673068-180673694	Island							5:180605627-180605899	5:180672931-180674384	Promoter_Associated		-1.30986774	-2.381961824	-6.755856058	5.35E-07	0.001557691	6.163461552
cg23347958	chr17	41561300	-	cg23347958	NA	NA	NA	NA	NA	NA	chr17:41561040-41561370	Island	DHX8	NM_004941	TSS200					17:41560700-41561764	Promoter_Associated		-1.328078371	-3.363121755	-6.725592212	5.75E-07	0.001606625	6.098655512
cg08717396	chr6	27100775	-	cg08717396	rs1321579	0.01803	NA	NA	NA	NA	chr6:27100174-27101124	Island	HIST1H2BJ;HIST1H2AG	NM_021058;NM_021064	TSS1500;TSS200				6:27208742-27209210	6:27100306-27101914	Promoter_Associated	TRUE	-1.347929171	-2.879932684	-6.501451146	9.84E-07	0.001969617	5.614546422
cg21453443	chr1	228645627	+	cg21453443	NA	NA	NA	NA	NA	NA	chr1:228645196-228646434	Island	HIST3H2A;HIST3H2BB	NM_033445;NM_175055	TSS200;TSS200				1:226711540-226712312	1:228644770-228645978	Promoter_Associated		-1.390026594	-2.925993816	-7.269899865	1.60E-07	0.001084462	7.243089844
cg02146966	chr17	18967117	+	cg02146966	rs148776115	0.0316	NA	NA	NA	NA	chr17:18966946-18967196	Island							17:18907681-18908105				-1.402915739	-2.79529219	-9.382737211	1.61E-09	0.000104175	11.23830997
cg26446827	chr20	18268978	+	cg26446827	NA	NA	NA	NA	NA	NA	chr20:18268544-18269405	Island	ZNF133;ZNF133	NM_001083330;NM_003434	TSS200;TSS200				20:18216545-18217869	20:18268124-18269933	Unclassified		-1.410278728	-2.70903596	-8.030179341	2.85E-08	0.000515788	8.763653622
cg07967851	chr16	1833553	-	cg07967851	rs72761177	0.096892	NA	NA	NA	NA	chr16:1831721-1833568	Island	NUBP2;SPSB3	NM_012225;NM_080861	Body;TSS1500				16:1773487-1773624				-1.416923394	-3.105684914	-6.627026515	7.27E-07	0.001745941	5.886660927
cg21483475	chr3	154042025	-	cg21483475	NA	NA	NA	NA	NA	NA	chr3:154042004-154042376	Island	DHX36;DHX36	NM_001114397;NM_020865	1stExon;1stExon				3:155524598-155525114	3:154041214-154042944	Promoter_Associated	TRUE	-1.452274354	-2.973027686	-8.084316513	2.53E-08	0.000515788	8.868375568
cg15388895	chr19	49955167	-	cg15388895	rs1343703	0.328286	NA	NA	NA	NA	chr19:49954763-49955185	Island	ALDH16A1;ALDH16A1;PIH1D1	NM_001145396;NM_153329;NM_017916	TSS1500;TSS1500;TSS200				19:54646542-54646997	19:49954737-49957343	Promoter_Associated		-1.454736771	-3.171194352	-6.629514675	7.23E-07	0.001745941	5.89202981
cg08811588	chr7	100473311	+	cg08811588	NA	NA	NA	NA	NA	NA	chr7:100472375-100473393	Island	SRRT;SRRT;SRRT;SRRT	NM_015908;NM_001128852;NM_001128853;NM_001128854	Body;Body;Body;Body				7:100310166-100311329	7:100471830-100473621	Promoter_Associated		-1.457515751	-1.94007202	-6.666509487	6.62E-07	0.001663657	5.971750497
cg23456826	chr14	24912049	-	cg23456826	rs17184766	0.001341	NA	NA	NA	NA	chr14:24911411-24912119	Island	SDR39U1	NM_020195	TSS200				14:23981252-23982030	14:24910957-24912402	Promoter_Associated		-1.481170386	-2.489717485	-7.343427617	1.35E-07	0.0009838	7.394175881
cg11975718	chr4	84377034	-	cg11975718	NA	NA	NA	NA	NA	NA	chr4:84376666-84377237	Island	HELQ;MRPS18C	NM_133636;NM_016067	TSS200;TSS200				4:84595569-84596388	4:84376414-84377588	Promoter_Associated		-1.490335145	-2.515584976	-5.752982313	6.16E-06	0.004525448	3.949153706
cg20257096	chr14	21851954	+	cg20257096	NA	NA	NA	NA	NA	NA	chr14:21851498-21852550	Island	SUPT16H	NM_007192	Body				14:20921339-20922036	14:21851459-21853140	Promoter_Associated		-1.503846019	-3.218091811	-6.34339946	1.44E-06	0.002305885	5.268912659
cg14037413	chr11	9482594	+	cg14037413	NA	NA	NA	NA	NA	NA	chr11:9482109-9483152	Island	ZNF143;ZNF143	NM_003442;NM_003442	1stExon;5'UTR				11:9438369-9439171	11:9481735-9483712	Promoter_Associated		-1.509879796	-1.790991583	-6.70229181	6.07E-07	0.001621761	6.048669052
cg08965527	chr16	84178213	-	cg08965527	NA	NA	NA	NA	NA	NA	chr16:84178000-84179223	Island	HSDL1;LRRC50;HSDL1	NM_001146051;NM_178452;NM_031463	5'UTR;TSS1500;5'UTR					16:84177774-84179318	Promoter_Associated		-1.542935745	-2.343853889	-6.379420026	1.32E-06	0.002202789	5.347986443
cg24568646	chr21	30446238	+	cg24568646	NA	NA	NA	NA	NA	NA	chr21:30445575-30446255	Island	CCT8	NM_006585	TSS1500				21:29367413-29368268	21:30445557-30446488	Promoter_Associated		-1.567035635	-2.667874389	-8.207204899	1.93E-08	0.00045087	9.104324314
cg09155575	chr17	38084037	+	cg09155575	NA	NA	NA	NA	NA	NA	chr17:38083226-38084052	Island	ORMDL3	NM_139280	TSS200				17:35336767-35337578	17:38083675-38084283	Promoter_Associated		-1.590420051	-2.738149021	-6.995630454	3.03E-07	0.001298601	6.672075726
cg21504815	chr6	27791876	-	cg21504815	rs200500	0.272135	NA	NA	NA	NA	chr6:27791780-27792217	Island	HIST1H4J	NM_021968	TSS200				6:27899728-27900365				-1.594491508	-2.576950209	-9.9665287	5.00E-10	5.83E-05	12.21705457
cg08319422	chr6	29617817	+	cg08319422	NA	NA	NA	NA	NA	NA	chr6:29617765-29617974	Island						TRUE	6:29725745-29726001	6:29617294-29618607	Promoter_Associated		-1.59874868	-2.988665566	-7.833807079	4.42E-08	0.000608745	8.379809994
cg13390998	chr8	145670370	-	cg13390998	NA	NA	NA	NA	NA	NA	chr8:145669110-145670460	Island	NFKBIL2	NM_013432	TSS1500				8:145639980-145641261	8:145668324-145670510	Promoter_Associated		-1.603294772	-2.746601038	-7.60373703	7.43E-08	0.000707994	7.922177462
cg22825116	chr2	88991018	+	cg22825116	NA	NA	NA	NA	NA	NA	chr2:88990969-88991587	Island	RPIA	NM_144563	TSS200				2:88771819-88772760	2:88990313-88992305	NonGene_Associated		-1.607638461	-2.727831608	-6.535651884	9.06E-07	0.001904955	5.688879769
cg15286784	chr20	47895175	+	cg15286784	rs3818071	0.025187	NA	NA	NA	NA	chr20:47894197-47895199	Island	C20orf199;SNORD12C;C20orf199;C20orf199;ZNFX1	NR_003605;NR_002433;NR_003606;NR_003604;NM_021035	Body;TSS1500;Body;TSS200;TSS1500	high-CpG:47328575-47328585			20:47327526-47328866	20:47894460-47895388	NonGene_Associated		-1.611597461	-1.901960177	-7.080600297	2.48E-07	0.001298601	6.850222685
cg26538116	chr2	44223328	-	cg26538116	NA	NA	NA	NA	NA	NA	chr2:44222741-44223732	Island	LRPPRC	NM_133259	TSS200					2:44222546-44223964	Promoter_Associated		-1.652643534	-3.248692795	-7.713680152	5.79E-08	0.000689619	8.141928484
cg17759082	chr3	122920507	+	cg17759082	NA	NA	NA	NA	NA	NA	chr3:122920703-122921114	N_Shore	SEC22A	NM_012430	TSS1500				3:124403197-124403804	3:122919962-122921679	Promoter_Associated		-1.664409819	-3.947668715	-5.981888874	3.50E-06	0.00339289	4.465880551
cg14795047	chr12	38710433	+	cg14795047	rs4882284	0.298898	NA	NA	NA	NA	chr12:38710392-38710643	Island	ALG10B	NM_001013620	TSS200				12:36996660-36997057	12:38709958-38711075	Promoter_Associated	TRUE	-1.668345124	-2.80832094	-8.803769185	5.35E-09	0.000215528	10.21498412
cg00826921	chr3	143692146	-	cg00826921	NA	NA	NA	NA	NA	NA	chr3:143689733-143692279	Island	C3orf58;C3orf58	NM_173552;NM_001134470	Body;TSS200				3:145173183-145175115	3:143691881-143692887	Promoter_Associated		-1.71776353	-1.700117718	-7.764007755	5.17E-08	0.00067061	8.241873052
cg24114390	chrX	92928730	-	cg24114390	rs150887981	0.028933	NA	NA	NA	NA	chrX:92928546-92928786	Island	FAM133A;FAM133A;NAP1L3;FAM133A;FAM133A	NM_001171111;NM_001171109;NM_004538;NM_173698;NM_001171110	TSS1500;TSS1500;TSS200;TSS1500;TSS1500		CDMR		X:92814671-92815442	X:92927707-92929085	Unclassified_Cell_type_specific	TRUE	-1.756957626	-1.526328131	-8.787016443	5.54E-09	0.000215528	10.18457821
cg11232610	chr5	140027381	+	cg11232610	NA	NA	NA	NA	NA	NA	chr5:140026826-140027504	Island	NDUFA2;IK	NM_002488;NM_006083	TSS200;TSS200				5:140006935-140007943	5:140026493-140028044	Promoter_Associated		-1.863609459	-2.226152893	-6.956483847	3.32E-07	0.00131534	6.589629672
cg02399570	chr3	156877196	+	cg02399570	rs75624594	0.033561	NA	NA	NA	NA	chr3:156877175-156878364	Island	CCNL1	NM_020307	Body				3:158359847-158361317	3:156877130-156877400	Promoter_Associated_Cell_type_specific		-1.904713804	-3.431704189	-6.870346211	4.07E-07	0.001405859	6.407398175
cg20546810	chr20	2489835	+	cg20546810	NA	NA	NA	NA	NA	NA	chr20:2489796-2489998	Island	ZNF343	NM_024325	TSS200				20:2437126-2437973	20:2488440-2490283	Promoter_Associated	TRUE	-1.979673702	-2.476384386	-6.771332904	5.15E-07	0.00154237	6.196550956
cg04490349	chr7	5571608	+	cg04490349	rs2966449	0.358661	NA	NA	NA	NA	chr7:5569062-5570594	S_Shore	ACTB	NM_001101	TSS1500					7:5571219-5571874	Promoter_Associated		-2.018183779	-2.691966388	-7.832521865	4.43E-08	0.000608745	8.377277273
cg22256960	chr15	77711686	+	cg22256960	rs62007299	0.434624	NA	NA	NA	NA	chr15:77711625-77712910	Island							15:75498600-75499934				-2.022338115	-1.613126174	-8.390294044	1.30E-08	0.000355847	9.451316437
cg03699307	chr16	75600014	-	cg03699307	NA	NA	NA	NA	NA	NA	chr16:75600006-75600860	Island	GABARAPL2	NM_007285	TSS1500				16:74157211-74158474	16:75599568-75601216	Promoter_Associated	TRUE	-2.029584223	-2.232700652	-7.637252615	6.89E-08	0.000689619	7.989373098
cg03762505	chr1	171750926	+	cg03762505	NA	NA	NA	NA	NA	NA	chr1:171750399-171750934	Island	METTL13;METTL13;METTL13;METTL13;METTL13;METTL13	NM_001007239;NM_015935;NM_001007239;NM_014955;NM_014955;NM_015935	1stExon;5'UTR;5'UTR;1stExon;5'UTR;1stExon				1:170016934-170017922	1:171750021-171751332	Promoter_Associated		-2.032314555	-0.530753338	-7.360331008	1.30E-07	0.000961214	7.42878877
cg08316775	chr2	73964643	+	cg08316775	NA	NA	NA	NA	NA	NA	chr2:73964318-73964677	Island	TPRKB	NM_016058	TSS200				2:73817458-73818269	2:73963781-73964899	Promoter_Associated		-2.067638226	-2.029304669	-6.938441023	3.47E-07	0.001326462	6.551551485
cg11081185	chr11	208423	-	cg11081185	NA	NA	NA	NA	NA	NA	chr11:206975-209225	Island	RIC8A;BET1L;BET1L	NM_021932;NM_016526;NM_001098787	TSS200;TSS1500;TSS1500				11:197651-199771				-2.109863403	-2.118421678	-7.413417395	1.15E-07	0.000878573	7.537199336
cg06789412	chr3	101405552	+	cg06789412	NA	NA	NA	NA	NA	NA	chr3:101405309-101405688	Island	RPL24;RPL24	NM_000986;NM_000986	1stExon;5'UTR				3:102887664-102888378	3:101404940-101405862	Unclassified		-2.113402787	-2.158194024	-8.556781863	9.05E-09	0.000264013	9.762130797
cg04124606	chr8	142095021	-	cg04124606	NA	NA	NA	NA	NA	NA		OpenSea						TRUE	8:142163743-142164240	8:142094179-142095102	Unclassified		-5.506718476	1.615429928	-6.987825044	3.09E-07	0.0013022	6.655655518
cg06913345	chr2	161253423	-	cg06913345	rs116630588	0.133663	NA	NA	NA	NA		OpenSea	RBMS1;RBMS1	NM_002897;NM_016836	Body;Body			TRUE					0.283815062	2.780417106	5.342520941	1.72E-05	0.007221805	3.008930825
cg14413721	chr9	86322043	-	cg14413721	NA	NA	NA	NA	NA	NA	chr9:86322017-86323215	Island	UBQLN1;UBQLN1	NM_053067;NM_013438	Body;Body				9:85511797-85512878				0.370351105	-2.428020586	5.920505653	4.07E-06	0.00370035	4.32790894
cg11994052	chr11	112916105	-	cg11994052	NA	NA	NA	NA	NA	NA		OpenSea	NCAM1;NCAM1;NCAM1	NM_001076682;NM_000615;NM_181351	Body;Body;Body				11:112421240-112421471				0.382835012	0.964072926	5.258453009	2.13E-05	0.008015533	2.814527868
cg25580018	chr9	136399808	-	cg25580018	NA	NA	NA	NA	NA	NA	chr9:136399367-136400274	Island	ADAMTSL2;ADAMTSL2	NM_001145320;NM_014694	5'UTR;TSS200			TRUE	9:135389203-135390014				0.384893004	-3.264467369	5.353682896	1.68E-05	0.007142296	3.034700655
cg07336617	chr5	76935080	+	cg07336617	NA	NA	NA	NA	NA	NA	chr5:76934581-76935296	Island	OTP	NM_032109	TSS1500				5:76970338-76971052				0.385215053	-2.000032282	5.619046034	8.61E-06	0.005209954	3.644142191
cg19015909	chr7	128828512	-	cg19015909	NA	NA	NA	NA	NA	NA	chr7:128828333-128829366	Island	SMO	NM_005631	TSS200		DMR		7:128615343-128616672	7:128828151-128829299	Unclassified_Cell_type_specific	TRUE	0.391544459	-3.119383562	5.609751499	8.81E-06	0.005209954	3.62290762
cg26487629	chr16	19418116	-	cg26487629	NA	NA	NA	NA	NA	NA	chr16:19421816-19422498	N_Shelf											0.414367173	1.613346264	5.558139289	1.00E-05	0.005477507	3.504838174
cg19988449	chr15	83952808	+	cg19988449	NA	NA	NA	NA	NA	NA	chr15:83951980-83953930	Island	BNC1	NM_001717	Body							TRUE	0.414568643	-2.139862904	6.003131653	3.32E-06	0.003307054	4.513523158
cg03734784	chr19	58111705	-	cg03734784	rs79592604	0.017361	NA	NA	NA	NA	chr19:58111229-58111770	Island	ZNF530	NM_020880	Body		DMR		19:62802989-62803582	19:58110838-58112046	Promoter_Associated		0.414724856	-1.935993727	6.12805592	2.44E-06	0.002921812	4.792577075
cg01578987	chr12	82152469	-	cg01578987	NA	NA	NA	NA	NA	NA	chr12:82152320-82152674	Island	PPFIA2	NM_003625	5'UTR		DMR		12:80676600-80677580				0.427620018	-3.670177234	5.527999256	1.08E-05	0.005706592	3.435770293
cg01973725	chr5	80608537	-	cg01973725	NA	NA	NA	NA	NA	NA		OpenSea	RNU5E;RNU5D;ZCCHC9;ZCCHC9;ZCCHC9	NR_002754;NR_002755;NM_032280;NM_001131036;NM_001131035	Body;Body;3'UTR;3'UTR;3'UTR								0.435812898	1.252912433	5.74721916	6.25E-06	0.004568501	3.936068244
cg15488122	chr19	46105590	+	cg15488122	rs7251997	0.12506	NA	NA	NA	NA	chr19:46105259-46105467	S_Shore	GPR4	NM_005282	TSS200							TRUE	0.444435544	-2.655672982	5.861035089	4.71E-06	0.003912434	4.193815105
cg26321969	chr11	118799402	+	cg26321969	NA	NA	NA	NA	NA	NA	chr11:118795950-118796819	S_Shelf				low-CpG:118304598-118304699			11:118304192-118305039	11:118798442-118800130	Promoter_Associated		0.459970069	-2.073627616	5.212274758	2.40E-05	0.008515265	2.707518763
cg01601439	chr16	1728344	-	cg01601439	NA	NA	NA	NA	NA	NA	chr16:1727939-1728858	Island	HN1L	NM_144570	1stExon				16:1667941-1668859	16:1727456-1729257	Promoter_Associated		0.463953932	-4.120799701	5.209620373	2.41E-05	0.008536296	2.70136315
cg13402292	chr21	37667921	+	cg13402292	rs9978899	0.411711	NA	NA	NA	NA	chr21:37667809-37668088	Island							21:36589680-36589953				0.465770211	1.529563778	5.913704702	4.14E-06	0.00370035	4.312594992
cg03217360	chr14	101438430	+	cg03217360	NA	NA	NA	NA	NA	NA		OpenSea	SNORD114-15;SNORD114-14	NR_003208;NR_003207	TSS1500;TSS200								0.471085994	2.097404757	5.289112535	1.97E-05	0.007726233	2.88548926
cg08264704	chr1	228270414	+	cg08264704	NA	NA	NA	NA	NA	NA	chr1:228269729-228271501	Island	ARF1;ARF1;ARF1;ARF1;ARF1;ARF1	NM_001658;NM_001024226;NM_001024227;NM_001658;NM_001024228;NM_001024226	5'UTR;1stExon;TSS1500;1stExon;TSS1500;5'UTR	high-CpG:226336991-226337460			1:226336450-226338418	1:228269416-228270608	Unclassified		0.478285888	-3.398767371	6.581559261	8.11E-07	0.001827046	5.788395989
cg12190048	chr3	113557445	+	cg12190048	NA	NA	NA	NA	NA	NA	chr3:113557568-113557800	N_Shore	GRAMD1C	NM_017577	TSS1500					3:113557383-113558319	Promoter_Associated		0.481386813	-2.119329305	5.913097454	4.14E-06	0.00370035	4.311227366
cg11495387	chr6	143999058	+	cg11495387	NA	NA	NA	NA	NA	NA	chr6:143999154-143999667	N_Shore	PHACTR2;PHACTR2;PHACTR2;PHACTR2	NM_001100164;NM_001100166;NM_014721;NM_001100165	TSS200;Body;Body;TSS200	high-CpG:144040751-144040917			6:144040692-144041229	6:143998630-143999875	Promoter_Associated	TRUE	0.49400188	-3.513402522	5.163162655	2.71E-05	0.00903275	2.593548291
cg07993112	chr2	44363533	-	cg07993112	NA	NA	NA	NA	NA	NA		OpenSea						TRUE					0.496300653	2.199150924	5.37224662	1.60E-05	0.006982255	3.07753665
cg07937578	chr4	25487481	+	cg07937578	NA	NA	NA	NA	NA	NA		OpenSea						TRUE					0.504674996	1.01303551	6.006299651	3.29E-06	0.003307054	4.52062356
cg11466309	chr17	49254999	-	cg11466309	NA	NA	NA	NA	NA	NA		OpenSea	MBTD1	NM_017643	3'UTR								0.518538565	2.049615392	6.314908857	1.55E-06	0.002335058	5.206244403
cg08161323	chr4	74734762	+	cg08161323	NA	NA	NA	NA	NA	NA	chr4:74734918-74735544	N_Shore	CXCL1	NM_001511	TSS1500							TRUE	0.536567602	-2.308603928	5.561527449	9.94E-06	0.005456152	3.512596953
cg03424478	chr2	9346387	+	cg03424478	NA	NA	NA	NA	NA	NA	chr2:9346383-9347944	Island	ASAP2;ASAP2	NM_001135191;NM_003887	TSS1500;TSS1500		RDMR		2:9263636-9265469	2:9345893-9347118	Unclassified		0.540631232	-3.189522989	6.907080317	3.73E-07	0.001374036	6.485249395
cg25018801	chr1	48191031	-	cg25018801	NA	NA	NA	NA	NA	NA	chr1:48190756-48190992	S_Shore						TRUE	1:47963344-47963814				0.590186354	-2.311325215	5.630347203	8.37E-06	0.005136011	3.669949546
cg22171142	chr16	3627546	+	cg22171142	NA	NA	NA	NA	NA	NA		OpenSea	NLRC3	NM_178844	TSS200					16:3627053-3627741	Unclassified_Cell_type_specific		0.59388493	-1.680982406	7.282506263	1.55E-07	0.001084462	7.269054089
cg16928323	chr6	13014053	-	cg16928323	rs183137937	0.0339	NA	NA	NA	NA	chr6:13014973-13015203	N_Shore	PHACTR1	NM_030948	Body		DMR		6:13121572-13122573	6:13013808-13014054	Unclassified		0.611217992	-2.763734998	6.18706795	2.11E-06	0.002753189	4.92371349
cg08774443	chr10	118925380	-	cg08774443	NA	NA	NA	NA	NA	NA	chr10:118925271-118925529	Island					DMR		10:118914672-118916275	10:118925170-118925656	Unclassified_Cell_type_specific	TRUE	0.643628115	-2.853094449	5.916524365	4.11E-06	0.00370035	4.318944787
cg23681581	chr12	119417806	-	cg23681581	NA	NA	NA	NA	NA	NA	chr12:119418591-119418834	N_Shore					DMR			12:119417362-119418111	Unclassified	TRUE	0.64399344	-2.60485988	7.036362477	2.75E-07	0.001298601	6.757612354
cg25494151	chr2	7006339	+	cg25494151	NA	NA	NA	NA	NA	NA	chr2:7005163-7006340	Island	CMPK2	NM_207315	TSS1500							TRUE	0.697336895	-3.231798494	8.711023968	6.51E-09	0.000217042	10.04608699
cg21054968	chr7	155089542	-	cg21054968	NA	NA	NA	NA	NA	NA	chr7:155088705-155090212	Island	INSIG1;INSIG1;INSIG1;INSIG1;INSIG1;INSIG1	NM_198336;NM_198337;NM_005542;NM_198337;NM_005542;NM_198336	5'UTR;1stExon;1stExon;5'UTR;5'UTR;1stExon	high-CpG:154720416-154720701			7:154719387-154721328	7:155088257-155089770	Promoter_Associated		0.717303208	-2.921490853	6.380339228	1.32E-06	0.002202789	5.350001999
cg01844539	chr5	77140808	+	cg01844539	NA	NA	NA	NA	NA	NA	chr5:77140542-77140914	Island					DMR	TRUE	5:77176226-77176811	5:77140285-77141480	Unclassified_Cell_type_specific		0.737756686	-1.577953658	6.973187977	3.20E-07	0.001314342	6.624838531
cg19463471	chr19	10197190	+	cg19463471	NA	NA	NA	NA	NA	NA	chr19:10196696-10197857	Island	C19orf66	NM_018381	Body				19:10057697-10058857	19:10196404-10197998	Promoter_Associated		0.738813606	-1.752239681	7.916811917	3.67E-08	0.000552931	8.542818942
cg26327118	chr6	39693366	-	cg26327118	NA	NA	NA	NA	NA	NA	chr6:39692743-39692966	S_Shore	KIF6	NM_145027	TSS200		DMR		6:39800625-39801355	6:39692487-39693446	Promoter_Associated		0.787377381	-2.255775436	5.198393734	2.48E-05	0.008635134	2.675322785
cg02330683	chr15	41787940	-	cg02330683	NA	NA	NA	NA	NA	NA	chr15:41785616-41788539	Island	ITPKA	NM_002220	Body				15:39572593-39575779				0.791969553	-1.637335418	6.466458578	1.07E-06	0.002048161	5.538321759
cg26772854	chr3	159756793	-	cg26772854	NA	NA	NA	NA	NA	NA	chr3:159756632-159756997	Island						TRUE	3:161239384-161239656				0.819461923	-2.970645909	8.61338548	8.01E-09	0.000249454	9.86678257
cg19423543	chr5	172655948	+	cg19423543	rs3095873	0.278808	NA	NA	NA	NA	chr5:172655840-172656202	Island					DMR		5:172588447-172588586				0.824081096	-2.271433294	6.368011533	1.36E-06	0.002241202	5.322961178
cg19935171	chr2	39893078	-	cg19935171	NA	NA	NA	NA	NA	NA	chr2:39893121-39893496	N_Shore	TMEM178;TMEM178;TMEM178	NM_152390;NM_152390;NM_001167959	1stExon;5'UTR;5'UTR	high-CpG:39746525-39746618			2:39745795-39747433			TRUE	0.854587096	-2.555340461	7.2625344	1.63E-07	0.001084462	7.227908325
cg22800477	chr1	10853793	+	cg22800477	NA	NA	NA	NA	NA	NA	chr1:10853894-10856964	N_Shore	CASZ1;CASZ1	NM_001079843;NM_017766	5'UTR;5'UTR				1:10776367-10777340				1.101555917	-1.611340219	6.837006426	4.41E-07	0.0014607	6.336565073
cg14558639	chr19	35760677	+	cg14558639	NA	NA	NA	NA	NA	NA	chr19:35760457-35760865	Island	USF2;USF2	NM_003367;NM_207291	Body;Body				19:40450730-40452705	19:35760371-35761697	Promoter_Associated		1.351927625	-1.587327727	8.077921866	2.57E-08	0.000515788	8.856030636
cg06172626	chrX	48398133	-	cg06172626	rs77810867	0.000602	NA	NA	NA	NA	chrX:48397759-48398529	Island	TBC1D25;TBC1D25	NM_002536;NM_002536	1stExon;5'UTR	high-CpG:48282764-48283111			X:48282721-48283434	X:48397581-48398829	Promoter_Associated		1.435306602	-0.538356364	9.610253724	1.01E-09	7.89E-05	11.62599865
cg04029282	chrX	131624049	-	cg04029282	NA	NA	NA	NA	NA	NA	chrX:131623144-131624115	Island	MBNL3	NM_001170704	TSS200				X:131450787-131451823	X:131623887-131624476	Promoter_Associated_Cell_type_specific		1.490484528	-1.309266136	6.928473345	3.55E-07	0.001326462	6.530494185
cg10982913	chr6	32632731	+	cg10982913	rs1049068	0.099188	NA	NA	NA	NA	chr6:32632158-32633027	Island	HLA-DQB1	NM_002123	Body		DMR		6:32740137-32741093	6:32632265-32632973	Unclassified		3.805799763	-1.637220665	5.46976947	1.25E-05	0.006062578	3.302093038
cg27326062	chr3	109115422	-	cg27326062	NA	NA	NA	NA	NA	NA		OpenSea							3:110598010-110598182				4.175479386	-0.424213396	6.930372877	3.54E-07	0.001326462	6.534508218
